# Supplementary material for: Japanese pediatric and adult atomic bomb survivor dosimetry: potential improvements using the J45 phantom series and modern Monte Carlo transport
Source: Radiat Environ Biophys. 2021 Oct 30;61(1):73–86. doi: 10.1007/s00411-021-00946-2 (PMC8897329; doi:10.1007/s00411-021-00946-2)
Supplement: Supplementary file 1 — Supplementary file1 (ZIP 2974 KB) [file 411_2021_946_MOESM1_ESM.zip]

Archive with 119 entries (116 files):
- _supplementary/
- _supplementary/colon_depth_ADf_AP.png
- _supplementary/comprehensive surrogacy/
- _supplementary/comprehensive surrogacy/Table_00f_Hiroshima_1000m.xlsx
- _supplementary/comprehensive surrogacy/Table_00f_Hiroshima_1500m.xlsx
- _supplementary/comprehensive surrogacy/Table_00f_Nagasaki_1000m.xlsx
- _supplementary/comprehensive surrogacy/Table_00f_Nagasaki_1500m.xlsx
- _supplementary/comprehensive surrogacy/Table_00m_Hiroshima_1000m.xlsx
- _supplementary/comprehensive surrogacy/Table_00m_Hiroshima_1500m.xlsx
- _supplementary/comprehensive surrogacy/Table_00m_Nagasaki_1000m.xlsx
- _supplementary/comprehensive surrogacy/Table_00m_Nagasaki_1500m.xlsx
- _supplementary/comprehensive surrogacy/Table_01f_Hiroshima_1000m.xlsx
- _supplementary/comprehensive surrogacy/Table_01f_Hiroshima_1500m.xlsx
- _supplementary/comprehensive surrogacy/Table_01f_Nagasaki_1000m.xlsx
- _supplementary/comprehensive surrogacy/Table_01f_Nagasaki_1500m.xlsx
- _supplementary/comprehensive surrogacy/Table_01m_Hiroshima_1000m.xlsx
- _supplementary/comprehensive surrogacy/Table_01m_Hiroshima_1500m.xlsx
- _supplementary/comprehensive surrogacy/Table_01m_Nagasaki_1000m.xlsx
- _supplementary/comprehensive surrogacy/Table_01m_Nagasaki_1500m.xlsx
- _supplementary/comprehensive surrogacy/Table_05f_Hiroshima_1000m.xlsx
- _supplementary/comprehensive surrogacy/Table_05f_Hiroshima_1500m.xlsx
- _supplementary/comprehensive surrogacy/Table_05f_Nagasaki_1000m.xlsx
- _supplementary/comprehensive surrogacy/Table_05f_Nagasaki_1500m.xlsx
- _supplementary/comprehensive surrogacy/Table_05m_Hiroshima_1000m.xlsx
- _supplementary/comprehensive surrogacy/Table_05m_Hiroshima_1500m.xlsx
- _supplementary/comprehensive surrogacy/Table_05m_Nagasaki_1000m.xlsx
- _supplementary/comprehensive surrogacy/Table_05m_Nagasaki_1500m.xlsx
- _supplementary/comprehensive surrogacy/Table_10f_Hiroshima_1000m.xlsx
- _supplementary/comprehensive surrogacy/Table_10f_Hiroshima_1500m.xlsx
- _supplementary/comprehensive surrogacy/Table_10f_Nagasaki_1000m.xlsx
- _supplementary/comprehensive surrogacy/Table_10f_Nagasaki_1500m.xlsx
- _supplementary/comprehensive surrogacy/Table_10m_Hiroshima_1000m.xlsx
- _supplementary/comprehensive surrogacy/Table_10m_Hiroshima_1500m.xlsx
- _supplementary/comprehensive surrogacy/Table_10m_Nagasaki_1000m.xlsx
- _supplementary/comprehensive surrogacy/Table_10m_Nagasaki_1500m.xlsx
- _supplementary/comprehensive surrogacy/Table_15f_Hiroshima_1000m.xlsx
- _supplementary/comprehensive surrogacy/Table_15f_Hiroshima_1500m.xlsx
- _supplementary/comprehensive surrogacy/Table_15f_Nagasaki_1000m.xlsx
- _supplementary/comprehensive surrogacy/Table_15f_Nagasaki_1500m.xlsx
- _supplementary/comprehensive surrogacy/Table_15m_Hiroshima_1000m.xlsx
- _supplementary/comprehensive surrogacy/Table_15m_Hiroshima_1500m.xlsx
- _supplementary/comprehensive surrogacy/Table_15m_Nagasaki_1000m.xlsx
- _supplementary/comprehensive surrogacy/Table_15m_Nagasaki_1500m.xlsx
- _supplementary/comprehensive surrogacy/Table_ADf_Hiroshima_1000m.xlsx
- _supplementary/comprehensive surrogacy/Table_ADf_Hiroshima_1500m.xlsx
- _supplementary/comprehensive surrogacy/Table_ADf_Nagasaki_1000m.xlsx
- _supplementary/comprehensive surrogacy/Table_ADf_Nagasaki_1500m.xlsx
- _supplementary/comprehensive surrogacy/Table_ADm_Hiroshima_1000m.xlsx
- _supplementary/comprehensive surrogacy/Table_ADm_Hiroshima_1500m.xlsx
- _supplementary/comprehensive surrogacy/Table_ADm_Nagasaki_1000m.xlsx
- _supplementary/comprehensive surrogacy/Table_ADm_Nagasaki_1500m.xlsx
- _supplementary/comprehensive surrogacy/_README.txt
- _supplementary/doses/
- _supplementary/doses/00f_Heavy 9P.csv
- _supplementary/doses/00f_Heavy GLOBE.csv
- _supplementary/doses/00f_IO.csv
- _supplementary/doses/00f_Light 9P.csv
- _supplementary/doses/00f_Light GLOBE.csv
- _supplementary/doses/00m_Heavy 9P.csv
- _supplementary/doses/00m_Heavy GLOBE.csv
- _supplementary/doses/00m_IO.csv
- _supplementary/doses/00m_Light 9P.csv
- _supplementary/doses/00m_Light GLOBE.csv
- _supplementary/doses/01f_Heavy 9P.csv
- _supplementary/doses/01f_Heavy GLOBE.csv
- _supplementary/doses/01f_IO.csv
- _supplementary/doses/01f_Light 9P.csv
- _supplementary/doses/01f_Light GLOBE.csv
- _supplementary/doses/01m_Heavy 9P.csv
- _supplementary/doses/01m_Heavy GLOBE.csv
- _supplementary/doses/01m_IO.csv
- _supplementary/doses/01m_Light 9P.csv
- _supplementary/doses/01m_Light GLOBE.csv
- _supplementary/doses/05f_Heavy 9P.csv
- _supplementary/doses/05f_Heavy GLOBE.csv
- _supplementary/doses/05f_IO.csv
- _supplementary/doses/05f_Light 9P.csv
- _supplementary/doses/05f_Light GLOBE.csv
- _supplementary/doses/05m_Heavy 9P.csv
- _supplementary/doses/05m_Heavy GLOBE.csv
- _supplementary/doses/05m_IO.csv
- _supplementary/doses/05m_Light 9P.csv
- _supplementary/doses/05m_Light GLOBE.csv
- _supplementary/doses/10f_Heavy 9P.csv
- _supplementary/doses/10f_Heavy GLOBE.csv
- _supplementary/doses/10f_IO.csv
- _supplementary/doses/10f_Light 9P.csv
- _supplementary/doses/10f_Light GLOBE.csv
- _supplementary/doses/10m_Heavy 9P.csv
- _supplementary/doses/10m_Heavy GLOBE.csv
- _supplementary/doses/10m_IO.csv
- _supplementary/doses/10m_Light 9P.csv
- _supplementary/doses/10m_Light GLOBE.csv
- _supplementary/doses/15f_Heavy 9P.csv
- _supplementary/doses/15f_Heavy GLOBE.csv
- _supplementary/doses/15f_IO.csv
- _supplementary/doses/15f_Light 9P.csv
- _supplementary/doses/15f_Light GLOBE.csv
- _supplementary/doses/15m_Heavy 9P.csv
- _supplementary/doses/15m_Heavy GLOBE.csv
- _supplementary/doses/15m_IO.csv
- _supplementary/doses/15m_Light 9P.csv
- _supplementary/doses/15m_Light GLOBE.csv
- _supplementary/doses/ADf_Heavy 9P.csv
- _supplementary/doses/ADf_Heavy GLOBE.csv
- _supplementary/doses/ADf_IO.csv
- _supplementary/doses/ADf_Light 9P.csv
- _supplementary/doses/ADf_Light GLOBE.csv
- _supplementary/doses/ADm_Heavy 9P.csv
- _supplementary/doses/ADm_Heavy GLOBE.csv
- _supplementary/doses/ADm_IO.csv
- _supplementary/doses/ADm_Light 9P.csv
- _supplementary/doses/ADm_Light GLOBE.csv
- _supplementary/Table1_supplement.xlsx
- _supplementary/Table2_Hiroshima_1000m_supplement.xlsx
- _supplementary/Table2_Hiroshima_1500m_supplement.xlsx
- _supplementary/Table2_Nagasaki_1000m_supplement.xlsx
- _supplementary/Table2_Nagasaki_1500m_supplement.xlsx
- _supplementary/Table3_supplement.xlsx
