# Supplementary material for: Japanese pediatric and adult atomic bomb survivor dosimetry: potential improvements using the J45 phantom series and modern Monte Carlo transport
Source: Radiat Environ Biophys. 2021 Oct 30;61(1):73–86. doi: 10.1007/s00411-021-00946-2 (PMC8897329; doi:10.1007/s00411-021-00946-2)
Supplement: Supplementary file 1 — Supplementary file1 (ZIP 2974 KB) [file 411_2021_946_MOESM1_ESM.zip › _supplementary/comprehensive surrogacy/Table_00f_Hiroshima_1000m.xlsx]

## Sheet: IO
			Surrogate organs
True organ			BoneSurface		ActiveMarrow		Adrenals		Brain		Breasts		GallBladderWall		HeartWall		Kidney		EyeLens		Liver		Lungs		LymphNodes		Muscle		Oesophagus		OralMucosa		Pancreas		Uterus/Prostate		SalivaryGlands		SmallIntestineWall		Skin		Spleen		StomachWall		Ovaries/Testes		Thymus
Organ	Dose Category	Dose (mGy)	Dose (mGy)	% diff.	Dose (mGy)	% diff.	Dose (mGy)	% diff.	Dose (mGy)	% diff.	Dose (mGy)	% diff.	Dose (mGy)	% diff.	Dose (mGy)	% diff.	Dose (mGy)	% diff.	Dose (mGy)	% diff.	Dose (mGy)	% diff.	Dose (mGy)	% diff.	Dose (mGy)	% diff.	Dose (mGy)	% diff.	Dose (mGy)	% diff.	Dose (mGy)	% diff.	Dose (mGy)	% diff.	Dose (mGy)	% diff.	Dose (mGy)	% diff.	Dose (mGy)	% diff.	Dose (mGy)	% diff.	Dose (mGy)	% diff.	Dose (mGy)	% diff.	Dose (mGy)	% diff.	Dose (mGy)
Breasts	Total Dose	0	0	0	0	0	0	0	0	0	-	-	0	0	0	0	0	0	0	0	0	0	0	0	0	0	0	0	0	0	0	0	0	0	0	0	0	0	0	0	0	0	0	0	0	0	0	0	0
	Total Neutron Dose	184.659	105.883	0	90.9535	0	81.9602	0	122.694	0	-	-	107.451	0	117.237	0	82.8074	0	184.816	0	108.331	0	110.142	0	114.451	0	142.375	0	85.649	0	102.19	0	98.8649	0	85.856	0	108.66	0	105.92	0	178.007	0	99.3823	0	106.262	0	87.6515	0	126.666
	Total Gamma Dose	3963.26	3653.69	0	3406.68	0	3765.54	0	3988.25	0	-	-	3960.97	0	4118.55	0	3777.92	0	3999.76	0	3997.71	0	4025.81	0	3889.97	0	4014.35	0	3863.12	0	3968.53	0	3982.01	0	3942.88	0	3911.73	0	4045.36	0	3999.73	0	3856.34	0	3986.45	0	3953.94	0	4130.19
Colon	Total Dose	0	0	0	0	0	0	0	0	0	0	0	0	0	0	0	0	0	0	0	0	0	0	0	0	0	0	0	0	0	0	0	0	0	0	0	0	0	0	0	0	0	0	0	0	0	0	0	0
	Total Neutron Dose	135.567	105.883	0	90.9535	0	81.9602	0	122.694	0	184.659	0	107.451	0	117.237	0	82.8074	0	184.816	0	108.331	0	110.142	0	114.451	0	142.375	0	85.649	0	102.19	0	98.8649	0	85.856	0	108.66	0	105.92	0	178.007	0	99.3823	0	106.262	0	87.6515	0	126.666
	Total Gamma Dose	4055.21	3653.69	0	3406.68	0	3765.54	0	3988.25	0	3963.26	0	3960.97	0	4118.55	0	3777.92	0	3999.76	0	3997.71	0	4025.81	0	3889.97	0	4014.35	0	3863.12	0	3968.53	0	3982.01	0	3942.88	0	3911.73	0	4045.36	0	3999.73	0	3856.34	0	3986.45	0	3953.94	0	4130.19
Liver	Total Dose	0	0	0	0	0	0	0	0	0	0	0	0	0	0	0	0	0	0	0	-	-	0	0	0	0	0	0	0	0	0	0	0	0	0	0	0	0	0	0	0	0	0	0	0	0	0	0	0
	Total Neutron Dose	108.331	105.883	0	90.9535	0	81.9602	0	122.694	0	184.659	0	107.451	0	117.237	0	82.8074	0	184.816	0	-	-	110.142	0	114.451	0	142.375	0	85.649	0	102.19	0	98.8649	0	85.856	0	108.66	0	105.92	0	178.007	0	99.3823	0	106.262	0	87.6515	0	126.666
	Total Gamma Dose	3997.71	3653.69	0	3406.68	0	3765.54	0	3988.25	0	3963.26	0	3960.97	0	4118.55	0	3777.92	0	3999.76	0	-	-	4025.81	0	3889.97	0	4014.35	0	3863.12	0	3968.53	0	3982.01	0	3942.88	0	3911.73	0	4045.36	0	3999.73	0	3856.34	0	3986.45	0	3953.94	0	4130.19
Lungs	Total Dose	0	0	0	0	0	0	0	0	0	0	0	0	0	0	0	0	0	0	0	0	0	-	-	0	0	0	0	0	0	0	0	0	0	0	0	0	0	0	0	0	0	0	0	0	0	0	0	0
	Total Neutron Dose	110.142	105.883	0	90.9535	0	81.9602	0	122.694	0	184.659	0	107.451	0	117.237	0	82.8074	0	184.816	0	108.331	0	-	-	114.451	0	142.375	0	85.649	0	102.19	0	98.8649	0	85.856	0	108.66	0	105.92	0	178.007	0	99.3823	0	106.262	0	87.6515	0	126.666
	Total Gamma Dose	4025.81	3653.69	0	3406.68	0	3765.54	0	3988.25	0	3963.26	0	3960.97	0	4118.55	0	3777.92	0	3999.76	0	3997.71	0	-	-	3889.97	0	4014.35	0	3863.12	0	3968.53	0	3982.01	0	3942.88	0	3911.73	0	4045.36	0	3999.73	0	3856.34	0	3986.45	0	3953.94	0	4130.19
Stomach Wall	Total Dose	0	0	0	0	0	0	0	0	0	0	0	0	0	0	0	0	0	0	0	0	0	0	0	0	0	0	0	0	0	0	0	0	0	0	0	0	0	0	0	0	0	0	0	-	-	0	0	0
	Total Neutron Dose	106.262	105.883	0	90.9535	0	81.9602	0	122.694	0	184.659	0	107.451	0	117.237	0	82.8074	0	184.816	0	108.331	0	110.142	0	114.451	0	142.375	0	85.649	0	102.19	0	98.8649	0	85.856	0	108.66	0	105.92	0	178.007	0	99.3823	0	-	-	87.6515	0	126.666
	Total Gamma Dose	3986.45	3653.69	0	3406.68	0	3765.54	0	3988.25	0	3963.26	0	3960.97	0	4118.55	0	3777.92	0	3999.76	0	3997.71	0	4025.81	0	3889.97	0	4014.35	0	3863.12	0	3968.53	0	3982.01	0	3942.88	0	3911.73	0	4045.36	0	3999.73	0	3856.34	0	-	-	3953.94	0	4130.19
Uterus	Total Dose	0	0	0	0	0	0	0	0	0	0	0	0	0	0	0	0	0	0	0	0	0	0	0	0	0	0	0	0	0	0	0	0	0	-	-	0	0	0	0	0	0	0	0	0	0	0	0	0
	Total Neutron Dose	85.856	105.883	0	90.9535	0	81.9602	0	122.694	0	184.659	0	107.451	0	117.237	0	82.8074	0	184.816	0	108.331	0	110.142	0	114.451	0	142.375	0	85.649	0	102.19	0	98.8649	0	-	-	108.66	0	105.92	0	178.007	0	99.3823	0	106.262	0	87.6515	0	126.666
	Total Gamma Dose	3942.88	3653.69	0	3406.68	0	3765.54	0	3988.25	0	3963.26	0	3960.97	0	4118.55	0	3777.92	0	3999.76	0	3997.71	0	4025.81	0	3889.97	0	4014.35	0	3863.12	0	3968.53	0	3982.01	0	-	-	3911.73	0	4045.36	0	3999.73	0	3856.34	0	3986.45	0	3953.94	0	4130.19
[truncated: 9 more columns]

## Sheet: Light-9P
			Surrogate organs
True organ			BoneSurface		ActiveMarrow		Adrenals		Brain		Breasts		GallBladderWall		HeartWall		Kidney		EyeLens		Liver		Lungs		LymphNodes		Muscle		Oesophagus		OralMucosa		Pancreas		Uterus/Prostate		SalivaryGlands		SmallIntestineWall		Skin		Spleen		StomachWall		Ovaries/Testes		Thymus
Organ	Dose Category	Dose (mGy)	Dose (mGy)	% diff.	Dose (mGy)	% diff.	Dose (mGy)	% diff.	Dose (mGy)	% diff.	Dose (mGy)	% diff.	Dose (mGy)	% diff.	Dose (mGy)	% diff.	Dose (mGy)	% diff.	Dose (mGy)	% diff.	Dose (mGy)	% diff.	Dose (mGy)	% diff.	Dose (mGy)	% diff.	Dose (mGy)	% diff.	Dose (mGy)	% diff.	Dose (mGy)	% diff.	Dose (mGy)	% diff.	Dose (mGy)	% diff.	Dose (mGy)	% diff.	Dose (mGy)	% diff.	Dose (mGy)	% diff.	Dose (mGy)	% diff.	Dose (mGy)	% diff.	Dose (mGy)	% diff.	Dose (mGy)
Breasts	Total Dose	0	0	0	0	0	0	0	0	0	-	-	0	0	0	0	0	0	0	0	0	0	0	0	0	0	0	0	0	0	0	0	0	0	0	0	0	0	0	0	0	0	0	0	0	0	0	0	0
	Total Neutron Dose	181.159	68.9538	0	60.4502	0	50.4364	0	77.3825	0	-	-	76.8347	0	82.0829	0	52.5906	0	157.574	0	72.0368	0	75.7234	0	76.0234	0	93.093	0	59.5267	0	72.0184	0	66.5781	0	62.0159	0	76.5905	0	75.9801	0	111.788	0	64.7737	0	70.9292	0	53.4664	0	84.5085
	Total Gamma Dose	3172.56	3090.18	0	2885.69	0	3102.33	0	3400.71	0	-	-	3333.34	0	3508.84	0	3290.53	0	3743.68	0	3412.99	0	3440.24	0	3322.12	0	3420.53	0	3270.89	0	3417.28	0	3332.91	0	3301.09	0	3350.02	0	3447.57	0	3379.82	0	3270.89	0	3452.97	0	3237.49	0	3446.47
Colon	Total Dose	0	0	0	0	0	0	0	0	0	0	0	0	0	0	0	0	0	0	0	0	0	0	0	0	0	0	0	0	0	0	0	0	0	0	0	0	0	0	0	0	0	0	0	0	0	0	0	0
	Total Neutron Dose	92.8764	68.9538	0	60.4502	0	50.4364	0	77.3825	0	181.159	0	76.8347	0	82.0829	0	52.5906	0	157.574	0	72.0368	0	75.7234	0	76.0234	0	93.093	0	59.5267	0	72.0184	0	66.5781	0	62.0159	0	76.5905	0	75.9801	0	111.788	0	64.7737	0	70.9292	0	53.4664	0	84.5085
	Total Gamma Dose	3480.18	3090.18	0	2885.69	0	3102.33	0	3400.71	0	3172.56	0	3333.34	0	3508.84	0	3290.53	0	3743.68	0	3412.99	0	3440.24	0	3322.12	0	3420.53	0	3270.89	0	3417.28	0	3332.91	0	3301.09	0	3350.02	0	3447.57	0	3379.82	0	3270.89	0	3452.97	0	3237.49	0	3446.47
Liver	Total Dose	0	0	0	0	0	0	0	0	0	0	0	0	0	0	0	0	0	0	0	-	-	0	0	0	0	0	0	0	0	0	0	0	0	0	0	0	0	0	0	0	0	0	0	0	0	0	0	0
	Total Neutron Dose	72.0368	68.9538	0	60.4502	0	50.4364	0	77.3825	0	181.159	0	76.8347	0	82.0829	0	52.5906	0	157.574	0	-	-	75.7234	0	76.0234	0	93.093	0	59.5267	0	72.0184	0	66.5781	0	62.0159	0	76.5905	0	75.9801	0	111.788	0	64.7737	0	70.9292	0	53.4664	0	84.5085
	Total Gamma Dose	3412.99	3090.18	0	2885.69	0	3102.33	0	3400.71	0	3172.56	0	3333.34	0	3508.84	0	3290.53	0	3743.68	0	-	-	3440.24	0	3322.12	0	3420.53	0	3270.89	0	3417.28	0	3332.91	0	3301.09	0	3350.02	0	3447.57	0	3379.82	0	3270.89	0	3452.97	0	3237.49	0	3446.47
Lungs	Total Dose	0	0	0	0	0	0	0	0	0	0	0	0	0	0	0	0	0	0	0	0	0	-	-	0	0	0	0	0	0	0	0	0	0	0	0	0	0	0	0	0	0	0	0	0	0	0	0	0
	Total Neutron Dose	75.7234	68.9538	0	60.4502	0	50.4364	0	77.3825	0	181.159	0	76.8347	0	82.0829	0	52.5906	0	157.574	0	72.0368	0	-	-	76.0234	0	93.093	0	59.5267	0	72.0184	0	66.5781	0	62.0159	0	76.5905	0	75.9801	0	111.788	0	64.7737	0	70.9292	0	53.4664	0	84.5085
	Total Gamma Dose	3440.24	3090.18	0	2885.69	0	3102.33	0	3400.71	0	3172.56	0	3333.34	0	3508.84	0	3290.53	0	3743.68	0	3412.99	0	-	-	3322.12	0	3420.53	0	3270.89	0	3417.28	0	3332.91	0	3301.09	0	3350.02	0	3447.57	0	3379.82	0	3270.89	0	3452.97	0	3237.49	0	3446.47
Stomach Wall	Total Dose	0	0	0	0	0	0	0	0	0	0	0	0	0	0	0	0	0	0	0	0	0	0	0	0	0	0	0	0	0	0	0	0	0	0	0	0	0	0	0	0	0	0	0	-	-	0	0	0
	Total Neutron Dose	70.9292	68.9538	0	60.4502	0	50.4364	0	77.3825	0	181.159	0	76.8347	0	82.0829	0	52.5906	0	157.574	0	72.0368	0	75.7234	0	76.0234	0	93.093	0	59.5267	0	72.0184	0	66.5781	0	62.0159	0	76.5905	0	75.9801	0	111.788	0	64.7737	0	-	-	53.4664	0	84.5085
	Total Gamma Dose	3452.97	3090.18	0	2885.69	0	3102.33	0	3400.71	0	3172.56	0	3333.34	0	3508.84	0	3290.53	0	3743.68	0	3412.99	0	3440.24	0	3322.12	0	3420.53	0	3270.89	0	3417.28	0	3332.91	0	3301.09	0	3350.02	0	3447.57	0	3379.82	0	3270.89	0	-	-	3237.49	0	3446.47
Uterus	Total Dose	0	0	0	0	0	0	0	0	0	0	0	0	0	0	0	0	0	0	0	0	0	0	0	0	0	0	0	0	0	0	0	0	0	-	-	0	0	0	0	0	0	0	0	0	0	0	0	0
	Total Neutron Dose	62.0159	68.9538	0	60.4502	0	50.4364	0	77.3825	0	181.159	0	76.8347	0	82.0829	0	52.5906	0	157.574	0	72.0368	0	75.7234	0	76.0234	0	93.093	0	59.5267	0	72.0184	0	66.5781	0	-	-	76.5905	0	75.9801	0	111.788	0	64.7737	0	70.9292	0	53.4664	0	84.5085
	Total Gamma Dose	3301.09	3090.18	0	2885.69	0	3102.33	0	3400.71	0	3172.56	0	3333.34	0	3508.84	0	3290.53	0	3743.68	0	3412.99	0	3440.24	0	3322.12	0	3420.53	0	3270.89	0	3417.28	0	3332.91	0	-	-	3350.02	0	3447.57	0	3379.82	0	3270.89	0	3452.97	0	3237.49	0	3446.47
[truncated: 9 more columns]

## Sheet: Heavy-9P
			Surrogate organs
True organ			BoneSurface		ActiveMarrow		Adrenals		Brain		Breasts		GallBladderWall		HeartWall		Kidney		EyeLens		Liver		Lungs		LymphNodes		Muscle		Oesophagus		OralMucosa		Pancreas		Uterus/Prostate		SalivaryGlands		SmallIntestineWall		Skin		Spleen		StomachWall		Ovaries/Testes		Thymus
Organ	Dose Category	Dose (mGy)	Dose (mGy)	% diff.	Dose (mGy)	% diff.	Dose (mGy)	% diff.	Dose (mGy)	% diff.	Dose (mGy)	% diff.	Dose (mGy)	% diff.	Dose (mGy)	% diff.	Dose (mGy)	% diff.	Dose (mGy)	% diff.	Dose (mGy)	% diff.	Dose (mGy)	% diff.	Dose (mGy)	% diff.	Dose (mGy)	% diff.	Dose (mGy)	% diff.	Dose (mGy)	% diff.	Dose (mGy)	% diff.	Dose (mGy)	% diff.	Dose (mGy)	% diff.	Dose (mGy)	% diff.	Dose (mGy)	% diff.	Dose (mGy)	% diff.	Dose (mGy)	% diff.	Dose (mGy)	% diff.	Dose (mGy)
Breasts	Total Dose	0	0	0	0	0	0	0	0	0	-	-	0	0	0	0	0	0	0	0	0	0	0	0	0	0	0	0	0	0	0	0	0	0	0	0	0	0	0	0	0	0	0	0	0	0	0	0	0
	Total Neutron Dose	56.9231	31.1122	0	29.353	0	30.2186	0	32.6496	0	-	-	22.9681	0	29.6524	0	27.6593	0	39.296	0	31.0012	0	31.6549	0	32.2176	0	39.9048	0	28.1611	0	28.0726	0	25.1387	0	24.3072	0	32.5487	0	26.5379	0	47.9824	0	29.8451	0	26.2831	0	25.3565	0	29.839
	Total Gamma Dose	1514.58	1285.18	0	1195.88	0	1284.9	0	1412.1	0	-	-	1363.1	0	1404.25	0	1308.04	0	1323.53	0	1378.78	0	1382.64	0	1358.65	0	1383.41	0	1338.68	0	1347.86	0	1344.45	0	1316.47	0	1357.47	0	1382.78	0	1379.18	0	1302.4	0	1359.62	0	1371.64	0	1420.89
Colon	Total Dose	0	0	0	0	0	0	0	0	0	0	0	0	0	0	0	0	0	0	0	0	0	0	0	0	0	0	0	0	0	0	0	0	0	0	0	0	0	0	0	0	0	0	0	0	0	0	0	0
	Total Neutron Dose	29.9774	31.1122	0	29.353	0	30.2186	0	32.6496	0	56.9231	0	22.9681	0	29.6524	0	27.6593	0	39.296	0	31.0012	0	31.6549	0	32.2176	0	39.9048	0	28.1611	0	28.0726	0	25.1387	0	24.3072	0	32.5487	0	26.5379	0	47.9824	0	29.8451	0	26.2831	0	25.3565	0	29.839
	Total Gamma Dose	1402.25	1285.18	0	1195.88	0	1284.9	0	1412.1	0	1514.58	0	1363.1	0	1404.25	0	1308.04	0	1323.53	0	1378.78	0	1382.64	0	1358.65	0	1383.41	0	1338.68	0	1347.86	0	1344.45	0	1316.47	0	1357.47	0	1382.78	0	1379.18	0	1302.4	0	1359.62	0	1371.64	0	1420.89
Liver	Total Dose	0	0	0	0	0	0	0	0	0	0	0	0	0	0	0	0	0	0	0	-	-	0	0	0	0	0	0	0	0	0	0	0	0	0	0	0	0	0	0	0	0	0	0	0	0	0	0	0
	Total Neutron Dose	31.0012	31.1122	0	29.353	0	30.2186	0	32.6496	0	56.9231	0	22.9681	0	29.6524	0	27.6593	0	39.296	0	-	-	31.6549	0	32.2176	0	39.9048	0	28.1611	0	28.0726	0	25.1387	0	24.3072	0	32.5487	0	26.5379	0	47.9824	0	29.8451	0	26.2831	0	25.3565	0	29.839
	Total Gamma Dose	1378.78	1285.18	0	1195.88	0	1284.9	0	1412.1	0	1514.58	0	1363.1	0	1404.25	0	1308.04	0	1323.53	0	-	-	1382.64	0	1358.65	0	1383.41	0	1338.68	0	1347.86	0	1344.45	0	1316.47	0	1357.47	0	1382.78	0	1379.18	0	1302.4	0	1359.62	0	1371.64	0	1420.89
Lungs	Total Dose	0	0	0	0	0	0	0	0	0	0	0	0	0	0	0	0	0	0	0	0	0	-	-	0	0	0	0	0	0	0	0	0	0	0	0	0	0	0	0	0	0	0	0	0	0	0	0	0
	Total Neutron Dose	31.6549	31.1122	0	29.353	0	30.2186	0	32.6496	0	56.9231	0	22.9681	0	29.6524	0	27.6593	0	39.296	0	31.0012	0	-	-	32.2176	0	39.9048	0	28.1611	0	28.0726	0	25.1387	0	24.3072	0	32.5487	0	26.5379	0	47.9824	0	29.8451	0	26.2831	0	25.3565	0	29.839
	Total Gamma Dose	1382.64	1285.18	0	1195.88	0	1284.9	0	1412.1	0	1514.58	0	1363.1	0	1404.25	0	1308.04	0	1323.53	0	1378.78	0	-	-	1358.65	0	1383.41	0	1338.68	0	1347.86	0	1344.45	0	1316.47	0	1357.47	0	1382.78	0	1379.18	0	1302.4	0	1359.62	0	1371.64	0	1420.89
Stomach Wall	Total Dose	0	0	0	0	0	0	0	0	0	0	0	0	0	0	0	0	0	0	0	0	0	0	0	0	0	0	0	0	0	0	0	0	0	0	0	0	0	0	0	0	0	0	0	-	-	0	0	0
	Total Neutron Dose	26.2831	31.1122	0	29.353	0	30.2186	0	32.6496	0	56.9231	0	22.9681	0	29.6524	0	27.6593	0	39.296	0	31.0012	0	31.6549	0	32.2176	0	39.9048	0	28.1611	0	28.0726	0	25.1387	0	24.3072	0	32.5487	0	26.5379	0	47.9824	0	29.8451	0	-	-	25.3565	0	29.839
	Total Gamma Dose	1359.62	1285.18	0	1195.88	0	1284.9	0	1412.1	0	1514.58	0	1363.1	0	1404.25	0	1308.04	0	1323.53	0	1378.78	0	1382.64	0	1358.65	0	1383.41	0	1338.68	0	1347.86	0	1344.45	0	1316.47	0	1357.47	0	1382.78	0	1379.18	0	1302.4	0	-	-	1371.64	0	1420.89
Uterus	Total Dose	0	0	0	0	0	0	0	0	0	0	0	0	0	0	0	0	0	0	0	0	0	0	0	0	0	0	0	0	0	0	0	0	0	-	-	0	0	0	0	0	0	0	0	0	0	0	0	0
	Total Neutron Dose	24.3072	31.1122	0	29.353	0	30.2186	0	32.6496	0	56.9231	0	22.9681	0	29.6524	0	27.6593	0	39.296	0	31.0012	0	31.6549	0	32.2176	0	39.9048	0	28.1611	0	28.0726	0	25.1387	0	-	-	32.5487	0	26.5379	0	47.9824	0	29.8451	0	26.2831	0	25.3565	0	29.839
	Total Gamma Dose	1316.47	1285.18	0	1195.88	0	1284.9	0	1412.1	0	1514.58	0	1363.1	0	1404.25	0	1308.04	0	1323.53	0	1378.78	0	1382.64	0	1358.65	0	1383.41	0	1338.68	0	1347.86	0	1344.45	0	-	-	1357.47	0	1382.78	0	1379.18	0	1302.4	0	1359.62	0	1371.64	0	1420.89
[truncated: 9 more columns]

## Sheet: Light-GLOBE
			Surrogate organs
True organ			BoneSurface		ActiveMarrow		Adrenals		Brain		Breasts		GallBladderWall		HeartWall		Kidney		EyeLens		Liver		Lungs		LymphNodes		Muscle		Oesophagus		OralMucosa		Pancreas		Uterus/Prostate		SalivaryGlands		SmallIntestineWall		Skin		Spleen		StomachWall		Ovaries/Testes		Thymus
Organ	Dose Category	Dose (mGy)	Dose (mGy)	% diff.	Dose (mGy)	% diff.	Dose (mGy)	% diff.	Dose (mGy)	% diff.	Dose (mGy)	% diff.	Dose (mGy)	% diff.	Dose (mGy)	% diff.	Dose (mGy)	% diff.	Dose (mGy)	% diff.	Dose (mGy)	% diff.	Dose (mGy)	% diff.	Dose (mGy)	% diff.	Dose (mGy)	% diff.	Dose (mGy)	% diff.	Dose (mGy)	% diff.	Dose (mGy)	% diff.	Dose (mGy)	% diff.	Dose (mGy)	% diff.	Dose (mGy)	% diff.	Dose (mGy)	% diff.	Dose (mGy)	% diff.	Dose (mGy)	% diff.	Dose (mGy)	% diff.	Dose (mGy)
Breasts	Total Dose	0	0	0	0	0	0	0	0	0	-	-	0	0	0	0	0	0	0	0	0	0	0	0	0	0	0	0	0	0	0	0	0	0	0	0	0	0	0	0	0	0	0	0	0	0	0	0	0
	Total Neutron Dose	198.261	95.5321	0	82.0385	0	70.1857	0	108.759	0	-	-	83.1343	0	110.091	0	71.6488	0	163.711	0	94.7414	0	104.653	0	101.509	0	126.819	0	83.1736	0	95.1625	0	87.7814	0	80.8244	0	98.3717	0	99.4655	0	157.541	0	87.8248	0	92.3192	0	81.5185	0	121.797
	Total Gamma Dose	3669.64	3504.82	0	3265.93	0	3560.08	0	3856.9	0	-	-	3857.18	0	4122.04	0	3626.51	0	4283.13	0	3880.33	0	4003.91	0	3788.81	0	3876.48	0	3677.84	0	3848.19	0	3832.93	0	3663.54	0	3678.45	0	3861.57	0	3822.8	0	3646.52	0	3932.97	0	3647.75	0	4162.85
Colon	Total Dose	0	0	0	0	0	0	0	0	0	0	0	0	0	0	0	0	0	0	0	0	0	0	0	0	0	0	0	0	0	0	0	0	0	0	0	0	0	0	0	0	0	0	0	0	0	0	0	0
	Total Neutron Dose	125.923	95.5321	0	82.0385	0	70.1857	0	108.759	0	198.261	0	83.1343	0	110.091	0	71.6488	0	163.711	0	94.7414	0	104.653	0	101.509	0	126.819	0	83.1736	0	95.1625	0	87.7814	0	80.8244	0	98.3717	0	99.4655	0	157.541	0	87.8248	0	92.3192	0	81.5185	0	121.797
	Total Gamma Dose	3918.85	3504.82	0	3265.93	0	3560.08	0	3856.9	0	3669.64	0	3857.18	0	4122.04	0	3626.51	0	4283.13	0	3880.33	0	4003.91	0	3788.81	0	3876.48	0	3677.84	0	3848.19	0	3832.93	0	3663.54	0	3678.45	0	3861.57	0	3822.8	0	3646.52	0	3932.97	0	3647.75	0	4162.85
Liver	Total Dose	0	0	0	0	0	0	0	0	0	0	0	0	0	0	0	0	0	0	0	-	-	0	0	0	0	0	0	0	0	0	0	0	0	0	0	0	0	0	0	0	0	0	0	0	0	0	0	0
	Total Neutron Dose	94.7414	95.5321	0	82.0385	0	70.1857	0	108.759	0	198.261	0	83.1343	0	110.091	0	71.6488	0	163.711	0	-	-	104.653	0	101.509	0	126.819	0	83.1736	0	95.1625	0	87.7814	0	80.8244	0	98.3717	0	99.4655	0	157.541	0	87.8248	0	92.3192	0	81.5185	0	121.797
	Total Gamma Dose	3880.33	3504.82	0	3265.93	0	3560.08	0	3856.9	0	3669.64	0	3857.18	0	4122.04	0	3626.51	0	4283.13	0	-	-	4003.91	0	3788.81	0	3876.48	0	3677.84	0	3848.19	0	3832.93	0	3663.54	0	3678.45	0	3861.57	0	3822.8	0	3646.52	0	3932.97	0	3647.75	0	4162.85
Lungs	Total Dose	0	0	0	0	0	0	0	0	0	0	0	0	0	0	0	0	0	0	0	0	0	-	-	0	0	0	0	0	0	0	0	0	0	0	0	0	0	0	0	0	0	0	0	0	0	0	0	0
	Total Neutron Dose	104.653	95.5321	0	82.0385	0	70.1857	0	108.759	0	198.261	0	83.1343	0	110.091	0	71.6488	0	163.711	0	94.7414	0	-	-	101.509	0	126.819	0	83.1736	0	95.1625	0	87.7814	0	80.8244	0	98.3717	0	99.4655	0	157.541	0	87.8248	0	92.3192	0	81.5185	0	121.797
	Total Gamma Dose	4003.91	3504.82	0	3265.93	0	3560.08	0	3856.9	0	3669.64	0	3857.18	0	4122.04	0	3626.51	0	4283.13	0	3880.33	0	-	-	3788.81	0	3876.48	0	3677.84	0	3848.19	0	3832.93	0	3663.54	0	3678.45	0	3861.57	0	3822.8	0	3646.52	0	3932.97	0	3647.75	0	4162.85
Stomach Wall	Total Dose	0	0	0	0	0	0	0	0	0	0	0	0	0	0	0	0	0	0	0	0	0	0	0	0	0	0	0	0	0	0	0	0	0	0	0	0	0	0	0	0	0	0	0	-	-	0	0	0
	Total Neutron Dose	92.3192	95.5321	0	82.0385	0	70.1857	0	108.759	0	198.261	0	83.1343	0	110.091	0	71.6488	0	163.711	0	94.7414	0	104.653	0	101.509	0	126.819	0	83.1736	0	95.1625	0	87.7814	0	80.8244	0	98.3717	0	99.4655	0	157.541	0	87.8248	0	-	-	81.5185	0	121.797
	Total Gamma Dose	3932.97	3504.82	0	3265.93	0	3560.08	0	3856.9	0	3669.64	0	3857.18	0	4122.04	0	3626.51	0	4283.13	0	3880.33	0	4003.91	0	3788.81	0	3876.48	0	3677.84	0	3848.19	0	3832.93	0	3663.54	0	3678.45	0	3861.57	0	3822.8	0	3646.52	0	-	-	3647.75	0	4162.85
Uterus	Total Dose	0	0	0	0	0	0	0	0	0	0	0	0	0	0	0	0	0	0	0	0	0	0	0	0	0	0	0	0	0	0	0	0	0	-	-	0	0	0	0	0	0	0	0	0	0	0	0	0
	Total Neutron Dose	80.8244	95.5321	0	82.0385	0	70.1857	0	108.759	0	198.261	0	83.1343	0	110.091	0	71.6488	0	163.711	0	94.7414	0	104.653	0	101.509	0	126.819	0	83.1736	0	95.1625	0	87.7814	0	-	-	98.3717	0	99.4655	0	157.541	0	87.8248	0	92.3192	0	81.5185	0	121.797
	Total Gamma Dose	3663.54	3504.82	0	3265.93	0	3560.08	0	3856.9	0	3669.64	0	3857.18	0	4122.04	0	3626.51	0	4283.13	0	3880.33	0	4003.91	0	3788.81	0	3876.48	0	3677.84	0	3848.19	0	3832.93	0	-	-	3678.45	0	3861.57	0	3822.8	0	3646.52	0	3932.97	0	3647.75	0	4162.85
[truncated: 9 more columns]

## Sheet: Heavy-GLOBE
			Surrogate organs
True organ			BoneSurface		ActiveMarrow		Adrenals		Brain		Breasts		GallBladderWall		HeartWall		Kidney		EyeLens		Liver		Lungs		LymphNodes		Muscle		Oesophagus		OralMucosa		Pancreas		Uterus/Prostate		SalivaryGlands		SmallIntestineWall		Skin		Spleen		StomachWall		Ovaries/Testes		Thymus
Organ	Dose Category	Dose (mGy)	Dose (mGy)	% diff.	Dose (mGy)	% diff.	Dose (mGy)	% diff.	Dose (mGy)	% diff.	Dose (mGy)	% diff.	Dose (mGy)	% diff.	Dose (mGy)	% diff.	Dose (mGy)	% diff.	Dose (mGy)	% diff.	Dose (mGy)	% diff.	Dose (mGy)	% diff.	Dose (mGy)	% diff.	Dose (mGy)	% diff.	Dose (mGy)	% diff.	Dose (mGy)	% diff.	Dose (mGy)	% diff.	Dose (mGy)	% diff.	Dose (mGy)	% diff.	Dose (mGy)	% diff.	Dose (mGy)	% diff.	Dose (mGy)	% diff.	Dose (mGy)	% diff.	Dose (mGy)	% diff.	Dose (mGy)
Breasts	Total Dose	0	0	0	0	0	0	0	0	0	-	-	0	0	0	0	0	0	0	0	0	0	0	0	0	0	0	0	0	0	0	0	0	0	0	0	0	0	0	0	0	0	0	0	0	0	0	0	0
	Total Neutron Dose	38.3588	39.2971	0	36.0501	0	37.2849	0	44.5291	0	-	-	29.7131	0	34.7554	0	31.1382	0	58.7287	0	36.3894	0	38.8454	0	42.7206	0	50.2854	0	32.9949	0	34.1841	0	36.2782	0	29.9562	0	39.0629	0	33.4711	0	63.2408	0	40.1672	0	33.8824	0	30.8431	0	37.6094
	Total Gamma Dose	1179.78	1308.65	0	1216.34	0	1304.45	0	1428.46	0	-	-	1366.84	0	1402.82	0	1355.14	0	1624.6	0	1368.21	0	1405.16	0	1363.46	0	1394.69	0	1317.09	0	1351.59	0	1354.05	0	1339.41	0	1356.73	0	1372.06	0	1393.65	0	1378.95	0	1378.35	0	1369.03	0	1388.51
Colon	Total Dose	0	0	0	0	0	0	0	0	0	0	0	0	0	0	0	0	0	0	0	0	0	0	0	0	0	0	0	0	0	0	0	0	0	0	0	0	0	0	0	0	0	0	0	0	0	0	0	0
	Total Neutron Dose	39.8073	39.2971	0	36.0501	0	37.2849	0	44.5291	0	38.3588	0	29.7131	0	34.7554	0	31.1382	0	58.7287	0	36.3894	0	38.8454	0	42.7206	0	50.2854	0	32.9949	0	34.1841	0	36.2782	0	29.9562	0	39.0629	0	33.4711	0	63.2408	0	40.1672	0	33.8824	0	30.8431	0	37.6094
	Total Gamma Dose	1378.28	1308.65	0	1216.34	0	1304.45	0	1428.46	0	1179.78	0	1366.84	0	1402.82	0	1355.14	0	1624.6	0	1368.21	0	1405.16	0	1363.46	0	1394.69	0	1317.09	0	1351.59	0	1354.05	0	1339.41	0	1356.73	0	1372.06	0	1393.65	0	1378.95	0	1378.35	0	1369.03	0	1388.51
Liver	Total Dose	0	0	0	0	0	0	0	0	0	0	0	0	0	0	0	0	0	0	0	-	-	0	0	0	0	0	0	0	0	0	0	0	0	0	0	0	0	0	0	0	0	0	0	0	0	0	0	0
	Total Neutron Dose	36.3894	39.2971	0	36.0501	0	37.2849	0	44.5291	0	38.3588	0	29.7131	0	34.7554	0	31.1382	0	58.7287	0	-	-	38.8454	0	42.7206	0	50.2854	0	32.9949	0	34.1841	0	36.2782	0	29.9562	0	39.0629	0	33.4711	0	63.2408	0	40.1672	0	33.8824	0	30.8431	0	37.6094
	Total Gamma Dose	1368.21	1308.65	0	1216.34	0	1304.45	0	1428.46	0	1179.78	0	1366.84	0	1402.82	0	1355.14	0	1624.6	0	-	-	1405.16	0	1363.46	0	1394.69	0	1317.09	0	1351.59	0	1354.05	0	1339.41	0	1356.73	0	1372.06	0	1393.65	0	1378.95	0	1378.35	0	1369.03	0	1388.51
Lungs	Total Dose	0	0	0	0	0	0	0	0	0	0	0	0	0	0	0	0	0	0	0	0	0	-	-	0	0	0	0	0	0	0	0	0	0	0	0	0	0	0	0	0	0	0	0	0	0	0	0	0
	Total Neutron Dose	38.8454	39.2971	0	36.0501	0	37.2849	0	44.5291	0	38.3588	0	29.7131	0	34.7554	0	31.1382	0	58.7287	0	36.3894	0	-	-	42.7206	0	50.2854	0	32.9949	0	34.1841	0	36.2782	0	29.9562	0	39.0629	0	33.4711	0	63.2408	0	40.1672	0	33.8824	0	30.8431	0	37.6094
	Total Gamma Dose	1405.16	1308.65	0	1216.34	0	1304.45	0	1428.46	0	1179.78	0	1366.84	0	1402.82	0	1355.14	0	1624.6	0	1368.21	0	-	-	1363.46	0	1394.69	0	1317.09	0	1351.59	0	1354.05	0	1339.41	0	1356.73	0	1372.06	0	1393.65	0	1378.95	0	1378.35	0	1369.03	0	1388.51
Stomach Wall	Total Dose	0	0	0	0	0	0	0	0	0	0	0	0	0	0	0	0	0	0	0	0	0	0	0	0	0	0	0	0	0	0	0	0	0	0	0	0	0	0	0	0	0	0	0	-	-	0	0	0
	Total Neutron Dose	33.8824	39.2971	0	36.0501	0	37.2849	0	44.5291	0	38.3588	0	29.7131	0	34.7554	0	31.1382	0	58.7287	0	36.3894	0	38.8454	0	42.7206	0	50.2854	0	32.9949	0	34.1841	0	36.2782	0	29.9562	0	39.0629	0	33.4711	0	63.2408	0	40.1672	0	-	-	30.8431	0	37.6094
	Total Gamma Dose	1378.35	1308.65	0	1216.34	0	1304.45	0	1428.46	0	1179.78	0	1366.84	0	1402.82	0	1355.14	0	1624.6	0	1368.21	0	1405.16	0	1363.46	0	1394.69	0	1317.09	0	1351.59	0	1354.05	0	1339.41	0	1356.73	0	1372.06	0	1393.65	0	1378.95	0	-	-	1369.03	0	1388.51
Uterus	Total Dose	0	0	0	0	0	0	0	0	0	0	0	0	0	0	0	0	0	0	0	0	0	0	0	0	0	0	0	0	0	0	0	0	0	-	-	0	0	0	0	0	0	0	0	0	0	0	0	0
	Total Neutron Dose	29.9562	39.2971	0	36.0501	0	37.2849	0	44.5291	0	38.3588	0	29.7131	0	34.7554	0	31.1382	0	58.7287	0	36.3894	0	38.8454	0	42.7206	0	50.2854	0	32.9949	0	34.1841	0	36.2782	0	-	-	39.0629	0	33.4711	0	63.2408	0	40.1672	0	33.8824	0	30.8431	0	37.6094
	Total Gamma Dose	1339.41	1308.65	0	1216.34	0	1304.45	0	1428.46	0	1179.78	0	1366.84	0	1402.82	0	1355.14	0	1624.6	0	1368.21	0	1405.16	0	1363.46	0	1394.69	0	1317.09	0	1351.59	0	1354.05	0	-	-	1356.73	0	1372.06	0	1393.65	0	1378.95	0	1378.35	0	1369.03	0	1388.51
[truncated: 9 more columns]
