# Supplementary material for: Japanese pediatric and adult atomic bomb survivor dosimetry: potential improvements using the J45 phantom series and modern Monte Carlo transport
Source: Radiat Environ Biophys. 2021 Oct 30;61(1):73–86. doi: 10.1007/s00411-021-00946-2 (PMC8897329; doi:10.1007/s00411-021-00946-2)
Supplement: Supplementary file 1 — Supplementary file1 (ZIP 2974 KB) [file 411_2021_946_MOESM1_ESM.zip › _supplementary/comprehensive surrogacy/Table_00f_Hiroshima_1500m.xlsx]

## Sheet: IO
			Surrogate organs
True organ			BoneSurface		ActiveMarrow		Adrenals		Brain		Breasts		GallBladderWall		HeartWall		Kidney		EyeLens		Liver		Lungs		LymphNodes		Muscle		Oesophagus		OralMucosa		Pancreas		Uterus/Prostate		SalivaryGlands		SmallIntestineWall		Skin		Spleen		StomachWall		Ovaries/Testes		Thymus
Organ	Dose Category	Dose (mGy)	Dose (mGy)	% diff.	Dose (mGy)	% diff.	Dose (mGy)	% diff.	Dose (mGy)	% diff.	Dose (mGy)	% diff.	Dose (mGy)	% diff.	Dose (mGy)	% diff.	Dose (mGy)	% diff.	Dose (mGy)	% diff.	Dose (mGy)	% diff.	Dose (mGy)	% diff.	Dose (mGy)	% diff.	Dose (mGy)	% diff.	Dose (mGy)	% diff.	Dose (mGy)	% diff.	Dose (mGy)	% diff.	Dose (mGy)	% diff.	Dose (mGy)	% diff.	Dose (mGy)	% diff.	Dose (mGy)	% diff.	Dose (mGy)	% diff.	Dose (mGy)	% diff.	Dose (mGy)	% diff.	Dose (mGy)
Breasts	Total Dose	0	0	0	0	0	0	0	0	0	-	-	0	0	0	0	0	0	0	0	0	0	0	0	0	0	0	0	0	0	0	0	0	0	0	0	0	0	0	0	0	0	0	0	0	0	0	0	0
	Total Neutron Dose	9.35168	4.14653	0	3.55571	0	3.25069	0	4.78137	0	-	-	3.80784	0	4.74939	0	3.23427	0	6.61738	0	4.25961	0	4.49532	0	4.43432	0	5.36273	0	3.64347	0	4.08074	0	3.98945	0	3.43615	0	4.35588	0	4.21377	0	6.36588	0	3.97993	0	4.01373	0	3.54012	0	5.38572
	Total Gamma Dose	522.59	439.971	0	410.629	0	462.197	0	491.378	0	-	-	484.243	0	508.117	0	470.465	0	472.588	0	491.305	0	494.49	0	482.922	0	499.802	0	474.776	0	507.74	0	491.53	0	463.175	0	493.106	0	499.509	0	490.267	0	491.476	0	498.84	0	469.7	0	504.033
Colon	Total Dose	0	0	0	0	0	0	0	0	0	0	0	0	0	0	0	0	0	0	0	0	0	0	0	0	0	0	0	0	0	0	0	0	0	0	0	0	0	0	0	0	0	0	0	0	0	0	0	0
	Total Neutron Dose	5.10091	4.14653	0	3.55571	0	3.25069	0	4.78137	0	9.35168	0	3.80784	0	4.74939	0	3.23427	0	6.61738	0	4.25961	0	4.49532	0	4.43432	0	5.36273	0	3.64347	0	4.08074	0	3.98945	0	3.43615	0	4.35588	0	4.21377	0	6.36588	0	3.97993	0	4.01373	0	3.54012	0	5.38572
	Total Gamma Dose	501.14	439.971	0	410.629	0	462.197	0	491.378	0	522.59	0	484.243	0	508.117	0	470.465	0	472.588	0	491.305	0	494.49	0	482.922	0	499.802	0	474.776	0	507.74	0	491.53	0	463.175	0	493.106	0	499.509	0	490.267	0	491.476	0	498.84	0	469.7	0	504.033
Liver	Total Dose	0	0	0	0	0	0	0	0	0	0	0	0	0	0	0	0	0	0	0	-	-	0	0	0	0	0	0	0	0	0	0	0	0	0	0	0	0	0	0	0	0	0	0	0	0	0	0	0
	Total Neutron Dose	4.25961	4.14653	0	3.55571	0	3.25069	0	4.78137	0	9.35168	0	3.80784	0	4.74939	0	3.23427	0	6.61738	0	-	-	4.49532	0	4.43432	0	5.36273	0	3.64347	0	4.08074	0	3.98945	0	3.43615	0	4.35588	0	4.21377	0	6.36588	0	3.97993	0	4.01373	0	3.54012	0	5.38572
	Total Gamma Dose	491.305	439.971	0	410.629	0	462.197	0	491.378	0	522.59	0	484.243	0	508.117	0	470.465	0	472.588	0	-	-	494.49	0	482.922	0	499.802	0	474.776	0	507.74	0	491.53	0	463.175	0	493.106	0	499.509	0	490.267	0	491.476	0	498.84	0	469.7	0	504.033
Lungs	Total Dose	0	0	0	0	0	0	0	0	0	0	0	0	0	0	0	0	0	0	0	0	0	-	-	0	0	0	0	0	0	0	0	0	0	0	0	0	0	0	0	0	0	0	0	0	0	0	0	0
	Total Neutron Dose	4.49532	4.14653	0	3.55571	0	3.25069	0	4.78137	0	9.35168	0	3.80784	0	4.74939	0	3.23427	0	6.61738	0	4.25961	0	-	-	4.43432	0	5.36273	0	3.64347	0	4.08074	0	3.98945	0	3.43615	0	4.35588	0	4.21377	0	6.36588	0	3.97993	0	4.01373	0	3.54012	0	5.38572
	Total Gamma Dose	494.49	439.971	0	410.629	0	462.197	0	491.378	0	522.59	0	484.243	0	508.117	0	470.465	0	472.588	0	491.305	0	-	-	482.922	0	499.802	0	474.776	0	507.74	0	491.53	0	463.175	0	493.106	0	499.509	0	490.267	0	491.476	0	498.84	0	469.7	0	504.033
Stomach Wall	Total Dose	0	0	0	0	0	0	0	0	0	0	0	0	0	0	0	0	0	0	0	0	0	0	0	0	0	0	0	0	0	0	0	0	0	0	0	0	0	0	0	0	0	0	0	-	-	0	0	0
	Total Neutron Dose	4.01373	4.14653	0	3.55571	0	3.25069	0	4.78137	0	9.35168	0	3.80784	0	4.74939	0	3.23427	0	6.61738	0	4.25961	0	4.49532	0	4.43432	0	5.36273	0	3.64347	0	4.08074	0	3.98945	0	3.43615	0	4.35588	0	4.21377	0	6.36588	0	3.97993	0	-	-	3.54012	0	5.38572
	Total Gamma Dose	498.84	439.971	0	410.629	0	462.197	0	491.378	0	522.59	0	484.243	0	508.117	0	470.465	0	472.588	0	491.305	0	494.49	0	482.922	0	499.802	0	474.776	0	507.74	0	491.53	0	463.175	0	493.106	0	499.509	0	490.267	0	491.476	0	-	-	469.7	0	504.033
Uterus	Total Dose	0	0	0	0	0	0	0	0	0	0	0	0	0	0	0	0	0	0	0	0	0	0	0	0	0	0	0	0	0	0	0	0	0	-	-	0	0	0	0	0	0	0	0	0	0	0	0	0
	Total Neutron Dose	3.43615	4.14653	0	3.55571	0	3.25069	0	4.78137	0	9.35168	0	3.80784	0	4.74939	0	3.23427	0	6.61738	0	4.25961	0	4.49532	0	4.43432	0	5.36273	0	3.64347	0	4.08074	0	3.98945	0	-	-	4.35588	0	4.21377	0	6.36588	0	3.97993	0	4.01373	0	3.54012	0	5.38572
	Total Gamma Dose	463.175	439.971	0	410.629	0	462.197	0	491.378	0	522.59	0	484.243	0	508.117	0	470.465	0	472.588	0	491.305	0	494.49	0	482.922	0	499.802	0	474.776	0	507.74	0	491.53	0	-	-	493.106	0	499.509	0	490.267	0	491.476	0	498.84	0	469.7	0	504.033
[truncated: 9 more columns]

## Sheet: Light-9P
			Surrogate organs
True organ			BoneSurface		ActiveMarrow		Adrenals		Brain		Breasts		GallBladderWall		HeartWall		Kidney		EyeLens		Liver		Lungs		LymphNodes		Muscle		Oesophagus		OralMucosa		Pancreas		Uterus/Prostate		SalivaryGlands		SmallIntestineWall		Skin		Spleen		StomachWall		Ovaries/Testes		Thymus
Organ	Dose Category	Dose (mGy)	Dose (mGy)	% diff.	Dose (mGy)	% diff.	Dose (mGy)	% diff.	Dose (mGy)	% diff.	Dose (mGy)	% diff.	Dose (mGy)	% diff.	Dose (mGy)	% diff.	Dose (mGy)	% diff.	Dose (mGy)	% diff.	Dose (mGy)	% diff.	Dose (mGy)	% diff.	Dose (mGy)	% diff.	Dose (mGy)	% diff.	Dose (mGy)	% diff.	Dose (mGy)	% diff.	Dose (mGy)	% diff.	Dose (mGy)	% diff.	Dose (mGy)	% diff.	Dose (mGy)	% diff.	Dose (mGy)	% diff.	Dose (mGy)	% diff.	Dose (mGy)	% diff.	Dose (mGy)	% diff.	Dose (mGy)
Breasts	Total Dose	0	0	0	0	0	0	0	0	0	-	-	0	0	0	0	0	0	0	0	0	0	0	0	0	0	0	0	0	0	0	0	0	0	0	0	0	0	0	0	0	0	0	0	0	0	0	0	0
	Total Neutron Dose	5.29488	2.84147	0	2.47046	0	2.22263	0	3.16543	0	-	-	2.88198	0	3.50524	0	2.29515	0	4.73629	0	2.99593	0	3.16947	0	3.10642	0	3.72346	0	2.80517	0	3.10166	0	2.61469	0	2.72979	0	3.2086	0	3.12086	0	4.32968	0	2.70446	0	2.9518	0	2.40749	0	3.68266
	Total Gamma Dose	340.9	386.535	0	362.05	0	406.945	0	433.73	0	-	-	448.401	0	447.305	0	407.343	0	429.948	0	434.236	0	440.996	0	426.497	0	439.19	0	419.061	0	418.858	0	438.053	0	429.926	0	428.024	0	443.859	0	434.762	0	426.22	0	443.396	0	430.685	0	448.978
Colon	Total Dose	0	0	0	0	0	0	0	0	0	0	0	0	0	0	0	0	0	0	0	0	0	0	0	0	0	0	0	0	0	0	0	0	0	0	0	0	0	0	0	0	0	0	0	0	0	0	0	0
	Total Neutron Dose	3.66133	2.84147	0	2.47046	0	2.22263	0	3.16543	0	5.29488	0	2.88198	0	3.50524	0	2.29515	0	4.73629	0	2.99593	0	3.16947	0	3.10642	0	3.72346	0	2.80517	0	3.10166	0	2.61469	0	2.72979	0	3.2086	0	3.12086	0	4.32968	0	2.70446	0	2.9518	0	2.40749	0	3.68266
	Total Gamma Dose	445.316	386.535	0	362.05	0	406.945	0	433.73	0	340.9	0	448.401	0	447.305	0	407.343	0	429.948	0	434.236	0	440.996	0	426.497	0	439.19	0	419.061	0	418.858	0	438.053	0	429.926	0	428.024	0	443.859	0	434.762	0	426.22	0	443.396	0	430.685	0	448.978
Liver	Total Dose	0	0	0	0	0	0	0	0	0	0	0	0	0	0	0	0	0	0	0	-	-	0	0	0	0	0	0	0	0	0	0	0	0	0	0	0	0	0	0	0	0	0	0	0	0	0	0	0
	Total Neutron Dose	2.99593	2.84147	0	2.47046	0	2.22263	0	3.16543	0	5.29488	0	2.88198	0	3.50524	0	2.29515	0	4.73629	0	-	-	3.16947	0	3.10642	0	3.72346	0	2.80517	0	3.10166	0	2.61469	0	2.72979	0	3.2086	0	3.12086	0	4.32968	0	2.70446	0	2.9518	0	2.40749	0	3.68266
	Total Gamma Dose	434.236	386.535	0	362.05	0	406.945	0	433.73	0	340.9	0	448.401	0	447.305	0	407.343	0	429.948	0	-	-	440.996	0	426.497	0	439.19	0	419.061	0	418.858	0	438.053	0	429.926	0	428.024	0	443.859	0	434.762	0	426.22	0	443.396	0	430.685	0	448.978
Lungs	Total Dose	0	0	0	0	0	0	0	0	0	0	0	0	0	0	0	0	0	0	0	0	0	-	-	0	0	0	0	0	0	0	0	0	0	0	0	0	0	0	0	0	0	0	0	0	0	0	0	0
	Total Neutron Dose	3.16947	2.84147	0	2.47046	0	2.22263	0	3.16543	0	5.29488	0	2.88198	0	3.50524	0	2.29515	0	4.73629	0	2.99593	0	-	-	3.10642	0	3.72346	0	2.80517	0	3.10166	0	2.61469	0	2.72979	0	3.2086	0	3.12086	0	4.32968	0	2.70446	0	2.9518	0	2.40749	0	3.68266
	Total Gamma Dose	440.996	386.535	0	362.05	0	406.945	0	433.73	0	340.9	0	448.401	0	447.305	0	407.343	0	429.948	0	434.236	0	-	-	426.497	0	439.19	0	419.061	0	418.858	0	438.053	0	429.926	0	428.024	0	443.859	0	434.762	0	426.22	0	443.396	0	430.685	0	448.978
Stomach Wall	Total Dose	0	0	0	0	0	0	0	0	0	0	0	0	0	0	0	0	0	0	0	0	0	0	0	0	0	0	0	0	0	0	0	0	0	0	0	0	0	0	0	0	0	0	0	-	-	0	0	0
	Total Neutron Dose	2.9518	2.84147	0	2.47046	0	2.22263	0	3.16543	0	5.29488	0	2.88198	0	3.50524	0	2.29515	0	4.73629	0	2.99593	0	3.16947	0	3.10642	0	3.72346	0	2.80517	0	3.10166	0	2.61469	0	2.72979	0	3.2086	0	3.12086	0	4.32968	0	2.70446	0	-	-	2.40749	0	3.68266
	Total Gamma Dose	443.396	386.535	0	362.05	0	406.945	0	433.73	0	340.9	0	448.401	0	447.305	0	407.343	0	429.948	0	434.236	0	440.996	0	426.497	0	439.19	0	419.061	0	418.858	0	438.053	0	429.926	0	428.024	0	443.859	0	434.762	0	426.22	0	-	-	430.685	0	448.978
Uterus	Total Dose	0	0	0	0	0	0	0	0	0	0	0	0	0	0	0	0	0	0	0	0	0	0	0	0	0	0	0	0	0	0	0	0	0	-	-	0	0	0	0	0	0	0	0	0	0	0	0	0
	Total Neutron Dose	2.72979	2.84147	0	2.47046	0	2.22263	0	3.16543	0	5.29488	0	2.88198	0	3.50524	0	2.29515	0	4.73629	0	2.99593	0	3.16947	0	3.10642	0	3.72346	0	2.80517	0	3.10166	0	2.61469	0	-	-	3.2086	0	3.12086	0	4.32968	0	2.70446	0	2.9518	0	2.40749	0	3.68266
	Total Gamma Dose	429.926	386.535	0	362.05	0	406.945	0	433.73	0	340.9	0	448.401	0	447.305	0	407.343	0	429.948	0	434.236	0	440.996	0	426.497	0	439.19	0	419.061	0	418.858	0	438.053	0	-	-	428.024	0	443.859	0	434.762	0	426.22	0	443.396	0	430.685	0	448.978
[truncated: 9 more columns]

## Sheet: Heavy-9P
			Surrogate organs
True organ			BoneSurface		ActiveMarrow		Adrenals		Brain		Breasts		GallBladderWall		HeartWall		Kidney		EyeLens		Liver		Lungs		LymphNodes		Muscle		Oesophagus		OralMucosa		Pancreas		Uterus/Prostate		SalivaryGlands		SmallIntestineWall		Skin		Spleen		StomachWall		Ovaries/Testes		Thymus
Organ	Dose Category	Dose (mGy)	Dose (mGy)	% diff.	Dose (mGy)	% diff.	Dose (mGy)	% diff.	Dose (mGy)	% diff.	Dose (mGy)	% diff.	Dose (mGy)	% diff.	Dose (mGy)	% diff.	Dose (mGy)	% diff.	Dose (mGy)	% diff.	Dose (mGy)	% diff.	Dose (mGy)	% diff.	Dose (mGy)	% diff.	Dose (mGy)	% diff.	Dose (mGy)	% diff.	Dose (mGy)	% diff.	Dose (mGy)	% diff.	Dose (mGy)	% diff.	Dose (mGy)	% diff.	Dose (mGy)	% diff.	Dose (mGy)	% diff.	Dose (mGy)	% diff.	Dose (mGy)	% diff.	Dose (mGy)	% diff.	Dose (mGy)
Breasts	Total Dose	0	0	0	0	0	0	0	0	0	-	-	0	0	0	0	0	0	0	0	0	0	0	0	0	0	0	0	0	0	0	0	0	0	0	0	0	0	0	0	0	0	0	0	0	0	0	0	0
	Total Neutron Dose	2.18697	1.21998	0	1.11046	0	1.18291	0	1.3418	0	-	-	0.95092	0	1.11196	0	1.10091	0	1.97699	0	1.15618	0	1.22959	0	1.27264	0	1.51219	0	1.10175	0	1.30357	0	1.03943	0	0.993061	0	1.27836	0	1.06323	0	1.78506	0	1.11751	0	1.01018	0	0.796433	0	1.13204
	Total Gamma Dose	204.62	143.431	0	133.864	0	150.395	0	158.946	0	-	-	157.368	0	162.925	0	150.482	0	163.323	0	158.934	0	161.958	0	156.78	0	161.429	0	151.589	0	157.948	0	159.386	0	157.692	0	157.343	0	159.584	0	159.537	0	154.638	0	159.241	0	162.254	0	162.946
Colon	Total Dose	0	0	0	0	0	0	0	0	0	0	0	0	0	0	0	0	0	0	0	0	0	0	0	0	0	0	0	0	0	0	0	0	0	0	0	0	0	0	0	0	0	0	0	0	0	0	0	0
	Total Neutron Dose	1.24786	1.21998	0	1.11046	0	1.18291	0	1.3418	0	2.18697	0	0.95092	0	1.11196	0	1.10091	0	1.97699	0	1.15618	0	1.22959	0	1.27264	0	1.51219	0	1.10175	0	1.30357	0	1.03943	0	0.993061	0	1.27836	0	1.06323	0	1.78506	0	1.11751	0	1.01018	0	0.796433	0	1.13204
	Total Gamma Dose	160.36	143.431	0	133.864	0	150.395	0	158.946	0	204.62	0	157.368	0	162.925	0	150.482	0	163.323	0	158.934	0	161.958	0	156.78	0	161.429	0	151.589	0	157.948	0	159.386	0	157.692	0	157.343	0	159.584	0	159.537	0	154.638	0	159.241	0	162.254	0	162.946
Liver	Total Dose	0	0	0	0	0	0	0	0	0	0	0	0	0	0	0	0	0	0	0	-	-	0	0	0	0	0	0	0	0	0	0	0	0	0	0	0	0	0	0	0	0	0	0	0	0	0	0	0
	Total Neutron Dose	1.15618	1.21998	0	1.11046	0	1.18291	0	1.3418	0	2.18697	0	0.95092	0	1.11196	0	1.10091	0	1.97699	0	-	-	1.22959	0	1.27264	0	1.51219	0	1.10175	0	1.30357	0	1.03943	0	0.993061	0	1.27836	0	1.06323	0	1.78506	0	1.11751	0	1.01018	0	0.796433	0	1.13204
	Total Gamma Dose	158.934	143.431	0	133.864	0	150.395	0	158.946	0	204.62	0	157.368	0	162.925	0	150.482	0	163.323	0	-	-	161.958	0	156.78	0	161.429	0	151.589	0	157.948	0	159.386	0	157.692	0	157.343	0	159.584	0	159.537	0	154.638	0	159.241	0	162.254	0	162.946
Lungs	Total Dose	0	0	0	0	0	0	0	0	0	0	0	0	0	0	0	0	0	0	0	0	0	-	-	0	0	0	0	0	0	0	0	0	0	0	0	0	0	0	0	0	0	0	0	0	0	0	0	0
	Total Neutron Dose	1.22959	1.21998	0	1.11046	0	1.18291	0	1.3418	0	2.18697	0	0.95092	0	1.11196	0	1.10091	0	1.97699	0	1.15618	0	-	-	1.27264	0	1.51219	0	1.10175	0	1.30357	0	1.03943	0	0.993061	0	1.27836	0	1.06323	0	1.78506	0	1.11751	0	1.01018	0	0.796433	0	1.13204
	Total Gamma Dose	161.958	143.431	0	133.864	0	150.395	0	158.946	0	204.62	0	157.368	0	162.925	0	150.482	0	163.323	0	158.934	0	-	-	156.78	0	161.429	0	151.589	0	157.948	0	159.386	0	157.692	0	157.343	0	159.584	0	159.537	0	154.638	0	159.241	0	162.254	0	162.946
Stomach Wall	Total Dose	0	0	0	0	0	0	0	0	0	0	0	0	0	0	0	0	0	0	0	0	0	0	0	0	0	0	0	0	0	0	0	0	0	0	0	0	0	0	0	0	0	0	0	-	-	0	0	0
	Total Neutron Dose	1.01018	1.21998	0	1.11046	0	1.18291	0	1.3418	0	2.18697	0	0.95092	0	1.11196	0	1.10091	0	1.97699	0	1.15618	0	1.22959	0	1.27264	0	1.51219	0	1.10175	0	1.30357	0	1.03943	0	0.993061	0	1.27836	0	1.06323	0	1.78506	0	1.11751	0	-	-	0.796433	0	1.13204
	Total Gamma Dose	159.241	143.431	0	133.864	0	150.395	0	158.946	0	204.62	0	157.368	0	162.925	0	150.482	0	163.323	0	158.934	0	161.958	0	156.78	0	161.429	0	151.589	0	157.948	0	159.386	0	157.692	0	157.343	0	159.584	0	159.537	0	154.638	0	-	-	162.254	0	162.946
Uterus	Total Dose	0	0	0	0	0	0	0	0	0	0	0	0	0	0	0	0	0	0	0	0	0	0	0	0	0	0	0	0	0	0	0	0	0	-	-	0	0	0	0	0	0	0	0	0	0	0	0	0
	Total Neutron Dose	0.993061	1.21998	0	1.11046	0	1.18291	0	1.3418	0	2.18697	0	0.95092	0	1.11196	0	1.10091	0	1.97699	0	1.15618	0	1.22959	0	1.27264	0	1.51219	0	1.10175	0	1.30357	0	1.03943	0	-	-	1.27836	0	1.06323	0	1.78506	0	1.11751	0	1.01018	0	0.796433	0	1.13204
	Total Gamma Dose	157.692	143.431	0	133.864	0	150.395	0	158.946	0	204.62	0	157.368	0	162.925	0	150.482	0	163.323	0	158.934	0	161.958	0	156.78	0	161.429	0	151.589	0	157.948	0	159.386	0	-	-	157.343	0	159.584	0	159.537	0	154.638	0	159.241	0	162.254	0	162.946
[truncated: 9 more columns]

## Sheet: Light-GLOBE
			Surrogate organs
True organ			BoneSurface		ActiveMarrow		Adrenals		Brain		Breasts		GallBladderWall		HeartWall		Kidney		EyeLens		Liver		Lungs		LymphNodes		Muscle		Oesophagus		OralMucosa		Pancreas		Uterus/Prostate		SalivaryGlands		SmallIntestineWall		Skin		Spleen		StomachWall		Ovaries/Testes		Thymus
Organ	Dose Category	Dose (mGy)	Dose (mGy)	% diff.	Dose (mGy)	% diff.	Dose (mGy)	% diff.	Dose (mGy)	% diff.	Dose (mGy)	% diff.	Dose (mGy)	% diff.	Dose (mGy)	% diff.	Dose (mGy)	% diff.	Dose (mGy)	% diff.	Dose (mGy)	% diff.	Dose (mGy)	% diff.	Dose (mGy)	% diff.	Dose (mGy)	% diff.	Dose (mGy)	% diff.	Dose (mGy)	% diff.	Dose (mGy)	% diff.	Dose (mGy)	% diff.	Dose (mGy)	% diff.	Dose (mGy)	% diff.	Dose (mGy)	% diff.	Dose (mGy)	% diff.	Dose (mGy)	% diff.	Dose (mGy)	% diff.	Dose (mGy)
Breasts	Total Dose	0	0	0	0	0	0	0	0	0	-	-	0	0	0	0	0	0	0	0	0	0	0	0	0	0	0	0	0	0	0	0	0	0	0	0	0	0	0	0	0	0	0	0	0	0	0	0	0
	Total Neutron Dose	7.94453	3.65892	0	3.13701	0	2.94159	0	4.22878	0	-	-	3.59441	0	4.12427	0	2.98406	0	6.05976	0	3.83823	0	4.01715	0	3.91653	0	4.78091	0	3.11672	0	4.03107	0	3.19553	0	3.09633	0	3.83955	0	3.82793	0	5.70356	0	3.51766	0	3.65326	0	3.69711	0	4.3457
	Total Gamma Dose	436.014	412.992	0	386.084	0	427.217	0	469.28	0	-	-	468.536	0	473.295	0	438.85	0	466.568	0	466.222	0	466.923	0	457.456	0	468.786	0	458.162	0	445.439	0	451.248	0	441.898	0	465.264	0	475.511	0	463.42	0	447.008	0	471.907	0	499.999	0	475.268
Colon	Total Dose	0	0	0	0	0	0	0	0	0	0	0	0	0	0	0	0	0	0	0	0	0	0	0	0	0	0	0	0	0	0	0	0	0	0	0	0	0	0	0	0	0	0	0	0	0	0	0	0
	Total Neutron Dose	4.58005	3.65892	0	3.13701	0	2.94159	0	4.22878	0	7.94453	0	3.59441	0	4.12427	0	2.98406	0	6.05976	0	3.83823	0	4.01715	0	3.91653	0	4.78091	0	3.11672	0	4.03107	0	3.19553	0	3.09633	0	3.83955	0	3.82793	0	5.70356	0	3.51766	0	3.65326	0	3.69711	0	4.3457
	Total Gamma Dose	475.427	412.992	0	386.084	0	427.217	0	469.28	0	436.014	0	468.536	0	473.295	0	438.85	0	466.568	0	466.222	0	466.923	0	457.456	0	468.786	0	458.162	0	445.439	0	451.248	0	441.898	0	465.264	0	475.511	0	463.42	0	447.008	0	471.907	0	499.999	0	475.268
Liver	Total Dose	0	0	0	0	0	0	0	0	0	0	0	0	0	0	0	0	0	0	0	-	-	0	0	0	0	0	0	0	0	0	0	0	0	0	0	0	0	0	0	0	0	0	0	0	0	0	0	0
	Total Neutron Dose	3.83823	3.65892	0	3.13701	0	2.94159	0	4.22878	0	7.94453	0	3.59441	0	4.12427	0	2.98406	0	6.05976	0	-	-	4.01715	0	3.91653	0	4.78091	0	3.11672	0	4.03107	0	3.19553	0	3.09633	0	3.83955	0	3.82793	0	5.70356	0	3.51766	0	3.65326	0	3.69711	0	4.3457
	Total Gamma Dose	466.222	412.992	0	386.084	0	427.217	0	469.28	0	436.014	0	468.536	0	473.295	0	438.85	0	466.568	0	-	-	466.923	0	457.456	0	468.786	0	458.162	0	445.439	0	451.248	0	441.898	0	465.264	0	475.511	0	463.42	0	447.008	0	471.907	0	499.999	0	475.268
Lungs	Total Dose	0	0	0	0	0	0	0	0	0	0	0	0	0	0	0	0	0	0	0	0	0	-	-	0	0	0	0	0	0	0	0	0	0	0	0	0	0	0	0	0	0	0	0	0	0	0	0	0
	Total Neutron Dose	4.01715	3.65892	0	3.13701	0	2.94159	0	4.22878	0	7.94453	0	3.59441	0	4.12427	0	2.98406	0	6.05976	0	3.83823	0	-	-	3.91653	0	4.78091	0	3.11672	0	4.03107	0	3.19553	0	3.09633	0	3.83955	0	3.82793	0	5.70356	0	3.51766	0	3.65326	0	3.69711	0	4.3457
	Total Gamma Dose	466.923	412.992	0	386.084	0	427.217	0	469.28	0	436.014	0	468.536	0	473.295	0	438.85	0	466.568	0	466.222	0	-	-	457.456	0	468.786	0	458.162	0	445.439	0	451.248	0	441.898	0	465.264	0	475.511	0	463.42	0	447.008	0	471.907	0	499.999	0	475.268
Stomach Wall	Total Dose	0	0	0	0	0	0	0	0	0	0	0	0	0	0	0	0	0	0	0	0	0	0	0	0	0	0	0	0	0	0	0	0	0	0	0	0	0	0	0	0	0	0	0	-	-	0	0	0
	Total Neutron Dose	3.65326	3.65892	0	3.13701	0	2.94159	0	4.22878	0	7.94453	0	3.59441	0	4.12427	0	2.98406	0	6.05976	0	3.83823	0	4.01715	0	3.91653	0	4.78091	0	3.11672	0	4.03107	0	3.19553	0	3.09633	0	3.83955	0	3.82793	0	5.70356	0	3.51766	0	-	-	3.69711	0	4.3457
	Total Gamma Dose	471.907	412.992	0	386.084	0	427.217	0	469.28	0	436.014	0	468.536	0	473.295	0	438.85	0	466.568	0	466.222	0	466.923	0	457.456	0	468.786	0	458.162	0	445.439	0	451.248	0	441.898	0	465.264	0	475.511	0	463.42	0	447.008	0	-	-	499.999	0	475.268
Uterus	Total Dose	0	0	0	0	0	0	0	0	0	0	0	0	0	0	0	0	0	0	0	0	0	0	0	0	0	0	0	0	0	0	0	0	0	-	-	0	0	0	0	0	0	0	0	0	0	0	0	0
	Total Neutron Dose	3.09633	3.65892	0	3.13701	0	2.94159	0	4.22878	0	7.94453	0	3.59441	0	4.12427	0	2.98406	0	6.05976	0	3.83823	0	4.01715	0	3.91653	0	4.78091	0	3.11672	0	4.03107	0	3.19553	0	-	-	3.83955	0	3.82793	0	5.70356	0	3.51766	0	3.65326	0	3.69711	0	4.3457
	Total Gamma Dose	441.898	412.992	0	386.084	0	427.217	0	469.28	0	436.014	0	468.536	0	473.295	0	438.85	0	466.568	0	466.222	0	466.923	0	457.456	0	468.786	0	458.162	0	445.439	0	451.248	0	-	-	465.264	0	475.511	0	463.42	0	447.008	0	471.907	0	499.999	0	475.268
[truncated: 9 more columns]

## Sheet: Heavy-GLOBE
			Surrogate organs
True organ			BoneSurface		ActiveMarrow		Adrenals		Brain		Breasts		GallBladderWall		HeartWall		Kidney		EyeLens		Liver		Lungs		LymphNodes		Muscle		Oesophagus		OralMucosa		Pancreas		Uterus/Prostate		SalivaryGlands		SmallIntestineWall		Skin		Spleen		StomachWall		Ovaries/Testes		Thymus
Organ	Dose Category	Dose (mGy)	Dose (mGy)	% diff.	Dose (mGy)	% diff.	Dose (mGy)	% diff.	Dose (mGy)	% diff.	Dose (mGy)	% diff.	Dose (mGy)	% diff.	Dose (mGy)	% diff.	Dose (mGy)	% diff.	Dose (mGy)	% diff.	Dose (mGy)	% diff.	Dose (mGy)	% diff.	Dose (mGy)	% diff.	Dose (mGy)	% diff.	Dose (mGy)	% diff.	Dose (mGy)	% diff.	Dose (mGy)	% diff.	Dose (mGy)	% diff.	Dose (mGy)	% diff.	Dose (mGy)	% diff.	Dose (mGy)	% diff.	Dose (mGy)	% diff.	Dose (mGy)	% diff.	Dose (mGy)	% diff.	Dose (mGy)
Breasts	Total Dose	0	0	0	0	0	0	0	0	0	-	-	0	0	0	0	0	0	0	0	0	0	0	0	0	0	0	0	0	0	0	0	0	0	0	0	0	0	0	0	0	0	0	0	0	0	0	0	0
	Total Neutron Dose	1.95255	1.55587	0	1.38511	0	1.47961	0	1.77768	0	-	-	1.25274	0	1.4818	0	1.36297	0	2.26163	0	1.42964	0	1.54681	0	1.61054	0	1.90129	0	1.41206	0	1.50217	0	1.49618	0	1.2006	0	1.5831	0	1.31337	0	2.33487	0	1.43692	0	1.39452	0	1.10645	0	1.43733
	Total Gamma Dose	138.322	147.051	0	137.015	0	147.411	0	161.572	0	-	-	151.59	0	162.911	0	153.958	0	159.362	0	155.892	0	160.566	0	156.74	0	161.101	0	155.596	0	156.989	0	153.175	0	156.305	0	155.084	0	159.628	0	160.674	0	156.231	0	157.569	0	154.323	0	160.836
Colon	Total Dose	0	0	0	0	0	0	0	0	0	0	0	0	0	0	0	0	0	0	0	0	0	0	0	0	0	0	0	0	0	0	0	0	0	0	0	0	0	0	0	0	0	0	0	0	0	0	0	0
	Total Neutron Dose	1.56222	1.55587	0	1.38511	0	1.47961	0	1.77768	0	1.95255	0	1.25274	0	1.4818	0	1.36297	0	2.26163	0	1.42964	0	1.54681	0	1.61054	0	1.90129	0	1.41206	0	1.50217	0	1.49618	0	1.2006	0	1.5831	0	1.31337	0	2.33487	0	1.43692	0	1.39452	0	1.10645	0	1.43733
	Total Gamma Dose	161.1	147.051	0	137.015	0	147.411	0	161.572	0	138.322	0	151.59	0	162.911	0	153.958	0	159.362	0	155.892	0	160.566	0	156.74	0	161.101	0	155.596	0	156.989	0	153.175	0	156.305	0	155.084	0	159.628	0	160.674	0	156.231	0	157.569	0	154.323	0	160.836
Liver	Total Dose	0	0	0	0	0	0	0	0	0	0	0	0	0	0	0	0	0	0	0	-	-	0	0	0	0	0	0	0	0	0	0	0	0	0	0	0	0	0	0	0	0	0	0	0	0	0	0	0
	Total Neutron Dose	1.42964	1.55587	0	1.38511	0	1.47961	0	1.77768	0	1.95255	0	1.25274	0	1.4818	0	1.36297	0	2.26163	0	-	-	1.54681	0	1.61054	0	1.90129	0	1.41206	0	1.50217	0	1.49618	0	1.2006	0	1.5831	0	1.31337	0	2.33487	0	1.43692	0	1.39452	0	1.10645	0	1.43733
	Total Gamma Dose	155.892	147.051	0	137.015	0	147.411	0	161.572	0	138.322	0	151.59	0	162.911	0	153.958	0	159.362	0	-	-	160.566	0	156.74	0	161.101	0	155.596	0	156.989	0	153.175	0	156.305	0	155.084	0	159.628	0	160.674	0	156.231	0	157.569	0	154.323	0	160.836
Lungs	Total Dose	0	0	0	0	0	0	0	0	0	0	0	0	0	0	0	0	0	0	0	0	0	-	-	0	0	0	0	0	0	0	0	0	0	0	0	0	0	0	0	0	0	0	0	0	0	0	0	0
	Total Neutron Dose	1.54681	1.55587	0	1.38511	0	1.47961	0	1.77768	0	1.95255	0	1.25274	0	1.4818	0	1.36297	0	2.26163	0	1.42964	0	-	-	1.61054	0	1.90129	0	1.41206	0	1.50217	0	1.49618	0	1.2006	0	1.5831	0	1.31337	0	2.33487	0	1.43692	0	1.39452	0	1.10645	0	1.43733
	Total Gamma Dose	160.566	147.051	0	137.015	0	147.411	0	161.572	0	138.322	0	151.59	0	162.911	0	153.958	0	159.362	0	155.892	0	-	-	156.74	0	161.101	0	155.596	0	156.989	0	153.175	0	156.305	0	155.084	0	159.628	0	160.674	0	156.231	0	157.569	0	154.323	0	160.836
Stomach Wall	Total Dose	0	0	0	0	0	0	0	0	0	0	0	0	0	0	0	0	0	0	0	0	0	0	0	0	0	0	0	0	0	0	0	0	0	0	0	0	0	0	0	0	0	0	0	-	-	0	0	0
	Total Neutron Dose	1.39452	1.55587	0	1.38511	0	1.47961	0	1.77768	0	1.95255	0	1.25274	0	1.4818	0	1.36297	0	2.26163	0	1.42964	0	1.54681	0	1.61054	0	1.90129	0	1.41206	0	1.50217	0	1.49618	0	1.2006	0	1.5831	0	1.31337	0	2.33487	0	1.43692	0	-	-	1.10645	0	1.43733
	Total Gamma Dose	157.569	147.051	0	137.015	0	147.411	0	161.572	0	138.322	0	151.59	0	162.911	0	153.958	0	159.362	0	155.892	0	160.566	0	156.74	0	161.101	0	155.596	0	156.989	0	153.175	0	156.305	0	155.084	0	159.628	0	160.674	0	156.231	0	-	-	154.323	0	160.836
Uterus	Total Dose	0	0	0	0	0	0	0	0	0	0	0	0	0	0	0	0	0	0	0	0	0	0	0	0	0	0	0	0	0	0	0	0	0	-	-	0	0	0	0	0	0	0	0	0	0	0	0	0
	Total Neutron Dose	1.2006	1.55587	0	1.38511	0	1.47961	0	1.77768	0	1.95255	0	1.25274	0	1.4818	0	1.36297	0	2.26163	0	1.42964	0	1.54681	0	1.61054	0	1.90129	0	1.41206	0	1.50217	0	1.49618	0	-	-	1.5831	0	1.31337	0	2.33487	0	1.43692	0	1.39452	0	1.10645	0	1.43733
	Total Gamma Dose	156.305	147.051	0	137.015	0	147.411	0	161.572	0	138.322	0	151.59	0	162.911	0	153.958	0	159.362	0	155.892	0	160.566	0	156.74	0	161.101	0	155.596	0	156.989	0	153.175	0	-	-	155.084	0	159.628	0	160.674	0	156.231	0	157.569	0	154.323	0	160.836
[truncated: 9 more columns]
