# Supplementary material for: Japanese pediatric and adult atomic bomb survivor dosimetry: potential improvements using the J45 phantom series and modern Monte Carlo transport
Source: Radiat Environ Biophys. 2021 Oct 30;61(1):73–86. doi: 10.1007/s00411-021-00946-2 (PMC8897329; doi:10.1007/s00411-021-00946-2)
Supplement: Supplementary file 1 — Supplementary file1 (ZIP 2974 KB) [file 411_2021_946_MOESM1_ESM.zip › _supplementary/comprehensive surrogacy/Table_00f_Nagasaki_1000m.xlsx]

## Sheet: IO
			Surrogate organs
True organ			BoneSurface		ActiveMarrow		Adrenals		Brain		Breasts		GallBladderWall		HeartWall		Kidney		EyeLens		Liver		Lungs		LymphNodes		Muscle		Oesophagus		OralMucosa		Pancreas		Uterus/Prostate		SalivaryGlands		SmallIntestineWall		Skin		Spleen		StomachWall		Ovaries/Testes		Thymus
Organ	Dose Category	Dose (mGy)	Dose (mGy)	% diff.	Dose (mGy)	% diff.	Dose (mGy)	% diff.	Dose (mGy)	% diff.	Dose (mGy)	% diff.	Dose (mGy)	% diff.	Dose (mGy)	% diff.	Dose (mGy)	% diff.	Dose (mGy)	% diff.	Dose (mGy)	% diff.	Dose (mGy)	% diff.	Dose (mGy)	% diff.	Dose (mGy)	% diff.	Dose (mGy)	% diff.	Dose (mGy)	% diff.	Dose (mGy)	% diff.	Dose (mGy)	% diff.	Dose (mGy)	% diff.	Dose (mGy)	% diff.	Dose (mGy)	% diff.	Dose (mGy)	% diff.	Dose (mGy)	% diff.	Dose (mGy)	% diff.	Dose (mGy)
Breasts	Total Dose	0	0	0	0	0	0	0	0	0	-	-	0	0	0	0	0	0	0	0	0	0	0	0	0	0	0	0	0	0	0	0	0	0	0	0	0	0	0	0	0	0	0	0	0	0	0	0	0
	Total Neutron Dose	91.3528	58.7998	0	50.3854	0	49.3929	0	68.3406	0	-	-	53.243	0	68.1835	0	48.4076	0	74.5509	0	60.2574	0	64.6098	0	63.2822	0	75.5434	0	54.0653	0	58.4704	0	54.4698	0	51.5952	0	60.7399	0	61.8583	0	89.9359	0	56.4972	0	58.1587	0	50.9452	0	71.4465
	Total Gamma Dose	7498.8	8145.78	0	7609.27	0	8488.21	0	8955.97	0	-	-	8667.67	0	9521.49	0	8560.22	0	8287.78	0	8889.11	0	9221	0	8871.14	0	9049.12	0	8720.42	0	8751.16	0	9086.2	0	8690.97	0	9066.28	0	9240.72	0	8568.38	0	9116.66	0	9216.5	0	8197.01	0	9121.57
Colon	Total Dose	0	0	0	0	0	0	0	0	0	0	0	0	0	0	0	0	0	0	0	0	0	0	0	0	0	0	0	0	0	0	0	0	0	0	0	0	0	0	0	0	0	0	0	0	0	0	0	0
	Total Neutron Dose	73.3129	58.7998	0	50.3854	0	49.3929	0	68.3406	0	91.3528	0	53.243	0	68.1835	0	48.4076	0	74.5509	0	60.2574	0	64.6098	0	63.2822	0	75.5434	0	54.0653	0	58.4704	0	54.4698	0	51.5952	0	60.7399	0	61.8583	0	89.9359	0	56.4972	0	58.1587	0	50.9452	0	71.4465
	Total Gamma Dose	9176.91	8145.78	0	7609.27	0	8488.21	0	8955.97	0	7498.8	0	8667.67	0	9521.49	0	8560.22	0	8287.78	0	8889.11	0	9221	0	8871.14	0	9049.12	0	8720.42	0	8751.16	0	9086.2	0	8690.97	0	9066.28	0	9240.72	0	8568.38	0	9116.66	0	9216.5	0	8197.01	0	9121.57
Liver	Total Dose	0	0	0	0	0	0	0	0	0	0	0	0	0	0	0	0	0	0	0	-	-	0	0	0	0	0	0	0	0	0	0	0	0	0	0	0	0	0	0	0	0	0	0	0	0	0	0	0
	Total Neutron Dose	60.2574	58.7998	0	50.3854	0	49.3929	0	68.3406	0	91.3528	0	53.243	0	68.1835	0	48.4076	0	74.5509	0	-	-	64.6098	0	63.2822	0	75.5434	0	54.0653	0	58.4704	0	54.4698	0	51.5952	0	60.7399	0	61.8583	0	89.9359	0	56.4972	0	58.1587	0	50.9452	0	71.4465
	Total Gamma Dose	8889.11	8145.78	0	7609.27	0	8488.21	0	8955.97	0	7498.8	0	8667.67	0	9521.49	0	8560.22	0	8287.78	0	-	-	9221	0	8871.14	0	9049.12	0	8720.42	0	8751.16	0	9086.2	0	8690.97	0	9066.28	0	9240.72	0	8568.38	0	9116.66	0	9216.5	0	8197.01	0	9121.57
Lungs	Total Dose	0	0	0	0	0	0	0	0	0	0	0	0	0	0	0	0	0	0	0	0	0	-	-	0	0	0	0	0	0	0	0	0	0	0	0	0	0	0	0	0	0	0	0	0	0	0	0	0
	Total Neutron Dose	64.6098	58.7998	0	50.3854	0	49.3929	0	68.3406	0	91.3528	0	53.243	0	68.1835	0	48.4076	0	74.5509	0	60.2574	0	-	-	63.2822	0	75.5434	0	54.0653	0	58.4704	0	54.4698	0	51.5952	0	60.7399	0	61.8583	0	89.9359	0	56.4972	0	58.1587	0	50.9452	0	71.4465
	Total Gamma Dose	9221	8145.78	0	7609.27	0	8488.21	0	8955.97	0	7498.8	0	8667.67	0	9521.49	0	8560.22	0	8287.78	0	8889.11	0	-	-	8871.14	0	9049.12	0	8720.42	0	8751.16	0	9086.2	0	8690.97	0	9066.28	0	9240.72	0	8568.38	0	9116.66	0	9216.5	0	8197.01	0	9121.57
Stomach Wall	Total Dose	0	0	0	0	0	0	0	0	0	0	0	0	0	0	0	0	0	0	0	0	0	0	0	0	0	0	0	0	0	0	0	0	0	0	0	0	0	0	0	0	0	0	0	-	-	0	0	0
	Total Neutron Dose	58.1587	58.7998	0	50.3854	0	49.3929	0	68.3406	0	91.3528	0	53.243	0	68.1835	0	48.4076	0	74.5509	0	60.2574	0	64.6098	0	63.2822	0	75.5434	0	54.0653	0	58.4704	0	54.4698	0	51.5952	0	60.7399	0	61.8583	0	89.9359	0	56.4972	0	-	-	50.9452	0	71.4465
	Total Gamma Dose	9216.5	8145.78	0	7609.27	0	8488.21	0	8955.97	0	7498.8	0	8667.67	0	9521.49	0	8560.22	0	8287.78	0	8889.11	0	9221	0	8871.14	0	9049.12	0	8720.42	0	8751.16	0	9086.2	0	8690.97	0	9066.28	0	9240.72	0	8568.38	0	9116.66	0	-	-	8197.01	0	9121.57
Uterus	Total Dose	0	0	0	0	0	0	0	0	0	0	0	0	0	0	0	0	0	0	0	0	0	0	0	0	0	0	0	0	0	0	0	0	0	-	-	0	0	0	0	0	0	0	0	0	0	0	0	0
	Total Neutron Dose	51.5952	58.7998	0	50.3854	0	49.3929	0	68.3406	0	91.3528	0	53.243	0	68.1835	0	48.4076	0	74.5509	0	60.2574	0	64.6098	0	63.2822	0	75.5434	0	54.0653	0	58.4704	0	54.4698	0	-	-	60.7399	0	61.8583	0	89.9359	0	56.4972	0	58.1587	0	50.9452	0	71.4465
	Total Gamma Dose	8690.97	8145.78	0	7609.27	0	8488.21	0	8955.97	0	7498.8	0	8667.67	0	9521.49	0	8560.22	0	8287.78	0	8889.11	0	9221	0	8871.14	0	9049.12	0	8720.42	0	8751.16	0	9086.2	0	-	-	9066.28	0	9240.72	0	8568.38	0	9116.66	0	9216.5	0	8197.01	0	9121.57
[truncated: 9 more columns]

## Sheet: Light-9P
			Surrogate organs
True organ			BoneSurface		ActiveMarrow		Adrenals		Brain		Breasts		GallBladderWall		HeartWall		Kidney		EyeLens		Liver		Lungs		LymphNodes		Muscle		Oesophagus		OralMucosa		Pancreas		Uterus/Prostate		SalivaryGlands		SmallIntestineWall		Skin		Spleen		StomachWall		Ovaries/Testes		Thymus
Organ	Dose Category	Dose (mGy)	Dose (mGy)	% diff.	Dose (mGy)	% diff.	Dose (mGy)	% diff.	Dose (mGy)	% diff.	Dose (mGy)	% diff.	Dose (mGy)	% diff.	Dose (mGy)	% diff.	Dose (mGy)	% diff.	Dose (mGy)	% diff.	Dose (mGy)	% diff.	Dose (mGy)	% diff.	Dose (mGy)	% diff.	Dose (mGy)	% diff.	Dose (mGy)	% diff.	Dose (mGy)	% diff.	Dose (mGy)	% diff.	Dose (mGy)	% diff.	Dose (mGy)	% diff.	Dose (mGy)	% diff.	Dose (mGy)	% diff.	Dose (mGy)	% diff.	Dose (mGy)	% diff.	Dose (mGy)	% diff.	Dose (mGy)
Breasts	Total Dose	0	0	0	0	0	0	0	0	0	-	-	0	0	0	0	0	0	0	0	0	0	0	0	0	0	0	0	0	0	0	0	0	0	0	0	0	0	0	0	0	0	0	0	0	0	0	0	0
	Total Neutron Dose	52.8239	40.5013	0	35.2417	0	33.9135	0	46.0208	0	-	-	42.1692	0	48.5549	0	33.4654	0	60.6324	0	43.3246	0	44.9024	0	44.1573	0	52.6538	0	37.9879	0	42.9361	0	38.3703	0	34.6464	0	43.8089	0	45.3149	0	60.978	0	38.1748	0	43.0668	0	38.266	0	51.1966
	Total Gamma Dose	4923.91	6325.5	0	5913.89	0	6477.53	0	6902.33	0	-	-	6960.93	0	7272.69	0	6419.02	0	6897.97	0	7010.67	0	7026.83	0	6819.22	0	7043.63	0	6723.09	0	7163.96	0	6847.44	0	6741.75	0	6983.74	0	7052.17	0	6966.67	0	6717.12	0	7065.02	0	6559.21	0	7117.74
Colon	Total Dose	0	0	0	0	0	0	0	0	0	0	0	0	0	0	0	0	0	0	0	0	0	0	0	0	0	0	0	0	0	0	0	0	0	0	0	0	0	0	0	0	0	0	0	0	0	0	0	0
	Total Neutron Dose	53.1455	40.5013	0	35.2417	0	33.9135	0	46.0208	0	52.8239	0	42.1692	0	48.5549	0	33.4654	0	60.6324	0	43.3246	0	44.9024	0	44.1573	0	52.6538	0	37.9879	0	42.9361	0	38.3703	0	34.6464	0	43.8089	0	45.3149	0	60.978	0	38.1748	0	43.0668	0	38.266	0	51.1966
	Total Gamma Dose	7085.58	6325.5	0	5913.89	0	6477.53	0	6902.33	0	4923.91	0	6960.93	0	7272.69	0	6419.02	0	6897.97	0	7010.67	0	7026.83	0	6819.22	0	7043.63	0	6723.09	0	7163.96	0	6847.44	0	6741.75	0	6983.74	0	7052.17	0	6966.67	0	6717.12	0	7065.02	0	6559.21	0	7117.74
Liver	Total Dose	0	0	0	0	0	0	0	0	0	0	0	0	0	0	0	0	0	0	0	-	-	0	0	0	0	0	0	0	0	0	0	0	0	0	0	0	0	0	0	0	0	0	0	0	0	0	0	0
	Total Neutron Dose	43.3246	40.5013	0	35.2417	0	33.9135	0	46.0208	0	52.8239	0	42.1692	0	48.5549	0	33.4654	0	60.6324	0	-	-	44.9024	0	44.1573	0	52.6538	0	37.9879	0	42.9361	0	38.3703	0	34.6464	0	43.8089	0	45.3149	0	60.978	0	38.1748	0	43.0668	0	38.266	0	51.1966
	Total Gamma Dose	7010.67	6325.5	0	5913.89	0	6477.53	0	6902.33	0	4923.91	0	6960.93	0	7272.69	0	6419.02	0	6897.97	0	-	-	7026.83	0	6819.22	0	7043.63	0	6723.09	0	7163.96	0	6847.44	0	6741.75	0	6983.74	0	7052.17	0	6966.67	0	6717.12	0	7065.02	0	6559.21	0	7117.74
Lungs	Total Dose	0	0	0	0	0	0	0	0	0	0	0	0	0	0	0	0	0	0	0	0	0	-	-	0	0	0	0	0	0	0	0	0	0	0	0	0	0	0	0	0	0	0	0	0	0	0	0	0
	Total Neutron Dose	44.9024	40.5013	0	35.2417	0	33.9135	0	46.0208	0	52.8239	0	42.1692	0	48.5549	0	33.4654	0	60.6324	0	43.3246	0	-	-	44.1573	0	52.6538	0	37.9879	0	42.9361	0	38.3703	0	34.6464	0	43.8089	0	45.3149	0	60.978	0	38.1748	0	43.0668	0	38.266	0	51.1966
	Total Gamma Dose	7026.83	6325.5	0	5913.89	0	6477.53	0	6902.33	0	4923.91	0	6960.93	0	7272.69	0	6419.02	0	6897.97	0	7010.67	0	-	-	6819.22	0	7043.63	0	6723.09	0	7163.96	0	6847.44	0	6741.75	0	6983.74	0	7052.17	0	6966.67	0	6717.12	0	7065.02	0	6559.21	0	7117.74
Stomach Wall	Total Dose	0	0	0	0	0	0	0	0	0	0	0	0	0	0	0	0	0	0	0	0	0	0	0	0	0	0	0	0	0	0	0	0	0	0	0	0	0	0	0	0	0	0	0	-	-	0	0	0
	Total Neutron Dose	43.0668	40.5013	0	35.2417	0	33.9135	0	46.0208	0	52.8239	0	42.1692	0	48.5549	0	33.4654	0	60.6324	0	43.3246	0	44.9024	0	44.1573	0	52.6538	0	37.9879	0	42.9361	0	38.3703	0	34.6464	0	43.8089	0	45.3149	0	60.978	0	38.1748	0	-	-	38.266	0	51.1966
	Total Gamma Dose	7065.02	6325.5	0	5913.89	0	6477.53	0	6902.33	0	4923.91	0	6960.93	0	7272.69	0	6419.02	0	6897.97	0	7010.67	0	7026.83	0	6819.22	0	7043.63	0	6723.09	0	7163.96	0	6847.44	0	6741.75	0	6983.74	0	7052.17	0	6966.67	0	6717.12	0	-	-	6559.21	0	7117.74
Uterus	Total Dose	0	0	0	0	0	0	0	0	0	0	0	0	0	0	0	0	0	0	0	0	0	0	0	0	0	0	0	0	0	0	0	0	0	-	-	0	0	0	0	0	0	0	0	0	0	0	0	0
	Total Neutron Dose	34.6464	40.5013	0	35.2417	0	33.9135	0	46.0208	0	52.8239	0	42.1692	0	48.5549	0	33.4654	0	60.6324	0	43.3246	0	44.9024	0	44.1573	0	52.6538	0	37.9879	0	42.9361	0	38.3703	0	-	-	43.8089	0	45.3149	0	60.978	0	38.1748	0	43.0668	0	38.266	0	51.1966
	Total Gamma Dose	6741.75	6325.5	0	5913.89	0	6477.53	0	6902.33	0	4923.91	0	6960.93	0	7272.69	0	6419.02	0	6897.97	0	7010.67	0	7026.83	0	6819.22	0	7043.63	0	6723.09	0	7163.96	0	6847.44	0	-	-	6983.74	0	7052.17	0	6966.67	0	6717.12	0	7065.02	0	6559.21	0	7117.74
[truncated: 9 more columns]

## Sheet: Heavy-9P
			Surrogate organs
True organ			BoneSurface		ActiveMarrow		Adrenals		Brain		Breasts		GallBladderWall		HeartWall		Kidney		EyeLens		Liver		Lungs		LymphNodes		Muscle		Oesophagus		OralMucosa		Pancreas		Uterus/Prostate		SalivaryGlands		SmallIntestineWall		Skin		Spleen		StomachWall		Ovaries/Testes		Thymus
Organ	Dose Category	Dose (mGy)	Dose (mGy)	% diff.	Dose (mGy)	% diff.	Dose (mGy)	% diff.	Dose (mGy)	% diff.	Dose (mGy)	% diff.	Dose (mGy)	% diff.	Dose (mGy)	% diff.	Dose (mGy)	% diff.	Dose (mGy)	% diff.	Dose (mGy)	% diff.	Dose (mGy)	% diff.	Dose (mGy)	% diff.	Dose (mGy)	% diff.	Dose (mGy)	% diff.	Dose (mGy)	% diff.	Dose (mGy)	% diff.	Dose (mGy)	% diff.	Dose (mGy)	% diff.	Dose (mGy)	% diff.	Dose (mGy)	% diff.	Dose (mGy)	% diff.	Dose (mGy)	% diff.	Dose (mGy)	% diff.	Dose (mGy)
Breasts	Total Dose	0	0	0	0	0	0	0	0	0	-	-	0	0	0	0	0	0	0	0	0	0	0	0	0	0	0	0	0	0	0	0	0	0	0	0	0	0	0	0	0	0	0	0	0	0	0	0	0
	Total Neutron Dose	37.7019	17.2275	0	15.521	0	16.92	0	19.5949	0	-	-	14.9411	0	16.0082	0	15.4706	0	21.2301	0	16.7324	0	17.8769	0	18.2389	0	21.5521	0	16.2003	0	16.0574	0	15.5233	0	13.587	0	18.6473	0	15.3256	0	25.7953	0	16.1926	0	15.3833	0	12.7771	0	17.9628
	Total Gamma Dose	2262.23	2347.61	0	2185.29	0	2332.32	0	2550.52	0	-	-	2567.19	0	2538.68	0	2450.91	0	2392.74	0	2541.52	0	2546.37	0	2492.82	0	2560.28	0	2448.99	0	2463.37	0	2434.75	0	2462.94	0	2516.71	0	2524.44	0	2552.34	0	2434.28	0	2483.6	0	2534.29	0	2583.64
Colon	Total Dose	0	0	0	0	0	0	0	0	0	0	0	0	0	0	0	0	0	0	0	0	0	0	0	0	0	0	0	0	0	0	0	0	0	0	0	0	0	0	0	0	0	0	0	0	0	0	0	0
	Total Neutron Dose	18.1147	17.2275	0	15.521	0	16.92	0	19.5949	0	37.7019	0	14.9411	0	16.0082	0	15.4706	0	21.2301	0	16.7324	0	17.8769	0	18.2389	0	21.5521	0	16.2003	0	16.0574	0	15.5233	0	13.587	0	18.6473	0	15.3256	0	25.7953	0	16.1926	0	15.3833	0	12.7771	0	17.9628
	Total Gamma Dose	2556.19	2347.61	0	2185.29	0	2332.32	0	2550.52	0	2262.23	0	2567.19	0	2538.68	0	2450.91	0	2392.74	0	2541.52	0	2546.37	0	2492.82	0	2560.28	0	2448.99	0	2463.37	0	2434.75	0	2462.94	0	2516.71	0	2524.44	0	2552.34	0	2434.28	0	2483.6	0	2534.29	0	2583.64
Liver	Total Dose	0	0	0	0	0	0	0	0	0	0	0	0	0	0	0	0	0	0	0	-	-	0	0	0	0	0	0	0	0	0	0	0	0	0	0	0	0	0	0	0	0	0	0	0	0	0	0	0
	Total Neutron Dose	16.7324	17.2275	0	15.521	0	16.92	0	19.5949	0	37.7019	0	14.9411	0	16.0082	0	15.4706	0	21.2301	0	-	-	17.8769	0	18.2389	0	21.5521	0	16.2003	0	16.0574	0	15.5233	0	13.587	0	18.6473	0	15.3256	0	25.7953	0	16.1926	0	15.3833	0	12.7771	0	17.9628
	Total Gamma Dose	2541.52	2347.61	0	2185.29	0	2332.32	0	2550.52	0	2262.23	0	2567.19	0	2538.68	0	2450.91	0	2392.74	0	-	-	2546.37	0	2492.82	0	2560.28	0	2448.99	0	2463.37	0	2434.75	0	2462.94	0	2516.71	0	2524.44	0	2552.34	0	2434.28	0	2483.6	0	2534.29	0	2583.64
Lungs	Total Dose	0	0	0	0	0	0	0	0	0	0	0	0	0	0	0	0	0	0	0	0	0	-	-	0	0	0	0	0	0	0	0	0	0	0	0	0	0	0	0	0	0	0	0	0	0	0	0	0
	Total Neutron Dose	17.8769	17.2275	0	15.521	0	16.92	0	19.5949	0	37.7019	0	14.9411	0	16.0082	0	15.4706	0	21.2301	0	16.7324	0	-	-	18.2389	0	21.5521	0	16.2003	0	16.0574	0	15.5233	0	13.587	0	18.6473	0	15.3256	0	25.7953	0	16.1926	0	15.3833	0	12.7771	0	17.9628
	Total Gamma Dose	2546.37	2347.61	0	2185.29	0	2332.32	0	2550.52	0	2262.23	0	2567.19	0	2538.68	0	2450.91	0	2392.74	0	2541.52	0	-	-	2492.82	0	2560.28	0	2448.99	0	2463.37	0	2434.75	0	2462.94	0	2516.71	0	2524.44	0	2552.34	0	2434.28	0	2483.6	0	2534.29	0	2583.64
Stomach Wall	Total Dose	0	0	0	0	0	0	0	0	0	0	0	0	0	0	0	0	0	0	0	0	0	0	0	0	0	0	0	0	0	0	0	0	0	0	0	0	0	0	0	0	0	0	0	-	-	0	0	0
	Total Neutron Dose	15.3833	17.2275	0	15.521	0	16.92	0	19.5949	0	37.7019	0	14.9411	0	16.0082	0	15.4706	0	21.2301	0	16.7324	0	17.8769	0	18.2389	0	21.5521	0	16.2003	0	16.0574	0	15.5233	0	13.587	0	18.6473	0	15.3256	0	25.7953	0	16.1926	0	-	-	12.7771	0	17.9628
	Total Gamma Dose	2483.6	2347.61	0	2185.29	0	2332.32	0	2550.52	0	2262.23	0	2567.19	0	2538.68	0	2450.91	0	2392.74	0	2541.52	0	2546.37	0	2492.82	0	2560.28	0	2448.99	0	2463.37	0	2434.75	0	2462.94	0	2516.71	0	2524.44	0	2552.34	0	2434.28	0	-	-	2534.29	0	2583.64
Uterus	Total Dose	0	0	0	0	0	0	0	0	0	0	0	0	0	0	0	0	0	0	0	0	0	0	0	0	0	0	0	0	0	0	0	0	0	-	-	0	0	0	0	0	0	0	0	0	0	0	0	0
	Total Neutron Dose	13.587	17.2275	0	15.521	0	16.92	0	19.5949	0	37.7019	0	14.9411	0	16.0082	0	15.4706	0	21.2301	0	16.7324	0	17.8769	0	18.2389	0	21.5521	0	16.2003	0	16.0574	0	15.5233	0	-	-	18.6473	0	15.3256	0	25.7953	0	16.1926	0	15.3833	0	12.7771	0	17.9628
	Total Gamma Dose	2462.94	2347.61	0	2185.29	0	2332.32	0	2550.52	0	2262.23	0	2567.19	0	2538.68	0	2450.91	0	2392.74	0	2541.52	0	2546.37	0	2492.82	0	2560.28	0	2448.99	0	2463.37	0	2434.75	0	-	-	2516.71	0	2524.44	0	2552.34	0	2434.28	0	2483.6	0	2534.29	0	2583.64
[truncated: 9 more columns]

## Sheet: Light-GLOBE
			Surrogate organs
True organ			BoneSurface		ActiveMarrow		Adrenals		Brain		Breasts		GallBladderWall		HeartWall		Kidney		EyeLens		Liver		Lungs		LymphNodes		Muscle		Oesophagus		OralMucosa		Pancreas		Uterus/Prostate		SalivaryGlands		SmallIntestineWall		Skin		Spleen		StomachWall		Ovaries/Testes		Thymus
Organ	Dose Category	Dose (mGy)	Dose (mGy)	% diff.	Dose (mGy)	% diff.	Dose (mGy)	% diff.	Dose (mGy)	% diff.	Dose (mGy)	% diff.	Dose (mGy)	% diff.	Dose (mGy)	% diff.	Dose (mGy)	% diff.	Dose (mGy)	% diff.	Dose (mGy)	% diff.	Dose (mGy)	% diff.	Dose (mGy)	% diff.	Dose (mGy)	% diff.	Dose (mGy)	% diff.	Dose (mGy)	% diff.	Dose (mGy)	% diff.	Dose (mGy)	% diff.	Dose (mGy)	% diff.	Dose (mGy)	% diff.	Dose (mGy)	% diff.	Dose (mGy)	% diff.	Dose (mGy)	% diff.	Dose (mGy)	% diff.	Dose (mGy)
Breasts	Total Dose	0	0	0	0	0	0	0	0	0	-	-	0	0	0	0	0	0	0	0	0	0	0	0	0	0	0	0	0	0	0	0	0	0	0	0	0	0	0	0	0	0	0	0	0	0	0	0	0
	Total Neutron Dose	110.612	50.8476	0	43.661	0	41.556	0	60.0372	0	-	-	47.037	0	58.8767	0	41.6475	0	92.2459	0	52.5244	0	55.1055	0	54.6902	0	66.4991	0	46.7054	0	54.9058	0	48.514	0	41.3057	0	54.5988	0	53.5196	0	78.5092	0	47.6324	0	51.8326	0	41.7315	0	59.0316
	Total Gamma Dose	10089.3	7016.19	0	6539.58	0	7211.87	0	7793.5	0	-	-	7693.67	0	8048.95	0	7191.25	0	7838.77	0	7811	0	7877.57	0	7557.74	0	7790.65	0	7405.6	0	7512.65	0	7529.89	0	7432.66	0	7486.75	0	7874.47	0	7751.7	0	7479.42	0	7831.26	0	7303.33	0	8052.45
Colon	Total Dose	0	0	0	0	0	0	0	0	0	0	0	0	0	0	0	0	0	0	0	0	0	0	0	0	0	0	0	0	0	0	0	0	0	0	0	0	0	0	0	0	0	0	0	0	0	0	0	0
	Total Neutron Dose	64.0122	50.8476	0	43.661	0	41.556	0	60.0372	0	110.612	0	47.037	0	58.8767	0	41.6475	0	92.2459	0	52.5244	0	55.1055	0	54.6902	0	66.4991	0	46.7054	0	54.9058	0	48.514	0	41.3057	0	54.5988	0	53.5196	0	78.5092	0	47.6324	0	51.8326	0	41.7315	0	59.0316
	Total Gamma Dose	7939.32	7016.19	0	6539.58	0	7211.87	0	7793.5	0	10089.3	0	7693.67	0	8048.95	0	7191.25	0	7838.77	0	7811	0	7877.57	0	7557.74	0	7790.65	0	7405.6	0	7512.65	0	7529.89	0	7432.66	0	7486.75	0	7874.47	0	7751.7	0	7479.42	0	7831.26	0	7303.33	0	8052.45
Liver	Total Dose	0	0	0	0	0	0	0	0	0	0	0	0	0	0	0	0	0	0	0	-	-	0	0	0	0	0	0	0	0	0	0	0	0	0	0	0	0	0	0	0	0	0	0	0	0	0	0	0
	Total Neutron Dose	52.5244	50.8476	0	43.661	0	41.556	0	60.0372	0	110.612	0	47.037	0	58.8767	0	41.6475	0	92.2459	0	-	-	55.1055	0	54.6902	0	66.4991	0	46.7054	0	54.9058	0	48.514	0	41.3057	0	54.5988	0	53.5196	0	78.5092	0	47.6324	0	51.8326	0	41.7315	0	59.0316
	Total Gamma Dose	7811	7016.19	0	6539.58	0	7211.87	0	7793.5	0	10089.3	0	7693.67	0	8048.95	0	7191.25	0	7838.77	0	-	-	7877.57	0	7557.74	0	7790.65	0	7405.6	0	7512.65	0	7529.89	0	7432.66	0	7486.75	0	7874.47	0	7751.7	0	7479.42	0	7831.26	0	7303.33	0	8052.45
Lungs	Total Dose	0	0	0	0	0	0	0	0	0	0	0	0	0	0	0	0	0	0	0	0	0	-	-	0	0	0	0	0	0	0	0	0	0	0	0	0	0	0	0	0	0	0	0	0	0	0	0	0
	Total Neutron Dose	55.1055	50.8476	0	43.661	0	41.556	0	60.0372	0	110.612	0	47.037	0	58.8767	0	41.6475	0	92.2459	0	52.5244	0	-	-	54.6902	0	66.4991	0	46.7054	0	54.9058	0	48.514	0	41.3057	0	54.5988	0	53.5196	0	78.5092	0	47.6324	0	51.8326	0	41.7315	0	59.0316
	Total Gamma Dose	7877.57	7016.19	0	6539.58	0	7211.87	0	7793.5	0	10089.3	0	7693.67	0	8048.95	0	7191.25	0	7838.77	0	7811	0	-	-	7557.74	0	7790.65	0	7405.6	0	7512.65	0	7529.89	0	7432.66	0	7486.75	0	7874.47	0	7751.7	0	7479.42	0	7831.26	0	7303.33	0	8052.45
Stomach Wall	Total Dose	0	0	0	0	0	0	0	0	0	0	0	0	0	0	0	0	0	0	0	0	0	0	0	0	0	0	0	0	0	0	0	0	0	0	0	0	0	0	0	0	0	0	0	-	-	0	0	0
	Total Neutron Dose	51.8326	50.8476	0	43.661	0	41.556	0	60.0372	0	110.612	0	47.037	0	58.8767	0	41.6475	0	92.2459	0	52.5244	0	55.1055	0	54.6902	0	66.4991	0	46.7054	0	54.9058	0	48.514	0	41.3057	0	54.5988	0	53.5196	0	78.5092	0	47.6324	0	-	-	41.7315	0	59.0316
	Total Gamma Dose	7831.26	7016.19	0	6539.58	0	7211.87	0	7793.5	0	10089.3	0	7693.67	0	8048.95	0	7191.25	0	7838.77	0	7811	0	7877.57	0	7557.74	0	7790.65	0	7405.6	0	7512.65	0	7529.89	0	7432.66	0	7486.75	0	7874.47	0	7751.7	0	7479.42	0	-	-	7303.33	0	8052.45
Uterus	Total Dose	0	0	0	0	0	0	0	0	0	0	0	0	0	0	0	0	0	0	0	0	0	0	0	0	0	0	0	0	0	0	0	0	0	-	-	0	0	0	0	0	0	0	0	0	0	0	0	0
	Total Neutron Dose	41.3057	50.8476	0	43.661	0	41.556	0	60.0372	0	110.612	0	47.037	0	58.8767	0	41.6475	0	92.2459	0	52.5244	0	55.1055	0	54.6902	0	66.4991	0	46.7054	0	54.9058	0	48.514	0	-	-	54.5988	0	53.5196	0	78.5092	0	47.6324	0	51.8326	0	41.7315	0	59.0316
	Total Gamma Dose	7432.66	7016.19	0	6539.58	0	7211.87	0	7793.5	0	10089.3	0	7693.67	0	8048.95	0	7191.25	0	7838.77	0	7811	0	7877.57	0	7557.74	0	7790.65	0	7405.6	0	7512.65	0	7529.89	0	-	-	7486.75	0	7874.47	0	7751.7	0	7479.42	0	7831.26	0	7303.33	0	8052.45
[truncated: 9 more columns]

## Sheet: Heavy-GLOBE
			Surrogate organs
True organ			BoneSurface		ActiveMarrow		Adrenals		Brain		Breasts		GallBladderWall		HeartWall		Kidney		EyeLens		Liver		Lungs		LymphNodes		Muscle		Oesophagus		OralMucosa		Pancreas		Uterus/Prostate		SalivaryGlands		SmallIntestineWall		Skin		Spleen		StomachWall		Ovaries/Testes		Thymus
Organ	Dose Category	Dose (mGy)	Dose (mGy)	% diff.	Dose (mGy)	% diff.	Dose (mGy)	% diff.	Dose (mGy)	% diff.	Dose (mGy)	% diff.	Dose (mGy)	% diff.	Dose (mGy)	% diff.	Dose (mGy)	% diff.	Dose (mGy)	% diff.	Dose (mGy)	% diff.	Dose (mGy)	% diff.	Dose (mGy)	% diff.	Dose (mGy)	% diff.	Dose (mGy)	% diff.	Dose (mGy)	% diff.	Dose (mGy)	% diff.	Dose (mGy)	% diff.	Dose (mGy)	% diff.	Dose (mGy)	% diff.	Dose (mGy)	% diff.	Dose (mGy)	% diff.	Dose (mGy)	% diff.	Dose (mGy)	% diff.	Dose (mGy)
Breasts	Total Dose	0	0	0	0	0	0	0	0	0	-	-	0	0	0	0	0	0	0	0	0	0	0	0	0	0	0	0	0	0	0	0	0	0	0	0	0	0	0	0	0	0	0	0	0	0	0	0	0
	Total Neutron Dose	37.2154	22.0384	0	19.4946	0	19.3057	0	25.5756	0	-	-	17.0211	0	19.8398	0	19.147	0	26.9879	0	19.9644	0	21.9241	0	22.4569	0	26.3535	0	20.3758	0	22.4707	0	19.1093	0	16.9294	0	22.3191	0	18.3857	0	32.4609	0	19.998	0	18.1457	0	15.004	0	21.1946
	Total Gamma Dose	3161.79	2454.08	0	2283.36	0	2442.3	0	2672.88	0	-	-	2446.67	0	2701.04	0	2482.8	0	2572.98	0	2593.35	0	2659.87	0	2562.29	0	2627.22	0	2488.65	0	2626.99	0	2466.99	0	2658.49	0	2516.47	0	2577.81	0	2613.99	0	2600.68	0	2561.92	0	2584.86	0	2596.86
Colon	Total Dose	0	0	0	0	0	0	0	0	0	0	0	0	0	0	0	0	0	0	0	0	0	0	0	0	0	0	0	0	0	0	0	0	0	0	0	0	0	0	0	0	0	0	0	0	0	0	0	0
	Total Neutron Dose	21.8866	22.0384	0	19.4946	0	19.3057	0	25.5756	0	37.2154	0	17.0211	0	19.8398	0	19.147	0	26.9879	0	19.9644	0	21.9241	0	22.4569	0	26.3535	0	20.3758	0	22.4707	0	19.1093	0	16.9294	0	22.3191	0	18.3857	0	32.4609	0	19.998	0	18.1457	0	15.004	0	21.1946
	Total Gamma Dose	2637.92	2454.08	0	2283.36	0	2442.3	0	2672.88	0	3161.79	0	2446.67	0	2701.04	0	2482.8	0	2572.98	0	2593.35	0	2659.87	0	2562.29	0	2627.22	0	2488.65	0	2626.99	0	2466.99	0	2658.49	0	2516.47	0	2577.81	0	2613.99	0	2600.68	0	2561.92	0	2584.86	0	2596.86
Liver	Total Dose	0	0	0	0	0	0	0	0	0	0	0	0	0	0	0	0	0	0	0	-	-	0	0	0	0	0	0	0	0	0	0	0	0	0	0	0	0	0	0	0	0	0	0	0	0	0	0	0
	Total Neutron Dose	19.9644	22.0384	0	19.4946	0	19.3057	0	25.5756	0	37.2154	0	17.0211	0	19.8398	0	19.147	0	26.9879	0	-	-	21.9241	0	22.4569	0	26.3535	0	20.3758	0	22.4707	0	19.1093	0	16.9294	0	22.3191	0	18.3857	0	32.4609	0	19.998	0	18.1457	0	15.004	0	21.1946
	Total Gamma Dose	2593.35	2454.08	0	2283.36	0	2442.3	0	2672.88	0	3161.79	0	2446.67	0	2701.04	0	2482.8	0	2572.98	0	-	-	2659.87	0	2562.29	0	2627.22	0	2488.65	0	2626.99	0	2466.99	0	2658.49	0	2516.47	0	2577.81	0	2613.99	0	2600.68	0	2561.92	0	2584.86	0	2596.86
Lungs	Total Dose	0	0	0	0	0	0	0	0	0	0	0	0	0	0	0	0	0	0	0	0	0	-	-	0	0	0	0	0	0	0	0	0	0	0	0	0	0	0	0	0	0	0	0	0	0	0	0	0
	Total Neutron Dose	21.9241	22.0384	0	19.4946	0	19.3057	0	25.5756	0	37.2154	0	17.0211	0	19.8398	0	19.147	0	26.9879	0	19.9644	0	-	-	22.4569	0	26.3535	0	20.3758	0	22.4707	0	19.1093	0	16.9294	0	22.3191	0	18.3857	0	32.4609	0	19.998	0	18.1457	0	15.004	0	21.1946
	Total Gamma Dose	2659.87	2454.08	0	2283.36	0	2442.3	0	2672.88	0	3161.79	0	2446.67	0	2701.04	0	2482.8	0	2572.98	0	2593.35	0	-	-	2562.29	0	2627.22	0	2488.65	0	2626.99	0	2466.99	0	2658.49	0	2516.47	0	2577.81	0	2613.99	0	2600.68	0	2561.92	0	2584.86	0	2596.86
Stomach Wall	Total Dose	0	0	0	0	0	0	0	0	0	0	0	0	0	0	0	0	0	0	0	0	0	0	0	0	0	0	0	0	0	0	0	0	0	0	0	0	0	0	0	0	0	0	0	-	-	0	0	0
	Total Neutron Dose	18.1457	22.0384	0	19.4946	0	19.3057	0	25.5756	0	37.2154	0	17.0211	0	19.8398	0	19.147	0	26.9879	0	19.9644	0	21.9241	0	22.4569	0	26.3535	0	20.3758	0	22.4707	0	19.1093	0	16.9294	0	22.3191	0	18.3857	0	32.4609	0	19.998	0	-	-	15.004	0	21.1946
	Total Gamma Dose	2561.92	2454.08	0	2283.36	0	2442.3	0	2672.88	0	3161.79	0	2446.67	0	2701.04	0	2482.8	0	2572.98	0	2593.35	0	2659.87	0	2562.29	0	2627.22	0	2488.65	0	2626.99	0	2466.99	0	2658.49	0	2516.47	0	2577.81	0	2613.99	0	2600.68	0	-	-	2584.86	0	2596.86
Uterus	Total Dose	0	0	0	0	0	0	0	0	0	0	0	0	0	0	0	0	0	0	0	0	0	0	0	0	0	0	0	0	0	0	0	0	0	-	-	0	0	0	0	0	0	0	0	0	0	0	0	0
	Total Neutron Dose	16.9294	22.0384	0	19.4946	0	19.3057	0	25.5756	0	37.2154	0	17.0211	0	19.8398	0	19.147	0	26.9879	0	19.9644	0	21.9241	0	22.4569	0	26.3535	0	20.3758	0	22.4707	0	19.1093	0	-	-	22.3191	0	18.3857	0	32.4609	0	19.998	0	18.1457	0	15.004	0	21.1946
	Total Gamma Dose	2658.49	2454.08	0	2283.36	0	2442.3	0	2672.88	0	3161.79	0	2446.67	0	2701.04	0	2482.8	0	2572.98	0	2593.35	0	2659.87	0	2562.29	0	2627.22	0	2488.65	0	2626.99	0	2466.99	0	-	-	2516.47	0	2577.81	0	2613.99	0	2600.68	0	2561.92	0	2584.86	0	2596.86
[truncated: 9 more columns]
