# Supplementary material for: Japanese pediatric and adult atomic bomb survivor dosimetry: potential improvements using the J45 phantom series and modern Monte Carlo transport
Source: Radiat Environ Biophys. 2021 Oct 30;61(1):73–86. doi: 10.1007/s00411-021-00946-2 (PMC8897329; doi:10.1007/s00411-021-00946-2)
Supplement: Supplementary file 1 — Supplementary file1 (ZIP 2974 KB) [file 411_2021_946_MOESM1_ESM.zip › _supplementary/comprehensive surrogacy/Table_00f_Nagasaki_1500m.xlsx]

## Sheet: IO
			Surrogate organs
True organ			BoneSurface		ActiveMarrow		Adrenals		Brain		Breasts		GallBladderWall		HeartWall		Kidney		EyeLens		Liver		Lungs		LymphNodes		Muscle		Oesophagus		OralMucosa		Pancreas		Uterus/Prostate		SalivaryGlands		SmallIntestineWall		Skin		Spleen		StomachWall		Ovaries/Testes		Thymus
Organ	Dose Category	Dose (mGy)	Dose (mGy)	% diff.	Dose (mGy)	% diff.	Dose (mGy)	% diff.	Dose (mGy)	% diff.	Dose (mGy)	% diff.	Dose (mGy)	% diff.	Dose (mGy)	% diff.	Dose (mGy)	% diff.	Dose (mGy)	% diff.	Dose (mGy)	% diff.	Dose (mGy)	% diff.	Dose (mGy)	% diff.	Dose (mGy)	% diff.	Dose (mGy)	% diff.	Dose (mGy)	% diff.	Dose (mGy)	% diff.	Dose (mGy)	% diff.	Dose (mGy)	% diff.	Dose (mGy)	% diff.	Dose (mGy)	% diff.	Dose (mGy)	% diff.	Dose (mGy)	% diff.	Dose (mGy)	% diff.	Dose (mGy)
Breasts	Total Dose	0	0	0	0	0	0	0	0	0	-	-	0	0	0	0	0	0	0	0	0	0	0	0	0	0	0	0	0	0	0	0	0	0	0	0	0	0	0	0	0	0	0	0	0	0	0	0	0
	Total Neutron Dose	3.50903	2.49691	0	2.14951	0	2.03939	0	2.95071	0	-	-	2.5867	0	2.86602	0	2.10857	0	4.22253	0	2.60368	0	2.75896	0	2.69763	0	3.225	0	2.37513	0	2.53401	0	2.40012	0	2.17437	0	2.69603	0	2.67263	0	3.74416	0	2.37369	0	2.55423	0	2.36351	0	3.12302
	Total Gamma Dose	819.59	818.582	0	765.245	0	853.897	0	918.745	0	-	-	898.007	0	944.647	0	878.833	0	842.977	0	925.487	0	931.818	0	904.656	0	931.575	0	895.8	0	929.347	0	907.874	0	877.656	0	908.993	0	931.94	0	914.272	0	891.324	0	935.171	0	886.533	0	954.546
Colon	Total Dose	0	0	0	0	0	0	0	0	0	0	0	0	0	0	0	0	0	0	0	0	0	0	0	0	0	0	0	0	0	0	0	0	0	0	0	0	0	0	0	0	0	0	0	0	0	0	0	0
	Total Neutron Dose	3.19199	2.49691	0	2.14951	0	2.03939	0	2.95071	0	3.50903	0	2.5867	0	2.86602	0	2.10857	0	4.22253	0	2.60368	0	2.75896	0	2.69763	0	3.225	0	2.37513	0	2.53401	0	2.40012	0	2.17437	0	2.69603	0	2.67263	0	3.74416	0	2.37369	0	2.55423	0	2.36351	0	3.12302
	Total Gamma Dose	941.035	818.582	0	765.245	0	853.897	0	918.745	0	819.59	0	898.007	0	944.647	0	878.833	0	842.977	0	925.487	0	931.818	0	904.656	0	931.575	0	895.8	0	929.347	0	907.874	0	877.656	0	908.993	0	931.94	0	914.272	0	891.324	0	935.171	0	886.533	0	954.546
Liver	Total Dose	0	0	0	0	0	0	0	0	0	0	0	0	0	0	0	0	0	0	0	-	-	0	0	0	0	0	0	0	0	0	0	0	0	0	0	0	0	0	0	0	0	0	0	0	0	0	0	0
	Total Neutron Dose	2.60368	2.49691	0	2.14951	0	2.03939	0	2.95071	0	3.50903	0	2.5867	0	2.86602	0	2.10857	0	4.22253	0	-	-	2.75896	0	2.69763	0	3.225	0	2.37513	0	2.53401	0	2.40012	0	2.17437	0	2.69603	0	2.67263	0	3.74416	0	2.37369	0	2.55423	0	2.36351	0	3.12302
	Total Gamma Dose	925.487	818.582	0	765.245	0	853.897	0	918.745	0	819.59	0	898.007	0	944.647	0	878.833	0	842.977	0	-	-	931.818	0	904.656	0	931.575	0	895.8	0	929.347	0	907.874	0	877.656	0	908.993	0	931.94	0	914.272	0	891.324	0	935.171	0	886.533	0	954.546
Lungs	Total Dose	0	0	0	0	0	0	0	0	0	0	0	0	0	0	0	0	0	0	0	0	0	-	-	0	0	0	0	0	0	0	0	0	0	0	0	0	0	0	0	0	0	0	0	0	0	0	0	0
	Total Neutron Dose	2.75896	2.49691	0	2.14951	0	2.03939	0	2.95071	0	3.50903	0	2.5867	0	2.86602	0	2.10857	0	4.22253	0	2.60368	0	-	-	2.69763	0	3.225	0	2.37513	0	2.53401	0	2.40012	0	2.17437	0	2.69603	0	2.67263	0	3.74416	0	2.37369	0	2.55423	0	2.36351	0	3.12302
	Total Gamma Dose	931.818	818.582	0	765.245	0	853.897	0	918.745	0	819.59	0	898.007	0	944.647	0	878.833	0	842.977	0	925.487	0	-	-	904.656	0	931.575	0	895.8	0	929.347	0	907.874	0	877.656	0	908.993	0	931.94	0	914.272	0	891.324	0	935.171	0	886.533	0	954.546
Stomach Wall	Total Dose	0	0	0	0	0	0	0	0	0	0	0	0	0	0	0	0	0	0	0	0	0	0	0	0	0	0	0	0	0	0	0	0	0	0	0	0	0	0	0	0	0	0	0	-	-	0	0	0
	Total Neutron Dose	2.55423	2.49691	0	2.14951	0	2.03939	0	2.95071	0	3.50903	0	2.5867	0	2.86602	0	2.10857	0	4.22253	0	2.60368	0	2.75896	0	2.69763	0	3.225	0	2.37513	0	2.53401	0	2.40012	0	2.17437	0	2.69603	0	2.67263	0	3.74416	0	2.37369	0	-	-	2.36351	0	3.12302
	Total Gamma Dose	935.171	818.582	0	765.245	0	853.897	0	918.745	0	819.59	0	898.007	0	944.647	0	878.833	0	842.977	0	925.487	0	931.818	0	904.656	0	931.575	0	895.8	0	929.347	0	907.874	0	877.656	0	908.993	0	931.94	0	914.272	0	891.324	0	-	-	886.533	0	954.546
Uterus	Total Dose	0	0	0	0	0	0	0	0	0	0	0	0	0	0	0	0	0	0	0	0	0	0	0	0	0	0	0	0	0	0	0	0	0	-	-	0	0	0	0	0	0	0	0	0	0	0	0	0
	Total Neutron Dose	2.17437	2.49691	0	2.14951	0	2.03939	0	2.95071	0	3.50903	0	2.5867	0	2.86602	0	2.10857	0	4.22253	0	2.60368	0	2.75896	0	2.69763	0	3.225	0	2.37513	0	2.53401	0	2.40012	0	-	-	2.69603	0	2.67263	0	3.74416	0	2.37369	0	2.55423	0	2.36351	0	3.12302
	Total Gamma Dose	877.656	818.582	0	765.245	0	853.897	0	918.745	0	819.59	0	898.007	0	944.647	0	878.833	0	842.977	0	925.487	0	931.818	0	904.656	0	931.575	0	895.8	0	929.347	0	907.874	0	-	-	908.993	0	931.94	0	914.272	0	891.324	0	935.171	0	886.533	0	954.546
[truncated: 9 more columns]

## Sheet: Light-9P
			Surrogate organs
True organ			BoneSurface		ActiveMarrow		Adrenals		Brain		Breasts		GallBladderWall		HeartWall		Kidney		EyeLens		Liver		Lungs		LymphNodes		Muscle		Oesophagus		OralMucosa		Pancreas		Uterus/Prostate		SalivaryGlands		SmallIntestineWall		Skin		Spleen		StomachWall		Ovaries/Testes		Thymus
Organ	Dose Category	Dose (mGy)	Dose (mGy)	% diff.	Dose (mGy)	% diff.	Dose (mGy)	% diff.	Dose (mGy)	% diff.	Dose (mGy)	% diff.	Dose (mGy)	% diff.	Dose (mGy)	% diff.	Dose (mGy)	% diff.	Dose (mGy)	% diff.	Dose (mGy)	% diff.	Dose (mGy)	% diff.	Dose (mGy)	% diff.	Dose (mGy)	% diff.	Dose (mGy)	% diff.	Dose (mGy)	% diff.	Dose (mGy)	% diff.	Dose (mGy)	% diff.	Dose (mGy)	% diff.	Dose (mGy)	% diff.	Dose (mGy)	% diff.	Dose (mGy)	% diff.	Dose (mGy)	% diff.	Dose (mGy)	% diff.	Dose (mGy)
Breasts	Total Dose	0	0	0	0	0	0	0	0	0	-	-	0	0	0	0	0	0	0	0	0	0	0	0	0	0	0	0	0	0	0	0	0	0	0	0	0	0	0	0	0	0	0	0	0	0	0	0	0
	Total Neutron Dose	3.00706	1.7729	0	1.55155	0	1.47723	0	2.03279	0	-	-	1.70115	0	2.14733	0	1.53791	0	2.6651	0	1.90061	0	2.02589	0	1.97926	0	2.31061	0	1.71235	0	2.05348	0	1.76717	0	1.73457	0	2.06138	0	2.11095	0	2.65455	0	1.70397	0	1.93984	0	1.73206	0	2.36091
	Total Gamma Dose	695.708	737.897	0	690.365	0	772.712	0	835.169	0	-	-	842.409	0	850.811	0	782.7	0	767.527	0	825.839	0	844.918	0	816.781	0	841.103	0	792.801	0	856.128	0	819.029	0	822.288	0	827.861	0	841.444	0	830.083	0	809.994	0	827.253	0	842.129	0	855.732
Colon	Total Dose	0	0	0	0	0	0	0	0	0	0	0	0	0	0	0	0	0	0	0	0	0	0	0	0	0	0	0	0	0	0	0	0	0	0	0	0	0	0	0	0	0	0	0	0	0	0	0	0
	Total Neutron Dose	2.35272	1.7729	0	1.55155	0	1.47723	0	2.03279	0	3.00706	0	1.70115	0	2.14733	0	1.53791	0	2.6651	0	1.90061	0	2.02589	0	1.97926	0	2.31061	0	1.71235	0	2.05348	0	1.76717	0	1.73457	0	2.06138	0	2.11095	0	2.65455	0	1.70397	0	1.93984	0	1.73206	0	2.36091
	Total Gamma Dose	845.501	737.897	0	690.365	0	772.712	0	835.169	0	695.708	0	842.409	0	850.811	0	782.7	0	767.527	0	825.839	0	844.918	0	816.781	0	841.103	0	792.801	0	856.128	0	819.029	0	822.288	0	827.861	0	841.444	0	830.083	0	809.994	0	827.253	0	842.129	0	855.732
Liver	Total Dose	0	0	0	0	0	0	0	0	0	0	0	0	0	0	0	0	0	0	0	-	-	0	0	0	0	0	0	0	0	0	0	0	0	0	0	0	0	0	0	0	0	0	0	0	0	0	0	0
	Total Neutron Dose	1.90061	1.7729	0	1.55155	0	1.47723	0	2.03279	0	3.00706	0	1.70115	0	2.14733	0	1.53791	0	2.6651	0	-	-	2.02589	0	1.97926	0	2.31061	0	1.71235	0	2.05348	0	1.76717	0	1.73457	0	2.06138	0	2.11095	0	2.65455	0	1.70397	0	1.93984	0	1.73206	0	2.36091
	Total Gamma Dose	825.839	737.897	0	690.365	0	772.712	0	835.169	0	695.708	0	842.409	0	850.811	0	782.7	0	767.527	0	-	-	844.918	0	816.781	0	841.103	0	792.801	0	856.128	0	819.029	0	822.288	0	827.861	0	841.444	0	830.083	0	809.994	0	827.253	0	842.129	0	855.732
Lungs	Total Dose	0	0	0	0	0	0	0	0	0	0	0	0	0	0	0	0	0	0	0	0	0	-	-	0	0	0	0	0	0	0	0	0	0	0	0	0	0	0	0	0	0	0	0	0	0	0	0	0
	Total Neutron Dose	2.02589	1.7729	0	1.55155	0	1.47723	0	2.03279	0	3.00706	0	1.70115	0	2.14733	0	1.53791	0	2.6651	0	1.90061	0	-	-	1.97926	0	2.31061	0	1.71235	0	2.05348	0	1.76717	0	1.73457	0	2.06138	0	2.11095	0	2.65455	0	1.70397	0	1.93984	0	1.73206	0	2.36091
	Total Gamma Dose	844.918	737.897	0	690.365	0	772.712	0	835.169	0	695.708	0	842.409	0	850.811	0	782.7	0	767.527	0	825.839	0	-	-	816.781	0	841.103	0	792.801	0	856.128	0	819.029	0	822.288	0	827.861	0	841.444	0	830.083	0	809.994	0	827.253	0	842.129	0	855.732
Stomach Wall	Total Dose	0	0	0	0	0	0	0	0	0	0	0	0	0	0	0	0	0	0	0	0	0	0	0	0	0	0	0	0	0	0	0	0	0	0	0	0	0	0	0	0	0	0	0	-	-	0	0	0
	Total Neutron Dose	1.93984	1.7729	0	1.55155	0	1.47723	0	2.03279	0	3.00706	0	1.70115	0	2.14733	0	1.53791	0	2.6651	0	1.90061	0	2.02589	0	1.97926	0	2.31061	0	1.71235	0	2.05348	0	1.76717	0	1.73457	0	2.06138	0	2.11095	0	2.65455	0	1.70397	0	-	-	1.73206	0	2.36091
	Total Gamma Dose	827.253	737.897	0	690.365	0	772.712	0	835.169	0	695.708	0	842.409	0	850.811	0	782.7	0	767.527	0	825.839	0	844.918	0	816.781	0	841.103	0	792.801	0	856.128	0	819.029	0	822.288	0	827.861	0	841.444	0	830.083	0	809.994	0	-	-	842.129	0	855.732
Uterus	Total Dose	0	0	0	0	0	0	0	0	0	0	0	0	0	0	0	0	0	0	0	0	0	0	0	0	0	0	0	0	0	0	0	0	0	-	-	0	0	0	0	0	0	0	0	0	0	0	0	0
	Total Neutron Dose	1.73457	1.7729	0	1.55155	0	1.47723	0	2.03279	0	3.00706	0	1.70115	0	2.14733	0	1.53791	0	2.6651	0	1.90061	0	2.02589	0	1.97926	0	2.31061	0	1.71235	0	2.05348	0	1.76717	0	-	-	2.06138	0	2.11095	0	2.65455	0	1.70397	0	1.93984	0	1.73206	0	2.36091
	Total Gamma Dose	822.288	737.897	0	690.365	0	772.712	0	835.169	0	695.708	0	842.409	0	850.811	0	782.7	0	767.527	0	825.839	0	844.918	0	816.781	0	841.103	0	792.801	0	856.128	0	819.029	0	-	-	827.861	0	841.444	0	830.083	0	809.994	0	827.253	0	842.129	0	855.732
[truncated: 9 more columns]

## Sheet: Heavy-9P
			Surrogate organs
True organ			BoneSurface		ActiveMarrow		Adrenals		Brain		Breasts		GallBladderWall		HeartWall		Kidney		EyeLens		Liver		Lungs		LymphNodes		Muscle		Oesophagus		OralMucosa		Pancreas		Uterus/Prostate		SalivaryGlands		SmallIntestineWall		Skin		Spleen		StomachWall		Ovaries/Testes		Thymus
Organ	Dose Category	Dose (mGy)	Dose (mGy)	% diff.	Dose (mGy)	% diff.	Dose (mGy)	% diff.	Dose (mGy)	% diff.	Dose (mGy)	% diff.	Dose (mGy)	% diff.	Dose (mGy)	% diff.	Dose (mGy)	% diff.	Dose (mGy)	% diff.	Dose (mGy)	% diff.	Dose (mGy)	% diff.	Dose (mGy)	% diff.	Dose (mGy)	% diff.	Dose (mGy)	% diff.	Dose (mGy)	% diff.	Dose (mGy)	% diff.	Dose (mGy)	% diff.	Dose (mGy)	% diff.	Dose (mGy)	% diff.	Dose (mGy)	% diff.	Dose (mGy)	% diff.	Dose (mGy)	% diff.	Dose (mGy)	% diff.	Dose (mGy)
Breasts	Total Dose	0	0	0	0	0	0	0	0	0	-	-	0	0	0	0	0	0	0	0	0	0	0	0	0	0	0	0	0	0	0	0	0	0	0	0	0	0	0	0	0	0	0	0	0	0	0	0	0
	Total Neutron Dose	0.798738	0.756557	0	0.680842	0	0.771205	0	0.885986	0	-	-	0.680217	0	0.743953	0	0.657142	0	1.06112	0	0.761507	0	0.793323	0	0.801594	0	0.932651	0	0.741438	0	0.693034	0	0.667826	0	0.625145	0	0.747188	0	0.685863	0	1.09355	0	0.754164	0	0.673113	0	0.657385	0	0.774109
	Total Gamma Dose	321.58	257.119	0	239.398	0	270.709	0	291.689	0	-	-	276.86	0	288.839	0	272.495	0	283.417	0	284.111	0	292.363	0	283.33	0	290.096	0	284.534	0	289.193	0	271.11	0	282.47	0	282.136	0	288.56	0	288.056	0	277.737	0	286.228	0	276.834	0	291.829
Colon	Total Dose	0	0	0	0	0	0	0	0	0	0	0	0	0	0	0	0	0	0	0	0	0	0	0	0	0	0	0	0	0	0	0	0	0	0	0	0	0	0	0	0	0	0	0	0	0	0	0	0
	Total Neutron Dose	0.783758	0.756557	0	0.680842	0	0.771205	0	0.885986	0	0.798738	0	0.680217	0	0.743953	0	0.657142	0	1.06112	0	0.761507	0	0.793323	0	0.801594	0	0.932651	0	0.741438	0	0.693034	0	0.667826	0	0.625145	0	0.747188	0	0.685863	0	1.09355	0	0.754164	0	0.673113	0	0.657385	0	0.774109
	Total Gamma Dose	287.898	257.119	0	239.398	0	270.709	0	291.689	0	321.58	0	276.86	0	288.839	0	272.495	0	283.417	0	284.111	0	292.363	0	283.33	0	290.096	0	284.534	0	289.193	0	271.11	0	282.47	0	282.136	0	288.56	0	288.056	0	277.737	0	286.228	0	276.834	0	291.829
Liver	Total Dose	0	0	0	0	0	0	0	0	0	0	0	0	0	0	0	0	0	0	0	-	-	0	0	0	0	0	0	0	0	0	0	0	0	0	0	0	0	0	0	0	0	0	0	0	0	0	0	0
	Total Neutron Dose	0.761507	0.756557	0	0.680842	0	0.771205	0	0.885986	0	0.798738	0	0.680217	0	0.743953	0	0.657142	0	1.06112	0	-	-	0.793323	0	0.801594	0	0.932651	0	0.741438	0	0.693034	0	0.667826	0	0.625145	0	0.747188	0	0.685863	0	1.09355	0	0.754164	0	0.673113	0	0.657385	0	0.774109
	Total Gamma Dose	284.111	257.119	0	239.398	0	270.709	0	291.689	0	321.58	0	276.86	0	288.839	0	272.495	0	283.417	0	-	-	292.363	0	283.33	0	290.096	0	284.534	0	289.193	0	271.11	0	282.47	0	282.136	0	288.56	0	288.056	0	277.737	0	286.228	0	276.834	0	291.829
Lungs	Total Dose	0	0	0	0	0	0	0	0	0	0	0	0	0	0	0	0	0	0	0	0	0	-	-	0	0	0	0	0	0	0	0	0	0	0	0	0	0	0	0	0	0	0	0	0	0	0	0	0
	Total Neutron Dose	0.793323	0.756557	0	0.680842	0	0.771205	0	0.885986	0	0.798738	0	0.680217	0	0.743953	0	0.657142	0	1.06112	0	0.761507	0	-	-	0.801594	0	0.932651	0	0.741438	0	0.693034	0	0.667826	0	0.625145	0	0.747188	0	0.685863	0	1.09355	0	0.754164	0	0.673113	0	0.657385	0	0.774109
	Total Gamma Dose	292.363	257.119	0	239.398	0	270.709	0	291.689	0	321.58	0	276.86	0	288.839	0	272.495	0	283.417	0	284.111	0	-	-	283.33	0	290.096	0	284.534	0	289.193	0	271.11	0	282.47	0	282.136	0	288.56	0	288.056	0	277.737	0	286.228	0	276.834	0	291.829
Stomach Wall	Total Dose	0	0	0	0	0	0	0	0	0	0	0	0	0	0	0	0	0	0	0	0	0	0	0	0	0	0	0	0	0	0	0	0	0	0	0	0	0	0	0	0	0	0	0	-	-	0	0	0
	Total Neutron Dose	0.673113	0.756557	0	0.680842	0	0.771205	0	0.885986	0	0.798738	0	0.680217	0	0.743953	0	0.657142	0	1.06112	0	0.761507	0	0.793323	0	0.801594	0	0.932651	0	0.741438	0	0.693034	0	0.667826	0	0.625145	0	0.747188	0	0.685863	0	1.09355	0	0.754164	0	-	-	0.657385	0	0.774109
	Total Gamma Dose	286.228	257.119	0	239.398	0	270.709	0	291.689	0	321.58	0	276.86	0	288.839	0	272.495	0	283.417	0	284.111	0	292.363	0	283.33	0	290.096	0	284.534	0	289.193	0	271.11	0	282.47	0	282.136	0	288.56	0	288.056	0	277.737	0	-	-	276.834	0	291.829
Uterus	Total Dose	0	0	0	0	0	0	0	0	0	0	0	0	0	0	0	0	0	0	0	0	0	0	0	0	0	0	0	0	0	0	0	0	0	-	-	0	0	0	0	0	0	0	0	0	0	0	0	0
	Total Neutron Dose	0.625145	0.756557	0	0.680842	0	0.771205	0	0.885986	0	0.798738	0	0.680217	0	0.743953	0	0.657142	0	1.06112	0	0.761507	0	0.793323	0	0.801594	0	0.932651	0	0.741438	0	0.693034	0	0.667826	0	-	-	0.747188	0	0.685863	0	1.09355	0	0.754164	0	0.673113	0	0.657385	0	0.774109
	Total Gamma Dose	282.47	257.119	0	239.398	0	270.709	0	291.689	0	321.58	0	276.86	0	288.839	0	272.495	0	283.417	0	284.111	0	292.363	0	283.33	0	290.096	0	284.534	0	289.193	0	271.11	0	-	-	282.136	0	288.56	0	288.056	0	277.737	0	286.228	0	276.834	0	291.829
[truncated: 9 more columns]

## Sheet: Light-GLOBE
			Surrogate organs
True organ			BoneSurface		ActiveMarrow		Adrenals		Brain		Breasts		GallBladderWall		HeartWall		Kidney		EyeLens		Liver		Lungs		LymphNodes		Muscle		Oesophagus		OralMucosa		Pancreas		Uterus/Prostate		SalivaryGlands		SmallIntestineWall		Skin		Spleen		StomachWall		Ovaries/Testes		Thymus
Organ	Dose Category	Dose (mGy)	Dose (mGy)	% diff.	Dose (mGy)	% diff.	Dose (mGy)	% diff.	Dose (mGy)	% diff.	Dose (mGy)	% diff.	Dose (mGy)	% diff.	Dose (mGy)	% diff.	Dose (mGy)	% diff.	Dose (mGy)	% diff.	Dose (mGy)	% diff.	Dose (mGy)	% diff.	Dose (mGy)	% diff.	Dose (mGy)	% diff.	Dose (mGy)	% diff.	Dose (mGy)	% diff.	Dose (mGy)	% diff.	Dose (mGy)	% diff.	Dose (mGy)	% diff.	Dose (mGy)	% diff.	Dose (mGy)	% diff.	Dose (mGy)	% diff.	Dose (mGy)	% diff.	Dose (mGy)	% diff.	Dose (mGy)
Breasts	Total Dose	0	0	0	0	0	0	0	0	0	-	-	0	0	0	0	0	0	0	0	0	0	0	0	0	0	0	0	0	0	0	0	0	0	0	0	0	0	0	0	0	0	0	0	0	0	0	0	0
	Total Neutron Dose	4.22923	2.21898	0	1.91949	0	1.89958	0	2.64702	0	-	-	2.2614	0	2.61432	0	1.95276	0	3.33067	0	2.32662	0	2.43503	0	2.43202	0	2.85765	0	2.03119	0	2.33589	0	2.30753	0	1.99027	0	2.40075	0	2.37591	0	3.33265	0	2.17123	0	2.28523	0	1.88997	0	2.68996
	Total Gamma Dose	873.414	772.322	0	722.967	0	816.02	0	863.802	0	-	-	895.484	0	892.247	0	840.671	0	800.301	0	878.219	0	889.425	0	860.671	0	883.445	0	859.852	0	864.55	0	837.387	0	843.4	0	874.883	0	889.219	0	866.331	0	854.444	0	872.338	0	892.87	0	898.382
Colon	Total Dose	0	0	0	0	0	0	0	0	0	0	0	0	0	0	0	0	0	0	0	0	0	0	0	0	0	0	0	0	0	0	0	0	0	0	0	0	0	0	0	0	0	0	0	0	0	0	0	0
	Total Neutron Dose	2.7814	2.21898	0	1.91949	0	1.89958	0	2.64702	0	4.22923	0	2.2614	0	2.61432	0	1.95276	0	3.33067	0	2.32662	0	2.43503	0	2.43202	0	2.85765	0	2.03119	0	2.33589	0	2.30753	0	1.99027	0	2.40075	0	2.37591	0	3.33265	0	2.17123	0	2.28523	0	1.88997	0	2.68996
	Total Gamma Dose	888.307	772.322	0	722.967	0	816.02	0	863.802	0	873.414	0	895.484	0	892.247	0	840.671	0	800.301	0	878.219	0	889.425	0	860.671	0	883.445	0	859.852	0	864.55	0	837.387	0	843.4	0	874.883	0	889.219	0	866.331	0	854.444	0	872.338	0	892.87	0	898.382
Liver	Total Dose	0	0	0	0	0	0	0	0	0	0	0	0	0	0	0	0	0	0	0	-	-	0	0	0	0	0	0	0	0	0	0	0	0	0	0	0	0	0	0	0	0	0	0	0	0	0	0	0
	Total Neutron Dose	2.32662	2.21898	0	1.91949	0	1.89958	0	2.64702	0	4.22923	0	2.2614	0	2.61432	0	1.95276	0	3.33067	0	-	-	2.43503	0	2.43202	0	2.85765	0	2.03119	0	2.33589	0	2.30753	0	1.99027	0	2.40075	0	2.37591	0	3.33265	0	2.17123	0	2.28523	0	1.88997	0	2.68996
	Total Gamma Dose	878.219	772.322	0	722.967	0	816.02	0	863.802	0	873.414	0	895.484	0	892.247	0	840.671	0	800.301	0	-	-	889.425	0	860.671	0	883.445	0	859.852	0	864.55	0	837.387	0	843.4	0	874.883	0	889.219	0	866.331	0	854.444	0	872.338	0	892.87	0	898.382
Lungs	Total Dose	0	0	0	0	0	0	0	0	0	0	0	0	0	0	0	0	0	0	0	0	0	-	-	0	0	0	0	0	0	0	0	0	0	0	0	0	0	0	0	0	0	0	0	0	0	0	0	0
	Total Neutron Dose	2.43503	2.21898	0	1.91949	0	1.89958	0	2.64702	0	4.22923	0	2.2614	0	2.61432	0	1.95276	0	3.33067	0	2.32662	0	-	-	2.43202	0	2.85765	0	2.03119	0	2.33589	0	2.30753	0	1.99027	0	2.40075	0	2.37591	0	3.33265	0	2.17123	0	2.28523	0	1.88997	0	2.68996
	Total Gamma Dose	889.425	772.322	0	722.967	0	816.02	0	863.802	0	873.414	0	895.484	0	892.247	0	840.671	0	800.301	0	878.219	0	-	-	860.671	0	883.445	0	859.852	0	864.55	0	837.387	0	843.4	0	874.883	0	889.219	0	866.331	0	854.444	0	872.338	0	892.87	0	898.382
Stomach Wall	Total Dose	0	0	0	0	0	0	0	0	0	0	0	0	0	0	0	0	0	0	0	0	0	0	0	0	0	0	0	0	0	0	0	0	0	0	0	0	0	0	0	0	0	0	0	-	-	0	0	0
	Total Neutron Dose	2.28523	2.21898	0	1.91949	0	1.89958	0	2.64702	0	4.22923	0	2.2614	0	2.61432	0	1.95276	0	3.33067	0	2.32662	0	2.43503	0	2.43202	0	2.85765	0	2.03119	0	2.33589	0	2.30753	0	1.99027	0	2.40075	0	2.37591	0	3.33265	0	2.17123	0	-	-	1.88997	0	2.68996
	Total Gamma Dose	872.338	772.322	0	722.967	0	816.02	0	863.802	0	873.414	0	895.484	0	892.247	0	840.671	0	800.301	0	878.219	0	889.425	0	860.671	0	883.445	0	859.852	0	864.55	0	837.387	0	843.4	0	874.883	0	889.219	0	866.331	0	854.444	0	-	-	892.87	0	898.382
Uterus	Total Dose	0	0	0	0	0	0	0	0	0	0	0	0	0	0	0	0	0	0	0	0	0	0	0	0	0	0	0	0	0	0	0	0	0	-	-	0	0	0	0	0	0	0	0	0	0	0	0	0
	Total Neutron Dose	1.99027	2.21898	0	1.91949	0	1.89958	0	2.64702	0	4.22923	0	2.2614	0	2.61432	0	1.95276	0	3.33067	0	2.32662	0	2.43503	0	2.43202	0	2.85765	0	2.03119	0	2.33589	0	2.30753	0	-	-	2.40075	0	2.37591	0	3.33265	0	2.17123	0	2.28523	0	1.88997	0	2.68996
	Total Gamma Dose	843.4	772.322	0	722.967	0	816.02	0	863.802	0	873.414	0	895.484	0	892.247	0	840.671	0	800.301	0	878.219	0	889.425	0	860.671	0	883.445	0	859.852	0	864.55	0	837.387	0	-	-	874.883	0	889.219	0	866.331	0	854.444	0	872.338	0	892.87	0	898.382
[truncated: 9 more columns]

## Sheet: Heavy-GLOBE
			Surrogate organs
True organ			BoneSurface		ActiveMarrow		Adrenals		Brain		Breasts		GallBladderWall		HeartWall		Kidney		EyeLens		Liver		Lungs		LymphNodes		Muscle		Oesophagus		OralMucosa		Pancreas		Uterus/Prostate		SalivaryGlands		SmallIntestineWall		Skin		Spleen		StomachWall		Ovaries/Testes		Thymus
Organ	Dose Category	Dose (mGy)	Dose (mGy)	% diff.	Dose (mGy)	% diff.	Dose (mGy)	% diff.	Dose (mGy)	% diff.	Dose (mGy)	% diff.	Dose (mGy)	% diff.	Dose (mGy)	% diff.	Dose (mGy)	% diff.	Dose (mGy)	% diff.	Dose (mGy)	% diff.	Dose (mGy)	% diff.	Dose (mGy)	% diff.	Dose (mGy)	% diff.	Dose (mGy)	% diff.	Dose (mGy)	% diff.	Dose (mGy)	% diff.	Dose (mGy)	% diff.	Dose (mGy)	% diff.	Dose (mGy)	% diff.	Dose (mGy)	% diff.	Dose (mGy)	% diff.	Dose (mGy)	% diff.	Dose (mGy)	% diff.	Dose (mGy)
Breasts	Total Dose	0	0	0	0	0	0	0	0	0	-	-	0	0	0	0	0	0	0	0	0	0	0	0	0	0	0	0	0	0	0	0	0	0	0	0	0	0	0	0	0	0	0	0	0	0	0	0	0
	Total Neutron Dose	2.06682	0.96512	0	0.85103	0	0.871973	0	1.149	0	-	-	0.791321	0	0.925859	0	0.824235	0	1.40572	0	0.874515	0	0.963073	0	0.990942	0	1.16765	0	0.846637	0	0.959731	0	0.872105	0	0.737896	0	1.05583	0	0.840818	0	1.41431	0	0.932462	0	0.85118	0	0.693694	0	0.970575
	Total Gamma Dose	252.003	258.306	0	240.773	0	262.014	0	286.334	0	-	-	276.663	0	294.5	0	268.813	0	290.826	0	280.899	0	286.35	0	278.717	0	287.233	0	275.253	0	270.602	0	276.724	0	271.282	0	275.384	0	280.945	0	284.275	0	276.152	0	279.579	0	266.938	0	290.76
Colon	Total Dose	0	0	0	0	0	0	0	0	0	0	0	0	0	0	0	0	0	0	0	0	0	0	0	0	0	0	0	0	0	0	0	0	0	0	0	0	0	0	0	0	0	0	0	0	0	0	0	0
	Total Neutron Dose	0.98533	0.96512	0	0.85103	0	0.871973	0	1.149	0	2.06682	0	0.791321	0	0.925859	0	0.824235	0	1.40572	0	0.874515	0	0.963073	0	0.990942	0	1.16765	0	0.846637	0	0.959731	0	0.872105	0	0.737896	0	1.05583	0	0.840818	0	1.41431	0	0.932462	0	0.85118	0	0.693694	0	0.970575
	Total Gamma Dose	286.766	258.306	0	240.773	0	262.014	0	286.334	0	252.003	0	276.663	0	294.5	0	268.813	0	290.826	0	280.899	0	286.35	0	278.717	0	287.233	0	275.253	0	270.602	0	276.724	0	271.282	0	275.384	0	280.945	0	284.275	0	276.152	0	279.579	0	266.938	0	290.76
Liver	Total Dose	0	0	0	0	0	0	0	0	0	0	0	0	0	0	0	0	0	0	0	-	-	0	0	0	0	0	0	0	0	0	0	0	0	0	0	0	0	0	0	0	0	0	0	0	0	0	0	0
	Total Neutron Dose	0.874515	0.96512	0	0.85103	0	0.871973	0	1.149	0	2.06682	0	0.791321	0	0.925859	0	0.824235	0	1.40572	0	-	-	0.963073	0	0.990942	0	1.16765	0	0.846637	0	0.959731	0	0.872105	0	0.737896	0	1.05583	0	0.840818	0	1.41431	0	0.932462	0	0.85118	0	0.693694	0	0.970575
	Total Gamma Dose	280.899	258.306	0	240.773	0	262.014	0	286.334	0	252.003	0	276.663	0	294.5	0	268.813	0	290.826	0	-	-	286.35	0	278.717	0	287.233	0	275.253	0	270.602	0	276.724	0	271.282	0	275.384	0	280.945	0	284.275	0	276.152	0	279.579	0	266.938	0	290.76
Lungs	Total Dose	0	0	0	0	0	0	0	0	0	0	0	0	0	0	0	0	0	0	0	0	0	-	-	0	0	0	0	0	0	0	0	0	0	0	0	0	0	0	0	0	0	0	0	0	0	0	0	0
	Total Neutron Dose	0.963073	0.96512	0	0.85103	0	0.871973	0	1.149	0	2.06682	0	0.791321	0	0.925859	0	0.824235	0	1.40572	0	0.874515	0	-	-	0.990942	0	1.16765	0	0.846637	0	0.959731	0	0.872105	0	0.737896	0	1.05583	0	0.840818	0	1.41431	0	0.932462	0	0.85118	0	0.693694	0	0.970575
	Total Gamma Dose	286.35	258.306	0	240.773	0	262.014	0	286.334	0	252.003	0	276.663	0	294.5	0	268.813	0	290.826	0	280.899	0	-	-	278.717	0	287.233	0	275.253	0	270.602	0	276.724	0	271.282	0	275.384	0	280.945	0	284.275	0	276.152	0	279.579	0	266.938	0	290.76
Stomach Wall	Total Dose	0	0	0	0	0	0	0	0	0	0	0	0	0	0	0	0	0	0	0	0	0	0	0	0	0	0	0	0	0	0	0	0	0	0	0	0	0	0	0	0	0	0	0	-	-	0	0	0
	Total Neutron Dose	0.85118	0.96512	0	0.85103	0	0.871973	0	1.149	0	2.06682	0	0.791321	0	0.925859	0	0.824235	0	1.40572	0	0.874515	0	0.963073	0	0.990942	0	1.16765	0	0.846637	0	0.959731	0	0.872105	0	0.737896	0	1.05583	0	0.840818	0	1.41431	0	0.932462	0	-	-	0.693694	0	0.970575
	Total Gamma Dose	279.579	258.306	0	240.773	0	262.014	0	286.334	0	252.003	0	276.663	0	294.5	0	268.813	0	290.826	0	280.899	0	286.35	0	278.717	0	287.233	0	275.253	0	270.602	0	276.724	0	271.282	0	275.384	0	280.945	0	284.275	0	276.152	0	-	-	266.938	0	290.76
Uterus	Total Dose	0	0	0	0	0	0	0	0	0	0	0	0	0	0	0	0	0	0	0	0	0	0	0	0	0	0	0	0	0	0	0	0	0	-	-	0	0	0	0	0	0	0	0	0	0	0	0	0
	Total Neutron Dose	0.737896	0.96512	0	0.85103	0	0.871973	0	1.149	0	2.06682	0	0.791321	0	0.925859	0	0.824235	0	1.40572	0	0.874515	0	0.963073	0	0.990942	0	1.16765	0	0.846637	0	0.959731	0	0.872105	0	-	-	1.05583	0	0.840818	0	1.41431	0	0.932462	0	0.85118	0	0.693694	0	0.970575
	Total Gamma Dose	271.282	258.306	0	240.773	0	262.014	0	286.334	0	252.003	0	276.663	0	294.5	0	268.813	0	290.826	0	280.899	0	286.35	0	278.717	0	287.233	0	275.253	0	270.602	0	276.724	0	-	-	275.384	0	280.945	0	284.275	0	276.152	0	279.579	0	266.938	0	290.76
[truncated: 9 more columns]
