# Supplementary material for: Japanese pediatric and adult atomic bomb survivor dosimetry: potential improvements using the J45 phantom series and modern Monte Carlo transport
Source: Radiat Environ Biophys. 2021 Oct 30;61(1):73–86. doi: 10.1007/s00411-021-00946-2 (PMC8897329; doi:10.1007/s00411-021-00946-2)
Supplement: Supplementary file 1 — Supplementary file1 (ZIP 2974 KB) [file 411_2021_946_MOESM1_ESM.zip › _supplementary/comprehensive surrogacy/Table_00m_Hiroshima_1000m.xlsx]

## Sheet: IO
			Surrogate organs
True organ			BoneSurface		ActiveMarrow		Adrenals		Brain		Breasts		GallBladderWall		HeartWall		Kidney		EyeLens		Liver		Lungs		LymphNodes		Muscle		Oesophagus		OralMucosa		Pancreas		Uterus/Prostate		SalivaryGlands		SmallIntestineWall		Skin		Spleen		StomachWall		Ovaries/Testes		Thymus
Organ	Dose Category	Dose (mGy)	Dose (mGy)	% diff.	Dose (mGy)	% diff.	Dose (mGy)	% diff.	Dose (mGy)	% diff.	Dose (mGy)	% diff.	Dose (mGy)	% diff.	Dose (mGy)	% diff.	Dose (mGy)	% diff.	Dose (mGy)	% diff.	Dose (mGy)	% diff.	Dose (mGy)	% diff.	Dose (mGy)	% diff.	Dose (mGy)	% diff.	Dose (mGy)	% diff.	Dose (mGy)	% diff.	Dose (mGy)	% diff.	Dose (mGy)	% diff.	Dose (mGy)	% diff.	Dose (mGy)	% diff.	Dose (mGy)	% diff.	Dose (mGy)	% diff.	Dose (mGy)	% diff.	Dose (mGy)	% diff.	Dose (mGy)
Breasts	Total Dose	0	0	0	0	0	0	0	0	0	-	-	0	0	0	0	0	0	0	0	0	0	0	0	0	0	0	0	0	0	0	0	0	0	0	0	0	0	0	0	0	0	0	0	0	0	0	0	0
	Total Neutron Dose	233.155	105.97	0	91.0342	0	82.0273	0	122.68	0	-	-	108.488	0	117.66	0	82.9193	0	184.862	0	108.306	0	110.132	0	114.319	0	142.341	0	86.616	0	102.719	0	99.5265	0	107.351	0	108.751	0	106.142	0	177.903	0	99.6057	0	106.3	0	158.434	0	126.95
	Total Gamma Dose	4389.65	3653.48	0	3406.35	0	3775.31	0	3989.41	0	-	-	3969.48	0	4126.25	0	3790.18	0	4067.68	0	3994.89	0	4021.18	0	3907.84	0	4017.48	0	3827.28	0	3992.32	0	3959.92	0	4045.79	0	3958.11	0	4024.25	0	3998.1	0	3872.89	0	3992.58	0	3990.82	0	4116.87
Colon	Total Dose	0	0	0	0	0	0	0	0	0	0	0	0	0	0	0	0	0	0	0	0	0	0	0	0	0	0	0	0	0	0	0	0	0	0	0	0	0	0	0	0	0	0	0	0	0	0	0	0
	Total Neutron Dose	135.423	105.97	0	91.0342	0	82.0273	0	122.68	0	233.155	0	108.488	0	117.66	0	82.9193	0	184.862	0	108.306	0	110.132	0	114.319	0	142.341	0	86.616	0	102.719	0	99.5265	0	107.351	0	108.751	0	106.142	0	177.903	0	99.6057	0	106.3	0	158.434	0	126.95
	Total Gamma Dose	4063.69	3653.48	0	3406.35	0	3775.31	0	3989.41	0	4389.65	0	3969.48	0	4126.25	0	3790.18	0	4067.68	0	3994.89	0	4021.18	0	3907.84	0	4017.48	0	3827.28	0	3992.32	0	3959.92	0	4045.79	0	3958.11	0	4024.25	0	3998.1	0	3872.89	0	3992.58	0	3990.82	0	4116.87
Liver	Total Dose	0	0	0	0	0	0	0	0	0	0	0	0	0	0	0	0	0	0	0	-	-	0	0	0	0	0	0	0	0	0	0	0	0	0	0	0	0	0	0	0	0	0	0	0	0	0	0	0
	Total Neutron Dose	108.306	105.97	0	91.0342	0	82.0273	0	122.68	0	233.155	0	108.488	0	117.66	0	82.9193	0	184.862	0	-	-	110.132	0	114.319	0	142.341	0	86.616	0	102.719	0	99.5265	0	107.351	0	108.751	0	106.142	0	177.903	0	99.6057	0	106.3	0	158.434	0	126.95
	Total Gamma Dose	3994.89	3653.48	0	3406.35	0	3775.31	0	3989.41	0	4389.65	0	3969.48	0	4126.25	0	3790.18	0	4067.68	0	-	-	4021.18	0	3907.84	0	4017.48	0	3827.28	0	3992.32	0	3959.92	0	4045.79	0	3958.11	0	4024.25	0	3998.1	0	3872.89	0	3992.58	0	3990.82	0	4116.87
Lungs	Total Dose	0	0	0	0	0	0	0	0	0	0	0	0	0	0	0	0	0	0	0	0	0	-	-	0	0	0	0	0	0	0	0	0	0	0	0	0	0	0	0	0	0	0	0	0	0	0	0	0
	Total Neutron Dose	110.132	105.97	0	91.0342	0	82.0273	0	122.68	0	233.155	0	108.488	0	117.66	0	82.9193	0	184.862	0	108.306	0	-	-	114.319	0	142.341	0	86.616	0	102.719	0	99.5265	0	107.351	0	108.751	0	106.142	0	177.903	0	99.6057	0	106.3	0	158.434	0	126.95
	Total Gamma Dose	4021.18	3653.48	0	3406.35	0	3775.31	0	3989.41	0	4389.65	0	3969.48	0	4126.25	0	3790.18	0	4067.68	0	3994.89	0	-	-	3907.84	0	4017.48	0	3827.28	0	3992.32	0	3959.92	0	4045.79	0	3958.11	0	4024.25	0	3998.1	0	3872.89	0	3992.58	0	3990.82	0	4116.87
Stomach Wall	Total Dose	0	0	0	0	0	0	0	0	0	0	0	0	0	0	0	0	0	0	0	0	0	0	0	0	0	0	0	0	0	0	0	0	0	0	0	0	0	0	0	0	0	0	0	-	-	0	0	0
	Total Neutron Dose	106.3	105.97	0	91.0342	0	82.0273	0	122.68	0	233.155	0	108.488	0	117.66	0	82.9193	0	184.862	0	108.306	0	110.132	0	114.319	0	142.341	0	86.616	0	102.719	0	99.5265	0	107.351	0	108.751	0	106.142	0	177.903	0	99.6057	0	-	-	158.434	0	126.95
	Total Gamma Dose	3992.58	3653.48	0	3406.35	0	3775.31	0	3989.41	0	4389.65	0	3969.48	0	4126.25	0	3790.18	0	4067.68	0	3994.89	0	4021.18	0	3907.84	0	4017.48	0	3827.28	0	3992.32	0	3959.92	0	4045.79	0	3958.11	0	4024.25	0	3998.1	0	3872.89	0	-	-	3990.82	0	4116.87
[truncated: 9 more columns]

## Sheet: Light-9P
			Surrogate organs
True organ			BoneSurface		ActiveMarrow		Adrenals		Brain		Breasts		GallBladderWall		HeartWall		Kidney		EyeLens		Liver		Lungs		LymphNodes		Muscle		Oesophagus		OralMucosa		Pancreas		Uterus/Prostate		SalivaryGlands		SmallIntestineWall		Skin		Spleen		StomachWall		Ovaries/Testes		Thymus
Organ	Dose Category	Dose (mGy)	Dose (mGy)	% diff.	Dose (mGy)	% diff.	Dose (mGy)	% diff.	Dose (mGy)	% diff.	Dose (mGy)	% diff.	Dose (mGy)	% diff.	Dose (mGy)	% diff.	Dose (mGy)	% diff.	Dose (mGy)	% diff.	Dose (mGy)	% diff.	Dose (mGy)	% diff.	Dose (mGy)	% diff.	Dose (mGy)	% diff.	Dose (mGy)	% diff.	Dose (mGy)	% diff.	Dose (mGy)	% diff.	Dose (mGy)	% diff.	Dose (mGy)	% diff.	Dose (mGy)	% diff.	Dose (mGy)	% diff.	Dose (mGy)	% diff.	Dose (mGy)	% diff.	Dose (mGy)	% diff.	Dose (mGy)
Breasts	Total Dose	0	0	0	0	0	0	0	0	0	-	-	0	0	0	0	0	0	0	0	0	0	0	0	0	0	0	0	0	0	0	0	0	0	0	0	0	0	0	0	0	0	0	0	0	0	0	0	0
	Total Neutron Dose	171.198	68.8974	0	60.4206	0	50.265	0	77.3654	0	-	-	75.8365	0	81.4537	0	52.4041	0	157.239	0	72.0313	0	75.7137	0	75.8598	0	93.0753	0	58.5222	0	71.7176	0	66.5945	0	69.2225	0	76.2497	0	76.0432	0	111.76	0	65.1705	0	71.0134	0	106.359	0	84.998
	Total Gamma Dose	3958.42	3089.71	0	2885.2	0	3075.3	0	3400.7	0	-	-	3334.22	0	3482.81	0	3278.14	0	3649.44	0	3413.07	0	3435.79	0	3313.71	0	3418.95	0	3259.72	0	3388.38	0	3338.16	0	3449.31	0	3319.79	0	3411.7	0	3377.63	0	3282.57	0	3440	0	3502.28	0	3480.34
Colon	Total Dose	0	0	0	0	0	0	0	0	0	0	0	0	0	0	0	0	0	0	0	0	0	0	0	0	0	0	0	0	0	0	0	0	0	0	0	0	0	0	0	0	0	0	0	0	0	0	0	0
	Total Neutron Dose	92.6957	68.8974	0	60.4206	0	50.265	0	77.3654	0	171.198	0	75.8365	0	81.4537	0	52.4041	0	157.239	0	72.0313	0	75.7137	0	75.8598	0	93.0753	0	58.5222	0	71.7176	0	66.5945	0	69.2225	0	76.2497	0	76.0432	0	111.76	0	65.1705	0	71.0134	0	106.359	0	84.998
	Total Gamma Dose	3477.48	3089.71	0	2885.2	0	3075.3	0	3400.7	0	3958.42	0	3334.22	0	3482.81	0	3278.14	0	3649.44	0	3413.07	0	3435.79	0	3313.71	0	3418.95	0	3259.72	0	3388.38	0	3338.16	0	3449.31	0	3319.79	0	3411.7	0	3377.63	0	3282.57	0	3440	0	3502.28	0	3480.34
Liver	Total Dose	0	0	0	0	0	0	0	0	0	0	0	0	0	0	0	0	0	0	0	-	-	0	0	0	0	0	0	0	0	0	0	0	0	0	0	0	0	0	0	0	0	0	0	0	0	0	0	0
	Total Neutron Dose	72.0313	68.8974	0	60.4206	0	50.265	0	77.3654	0	171.198	0	75.8365	0	81.4537	0	52.4041	0	157.239	0	-	-	75.7137	0	75.8598	0	93.0753	0	58.5222	0	71.7176	0	66.5945	0	69.2225	0	76.2497	0	76.0432	0	111.76	0	65.1705	0	71.0134	0	106.359	0	84.998
	Total Gamma Dose	3413.07	3089.71	0	2885.2	0	3075.3	0	3400.7	0	3958.42	0	3334.22	0	3482.81	0	3278.14	0	3649.44	0	-	-	3435.79	0	3313.71	0	3418.95	0	3259.72	0	3388.38	0	3338.16	0	3449.31	0	3319.79	0	3411.7	0	3377.63	0	3282.57	0	3440	0	3502.28	0	3480.34
Lungs	Total Dose	0	0	0	0	0	0	0	0	0	0	0	0	0	0	0	0	0	0	0	0	0	-	-	0	0	0	0	0	0	0	0	0	0	0	0	0	0	0	0	0	0	0	0	0	0	0	0	0
	Total Neutron Dose	75.7137	68.8974	0	60.4206	0	50.265	0	77.3654	0	171.198	0	75.8365	0	81.4537	0	52.4041	0	157.239	0	72.0313	0	-	-	75.8598	0	93.0753	0	58.5222	0	71.7176	0	66.5945	0	69.2225	0	76.2497	0	76.0432	0	111.76	0	65.1705	0	71.0134	0	106.359	0	84.998
	Total Gamma Dose	3435.79	3089.71	0	2885.2	0	3075.3	0	3400.7	0	3958.42	0	3334.22	0	3482.81	0	3278.14	0	3649.44	0	3413.07	0	-	-	3313.71	0	3418.95	0	3259.72	0	3388.38	0	3338.16	0	3449.31	0	3319.79	0	3411.7	0	3377.63	0	3282.57	0	3440	0	3502.28	0	3480.34
Stomach Wall	Total Dose	0	0	0	0	0	0	0	0	0	0	0	0	0	0	0	0	0	0	0	0	0	0	0	0	0	0	0	0	0	0	0	0	0	0	0	0	0	0	0	0	0	0	0	-	-	0	0	0
	Total Neutron Dose	71.0134	68.8974	0	60.4206	0	50.265	0	77.3654	0	171.198	0	75.8365	0	81.4537	0	52.4041	0	157.239	0	72.0313	0	75.7137	0	75.8598	0	93.0753	0	58.5222	0	71.7176	0	66.5945	0	69.2225	0	76.2497	0	76.0432	0	111.76	0	65.1705	0	-	-	106.359	0	84.998
	Total Gamma Dose	3440	3089.71	0	2885.2	0	3075.3	0	3400.7	0	3958.42	0	3334.22	0	3482.81	0	3278.14	0	3649.44	0	3413.07	0	3435.79	0	3313.71	0	3418.95	0	3259.72	0	3388.38	0	3338.16	0	3449.31	0	3319.79	0	3411.7	0	3377.63	0	3282.57	0	-	-	3502.28	0	3480.34
[truncated: 9 more columns]

## Sheet: Heavy-9P
			Surrogate organs
True organ			BoneSurface		ActiveMarrow		Adrenals		Brain		Breasts		GallBladderWall		HeartWall		Kidney		EyeLens		Liver		Lungs		LymphNodes		Muscle		Oesophagus		OralMucosa		Pancreas		Uterus/Prostate		SalivaryGlands		SmallIntestineWall		Skin		Spleen		StomachWall		Ovaries/Testes		Thymus
Organ	Dose Category	Dose (mGy)	Dose (mGy)	% diff.	Dose (mGy)	% diff.	Dose (mGy)	% diff.	Dose (mGy)	% diff.	Dose (mGy)	% diff.	Dose (mGy)	% diff.	Dose (mGy)	% diff.	Dose (mGy)	% diff.	Dose (mGy)	% diff.	Dose (mGy)	% diff.	Dose (mGy)	% diff.	Dose (mGy)	% diff.	Dose (mGy)	% diff.	Dose (mGy)	% diff.	Dose (mGy)	% diff.	Dose (mGy)	% diff.	Dose (mGy)	% diff.	Dose (mGy)	% diff.	Dose (mGy)	% diff.	Dose (mGy)	% diff.	Dose (mGy)	% diff.	Dose (mGy)	% diff.	Dose (mGy)	% diff.	Dose (mGy)
Breasts	Total Dose	0	0	0	0	0	0	0	0	0	-	-	0	0	0	0	0	0	0	0	0	0	0	0	0	0	0	0	0	0	0	0	0	0	0	0	0	0	0	0	0	0	0	0	0	0	0	0	0
	Total Neutron Dose	40.4807	31.1578	0	29.4076	0	29.9804	0	32.6171	0	-	-	23.1268	0	29.9424	0	27.7151	0	38.899	0	31.0639	0	31.7276	0	32.3593	0	39.8697	0	28.0798	0	27.8222	0	25.1648	0	28.0731	0	32.7956	0	26.8766	0	47.901	0	29.9282	0	26.3854	0	30.6498	0	29.7285
	Total Gamma Dose	1738.51	1285.3	0	1195.99	0	1287.85	0	1411.51	0	-	-	1347.2	0	1405.93	0	1302.77	0	1309.99	0	1377.93	0	1379.11	0	1358.79	0	1383.65	0	1363.66	0	1350.14	0	1351.45	0	1270.47	0	1373.06	0	1375.54	0	1379.55	0	1297.2	0	1349.73	0	1446.4	0	1412
Colon	Total Dose	0	0	0	0	0	0	0	0	0	0	0	0	0	0	0	0	0	0	0	0	0	0	0	0	0	0	0	0	0	0	0	0	0	0	0	0	0	0	0	0	0	0	0	0	0	0	0	0
	Total Neutron Dose	29.948	31.1578	0	29.4076	0	29.9804	0	32.6171	0	40.4807	0	23.1268	0	29.9424	0	27.7151	0	38.899	0	31.0639	0	31.7276	0	32.3593	0	39.8697	0	28.0798	0	27.8222	0	25.1648	0	28.0731	0	32.7956	0	26.8766	0	47.901	0	29.9282	0	26.3854	0	30.6498	0	29.7285
	Total Gamma Dose	1401.16	1285.3	0	1195.99	0	1287.85	0	1411.51	0	1738.51	0	1347.2	0	1405.93	0	1302.77	0	1309.99	0	1377.93	0	1379.11	0	1358.79	0	1383.65	0	1363.66	0	1350.14	0	1351.45	0	1270.47	0	1373.06	0	1375.54	0	1379.55	0	1297.2	0	1349.73	0	1446.4	0	1412
Liver	Total Dose	0	0	0	0	0	0	0	0	0	0	0	0	0	0	0	0	0	0	0	-	-	0	0	0	0	0	0	0	0	0	0	0	0	0	0	0	0	0	0	0	0	0	0	0	0	0	0	0
	Total Neutron Dose	31.0639	31.1578	0	29.4076	0	29.9804	0	32.6171	0	40.4807	0	23.1268	0	29.9424	0	27.7151	0	38.899	0	-	-	31.7276	0	32.3593	0	39.8697	0	28.0798	0	27.8222	0	25.1648	0	28.0731	0	32.7956	0	26.8766	0	47.901	0	29.9282	0	26.3854	0	30.6498	0	29.7285
	Total Gamma Dose	1377.93	1285.3	0	1195.99	0	1287.85	0	1411.51	0	1738.51	0	1347.2	0	1405.93	0	1302.77	0	1309.99	0	-	-	1379.11	0	1358.79	0	1383.65	0	1363.66	0	1350.14	0	1351.45	0	1270.47	0	1373.06	0	1375.54	0	1379.55	0	1297.2	0	1349.73	0	1446.4	0	1412
Lungs	Total Dose	0	0	0	0	0	0	0	0	0	0	0	0	0	0	0	0	0	0	0	0	0	-	-	0	0	0	0	0	0	0	0	0	0	0	0	0	0	0	0	0	0	0	0	0	0	0	0	0
	Total Neutron Dose	31.7276	31.1578	0	29.4076	0	29.9804	0	32.6171	0	40.4807	0	23.1268	0	29.9424	0	27.7151	0	38.899	0	31.0639	0	-	-	32.3593	0	39.8697	0	28.0798	0	27.8222	0	25.1648	0	28.0731	0	32.7956	0	26.8766	0	47.901	0	29.9282	0	26.3854	0	30.6498	0	29.7285
	Total Gamma Dose	1379.11	1285.3	0	1195.99	0	1287.85	0	1411.51	0	1738.51	0	1347.2	0	1405.93	0	1302.77	0	1309.99	0	1377.93	0	-	-	1358.79	0	1383.65	0	1363.66	0	1350.14	0	1351.45	0	1270.47	0	1373.06	0	1375.54	0	1379.55	0	1297.2	0	1349.73	0	1446.4	0	1412
Stomach Wall	Total Dose	0	0	0	0	0	0	0	0	0	0	0	0	0	0	0	0	0	0	0	0	0	0	0	0	0	0	0	0	0	0	0	0	0	0	0	0	0	0	0	0	0	0	0	-	-	0	0	0
	Total Neutron Dose	26.3854	31.1578	0	29.4076	0	29.9804	0	32.6171	0	40.4807	0	23.1268	0	29.9424	0	27.7151	0	38.899	0	31.0639	0	31.7276	0	32.3593	0	39.8697	0	28.0798	0	27.8222	0	25.1648	0	28.0731	0	32.7956	0	26.8766	0	47.901	0	29.9282	0	-	-	30.6498	0	29.7285
	Total Gamma Dose	1349.73	1285.3	0	1195.99	0	1287.85	0	1411.51	0	1738.51	0	1347.2	0	1405.93	0	1302.77	0	1309.99	0	1377.93	0	1379.11	0	1358.79	0	1383.65	0	1363.66	0	1350.14	0	1351.45	0	1270.47	0	1373.06	0	1375.54	0	1379.55	0	1297.2	0	-	-	1446.4	0	1412
[truncated: 9 more columns]

## Sheet: Light-GLOBE
			Surrogate organs
True organ			BoneSurface		ActiveMarrow		Adrenals		Brain		Breasts		GallBladderWall		HeartWall		Kidney		EyeLens		Liver		Lungs		LymphNodes		Muscle		Oesophagus		OralMucosa		Pancreas		Uterus/Prostate		SalivaryGlands		SmallIntestineWall		Skin		Spleen		StomachWall		Ovaries/Testes		Thymus
Organ	Dose Category	Dose (mGy)	Dose (mGy)	% diff.	Dose (mGy)	% diff.	Dose (mGy)	% diff.	Dose (mGy)	% diff.	Dose (mGy)	% diff.	Dose (mGy)	% diff.	Dose (mGy)	% diff.	Dose (mGy)	% diff.	Dose (mGy)	% diff.	Dose (mGy)	% diff.	Dose (mGy)	% diff.	Dose (mGy)	% diff.	Dose (mGy)	% diff.	Dose (mGy)	% diff.	Dose (mGy)	% diff.	Dose (mGy)	% diff.	Dose (mGy)	% diff.	Dose (mGy)	% diff.	Dose (mGy)	% diff.	Dose (mGy)	% diff.	Dose (mGy)	% diff.	Dose (mGy)	% diff.	Dose (mGy)	% diff.	Dose (mGy)
Breasts	Total Dose	0	0	0	0	0	0	0	0	0	-	-	0	0	0	0	0	0	0	0	0	0	0	0	0	0	0	0	0	0	0	0	0	0	0	0	0	0	0	0	0	0	0	0	0	0	0	0	0
	Total Neutron Dose	178.017	95.5961	0	82.1008	0	70.2763	0	108.595	0	-	-	82.7814	0	110.227	0	71.9254	0	164.046	0	94.6327	0	104.726	0	101.557	0	126.802	0	82.5209	0	94.6666	0	88.5009	0	100.605	0	98.6137	0	99.6116	0	157.524	0	87.3871	0	92.2236	0	136.077	0	121.974
	Total Gamma Dose	4225.61	3505.16	0	3266.2	0	3601.58	0	3859.12	0	-	-	3896.79	0	4114.84	0	3606.83	0	4195.28	0	3873.77	0	4001.22	0	3779.97	0	3878.38	0	3699.29	0	3915.67	0	3824.58	0	3893.78	0	3715.77	0	3842.12	0	3825.28	0	3658.61	0	3918.55	0	3776.36	0	4154.35
Colon	Total Dose	0	0	0	0	0	0	0	0	0	0	0	0	0	0	0	0	0	0	0	0	0	0	0	0	0	0	0	0	0	0	0	0	0	0	0	0	0	0	0	0	0	0	0	0	0	0	0	0
	Total Neutron Dose	126.001	95.5961	0	82.1008	0	70.2763	0	108.595	0	178.017	0	82.7814	0	110.227	0	71.9254	0	164.046	0	94.6327	0	104.726	0	101.557	0	126.802	0	82.5209	0	94.6666	0	88.5009	0	100.605	0	98.6137	0	99.6116	0	157.524	0	87.3871	0	92.2236	0	136.077	0	121.974
	Total Gamma Dose	3920.96	3505.16	0	3266.2	0	3601.58	0	3859.12	0	4225.61	0	3896.79	0	4114.84	0	3606.83	0	4195.28	0	3873.77	0	4001.22	0	3779.97	0	3878.38	0	3699.29	0	3915.67	0	3824.58	0	3893.78	0	3715.77	0	3842.12	0	3825.28	0	3658.61	0	3918.55	0	3776.36	0	4154.35
Liver	Total Dose	0	0	0	0	0	0	0	0	0	0	0	0	0	0	0	0	0	0	0	-	-	0	0	0	0	0	0	0	0	0	0	0	0	0	0	0	0	0	0	0	0	0	0	0	0	0	0	0
	Total Neutron Dose	94.6327	95.5961	0	82.1008	0	70.2763	0	108.595	0	178.017	0	82.7814	0	110.227	0	71.9254	0	164.046	0	-	-	104.726	0	101.557	0	126.802	0	82.5209	0	94.6666	0	88.5009	0	100.605	0	98.6137	0	99.6116	0	157.524	0	87.3871	0	92.2236	0	136.077	0	121.974
	Total Gamma Dose	3873.77	3505.16	0	3266.2	0	3601.58	0	3859.12	0	4225.61	0	3896.79	0	4114.84	0	3606.83	0	4195.28	0	-	-	4001.22	0	3779.97	0	3878.38	0	3699.29	0	3915.67	0	3824.58	0	3893.78	0	3715.77	0	3842.12	0	3825.28	0	3658.61	0	3918.55	0	3776.36	0	4154.35
Lungs	Total Dose	0	0	0	0	0	0	0	0	0	0	0	0	0	0	0	0	0	0	0	0	0	-	-	0	0	0	0	0	0	0	0	0	0	0	0	0	0	0	0	0	0	0	0	0	0	0	0	0
	Total Neutron Dose	104.726	95.5961	0	82.1008	0	70.2763	0	108.595	0	178.017	0	82.7814	0	110.227	0	71.9254	0	164.046	0	94.6327	0	-	-	101.557	0	126.802	0	82.5209	0	94.6666	0	88.5009	0	100.605	0	98.6137	0	99.6116	0	157.524	0	87.3871	0	92.2236	0	136.077	0	121.974
	Total Gamma Dose	4001.22	3505.16	0	3266.2	0	3601.58	0	3859.12	0	4225.61	0	3896.79	0	4114.84	0	3606.83	0	4195.28	0	3873.77	0	-	-	3779.97	0	3878.38	0	3699.29	0	3915.67	0	3824.58	0	3893.78	0	3715.77	0	3842.12	0	3825.28	0	3658.61	0	3918.55	0	3776.36	0	4154.35
Stomach Wall	Total Dose	0	0	0	0	0	0	0	0	0	0	0	0	0	0	0	0	0	0	0	0	0	0	0	0	0	0	0	0	0	0	0	0	0	0	0	0	0	0	0	0	0	0	0	-	-	0	0	0
	Total Neutron Dose	92.2236	95.5961	0	82.1008	0	70.2763	0	108.595	0	178.017	0	82.7814	0	110.227	0	71.9254	0	164.046	0	94.6327	0	104.726	0	101.557	0	126.802	0	82.5209	0	94.6666	0	88.5009	0	100.605	0	98.6137	0	99.6116	0	157.524	0	87.3871	0	-	-	136.077	0	121.974
	Total Gamma Dose	3918.55	3505.16	0	3266.2	0	3601.58	0	3859.12	0	4225.61	0	3896.79	0	4114.84	0	3606.83	0	4195.28	0	3873.77	0	4001.22	0	3779.97	0	3878.38	0	3699.29	0	3915.67	0	3824.58	0	3893.78	0	3715.77	0	3842.12	0	3825.28	0	3658.61	0	-	-	3776.36	0	4154.35
[truncated: 9 more columns]

## Sheet: Heavy-GLOBE
			Surrogate organs
True organ			BoneSurface		ActiveMarrow		Adrenals		Brain		Breasts		GallBladderWall		HeartWall		Kidney		EyeLens		Liver		Lungs		LymphNodes		Muscle		Oesophagus		OralMucosa		Pancreas		Uterus/Prostate		SalivaryGlands		SmallIntestineWall		Skin		Spleen		StomachWall		Ovaries/Testes		Thymus
Organ	Dose Category	Dose (mGy)	Dose (mGy)	% diff.	Dose (mGy)	% diff.	Dose (mGy)	% diff.	Dose (mGy)	% diff.	Dose (mGy)	% diff.	Dose (mGy)	% diff.	Dose (mGy)	% diff.	Dose (mGy)	% diff.	Dose (mGy)	% diff.	Dose (mGy)	% diff.	Dose (mGy)	% diff.	Dose (mGy)	% diff.	Dose (mGy)	% diff.	Dose (mGy)	% diff.	Dose (mGy)	% diff.	Dose (mGy)	% diff.	Dose (mGy)	% diff.	Dose (mGy)	% diff.	Dose (mGy)	% diff.	Dose (mGy)	% diff.	Dose (mGy)	% diff.	Dose (mGy)	% diff.	Dose (mGy)	% diff.	Dose (mGy)
Breasts	Total Dose	0	0	0	0	0	0	0	0	0	-	-	0	0	0	0	0	0	0	0	0	0	0	0	0	0	0	0	0	0	0	0	0	0	0	0	0	0	0	0	0	0	0	0	0	0	0	0	0
	Total Neutron Dose	43.3079	39.2892	0	36.0541	0	37.308	0	44.4897	0	-	-	30.5371	0	34.5457	0	31.2758	0	58.9011	0	36.2183	0	38.7964	0	42.6571	0	50.1739	0	33.185	0	34.5518	0	36.3515	0	31.5744	0	38.9081	0	33.4062	0	63.1638	0	40.2287	0	33.6971	0	39.3469	0	37.608
	Total Gamma Dose	1433.65	1308.65	0	1216.33	0	1300.16	0	1430.43	0	-	-	1350.71	0	1398.24	0	1352.61	0	1591.83	0	1369.17	0	1404.07	0	1362.07	0	1394.62	0	1323.05	0	1374.88	0	1352.63	0	1308.73	0	1357.41	0	1362.94	0	1393.83	0	1373.91	0	1391.08	0	1317.58	0	1390.72
Colon	Total Dose	0	0	0	0	0	0	0	0	0	0	0	0	0	0	0	0	0	0	0	0	0	0	0	0	0	0	0	0	0	0	0	0	0	0	0	0	0	0	0	0	0	0	0	0	0	0	0	0
	Total Neutron Dose	39.8544	39.2892	0	36.0541	0	37.308	0	44.4897	0	43.3079	0	30.5371	0	34.5457	0	31.2758	0	58.9011	0	36.2183	0	38.7964	0	42.6571	0	50.1739	0	33.185	0	34.5518	0	36.3515	0	31.5744	0	38.9081	0	33.4062	0	63.1638	0	40.2287	0	33.6971	0	39.3469	0	37.608
	Total Gamma Dose	1377.84	1308.65	0	1216.33	0	1300.16	0	1430.43	0	1433.65	0	1350.71	0	1398.24	0	1352.61	0	1591.83	0	1369.17	0	1404.07	0	1362.07	0	1394.62	0	1323.05	0	1374.88	0	1352.63	0	1308.73	0	1357.41	0	1362.94	0	1393.83	0	1373.91	0	1391.08	0	1317.58	0	1390.72
Liver	Total Dose	0	0	0	0	0	0	0	0	0	0	0	0	0	0	0	0	0	0	0	-	-	0	0	0	0	0	0	0	0	0	0	0	0	0	0	0	0	0	0	0	0	0	0	0	0	0	0	0
	Total Neutron Dose	36.2183	39.2892	0	36.0541	0	37.308	0	44.4897	0	43.3079	0	30.5371	0	34.5457	0	31.2758	0	58.9011	0	-	-	38.7964	0	42.6571	0	50.1739	0	33.185	0	34.5518	0	36.3515	0	31.5744	0	38.9081	0	33.4062	0	63.1638	0	40.2287	0	33.6971	0	39.3469	0	37.608
	Total Gamma Dose	1369.17	1308.65	0	1216.33	0	1300.16	0	1430.43	0	1433.65	0	1350.71	0	1398.24	0	1352.61	0	1591.83	0	-	-	1404.07	0	1362.07	0	1394.62	0	1323.05	0	1374.88	0	1352.63	0	1308.73	0	1357.41	0	1362.94	0	1393.83	0	1373.91	0	1391.08	0	1317.58	0	1390.72
Lungs	Total Dose	0	0	0	0	0	0	0	0	0	0	0	0	0	0	0	0	0	0	0	0	0	-	-	0	0	0	0	0	0	0	0	0	0	0	0	0	0	0	0	0	0	0	0	0	0	0	0	0
	Total Neutron Dose	38.7964	39.2892	0	36.0541	0	37.308	0	44.4897	0	43.3079	0	30.5371	0	34.5457	0	31.2758	0	58.9011	0	36.2183	0	-	-	42.6571	0	50.1739	0	33.185	0	34.5518	0	36.3515	0	31.5744	0	38.9081	0	33.4062	0	63.1638	0	40.2287	0	33.6971	0	39.3469	0	37.608
	Total Gamma Dose	1404.07	1308.65	0	1216.33	0	1300.16	0	1430.43	0	1433.65	0	1350.71	0	1398.24	0	1352.61	0	1591.83	0	1369.17	0	-	-	1362.07	0	1394.62	0	1323.05	0	1374.88	0	1352.63	0	1308.73	0	1357.41	0	1362.94	0	1393.83	0	1373.91	0	1391.08	0	1317.58	0	1390.72
Stomach Wall	Total Dose	0	0	0	0	0	0	0	0	0	0	0	0	0	0	0	0	0	0	0	0	0	0	0	0	0	0	0	0	0	0	0	0	0	0	0	0	0	0	0	0	0	0	0	-	-	0	0	0
	Total Neutron Dose	33.6971	39.2892	0	36.0541	0	37.308	0	44.4897	0	43.3079	0	30.5371	0	34.5457	0	31.2758	0	58.9011	0	36.2183	0	38.7964	0	42.6571	0	50.1739	0	33.185	0	34.5518	0	36.3515	0	31.5744	0	38.9081	0	33.4062	0	63.1638	0	40.2287	0	-	-	39.3469	0	37.608
	Total Gamma Dose	1391.08	1308.65	0	1216.33	0	1300.16	0	1430.43	0	1433.65	0	1350.71	0	1398.24	0	1352.61	0	1591.83	0	1369.17	0	1404.07	0	1362.07	0	1394.62	0	1323.05	0	1374.88	0	1352.63	0	1308.73	0	1357.41	0	1362.94	0	1393.83	0	1373.91	0	-	-	1317.58	0	1390.72
[truncated: 9 more columns]
