# Supplementary material for: Japanese pediatric and adult atomic bomb survivor dosimetry: potential improvements using the J45 phantom series and modern Monte Carlo transport
Source: Radiat Environ Biophys. 2021 Oct 30;61(1):73–86. doi: 10.1007/s00411-021-00946-2 (PMC8897329; doi:10.1007/s00411-021-00946-2)
Supplement: Supplementary file 1 — Supplementary file1 (ZIP 2974 KB) [file 411_2021_946_MOESM1_ESM.zip › _supplementary/comprehensive surrogacy/Table_00m_Hiroshima_1500m.xlsx]

## Sheet: IO
			Surrogate organs
True organ			BoneSurface		ActiveMarrow		Adrenals		Brain		Breasts		GallBladderWall		HeartWall		Kidney		EyeLens		Liver		Lungs		LymphNodes		Muscle		Oesophagus		OralMucosa		Pancreas		Uterus/Prostate		SalivaryGlands		SmallIntestineWall		Skin		Spleen		StomachWall		Ovaries/Testes		Thymus
Organ	Dose Category	Dose (mGy)	Dose (mGy)	% diff.	Dose (mGy)	% diff.	Dose (mGy)	% diff.	Dose (mGy)	% diff.	Dose (mGy)	% diff.	Dose (mGy)	% diff.	Dose (mGy)	% diff.	Dose (mGy)	% diff.	Dose (mGy)	% diff.	Dose (mGy)	% diff.	Dose (mGy)	% diff.	Dose (mGy)	% diff.	Dose (mGy)	% diff.	Dose (mGy)	% diff.	Dose (mGy)	% diff.	Dose (mGy)	% diff.	Dose (mGy)	% diff.	Dose (mGy)	% diff.	Dose (mGy)	% diff.	Dose (mGy)	% diff.	Dose (mGy)	% diff.	Dose (mGy)	% diff.	Dose (mGy)	% diff.	Dose (mGy)
Breasts	Total Dose	0	0	0	0	0	0	0	0	0	-	-	0	0	0	0	0	0	0	0	0	0	0	0	0	0	0	0	0	0	0	0	0	0	0	0	0	0	0	0	0	0	0	0	0	0	0	0	0
	Total Neutron Dose	8.38287	4.14785	0	3.55664	0	3.24623	0	4.78222	0	-	-	3.81772	0	4.7635	0	3.24956	0	6.6277	0	4.26081	0	4.49987	0	4.42787	0	5.35869	0	3.63824	0	4.09647	0	3.99515	0	4.06769	0	4.34309	0	4.20965	0	6.36462	0	3.96415	0	4.00248	0	5.37439	0	5.39456
	Total Gamma Dose	556.637	440.011	0	410.67	0	460.179	0	491.236	0	-	-	482.027	0	507.169	0	469.708	0	454.302	0	490.207	0	493.592	0	483.402	0	500.134	0	468.541	0	505.682	0	489.55	0	481.235	0	492.858	0	494.213	0	490.269	0	493.137	0	495.725	0	477.553	0	503.936
Colon	Total Dose	0	0	0	0	0	0	0	0	0	0	0	0	0	0	0	0	0	0	0	0	0	0	0	0	0	0	0	0	0	0	0	0	0	0	0	0	0	0	0	0	0	0	0	0	0	0	0	0
	Total Neutron Dose	5.10063	4.14785	0	3.55664	0	3.24623	0	4.78222	0	8.38287	0	3.81772	0	4.7635	0	3.24956	0	6.6277	0	4.26081	0	4.49987	0	4.42787	0	5.35869	0	3.63824	0	4.09647	0	3.99515	0	4.06769	0	4.34309	0	4.20965	0	6.36462	0	3.96415	0	4.00248	0	5.37439	0	5.39456
	Total Gamma Dose	502.007	440.011	0	410.67	0	460.179	0	491.236	0	556.637	0	482.027	0	507.169	0	469.708	0	454.302	0	490.207	0	493.592	0	483.402	0	500.134	0	468.541	0	505.682	0	489.55	0	481.235	0	492.858	0	494.213	0	490.269	0	493.137	0	495.725	0	477.553	0	503.936
Liver	Total Dose	0	0	0	0	0	0	0	0	0	0	0	0	0	0	0	0	0	0	0	-	-	0	0	0	0	0	0	0	0	0	0	0	0	0	0	0	0	0	0	0	0	0	0	0	0	0	0	0
	Total Neutron Dose	4.26081	4.14785	0	3.55664	0	3.24623	0	4.78222	0	8.38287	0	3.81772	0	4.7635	0	3.24956	0	6.6277	0	-	-	4.49987	0	4.42787	0	5.35869	0	3.63824	0	4.09647	0	3.99515	0	4.06769	0	4.34309	0	4.20965	0	6.36462	0	3.96415	0	4.00248	0	5.37439	0	5.39456
	Total Gamma Dose	490.207	440.011	0	410.67	0	460.179	0	491.236	0	556.637	0	482.027	0	507.169	0	469.708	0	454.302	0	-	-	493.592	0	483.402	0	500.134	0	468.541	0	505.682	0	489.55	0	481.235	0	492.858	0	494.213	0	490.269	0	493.137	0	495.725	0	477.553	0	503.936
Lungs	Total Dose	0	0	0	0	0	0	0	0	0	0	0	0	0	0	0	0	0	0	0	0	0	-	-	0	0	0	0	0	0	0	0	0	0	0	0	0	0	0	0	0	0	0	0	0	0	0	0	0
	Total Neutron Dose	4.49987	4.14785	0	3.55664	0	3.24623	0	4.78222	0	8.38287	0	3.81772	0	4.7635	0	3.24956	0	6.6277	0	4.26081	0	-	-	4.42787	0	5.35869	0	3.63824	0	4.09647	0	3.99515	0	4.06769	0	4.34309	0	4.20965	0	6.36462	0	3.96415	0	4.00248	0	5.37439	0	5.39456
	Total Gamma Dose	493.592	440.011	0	410.67	0	460.179	0	491.236	0	556.637	0	482.027	0	507.169	0	469.708	0	454.302	0	490.207	0	-	-	483.402	0	500.134	0	468.541	0	505.682	0	489.55	0	481.235	0	492.858	0	494.213	0	490.269	0	493.137	0	495.725	0	477.553	0	503.936
Stomach Wall	Total Dose	0	0	0	0	0	0	0	0	0	0	0	0	0	0	0	0	0	0	0	0	0	0	0	0	0	0	0	0	0	0	0	0	0	0	0	0	0	0	0	0	0	0	0	-	-	0	0	0
	Total Neutron Dose	4.00248	4.14785	0	3.55664	0	3.24623	0	4.78222	0	8.38287	0	3.81772	0	4.7635	0	3.24956	0	6.6277	0	4.26081	0	4.49987	0	4.42787	0	5.35869	0	3.63824	0	4.09647	0	3.99515	0	4.06769	0	4.34309	0	4.20965	0	6.36462	0	3.96415	0	-	-	5.37439	0	5.39456
	Total Gamma Dose	495.725	440.011	0	410.67	0	460.179	0	491.236	0	556.637	0	482.027	0	507.169	0	469.708	0	454.302	0	490.207	0	493.592	0	483.402	0	500.134	0	468.541	0	505.682	0	489.55	0	481.235	0	492.858	0	494.213	0	490.269	0	493.137	0	-	-	477.553	0	503.936
[truncated: 9 more columns]

## Sheet: Light-9P
			Surrogate organs
True organ			BoneSurface		ActiveMarrow		Adrenals		Brain		Breasts		GallBladderWall		HeartWall		Kidney		EyeLens		Liver		Lungs		LymphNodes		Muscle		Oesophagus		OralMucosa		Pancreas		Uterus/Prostate		SalivaryGlands		SmallIntestineWall		Skin		Spleen		StomachWall		Ovaries/Testes		Thymus
Organ	Dose Category	Dose (mGy)	Dose (mGy)	% diff.	Dose (mGy)	% diff.	Dose (mGy)	% diff.	Dose (mGy)	% diff.	Dose (mGy)	% diff.	Dose (mGy)	% diff.	Dose (mGy)	% diff.	Dose (mGy)	% diff.	Dose (mGy)	% diff.	Dose (mGy)	% diff.	Dose (mGy)	% diff.	Dose (mGy)	% diff.	Dose (mGy)	% diff.	Dose (mGy)	% diff.	Dose (mGy)	% diff.	Dose (mGy)	% diff.	Dose (mGy)	% diff.	Dose (mGy)	% diff.	Dose (mGy)	% diff.	Dose (mGy)	% diff.	Dose (mGy)	% diff.	Dose (mGy)	% diff.	Dose (mGy)	% diff.	Dose (mGy)
Breasts	Total Dose	0	0	0	0	0	0	0	0	0	-	-	0	0	0	0	0	0	0	0	0	0	0	0	0	0	0	0	0	0	0	0	0	0	0	0	0	0	0	0	0	0	0	0	0	0	0	0	0
	Total Neutron Dose	5.27643	2.84351	0	2.47208	0	2.20287	0	3.16794	0	-	-	2.86785	0	3.51597	0	2.30935	0	4.74589	0	3.00183	0	3.17	0	3.10569	0	3.72199	0	2.83324	0	3.10109	0	2.61314	0	2.94649	0	3.19833	0	3.11862	0	4.32781	0	2.69272	0	2.95538	0	3.95451	0	3.66599
	Total Gamma Dose	439.546	386.578	0	362.091	0	410.237	0	433.671	0	-	-	450.481	0	448.103	0	407.09	0	404.696	0	434.46	0	440.594	0	424.898	0	439.542	0	418.457	0	416.038	0	432.598	0	429.664	0	425.466	0	441.729	0	434.947	0	423.591	0	442.825	0	468.831	0	447.287
Colon	Total Dose	0	0	0	0	0	0	0	0	0	0	0	0	0	0	0	0	0	0	0	0	0	0	0	0	0	0	0	0	0	0	0	0	0	0	0	0	0	0	0	0	0	0	0	0	0	0	0	0
	Total Neutron Dose	3.65494	2.84351	0	2.47208	0	2.20287	0	3.16794	0	5.27643	0	2.86785	0	3.51597	0	2.30935	0	4.74589	0	3.00183	0	3.17	0	3.10569	0	3.72199	0	2.83324	0	3.10109	0	2.61314	0	2.94649	0	3.19833	0	3.11862	0	4.32781	0	2.69272	0	2.95538	0	3.95451	0	3.66599
	Total Gamma Dose	446.421	386.578	0	362.091	0	410.237	0	433.671	0	439.546	0	450.481	0	448.103	0	407.09	0	404.696	0	434.46	0	440.594	0	424.898	0	439.542	0	418.457	0	416.038	0	432.598	0	429.664	0	425.466	0	441.729	0	434.947	0	423.591	0	442.825	0	468.831	0	447.287
Liver	Total Dose	0	0	0	0	0	0	0	0	0	0	0	0	0	0	0	0	0	0	0	-	-	0	0	0	0	0	0	0	0	0	0	0	0	0	0	0	0	0	0	0	0	0	0	0	0	0	0	0
	Total Neutron Dose	3.00183	2.84351	0	2.47208	0	2.20287	0	3.16794	0	5.27643	0	2.86785	0	3.51597	0	2.30935	0	4.74589	0	-	-	3.17	0	3.10569	0	3.72199	0	2.83324	0	3.10109	0	2.61314	0	2.94649	0	3.19833	0	3.11862	0	4.32781	0	2.69272	0	2.95538	0	3.95451	0	3.66599
	Total Gamma Dose	434.46	386.578	0	362.091	0	410.237	0	433.671	0	439.546	0	450.481	0	448.103	0	407.09	0	404.696	0	-	-	440.594	0	424.898	0	439.542	0	418.457	0	416.038	0	432.598	0	429.664	0	425.466	0	441.729	0	434.947	0	423.591	0	442.825	0	468.831	0	447.287
Lungs	Total Dose	0	0	0	0	0	0	0	0	0	0	0	0	0	0	0	0	0	0	0	0	0	-	-	0	0	0	0	0	0	0	0	0	0	0	0	0	0	0	0	0	0	0	0	0	0	0	0	0
	Total Neutron Dose	3.17	2.84351	0	2.47208	0	2.20287	0	3.16794	0	5.27643	0	2.86785	0	3.51597	0	2.30935	0	4.74589	0	3.00183	0	-	-	3.10569	0	3.72199	0	2.83324	0	3.10109	0	2.61314	0	2.94649	0	3.19833	0	3.11862	0	4.32781	0	2.69272	0	2.95538	0	3.95451	0	3.66599
	Total Gamma Dose	440.594	386.578	0	362.091	0	410.237	0	433.671	0	439.546	0	450.481	0	448.103	0	407.09	0	404.696	0	434.46	0	-	-	424.898	0	439.542	0	418.457	0	416.038	0	432.598	0	429.664	0	425.466	0	441.729	0	434.947	0	423.591	0	442.825	0	468.831	0	447.287
Stomach Wall	Total Dose	0	0	0	0	0	0	0	0	0	0	0	0	0	0	0	0	0	0	0	0	0	0	0	0	0	0	0	0	0	0	0	0	0	0	0	0	0	0	0	0	0	0	0	-	-	0	0	0
	Total Neutron Dose	2.95538	2.84351	0	2.47208	0	2.20287	0	3.16794	0	5.27643	0	2.86785	0	3.51597	0	2.30935	0	4.74589	0	3.00183	0	3.17	0	3.10569	0	3.72199	0	2.83324	0	3.10109	0	2.61314	0	2.94649	0	3.19833	0	3.11862	0	4.32781	0	2.69272	0	-	-	3.95451	0	3.66599
	Total Gamma Dose	442.825	386.578	0	362.091	0	410.237	0	433.671	0	439.546	0	450.481	0	448.103	0	407.09	0	404.696	0	434.46	0	440.594	0	424.898	0	439.542	0	418.457	0	416.038	0	432.598	0	429.664	0	425.466	0	441.729	0	434.947	0	423.591	0	-	-	468.831	0	447.287
[truncated: 9 more columns]

## Sheet: Heavy-9P
			Surrogate organs
True organ			BoneSurface		ActiveMarrow		Adrenals		Brain		Breasts		GallBladderWall		HeartWall		Kidney		EyeLens		Liver		Lungs		LymphNodes		Muscle		Oesophagus		OralMucosa		Pancreas		Uterus/Prostate		SalivaryGlands		SmallIntestineWall		Skin		Spleen		StomachWall		Ovaries/Testes		Thymus
Organ	Dose Category	Dose (mGy)	Dose (mGy)	% diff.	Dose (mGy)	% diff.	Dose (mGy)	% diff.	Dose (mGy)	% diff.	Dose (mGy)	% diff.	Dose (mGy)	% diff.	Dose (mGy)	% diff.	Dose (mGy)	% diff.	Dose (mGy)	% diff.	Dose (mGy)	% diff.	Dose (mGy)	% diff.	Dose (mGy)	% diff.	Dose (mGy)	% diff.	Dose (mGy)	% diff.	Dose (mGy)	% diff.	Dose (mGy)	% diff.	Dose (mGy)	% diff.	Dose (mGy)	% diff.	Dose (mGy)	% diff.	Dose (mGy)	% diff.	Dose (mGy)	% diff.	Dose (mGy)	% diff.	Dose (mGy)	% diff.	Dose (mGy)
Breasts	Total Dose	0	0	0	0	0	0	0	0	0	-	-	0	0	0	0	0	0	0	0	0	0	0	0	0	0	0	0	0	0	0	0	0	0	0	0	0	0	0	0	0	0	0	0	0	0	0	0	0
	Total Neutron Dose	1.90521	1.22179	0	1.11187	0	1.18573	0	1.34207	0	-	-	0.937047	0	1.11908	0	1.11469	0	1.9659	0	1.15731	0	1.23105	0	1.27085	0	1.51012	0	1.11062	0	1.31182	0	1.03552	0	1.23636	0	1.28373	0	1.05916	0	1.78394	0	1.11539	0	1.00721	0	1.39146	0	1.12897
	Total Gamma Dose	158.939	143.432	0	133.865	0	149.171	0	158.854	0	-	-	154.563	0	164.387	0	150.614	0	166.459	0	158.78	0	162.542	0	156.435	0	161.457	0	150.903	0	157.154	0	158.221	0	150.369	0	158.128	0	158.813	0	159.531	0	154.253	0	159.409	0	163.879	0	162.703
Colon	Total Dose	0	0	0	0	0	0	0	0	0	0	0	0	0	0	0	0	0	0	0	0	0	0	0	0	0	0	0	0	0	0	0	0	0	0	0	0	0	0	0	0	0	0	0	0	0	0	0	0
	Total Neutron Dose	1.24247	1.22179	0	1.11187	0	1.18573	0	1.34207	0	1.90521	0	0.937047	0	1.11908	0	1.11469	0	1.9659	0	1.15731	0	1.23105	0	1.27085	0	1.51012	0	1.11062	0	1.31182	0	1.03552	0	1.23636	0	1.28373	0	1.05916	0	1.78394	0	1.11539	0	1.00721	0	1.39146	0	1.12897
	Total Gamma Dose	160.341	143.432	0	133.865	0	149.171	0	158.854	0	158.939	0	154.563	0	164.387	0	150.614	0	166.459	0	158.78	0	162.542	0	156.435	0	161.457	0	150.903	0	157.154	0	158.221	0	150.369	0	158.128	0	158.813	0	159.531	0	154.253	0	159.409	0	163.879	0	162.703
Liver	Total Dose	0	0	0	0	0	0	0	0	0	0	0	0	0	0	0	0	0	0	0	-	-	0	0	0	0	0	0	0	0	0	0	0	0	0	0	0	0	0	0	0	0	0	0	0	0	0	0	0
	Total Neutron Dose	1.15731	1.22179	0	1.11187	0	1.18573	0	1.34207	0	1.90521	0	0.937047	0	1.11908	0	1.11469	0	1.9659	0	-	-	1.23105	0	1.27085	0	1.51012	0	1.11062	0	1.31182	0	1.03552	0	1.23636	0	1.28373	0	1.05916	0	1.78394	0	1.11539	0	1.00721	0	1.39146	0	1.12897
	Total Gamma Dose	158.78	143.432	0	133.865	0	149.171	0	158.854	0	158.939	0	154.563	0	164.387	0	150.614	0	166.459	0	-	-	162.542	0	156.435	0	161.457	0	150.903	0	157.154	0	158.221	0	150.369	0	158.128	0	158.813	0	159.531	0	154.253	0	159.409	0	163.879	0	162.703
Lungs	Total Dose	0	0	0	0	0	0	0	0	0	0	0	0	0	0	0	0	0	0	0	0	0	-	-	0	0	0	0	0	0	0	0	0	0	0	0	0	0	0	0	0	0	0	0	0	0	0	0	0
	Total Neutron Dose	1.23105	1.22179	0	1.11187	0	1.18573	0	1.34207	0	1.90521	0	0.937047	0	1.11908	0	1.11469	0	1.9659	0	1.15731	0	-	-	1.27085	0	1.51012	0	1.11062	0	1.31182	0	1.03552	0	1.23636	0	1.28373	0	1.05916	0	1.78394	0	1.11539	0	1.00721	0	1.39146	0	1.12897
	Total Gamma Dose	162.542	143.432	0	133.865	0	149.171	0	158.854	0	158.939	0	154.563	0	164.387	0	150.614	0	166.459	0	158.78	0	-	-	156.435	0	161.457	0	150.903	0	157.154	0	158.221	0	150.369	0	158.128	0	158.813	0	159.531	0	154.253	0	159.409	0	163.879	0	162.703
Stomach Wall	Total Dose	0	0	0	0	0	0	0	0	0	0	0	0	0	0	0	0	0	0	0	0	0	0	0	0	0	0	0	0	0	0	0	0	0	0	0	0	0	0	0	0	0	0	0	-	-	0	0	0
	Total Neutron Dose	1.00721	1.22179	0	1.11187	0	1.18573	0	1.34207	0	1.90521	0	0.937047	0	1.11908	0	1.11469	0	1.9659	0	1.15731	0	1.23105	0	1.27085	0	1.51012	0	1.11062	0	1.31182	0	1.03552	0	1.23636	0	1.28373	0	1.05916	0	1.78394	0	1.11539	0	-	-	1.39146	0	1.12897
	Total Gamma Dose	159.409	143.432	0	133.865	0	149.171	0	158.854	0	158.939	0	154.563	0	164.387	0	150.614	0	166.459	0	158.78	0	162.542	0	156.435	0	161.457	0	150.903	0	157.154	0	158.221	0	150.369	0	158.128	0	158.813	0	159.531	0	154.253	0	-	-	163.879	0	162.703
[truncated: 9 more columns]

## Sheet: Light-GLOBE
			Surrogate organs
True organ			BoneSurface		ActiveMarrow		Adrenals		Brain		Breasts		GallBladderWall		HeartWall		Kidney		EyeLens		Liver		Lungs		LymphNodes		Muscle		Oesophagus		OralMucosa		Pancreas		Uterus/Prostate		SalivaryGlands		SmallIntestineWall		Skin		Spleen		StomachWall		Ovaries/Testes		Thymus
Organ	Dose Category	Dose (mGy)	Dose (mGy)	% diff.	Dose (mGy)	% diff.	Dose (mGy)	% diff.	Dose (mGy)	% diff.	Dose (mGy)	% diff.	Dose (mGy)	% diff.	Dose (mGy)	% diff.	Dose (mGy)	% diff.	Dose (mGy)	% diff.	Dose (mGy)	% diff.	Dose (mGy)	% diff.	Dose (mGy)	% diff.	Dose (mGy)	% diff.	Dose (mGy)	% diff.	Dose (mGy)	% diff.	Dose (mGy)	% diff.	Dose (mGy)	% diff.	Dose (mGy)	% diff.	Dose (mGy)	% diff.	Dose (mGy)	% diff.	Dose (mGy)	% diff.	Dose (mGy)	% diff.	Dose (mGy)	% diff.	Dose (mGy)
Breasts	Total Dose	0	0	0	0	0	0	0	0	0	-	-	0	0	0	0	0	0	0	0	0	0	0	0	0	0	0	0	0	0	0	0	0	0	0	0	0	0	0	0	0	0	0	0	0	0	0	0	0
	Total Neutron Dose	6.65442	3.6592	0	3.13681	0	2.92181	0	4.22625	0	-	-	3.55929	0	4.12092	0	2.99149	0	6.03535	0	3.83846	0	4.0153	0	3.89488	0	4.7753	0	3.10863	0	4.02214	0	3.20665	0	3.80023	0	3.82524	0	3.82496	0	5.70458	0	3.51554	0	3.66242	0	5.69637	0	4.32892
	Total Gamma Dose	472.422	413.046	0	386.143	0	432.718	0	469.069	0	-	-	474.005	0	472.301	0	441.405	0	454.67	0	465.802	0	468.773	0	457.828	0	468.962	0	462.001	0	454.43	0	449.024	0	472.517	0	468.358	0	472.418	0	463.722	0	444.119	0	471.192	0	481.267	0	478.555
Colon	Total Dose	0	0	0	0	0	0	0	0	0	0	0	0	0	0	0	0	0	0	0	0	0	0	0	0	0	0	0	0	0	0	0	0	0	0	0	0	0	0	0	0	0	0	0	0	0	0	0	0
	Total Neutron Dose	4.57612	3.6592	0	3.13681	0	2.92181	0	4.22625	0	6.65442	0	3.55929	0	4.12092	0	2.99149	0	6.03535	0	3.83846	0	4.0153	0	3.89488	0	4.7753	0	3.10863	0	4.02214	0	3.20665	0	3.80023	0	3.82524	0	3.82496	0	5.70458	0	3.51554	0	3.66242	0	5.69637	0	4.32892
	Total Gamma Dose	475.298	413.046	0	386.143	0	432.718	0	469.069	0	472.422	0	474.005	0	472.301	0	441.405	0	454.67	0	465.802	0	468.773	0	457.828	0	468.962	0	462.001	0	454.43	0	449.024	0	472.517	0	468.358	0	472.418	0	463.722	0	444.119	0	471.192	0	481.267	0	478.555
Liver	Total Dose	0	0	0	0	0	0	0	0	0	0	0	0	0	0	0	0	0	0	0	-	-	0	0	0	0	0	0	0	0	0	0	0	0	0	0	0	0	0	0	0	0	0	0	0	0	0	0	0
	Total Neutron Dose	3.83846	3.6592	0	3.13681	0	2.92181	0	4.22625	0	6.65442	0	3.55929	0	4.12092	0	2.99149	0	6.03535	0	-	-	4.0153	0	3.89488	0	4.7753	0	3.10863	0	4.02214	0	3.20665	0	3.80023	0	3.82524	0	3.82496	0	5.70458	0	3.51554	0	3.66242	0	5.69637	0	4.32892
	Total Gamma Dose	465.802	413.046	0	386.143	0	432.718	0	469.069	0	472.422	0	474.005	0	472.301	0	441.405	0	454.67	0	-	-	468.773	0	457.828	0	468.962	0	462.001	0	454.43	0	449.024	0	472.517	0	468.358	0	472.418	0	463.722	0	444.119	0	471.192	0	481.267	0	478.555
Lungs	Total Dose	0	0	0	0	0	0	0	0	0	0	0	0	0	0	0	0	0	0	0	0	0	-	-	0	0	0	0	0	0	0	0	0	0	0	0	0	0	0	0	0	0	0	0	0	0	0	0	0
	Total Neutron Dose	4.0153	3.6592	0	3.13681	0	2.92181	0	4.22625	0	6.65442	0	3.55929	0	4.12092	0	2.99149	0	6.03535	0	3.83846	0	-	-	3.89488	0	4.7753	0	3.10863	0	4.02214	0	3.20665	0	3.80023	0	3.82524	0	3.82496	0	5.70458	0	3.51554	0	3.66242	0	5.69637	0	4.32892
	Total Gamma Dose	468.773	413.046	0	386.143	0	432.718	0	469.069	0	472.422	0	474.005	0	472.301	0	441.405	0	454.67	0	465.802	0	-	-	457.828	0	468.962	0	462.001	0	454.43	0	449.024	0	472.517	0	468.358	0	472.418	0	463.722	0	444.119	0	471.192	0	481.267	0	478.555
Stomach Wall	Total Dose	0	0	0	0	0	0	0	0	0	0	0	0	0	0	0	0	0	0	0	0	0	0	0	0	0	0	0	0	0	0	0	0	0	0	0	0	0	0	0	0	0	0	0	-	-	0	0	0
	Total Neutron Dose	3.66242	3.6592	0	3.13681	0	2.92181	0	4.22625	0	6.65442	0	3.55929	0	4.12092	0	2.99149	0	6.03535	0	3.83846	0	4.0153	0	3.89488	0	4.7753	0	3.10863	0	4.02214	0	3.20665	0	3.80023	0	3.82524	0	3.82496	0	5.70458	0	3.51554	0	-	-	5.69637	0	4.32892
	Total Gamma Dose	471.192	413.046	0	386.143	0	432.718	0	469.069	0	472.422	0	474.005	0	472.301	0	441.405	0	454.67	0	465.802	0	468.773	0	457.828	0	468.962	0	462.001	0	454.43	0	449.024	0	472.517	0	468.358	0	472.418	0	463.722	0	444.119	0	-	-	481.267	0	478.555
[truncated: 9 more columns]

## Sheet: Heavy-GLOBE
			Surrogate organs
True organ			BoneSurface		ActiveMarrow		Adrenals		Brain		Breasts		GallBladderWall		HeartWall		Kidney		EyeLens		Liver		Lungs		LymphNodes		Muscle		Oesophagus		OralMucosa		Pancreas		Uterus/Prostate		SalivaryGlands		SmallIntestineWall		Skin		Spleen		StomachWall		Ovaries/Testes		Thymus
Organ	Dose Category	Dose (mGy)	Dose (mGy)	% diff.	Dose (mGy)	% diff.	Dose (mGy)	% diff.	Dose (mGy)	% diff.	Dose (mGy)	% diff.	Dose (mGy)	% diff.	Dose (mGy)	% diff.	Dose (mGy)	% diff.	Dose (mGy)	% diff.	Dose (mGy)	% diff.	Dose (mGy)	% diff.	Dose (mGy)	% diff.	Dose (mGy)	% diff.	Dose (mGy)	% diff.	Dose (mGy)	% diff.	Dose (mGy)	% diff.	Dose (mGy)	% diff.	Dose (mGy)	% diff.	Dose (mGy)	% diff.	Dose (mGy)	% diff.	Dose (mGy)	% diff.	Dose (mGy)	% diff.	Dose (mGy)	% diff.	Dose (mGy)
Breasts	Total Dose	0	0	0	0	0	0	0	0	0	-	-	0	0	0	0	0	0	0	0	0	0	0	0	0	0	0	0	0	0	0	0	0	0	0	0	0	0	0	0	0	0	0	0	0	0	0	0	0
	Total Neutron Dose	2.64592	1.55535	0	1.38471	0	1.48815	0	1.77762	0	-	-	1.23305	0	1.48199	0	1.36476	0	2.24103	0	1.42719	0	1.54929	0	1.60947	0	1.89899	0	1.42014	0	1.4929	0	1.48537	0	1.2937	0	1.58643	0	1.31353	0	2.33178	0	1.44143	0	1.39676	0	2.11562	0	1.44325
	Total Gamma Dose	143.123	147.045	0	137.008	0	147.045	0	161.575	0	-	-	150.834	0	163.208	0	154.483	0	162.483	0	155.802	0	160.863	0	157.02	0	161.24	0	154.858	0	158.838	0	153.376	0	163.739	0	156.367	0	158.371	0	160.68	0	155.15	0	157.639	0	161.923	0	160.067
Colon	Total Dose	0	0	0	0	0	0	0	0	0	0	0	0	0	0	0	0	0	0	0	0	0	0	0	0	0	0	0	0	0	0	0	0	0	0	0	0	0	0	0	0	0	0	0	0	0	0	0	0
	Total Neutron Dose	1.55953	1.55535	0	1.38471	0	1.48815	0	1.77762	0	2.64592	0	1.23305	0	1.48199	0	1.36476	0	2.24103	0	1.42719	0	1.54929	0	1.60947	0	1.89899	0	1.42014	0	1.4929	0	1.48537	0	1.2937	0	1.58643	0	1.31353	0	2.33178	0	1.44143	0	1.39676	0	2.11562	0	1.44325
	Total Gamma Dose	160.989	147.045	0	137.008	0	147.045	0	161.575	0	143.123	0	150.834	0	163.208	0	154.483	0	162.483	0	155.802	0	160.863	0	157.02	0	161.24	0	154.858	0	158.838	0	153.376	0	163.739	0	156.367	0	158.371	0	160.68	0	155.15	0	157.639	0	161.923	0	160.067
Liver	Total Dose	0	0	0	0	0	0	0	0	0	0	0	0	0	0	0	0	0	0	0	-	-	0	0	0	0	0	0	0	0	0	0	0	0	0	0	0	0	0	0	0	0	0	0	0	0	0	0	0
	Total Neutron Dose	1.42719	1.55535	0	1.38471	0	1.48815	0	1.77762	0	2.64592	0	1.23305	0	1.48199	0	1.36476	0	2.24103	0	-	-	1.54929	0	1.60947	0	1.89899	0	1.42014	0	1.4929	0	1.48537	0	1.2937	0	1.58643	0	1.31353	0	2.33178	0	1.44143	0	1.39676	0	2.11562	0	1.44325
	Total Gamma Dose	155.802	147.045	0	137.008	0	147.045	0	161.575	0	143.123	0	150.834	0	163.208	0	154.483	0	162.483	0	-	-	160.863	0	157.02	0	161.24	0	154.858	0	158.838	0	153.376	0	163.739	0	156.367	0	158.371	0	160.68	0	155.15	0	157.639	0	161.923	0	160.067
Lungs	Total Dose	0	0	0	0	0	0	0	0	0	0	0	0	0	0	0	0	0	0	0	0	0	-	-	0	0	0	0	0	0	0	0	0	0	0	0	0	0	0	0	0	0	0	0	0	0	0	0	0
	Total Neutron Dose	1.54929	1.55535	0	1.38471	0	1.48815	0	1.77762	0	2.64592	0	1.23305	0	1.48199	0	1.36476	0	2.24103	0	1.42719	0	-	-	1.60947	0	1.89899	0	1.42014	0	1.4929	0	1.48537	0	1.2937	0	1.58643	0	1.31353	0	2.33178	0	1.44143	0	1.39676	0	2.11562	0	1.44325
	Total Gamma Dose	160.863	147.045	0	137.008	0	147.045	0	161.575	0	143.123	0	150.834	0	163.208	0	154.483	0	162.483	0	155.802	0	-	-	157.02	0	161.24	0	154.858	0	158.838	0	153.376	0	163.739	0	156.367	0	158.371	0	160.68	0	155.15	0	157.639	0	161.923	0	160.067
Stomach Wall	Total Dose	0	0	0	0	0	0	0	0	0	0	0	0	0	0	0	0	0	0	0	0	0	0	0	0	0	0	0	0	0	0	0	0	0	0	0	0	0	0	0	0	0	0	0	-	-	0	0	0
	Total Neutron Dose	1.39676	1.55535	0	1.38471	0	1.48815	0	1.77762	0	2.64592	0	1.23305	0	1.48199	0	1.36476	0	2.24103	0	1.42719	0	1.54929	0	1.60947	0	1.89899	0	1.42014	0	1.4929	0	1.48537	0	1.2937	0	1.58643	0	1.31353	0	2.33178	0	1.44143	0	-	-	2.11562	0	1.44325
	Total Gamma Dose	157.639	147.045	0	137.008	0	147.045	0	161.575	0	143.123	0	150.834	0	163.208	0	154.483	0	162.483	0	155.802	0	160.863	0	157.02	0	161.24	0	154.858	0	158.838	0	153.376	0	163.739	0	156.367	0	158.371	0	160.68	0	155.15	0	-	-	161.923	0	160.067
[truncated: 9 more columns]
