# Supplementary material for: Japanese pediatric and adult atomic bomb survivor dosimetry: potential improvements using the J45 phantom series and modern Monte Carlo transport
Source: Radiat Environ Biophys. 2021 Oct 30;61(1):73–86. doi: 10.1007/s00411-021-00946-2 (PMC8897329; doi:10.1007/s00411-021-00946-2)
Supplement: Supplementary file 1 — Supplementary file1 (ZIP 2974 KB) [file 411_2021_946_MOESM1_ESM.zip › _supplementary/comprehensive surrogacy/Table_00m_Nagasaki_1000m.xlsx]

## Sheet: IO
			Surrogate organs
True organ			BoneSurface		ActiveMarrow		Adrenals		Brain		Breasts		GallBladderWall		HeartWall		Kidney		EyeLens		Liver		Lungs		LymphNodes		Muscle		Oesophagus		OralMucosa		Pancreas		Uterus/Prostate		SalivaryGlands		SmallIntestineWall		Skin		Spleen		StomachWall		Ovaries/Testes		Thymus
Organ	Dose Category	Dose (mGy)	Dose (mGy)	% diff.	Dose (mGy)	% diff.	Dose (mGy)	% diff.	Dose (mGy)	% diff.	Dose (mGy)	% diff.	Dose (mGy)	% diff.	Dose (mGy)	% diff.	Dose (mGy)	% diff.	Dose (mGy)	% diff.	Dose (mGy)	% diff.	Dose (mGy)	% diff.	Dose (mGy)	% diff.	Dose (mGy)	% diff.	Dose (mGy)	% diff.	Dose (mGy)	% diff.	Dose (mGy)	% diff.	Dose (mGy)	% diff.	Dose (mGy)	% diff.	Dose (mGy)	% diff.	Dose (mGy)	% diff.	Dose (mGy)	% diff.	Dose (mGy)	% diff.	Dose (mGy)	% diff.	Dose (mGy)
Breasts	Total Dose	0	0	0	0	0	0	0	0	0	-	-	0	0	0	0	0	0	0	0	0	0	0	0	0	0	0	0	0	0	0	0	0	0	0	0	0	0	0	0	0	0	0	0	0	0	0	0	0
	Total Neutron Dose	107.02	58.8202	0	50.3996	0	49.2071	0	68.3804	0	-	-	52.9485	0	67.8878	0	48.4612	0	74.1599	0	60.139	0	64.5262	0	63.1411	0	75.4883	0	53.9217	0	58.4861	0	54.472	0	62.3517	0	60.8785	0	61.8337	0	89.898	0	56.6098	0	58.1089	0	82.4786	0	71.6323
	Total Gamma Dose	8324.44	8145.87	0	7609.31	0	8499.83	0	8949.95	0	-	-	8777.58	0	9447.22	0	8642.92	0	8334.52	0	8866.8	0	9191.49	0	8873.52	0	9044.71	0	8687.18	0	8654.35	0	9226.28	0	8665.06	0	9071.87	0	9197.87	0	8570.11	0	9072.74	0	9248.33	0	9389.81	0	9218.89
Colon	Total Dose	0	0	0	0	0	0	0	0	0	0	0	0	0	0	0	0	0	0	0	0	0	0	0	0	0	0	0	0	0	0	0	0	0	0	0	0	0	0	0	0	0	0	0	0	0	0	0	0
	Total Neutron Dose	73.2812	58.8202	0	50.3996	0	49.2071	0	68.3804	0	107.02	0	52.9485	0	67.8878	0	48.4612	0	74.1599	0	60.139	0	64.5262	0	63.1411	0	75.4883	0	53.9217	0	58.4861	0	54.472	0	62.3517	0	60.8785	0	61.8337	0	89.898	0	56.6098	0	58.1089	0	82.4786	0	71.6323
	Total Gamma Dose	9181	8145.87	0	7609.31	0	8499.83	0	8949.95	0	8324.44	0	8777.58	0	9447.22	0	8642.92	0	8334.52	0	8866.8	0	9191.49	0	8873.52	0	9044.71	0	8687.18	0	8654.35	0	9226.28	0	8665.06	0	9071.87	0	9197.87	0	8570.11	0	9072.74	0	9248.33	0	9389.81	0	9218.89
Liver	Total Dose	0	0	0	0	0	0	0	0	0	0	0	0	0	0	0	0	0	0	0	-	-	0	0	0	0	0	0	0	0	0	0	0	0	0	0	0	0	0	0	0	0	0	0	0	0	0	0	0
	Total Neutron Dose	60.139	58.8202	0	50.3996	0	49.2071	0	68.3804	0	107.02	0	52.9485	0	67.8878	0	48.4612	0	74.1599	0	-	-	64.5262	0	63.1411	0	75.4883	0	53.9217	0	58.4861	0	54.472	0	62.3517	0	60.8785	0	61.8337	0	89.898	0	56.6098	0	58.1089	0	82.4786	0	71.6323
	Total Gamma Dose	8866.8	8145.87	0	7609.31	0	8499.83	0	8949.95	0	8324.44	0	8777.58	0	9447.22	0	8642.92	0	8334.52	0	-	-	9191.49	0	8873.52	0	9044.71	0	8687.18	0	8654.35	0	9226.28	0	8665.06	0	9071.87	0	9197.87	0	8570.11	0	9072.74	0	9248.33	0	9389.81	0	9218.89
Lungs	Total Dose	0	0	0	0	0	0	0	0	0	0	0	0	0	0	0	0	0	0	0	0	0	-	-	0	0	0	0	0	0	0	0	0	0	0	0	0	0	0	0	0	0	0	0	0	0	0	0	0
	Total Neutron Dose	64.5262	58.8202	0	50.3996	0	49.2071	0	68.3804	0	107.02	0	52.9485	0	67.8878	0	48.4612	0	74.1599	0	60.139	0	-	-	63.1411	0	75.4883	0	53.9217	0	58.4861	0	54.472	0	62.3517	0	60.8785	0	61.8337	0	89.898	0	56.6098	0	58.1089	0	82.4786	0	71.6323
	Total Gamma Dose	9191.49	8145.87	0	7609.31	0	8499.83	0	8949.95	0	8324.44	0	8777.58	0	9447.22	0	8642.92	0	8334.52	0	8866.8	0	-	-	8873.52	0	9044.71	0	8687.18	0	8654.35	0	9226.28	0	8665.06	0	9071.87	0	9197.87	0	8570.11	0	9072.74	0	9248.33	0	9389.81	0	9218.89
Stomach Wall	Total Dose	0	0	0	0	0	0	0	0	0	0	0	0	0	0	0	0	0	0	0	0	0	0	0	0	0	0	0	0	0	0	0	0	0	0	0	0	0	0	0	0	0	0	0	-	-	0	0	0
	Total Neutron Dose	58.1089	58.8202	0	50.3996	0	49.2071	0	68.3804	0	107.02	0	52.9485	0	67.8878	0	48.4612	0	74.1599	0	60.139	0	64.5262	0	63.1411	0	75.4883	0	53.9217	0	58.4861	0	54.472	0	62.3517	0	60.8785	0	61.8337	0	89.898	0	56.6098	0	-	-	82.4786	0	71.6323
	Total Gamma Dose	9248.33	8145.87	0	7609.31	0	8499.83	0	8949.95	0	8324.44	0	8777.58	0	9447.22	0	8642.92	0	8334.52	0	8866.8	0	9191.49	0	8873.52	0	9044.71	0	8687.18	0	8654.35	0	9226.28	0	8665.06	0	9071.87	0	9197.87	0	8570.11	0	9072.74	0	-	-	9389.81	0	9218.89
[truncated: 9 more columns]

## Sheet: Light-9P
			Surrogate organs
True organ			BoneSurface		ActiveMarrow		Adrenals		Brain		Breasts		GallBladderWall		HeartWall		Kidney		EyeLens		Liver		Lungs		LymphNodes		Muscle		Oesophagus		OralMucosa		Pancreas		Uterus/Prostate		SalivaryGlands		SmallIntestineWall		Skin		Spleen		StomachWall		Ovaries/Testes		Thymus
Organ	Dose Category	Dose (mGy)	Dose (mGy)	% diff.	Dose (mGy)	% diff.	Dose (mGy)	% diff.	Dose (mGy)	% diff.	Dose (mGy)	% diff.	Dose (mGy)	% diff.	Dose (mGy)	% diff.	Dose (mGy)	% diff.	Dose (mGy)	% diff.	Dose (mGy)	% diff.	Dose (mGy)	% diff.	Dose (mGy)	% diff.	Dose (mGy)	% diff.	Dose (mGy)	% diff.	Dose (mGy)	% diff.	Dose (mGy)	% diff.	Dose (mGy)	% diff.	Dose (mGy)	% diff.	Dose (mGy)	% diff.	Dose (mGy)	% diff.	Dose (mGy)	% diff.	Dose (mGy)	% diff.	Dose (mGy)	% diff.	Dose (mGy)
Breasts	Total Dose	0	0	0	0	0	0	0	0	0	-	-	0	0	0	0	0	0	0	0	0	0	0	0	0	0	0	0	0	0	0	0	0	0	0	0	0	0	0	0	0	0	0	0	0	0	0	0	0
	Total Neutron Dose	71.2706	40.5245	0	35.2657	0	34.0002	0	45.9925	0	-	-	42.3794	0	48.477	0	33.3574	0	60.4023	0	43.2591	0	44.9291	0	44.0892	0	52.6628	0	37.8273	0	42.7668	0	38.255	0	43.5898	0	43.837	0	45.4557	0	60.9405	0	38.0118	0	42.8982	0	57.2414	0	51.3147
	Total Gamma Dose	7107.98	6326.06	0	5914.54	0	6456.32	0	6905.57	0	-	-	7050.75	0	7299.82	0	6418.54	0	7112.11	0	7002.12	0	7029.38	0	6820.69	0	7052.41	0	6563.39	0	7254.83	0	6792.14	0	7089.01	0	7060.39	0	6987.59	0	6975.63	0	6788.08	0	7033.6	0	7939.33	0	7131.47
Colon	Total Dose	0	0	0	0	0	0	0	0	0	0	0	0	0	0	0	0	0	0	0	0	0	0	0	0	0	0	0	0	0	0	0	0	0	0	0	0	0	0	0	0	0	0	0	0	0	0	0	0
	Total Neutron Dose	53.0675	40.5245	0	35.2657	0	34.0002	0	45.9925	0	71.2706	0	42.3794	0	48.477	0	33.3574	0	60.4023	0	43.2591	0	44.9291	0	44.0892	0	52.6628	0	37.8273	0	42.7668	0	38.255	0	43.5898	0	43.837	0	45.4557	0	60.9405	0	38.0118	0	42.8982	0	57.2414	0	51.3147
	Total Gamma Dose	7072.3	6326.06	0	5914.54	0	6456.32	0	6905.57	0	7107.98	0	7050.75	0	7299.82	0	6418.54	0	7112.11	0	7002.12	0	7029.38	0	6820.69	0	7052.41	0	6563.39	0	7254.83	0	6792.14	0	7089.01	0	7060.39	0	6987.59	0	6975.63	0	6788.08	0	7033.6	0	7939.33	0	7131.47
Liver	Total Dose	0	0	0	0	0	0	0	0	0	0	0	0	0	0	0	0	0	0	0	-	-	0	0	0	0	0	0	0	0	0	0	0	0	0	0	0	0	0	0	0	0	0	0	0	0	0	0	0
	Total Neutron Dose	43.2591	40.5245	0	35.2657	0	34.0002	0	45.9925	0	71.2706	0	42.3794	0	48.477	0	33.3574	0	60.4023	0	-	-	44.9291	0	44.0892	0	52.6628	0	37.8273	0	42.7668	0	38.255	0	43.5898	0	43.837	0	45.4557	0	60.9405	0	38.0118	0	42.8982	0	57.2414	0	51.3147
	Total Gamma Dose	7002.12	6326.06	0	5914.54	0	6456.32	0	6905.57	0	7107.98	0	7050.75	0	7299.82	0	6418.54	0	7112.11	0	-	-	7029.38	0	6820.69	0	7052.41	0	6563.39	0	7254.83	0	6792.14	0	7089.01	0	7060.39	0	6987.59	0	6975.63	0	6788.08	0	7033.6	0	7939.33	0	7131.47
Lungs	Total Dose	0	0	0	0	0	0	0	0	0	0	0	0	0	0	0	0	0	0	0	0	0	-	-	0	0	0	0	0	0	0	0	0	0	0	0	0	0	0	0	0	0	0	0	0	0	0	0	0
	Total Neutron Dose	44.9291	40.5245	0	35.2657	0	34.0002	0	45.9925	0	71.2706	0	42.3794	0	48.477	0	33.3574	0	60.4023	0	43.2591	0	-	-	44.0892	0	52.6628	0	37.8273	0	42.7668	0	38.255	0	43.5898	0	43.837	0	45.4557	0	60.9405	0	38.0118	0	42.8982	0	57.2414	0	51.3147
	Total Gamma Dose	7029.38	6326.06	0	5914.54	0	6456.32	0	6905.57	0	7107.98	0	7050.75	0	7299.82	0	6418.54	0	7112.11	0	7002.12	0	-	-	6820.69	0	7052.41	0	6563.39	0	7254.83	0	6792.14	0	7089.01	0	7060.39	0	6987.59	0	6975.63	0	6788.08	0	7033.6	0	7939.33	0	7131.47
Stomach Wall	Total Dose	0	0	0	0	0	0	0	0	0	0	0	0	0	0	0	0	0	0	0	0	0	0	0	0	0	0	0	0	0	0	0	0	0	0	0	0	0	0	0	0	0	0	0	-	-	0	0	0
	Total Neutron Dose	42.8982	40.5245	0	35.2657	0	34.0002	0	45.9925	0	71.2706	0	42.3794	0	48.477	0	33.3574	0	60.4023	0	43.2591	0	44.9291	0	44.0892	0	52.6628	0	37.8273	0	42.7668	0	38.255	0	43.5898	0	43.837	0	45.4557	0	60.9405	0	38.0118	0	-	-	57.2414	0	51.3147
	Total Gamma Dose	7033.6	6326.06	0	5914.54	0	6456.32	0	6905.57	0	7107.98	0	7050.75	0	7299.82	0	6418.54	0	7112.11	0	7002.12	0	7029.38	0	6820.69	0	7052.41	0	6563.39	0	7254.83	0	6792.14	0	7089.01	0	7060.39	0	6987.59	0	6975.63	0	6788.08	0	-	-	7939.33	0	7131.47
[truncated: 9 more columns]

## Sheet: Heavy-9P
			Surrogate organs
True organ			BoneSurface		ActiveMarrow		Adrenals		Brain		Breasts		GallBladderWall		HeartWall		Kidney		EyeLens		Liver		Lungs		LymphNodes		Muscle		Oesophagus		OralMucosa		Pancreas		Uterus/Prostate		SalivaryGlands		SmallIntestineWall		Skin		Spleen		StomachWall		Ovaries/Testes		Thymus
Organ	Dose Category	Dose (mGy)	Dose (mGy)	% diff.	Dose (mGy)	% diff.	Dose (mGy)	% diff.	Dose (mGy)	% diff.	Dose (mGy)	% diff.	Dose (mGy)	% diff.	Dose (mGy)	% diff.	Dose (mGy)	% diff.	Dose (mGy)	% diff.	Dose (mGy)	% diff.	Dose (mGy)	% diff.	Dose (mGy)	% diff.	Dose (mGy)	% diff.	Dose (mGy)	% diff.	Dose (mGy)	% diff.	Dose (mGy)	% diff.	Dose (mGy)	% diff.	Dose (mGy)	% diff.	Dose (mGy)	% diff.	Dose (mGy)	% diff.	Dose (mGy)	% diff.	Dose (mGy)	% diff.	Dose (mGy)	% diff.	Dose (mGy)
Breasts	Total Dose	0	0	0	0	0	0	0	0	0	-	-	0	0	0	0	0	0	0	0	0	0	0	0	0	0	0	0	0	0	0	0	0	0	0	0	0	0	0	0	0	0	0	0	0	0	0	0	0
	Total Neutron Dose	26.7503	17.2146	0	15.5113	0	16.8978	0	19.5811	0	-	-	15.0755	0	15.9844	0	15.526	0	21.2325	0	16.7618	0	17.8804	0	18.2294	0	21.52	0	16.2525	0	16.0582	0	15.5481	0	13.5372	0	18.6502	0	15.3452	0	25.7759	0	16.1356	0	15.5067	0	22.1969	0	17.8753
	Total Gamma Dose	2528.02	2347.48	0	2185.16	0	2355.45	0	2550.55	0	-	-	2536.92	0	2559.03	0	2445.13	0	2453.73	0	2534.88	0	2547.57	0	2493.74	0	2560.15	0	2439.49	0	2496.03	0	2454.7	0	2459.47	0	2536.24	0	2513.39	0	2553.02	0	2464.64	0	2485.02	0	2649.5	0	2589.63
Colon	Total Dose	0	0	0	0	0	0	0	0	0	0	0	0	0	0	0	0	0	0	0	0	0	0	0	0	0	0	0	0	0	0	0	0	0	0	0	0	0	0	0	0	0	0	0	0	0	0	0	0
	Total Neutron Dose	18.0907	17.2146	0	15.5113	0	16.8978	0	19.5811	0	26.7503	0	15.0755	0	15.9844	0	15.526	0	21.2325	0	16.7618	0	17.8804	0	18.2294	0	21.52	0	16.2525	0	16.0582	0	15.5481	0	13.5372	0	18.6502	0	15.3452	0	25.7759	0	16.1356	0	15.5067	0	22.1969	0	17.8753
	Total Gamma Dose	2545.02	2347.48	0	2185.16	0	2355.45	0	2550.55	0	2528.02	0	2536.92	0	2559.03	0	2445.13	0	2453.73	0	2534.88	0	2547.57	0	2493.74	0	2560.15	0	2439.49	0	2496.03	0	2454.7	0	2459.47	0	2536.24	0	2513.39	0	2553.02	0	2464.64	0	2485.02	0	2649.5	0	2589.63
Liver	Total Dose	0	0	0	0	0	0	0	0	0	0	0	0	0	0	0	0	0	0	0	-	-	0	0	0	0	0	0	0	0	0	0	0	0	0	0	0	0	0	0	0	0	0	0	0	0	0	0	0
	Total Neutron Dose	16.7618	17.2146	0	15.5113	0	16.8978	0	19.5811	0	26.7503	0	15.0755	0	15.9844	0	15.526	0	21.2325	0	-	-	17.8804	0	18.2294	0	21.52	0	16.2525	0	16.0582	0	15.5481	0	13.5372	0	18.6502	0	15.3452	0	25.7759	0	16.1356	0	15.5067	0	22.1969	0	17.8753
	Total Gamma Dose	2534.88	2347.48	0	2185.16	0	2355.45	0	2550.55	0	2528.02	0	2536.92	0	2559.03	0	2445.13	0	2453.73	0	-	-	2547.57	0	2493.74	0	2560.15	0	2439.49	0	2496.03	0	2454.7	0	2459.47	0	2536.24	0	2513.39	0	2553.02	0	2464.64	0	2485.02	0	2649.5	0	2589.63
Lungs	Total Dose	0	0	0	0	0	0	0	0	0	0	0	0	0	0	0	0	0	0	0	0	0	-	-	0	0	0	0	0	0	0	0	0	0	0	0	0	0	0	0	0	0	0	0	0	0	0	0	0
	Total Neutron Dose	17.8804	17.2146	0	15.5113	0	16.8978	0	19.5811	0	26.7503	0	15.0755	0	15.9844	0	15.526	0	21.2325	0	16.7618	0	-	-	18.2294	0	21.52	0	16.2525	0	16.0582	0	15.5481	0	13.5372	0	18.6502	0	15.3452	0	25.7759	0	16.1356	0	15.5067	0	22.1969	0	17.8753
	Total Gamma Dose	2547.57	2347.48	0	2185.16	0	2355.45	0	2550.55	0	2528.02	0	2536.92	0	2559.03	0	2445.13	0	2453.73	0	2534.88	0	-	-	2493.74	0	2560.15	0	2439.49	0	2496.03	0	2454.7	0	2459.47	0	2536.24	0	2513.39	0	2553.02	0	2464.64	0	2485.02	0	2649.5	0	2589.63
Stomach Wall	Total Dose	0	0	0	0	0	0	0	0	0	0	0	0	0	0	0	0	0	0	0	0	0	0	0	0	0	0	0	0	0	0	0	0	0	0	0	0	0	0	0	0	0	0	0	-	-	0	0	0
	Total Neutron Dose	15.5067	17.2146	0	15.5113	0	16.8978	0	19.5811	0	26.7503	0	15.0755	0	15.9844	0	15.526	0	21.2325	0	16.7618	0	17.8804	0	18.2294	0	21.52	0	16.2525	0	16.0582	0	15.5481	0	13.5372	0	18.6502	0	15.3452	0	25.7759	0	16.1356	0	-	-	22.1969	0	17.8753
	Total Gamma Dose	2485.02	2347.48	0	2185.16	0	2355.45	0	2550.55	0	2528.02	0	2536.92	0	2559.03	0	2445.13	0	2453.73	0	2534.88	0	2547.57	0	2493.74	0	2560.15	0	2439.49	0	2496.03	0	2454.7	0	2459.47	0	2536.24	0	2513.39	0	2553.02	0	2464.64	0	-	-	2649.5	0	2589.63
[truncated: 9 more columns]

## Sheet: Light-GLOBE
			Surrogate organs
True organ			BoneSurface		ActiveMarrow		Adrenals		Brain		Breasts		GallBladderWall		HeartWall		Kidney		EyeLens		Liver		Lungs		LymphNodes		Muscle		Oesophagus		OralMucosa		Pancreas		Uterus/Prostate		SalivaryGlands		SmallIntestineWall		Skin		Spleen		StomachWall		Ovaries/Testes		Thymus
Organ	Dose Category	Dose (mGy)	Dose (mGy)	% diff.	Dose (mGy)	% diff.	Dose (mGy)	% diff.	Dose (mGy)	% diff.	Dose (mGy)	% diff.	Dose (mGy)	% diff.	Dose (mGy)	% diff.	Dose (mGy)	% diff.	Dose (mGy)	% diff.	Dose (mGy)	% diff.	Dose (mGy)	% diff.	Dose (mGy)	% diff.	Dose (mGy)	% diff.	Dose (mGy)	% diff.	Dose (mGy)	% diff.	Dose (mGy)	% diff.	Dose (mGy)	% diff.	Dose (mGy)	% diff.	Dose (mGy)	% diff.	Dose (mGy)	% diff.	Dose (mGy)	% diff.	Dose (mGy)	% diff.	Dose (mGy)	% diff.	Dose (mGy)
Breasts	Total Dose	0	0	0	0	0	0	0	0	0	-	-	0	0	0	0	0	0	0	0	0	0	0	0	0	0	0	0	0	0	0	0	0	0	0	0	0	0	0	0	0	0	0	0	0	0	0	0	0
	Total Neutron Dose	97.5229	50.8562	0	43.6692	0	41.6838	0	60.039	0	-	-	46.7718	0	59.049	0	41.5153	0	91.7935	0	52.5676	0	55.0544	0	54.6033	0	66.4843	0	46.7417	0	55.0272	0	48.3618	0	60.2709	0	54.5909	0	53.6201	0	78.5084	0	47.3949	0	51.8744	0	76.0425	0	59.0981
	Total Gamma Dose	9874.7	7016.15	0	6539.68	0	7199.72	0	7800.71	0	-	-	7722.84	0	8062.78	0	7186.98	0	7744.58	0	7798.3	0	7870.54	0	7569.04	0	7791.36	0	7313.56	0	7519.3	0	7535.22	0	7600.94	0	7546.55	0	7807.41	0	7752.79	0	7514.01	0	7838.64	0	8310.63	0	8121.14
Colon	Total Dose	0	0	0	0	0	0	0	0	0	0	0	0	0	0	0	0	0	0	0	0	0	0	0	0	0	0	0	0	0	0	0	0	0	0	0	0	0	0	0	0	0	0	0	0	0	0	0	0
	Total Neutron Dose	63.9874	50.8562	0	43.6692	0	41.6838	0	60.039	0	97.5229	0	46.7718	0	59.049	0	41.5153	0	91.7935	0	52.5676	0	55.0544	0	54.6033	0	66.4843	0	46.7417	0	55.0272	0	48.3618	0	60.2709	0	54.5909	0	53.6201	0	78.5084	0	47.3949	0	51.8744	0	76.0425	0	59.0981
	Total Gamma Dose	7957.72	7016.15	0	6539.68	0	7199.72	0	7800.71	0	9874.7	0	7722.84	0	8062.78	0	7186.98	0	7744.58	0	7798.3	0	7870.54	0	7569.04	0	7791.36	0	7313.56	0	7519.3	0	7535.22	0	7600.94	0	7546.55	0	7807.41	0	7752.79	0	7514.01	0	7838.64	0	8310.63	0	8121.14
Liver	Total Dose	0	0	0	0	0	0	0	0	0	0	0	0	0	0	0	0	0	0	0	-	-	0	0	0	0	0	0	0	0	0	0	0	0	0	0	0	0	0	0	0	0	0	0	0	0	0	0	0
	Total Neutron Dose	52.5676	50.8562	0	43.6692	0	41.6838	0	60.039	0	97.5229	0	46.7718	0	59.049	0	41.5153	0	91.7935	0	-	-	55.0544	0	54.6033	0	66.4843	0	46.7417	0	55.0272	0	48.3618	0	60.2709	0	54.5909	0	53.6201	0	78.5084	0	47.3949	0	51.8744	0	76.0425	0	59.0981
	Total Gamma Dose	7798.3	7016.15	0	6539.68	0	7199.72	0	7800.71	0	9874.7	0	7722.84	0	8062.78	0	7186.98	0	7744.58	0	-	-	7870.54	0	7569.04	0	7791.36	0	7313.56	0	7519.3	0	7535.22	0	7600.94	0	7546.55	0	7807.41	0	7752.79	0	7514.01	0	7838.64	0	8310.63	0	8121.14
Lungs	Total Dose	0	0	0	0	0	0	0	0	0	0	0	0	0	0	0	0	0	0	0	0	0	-	-	0	0	0	0	0	0	0	0	0	0	0	0	0	0	0	0	0	0	0	0	0	0	0	0	0
	Total Neutron Dose	55.0544	50.8562	0	43.6692	0	41.6838	0	60.039	0	97.5229	0	46.7718	0	59.049	0	41.5153	0	91.7935	0	52.5676	0	-	-	54.6033	0	66.4843	0	46.7417	0	55.0272	0	48.3618	0	60.2709	0	54.5909	0	53.6201	0	78.5084	0	47.3949	0	51.8744	0	76.0425	0	59.0981
	Total Gamma Dose	7870.54	7016.15	0	6539.68	0	7199.72	0	7800.71	0	9874.7	0	7722.84	0	8062.78	0	7186.98	0	7744.58	0	7798.3	0	-	-	7569.04	0	7791.36	0	7313.56	0	7519.3	0	7535.22	0	7600.94	0	7546.55	0	7807.41	0	7752.79	0	7514.01	0	7838.64	0	8310.63	0	8121.14
Stomach Wall	Total Dose	0	0	0	0	0	0	0	0	0	0	0	0	0	0	0	0	0	0	0	0	0	0	0	0	0	0	0	0	0	0	0	0	0	0	0	0	0	0	0	0	0	0	0	-	-	0	0	0
	Total Neutron Dose	51.8744	50.8562	0	43.6692	0	41.6838	0	60.039	0	97.5229	0	46.7718	0	59.049	0	41.5153	0	91.7935	0	52.5676	0	55.0544	0	54.6033	0	66.4843	0	46.7417	0	55.0272	0	48.3618	0	60.2709	0	54.5909	0	53.6201	0	78.5084	0	47.3949	0	-	-	76.0425	0	59.0981
	Total Gamma Dose	7838.64	7016.15	0	6539.68	0	7199.72	0	7800.71	0	9874.7	0	7722.84	0	8062.78	0	7186.98	0	7744.58	0	7798.3	0	7870.54	0	7569.04	0	7791.36	0	7313.56	0	7519.3	0	7535.22	0	7600.94	0	7546.55	0	7807.41	0	7752.79	0	7514.01	0	-	-	8310.63	0	8121.14
[truncated: 9 more columns]

## Sheet: Heavy-GLOBE
			Surrogate organs
True organ			BoneSurface		ActiveMarrow		Adrenals		Brain		Breasts		GallBladderWall		HeartWall		Kidney		EyeLens		Liver		Lungs		LymphNodes		Muscle		Oesophagus		OralMucosa		Pancreas		Uterus/Prostate		SalivaryGlands		SmallIntestineWall		Skin		Spleen		StomachWall		Ovaries/Testes		Thymus
Organ	Dose Category	Dose (mGy)	Dose (mGy)	% diff.	Dose (mGy)	% diff.	Dose (mGy)	% diff.	Dose (mGy)	% diff.	Dose (mGy)	% diff.	Dose (mGy)	% diff.	Dose (mGy)	% diff.	Dose (mGy)	% diff.	Dose (mGy)	% diff.	Dose (mGy)	% diff.	Dose (mGy)	% diff.	Dose (mGy)	% diff.	Dose (mGy)	% diff.	Dose (mGy)	% diff.	Dose (mGy)	% diff.	Dose (mGy)	% diff.	Dose (mGy)	% diff.	Dose (mGy)	% diff.	Dose (mGy)	% diff.	Dose (mGy)	% diff.	Dose (mGy)	% diff.	Dose (mGy)	% diff.	Dose (mGy)	% diff.	Dose (mGy)
Breasts	Total Dose	0	0	0	0	0	0	0	0	0	-	-	0	0	0	0	0	0	0	0	0	0	0	0	0	0	0	0	0	0	0	0	0	0	0	0	0	0	0	0	0	0	0	0	0	0	0	0	0
	Total Neutron Dose	36.7555	22.0057	0	19.4647	0	19.208	0	25.5898	0	-	-	17.3053	0	19.8451	0	19.1816	0	27.0087	0	19.9498	0	21.9349	0	22.434	0	26.2987	0	20.3268	0	22.5901	0	19.1364	0	18.6871	0	22.3046	0	18.4264	0	32.4141	0	20.0105	0	18.2137	0	22.0642	0	21.2407
	Total Gamma Dose	3179.96	2454.32	0	2283.59	0	2446.53	0	2670.41	0	-	-	2481.58	0	2686.28	0	2497.6	0	2579.56	0	2587.01	0	2655.41	0	2568.18	0	2626.61	0	2502.85	0	2637.11	0	2457.74	0	2357.58	0	2512.12	0	2559.41	0	2612.46	0	2596.92	0	2555.2	0	2428.87	0	2599.09
Colon	Total Dose	0	0	0	0	0	0	0	0	0	0	0	0	0	0	0	0	0	0	0	0	0	0	0	0	0	0	0	0	0	0	0	0	0	0	0	0	0	0	0	0	0	0	0	0	0	0	0	0
	Total Neutron Dose	21.8568	22.0057	0	19.4647	0	19.208	0	25.5898	0	36.7555	0	17.3053	0	19.8451	0	19.1816	0	27.0087	0	19.9498	0	21.9349	0	22.434	0	26.2987	0	20.3268	0	22.5901	0	19.1364	0	18.6871	0	22.3046	0	18.4264	0	32.4141	0	20.0105	0	18.2137	0	22.0642	0	21.2407
	Total Gamma Dose	2631.48	2454.32	0	2283.59	0	2446.53	0	2670.41	0	3179.96	0	2481.58	0	2686.28	0	2497.6	0	2579.56	0	2587.01	0	2655.41	0	2568.18	0	2626.61	0	2502.85	0	2637.11	0	2457.74	0	2357.58	0	2512.12	0	2559.41	0	2612.46	0	2596.92	0	2555.2	0	2428.87	0	2599.09
Liver	Total Dose	0	0	0	0	0	0	0	0	0	0	0	0	0	0	0	0	0	0	0	-	-	0	0	0	0	0	0	0	0	0	0	0	0	0	0	0	0	0	0	0	0	0	0	0	0	0	0	0
	Total Neutron Dose	19.9498	22.0057	0	19.4647	0	19.208	0	25.5898	0	36.7555	0	17.3053	0	19.8451	0	19.1816	0	27.0087	0	-	-	21.9349	0	22.434	0	26.2987	0	20.3268	0	22.5901	0	19.1364	0	18.6871	0	22.3046	0	18.4264	0	32.4141	0	20.0105	0	18.2137	0	22.0642	0	21.2407
	Total Gamma Dose	2587.01	2454.32	0	2283.59	0	2446.53	0	2670.41	0	3179.96	0	2481.58	0	2686.28	0	2497.6	0	2579.56	0	-	-	2655.41	0	2568.18	0	2626.61	0	2502.85	0	2637.11	0	2457.74	0	2357.58	0	2512.12	0	2559.41	0	2612.46	0	2596.92	0	2555.2	0	2428.87	0	2599.09
Lungs	Total Dose	0	0	0	0	0	0	0	0	0	0	0	0	0	0	0	0	0	0	0	0	0	-	-	0	0	0	0	0	0	0	0	0	0	0	0	0	0	0	0	0	0	0	0	0	0	0	0	0
	Total Neutron Dose	21.9349	22.0057	0	19.4647	0	19.208	0	25.5898	0	36.7555	0	17.3053	0	19.8451	0	19.1816	0	27.0087	0	19.9498	0	-	-	22.434	0	26.2987	0	20.3268	0	22.5901	0	19.1364	0	18.6871	0	22.3046	0	18.4264	0	32.4141	0	20.0105	0	18.2137	0	22.0642	0	21.2407
	Total Gamma Dose	2655.41	2454.32	0	2283.59	0	2446.53	0	2670.41	0	3179.96	0	2481.58	0	2686.28	0	2497.6	0	2579.56	0	2587.01	0	-	-	2568.18	0	2626.61	0	2502.85	0	2637.11	0	2457.74	0	2357.58	0	2512.12	0	2559.41	0	2612.46	0	2596.92	0	2555.2	0	2428.87	0	2599.09
Stomach Wall	Total Dose	0	0	0	0	0	0	0	0	0	0	0	0	0	0	0	0	0	0	0	0	0	0	0	0	0	0	0	0	0	0	0	0	0	0	0	0	0	0	0	0	0	0	0	-	-	0	0	0
	Total Neutron Dose	18.2137	22.0057	0	19.4647	0	19.208	0	25.5898	0	36.7555	0	17.3053	0	19.8451	0	19.1816	0	27.0087	0	19.9498	0	21.9349	0	22.434	0	26.2987	0	20.3268	0	22.5901	0	19.1364	0	18.6871	0	22.3046	0	18.4264	0	32.4141	0	20.0105	0	-	-	22.0642	0	21.2407
	Total Gamma Dose	2555.2	2454.32	0	2283.59	0	2446.53	0	2670.41	0	3179.96	0	2481.58	0	2686.28	0	2497.6	0	2579.56	0	2587.01	0	2655.41	0	2568.18	0	2626.61	0	2502.85	0	2637.11	0	2457.74	0	2357.58	0	2512.12	0	2559.41	0	2612.46	0	2596.92	0	-	-	2428.87	0	2599.09
[truncated: 9 more columns]
