# Supplementary material for: Japanese pediatric and adult atomic bomb survivor dosimetry: potential improvements using the J45 phantom series and modern Monte Carlo transport
Source: Radiat Environ Biophys. 2021 Oct 30;61(1):73–86. doi: 10.1007/s00411-021-00946-2 (PMC8897329; doi:10.1007/s00411-021-00946-2)
Supplement: Supplementary file 1 — Supplementary file1 (ZIP 2974 KB) [file 411_2021_946_MOESM1_ESM.zip › _supplementary/comprehensive surrogacy/Table_00m_Nagasaki_1500m.xlsx]

## Sheet: IO
			Surrogate organs
True organ			BoneSurface		ActiveMarrow		Adrenals		Brain		Breasts		GallBladderWall		HeartWall		Kidney		EyeLens		Liver		Lungs		LymphNodes		Muscle		Oesophagus		OralMucosa		Pancreas		Uterus/Prostate		SalivaryGlands		SmallIntestineWall		Skin		Spleen		StomachWall		Ovaries/Testes		Thymus
Organ	Dose Category	Dose (mGy)	Dose (mGy)	% diff.	Dose (mGy)	% diff.	Dose (mGy)	% diff.	Dose (mGy)	% diff.	Dose (mGy)	% diff.	Dose (mGy)	% diff.	Dose (mGy)	% diff.	Dose (mGy)	% diff.	Dose (mGy)	% diff.	Dose (mGy)	% diff.	Dose (mGy)	% diff.	Dose (mGy)	% diff.	Dose (mGy)	% diff.	Dose (mGy)	% diff.	Dose (mGy)	% diff.	Dose (mGy)	% diff.	Dose (mGy)	% diff.	Dose (mGy)	% diff.	Dose (mGy)	% diff.	Dose (mGy)	% diff.	Dose (mGy)	% diff.	Dose (mGy)	% diff.	Dose (mGy)	% diff.	Dose (mGy)
Breasts	Total Dose	0	0	0	0	0	0	0	0	0	-	-	0	0	0	0	0	0	0	0	0	0	0	0	0	0	0	0	0	0	0	0	0	0	0	0	0	0	0	0	0	0	0	0	0	0	0	0	0
	Total Neutron Dose	4.12478	2.49701	0	2.15003	0	2.04014	0	2.95073	0	-	-	2.55502	0	2.87188	0	2.10824	0	4.2198	0	2.60356	0	2.75844	0	2.69766	0	3.22343	0	2.38157	0	2.51896	0	2.40033	0	2.82986	0	2.69293	0	2.67885	0	3.74284	0	2.37268	0	2.5417	0	3.61876	0	3.12001
	Total Gamma Dose	885.246	818.668	0	765.353	0	853.47	0	918.71	0	-	-	901.08	0	942.524	0	873.846	0	816.041	0	926.615	0	931.618	0	908.44	0	932.234	0	887.395	0	941.975	0	909.264	0	990.36	0	908.33	0	927.729	0	915.126	0	891.897	0	925.658	0	922.497	0	957.864
Colon	Total Dose	0	0	0	0	0	0	0	0	0	0	0	0	0	0	0	0	0	0	0	0	0	0	0	0	0	0	0	0	0	0	0	0	0	0	0	0	0	0	0	0	0	0	0	0	0	0	0	0
	Total Neutron Dose	3.19278	2.49701	0	2.15003	0	2.04014	0	2.95073	0	4.12478	0	2.55502	0	2.87188	0	2.10824	0	4.2198	0	2.60356	0	2.75844	0	2.69766	0	3.22343	0	2.38157	0	2.51896	0	2.40033	0	2.82986	0	2.69293	0	2.67885	0	3.74284	0	2.37268	0	2.5417	0	3.61876	0	3.12001
	Total Gamma Dose	941.041	818.668	0	765.353	0	853.47	0	918.71	0	885.246	0	901.08	0	942.524	0	873.846	0	816.041	0	926.615	0	931.618	0	908.44	0	932.234	0	887.395	0	941.975	0	909.264	0	990.36	0	908.33	0	927.729	0	915.126	0	891.897	0	925.658	0	922.497	0	957.864
Liver	Total Dose	0	0	0	0	0	0	0	0	0	0	0	0	0	0	0	0	0	0	0	-	-	0	0	0	0	0	0	0	0	0	0	0	0	0	0	0	0	0	0	0	0	0	0	0	0	0	0	0
	Total Neutron Dose	2.60356	2.49701	0	2.15003	0	2.04014	0	2.95073	0	4.12478	0	2.55502	0	2.87188	0	2.10824	0	4.2198	0	-	-	2.75844	0	2.69766	0	3.22343	0	2.38157	0	2.51896	0	2.40033	0	2.82986	0	2.69293	0	2.67885	0	3.74284	0	2.37268	0	2.5417	0	3.61876	0	3.12001
	Total Gamma Dose	926.615	818.668	0	765.353	0	853.47	0	918.71	0	885.246	0	901.08	0	942.524	0	873.846	0	816.041	0	-	-	931.618	0	908.44	0	932.234	0	887.395	0	941.975	0	909.264	0	990.36	0	908.33	0	927.729	0	915.126	0	891.897	0	925.658	0	922.497	0	957.864
Lungs	Total Dose	0	0	0	0	0	0	0	0	0	0	0	0	0	0	0	0	0	0	0	0	0	-	-	0	0	0	0	0	0	0	0	0	0	0	0	0	0	0	0	0	0	0	0	0	0	0	0	0
	Total Neutron Dose	2.75844	2.49701	0	2.15003	0	2.04014	0	2.95073	0	4.12478	0	2.55502	0	2.87188	0	2.10824	0	4.2198	0	2.60356	0	-	-	2.69766	0	3.22343	0	2.38157	0	2.51896	0	2.40033	0	2.82986	0	2.69293	0	2.67885	0	3.74284	0	2.37268	0	2.5417	0	3.61876	0	3.12001
	Total Gamma Dose	931.618	818.668	0	765.353	0	853.47	0	918.71	0	885.246	0	901.08	0	942.524	0	873.846	0	816.041	0	926.615	0	-	-	908.44	0	932.234	0	887.395	0	941.975	0	909.264	0	990.36	0	908.33	0	927.729	0	915.126	0	891.897	0	925.658	0	922.497	0	957.864
Stomach Wall	Total Dose	0	0	0	0	0	0	0	0	0	0	0	0	0	0	0	0	0	0	0	0	0	0	0	0	0	0	0	0	0	0	0	0	0	0	0	0	0	0	0	0	0	0	0	-	-	0	0	0
	Total Neutron Dose	2.5417	2.49701	0	2.15003	0	2.04014	0	2.95073	0	4.12478	0	2.55502	0	2.87188	0	2.10824	0	4.2198	0	2.60356	0	2.75844	0	2.69766	0	3.22343	0	2.38157	0	2.51896	0	2.40033	0	2.82986	0	2.69293	0	2.67885	0	3.74284	0	2.37268	0	-	-	3.61876	0	3.12001
	Total Gamma Dose	925.658	818.668	0	765.353	0	853.47	0	918.71	0	885.246	0	901.08	0	942.524	0	873.846	0	816.041	0	926.615	0	931.618	0	908.44	0	932.234	0	887.395	0	941.975	0	909.264	0	990.36	0	908.33	0	927.729	0	915.126	0	891.897	0	-	-	922.497	0	957.864
[truncated: 9 more columns]

## Sheet: Light-9P
			Surrogate organs
True organ			BoneSurface		ActiveMarrow		Adrenals		Brain		Breasts		GallBladderWall		HeartWall		Kidney		EyeLens		Liver		Lungs		LymphNodes		Muscle		Oesophagus		OralMucosa		Pancreas		Uterus/Prostate		SalivaryGlands		SmallIntestineWall		Skin		Spleen		StomachWall		Ovaries/Testes		Thymus
Organ	Dose Category	Dose (mGy)	Dose (mGy)	% diff.	Dose (mGy)	% diff.	Dose (mGy)	% diff.	Dose (mGy)	% diff.	Dose (mGy)	% diff.	Dose (mGy)	% diff.	Dose (mGy)	% diff.	Dose (mGy)	% diff.	Dose (mGy)	% diff.	Dose (mGy)	% diff.	Dose (mGy)	% diff.	Dose (mGy)	% diff.	Dose (mGy)	% diff.	Dose (mGy)	% diff.	Dose (mGy)	% diff.	Dose (mGy)	% diff.	Dose (mGy)	% diff.	Dose (mGy)	% diff.	Dose (mGy)	% diff.	Dose (mGy)	% diff.	Dose (mGy)	% diff.	Dose (mGy)	% diff.	Dose (mGy)	% diff.	Dose (mGy)
Breasts	Total Dose	0	0	0	0	0	0	0	0	0	-	-	0	0	0	0	0	0	0	0	0	0	0	0	0	0	0	0	0	0	0	0	0	0	0	0	0	0	0	0	0	0	0	0	0	0	0	0	0
	Total Neutron Dose	3.01411	1.77172	0	1.55019	0	1.4766	0	2.03221	0	-	-	1.70172	0	2.14924	0	1.5304	0	2.6615	0	1.90102	0	2.0261	0	1.97324	0	2.30977	0	1.72015	0	2.04878	0	1.7683	0	2.27511	0	2.05849	0	2.11585	0	2.65463	0	1.71195	0	1.94526	0	2.29763	0	2.35306
	Total Gamma Dose	747.835	737.945	0	690.411	0	770.159	0	835.277	0	-	-	845.708	0	849.867	0	782.711	0	769.464	0	824.871	0	845.721	0	817.547	0	840.637	0	795.201	0	847.266	0	820.28	0	828.696	0	829.73	0	836.147	0	830.208	0	805.95	0	828.085	0	817.555	0	852.684
Colon	Total Dose	0	0	0	0	0	0	0	0	0	0	0	0	0	0	0	0	0	0	0	0	0	0	0	0	0	0	0	0	0	0	0	0	0	0	0	0	0	0	0	0	0	0	0	0	0	0	0	0
	Total Neutron Dose	2.3521	1.77172	0	1.55019	0	1.4766	0	2.03221	0	3.01411	0	1.70172	0	2.14924	0	1.5304	0	2.6615	0	1.90102	0	2.0261	0	1.97324	0	2.30977	0	1.72015	0	2.04878	0	1.7683	0	2.27511	0	2.05849	0	2.11585	0	2.65463	0	1.71195	0	1.94526	0	2.29763	0	2.35306
	Total Gamma Dose	841.344	737.945	0	690.411	0	770.159	0	835.277	0	747.835	0	845.708	0	849.867	0	782.711	0	769.464	0	824.871	0	845.721	0	817.547	0	840.637	0	795.201	0	847.266	0	820.28	0	828.696	0	829.73	0	836.147	0	830.208	0	805.95	0	828.085	0	817.555	0	852.684
Liver	Total Dose	0	0	0	0	0	0	0	0	0	0	0	0	0	0	0	0	0	0	0	-	-	0	0	0	0	0	0	0	0	0	0	0	0	0	0	0	0	0	0	0	0	0	0	0	0	0	0	0
	Total Neutron Dose	1.90102	1.77172	0	1.55019	0	1.4766	0	2.03221	0	3.01411	0	1.70172	0	2.14924	0	1.5304	0	2.6615	0	-	-	2.0261	0	1.97324	0	2.30977	0	1.72015	0	2.04878	0	1.7683	0	2.27511	0	2.05849	0	2.11585	0	2.65463	0	1.71195	0	1.94526	0	2.29763	0	2.35306
	Total Gamma Dose	824.871	737.945	0	690.411	0	770.159	0	835.277	0	747.835	0	845.708	0	849.867	0	782.711	0	769.464	0	-	-	845.721	0	817.547	0	840.637	0	795.201	0	847.266	0	820.28	0	828.696	0	829.73	0	836.147	0	830.208	0	805.95	0	828.085	0	817.555	0	852.684
Lungs	Total Dose	0	0	0	0	0	0	0	0	0	0	0	0	0	0	0	0	0	0	0	0	0	-	-	0	0	0	0	0	0	0	0	0	0	0	0	0	0	0	0	0	0	0	0	0	0	0	0	0
	Total Neutron Dose	2.0261	1.77172	0	1.55019	0	1.4766	0	2.03221	0	3.01411	0	1.70172	0	2.14924	0	1.5304	0	2.6615	0	1.90102	0	-	-	1.97324	0	2.30977	0	1.72015	0	2.04878	0	1.7683	0	2.27511	0	2.05849	0	2.11585	0	2.65463	0	1.71195	0	1.94526	0	2.29763	0	2.35306
	Total Gamma Dose	845.721	737.945	0	690.411	0	770.159	0	835.277	0	747.835	0	845.708	0	849.867	0	782.711	0	769.464	0	824.871	0	-	-	817.547	0	840.637	0	795.201	0	847.266	0	820.28	0	828.696	0	829.73	0	836.147	0	830.208	0	805.95	0	828.085	0	817.555	0	852.684
Stomach Wall	Total Dose	0	0	0	0	0	0	0	0	0	0	0	0	0	0	0	0	0	0	0	0	0	0	0	0	0	0	0	0	0	0	0	0	0	0	0	0	0	0	0	0	0	0	0	-	-	0	0	0
	Total Neutron Dose	1.94526	1.77172	0	1.55019	0	1.4766	0	2.03221	0	3.01411	0	1.70172	0	2.14924	0	1.5304	0	2.6615	0	1.90102	0	2.0261	0	1.97324	0	2.30977	0	1.72015	0	2.04878	0	1.7683	0	2.27511	0	2.05849	0	2.11585	0	2.65463	0	1.71195	0	-	-	2.29763	0	2.35306
	Total Gamma Dose	828.085	737.945	0	690.411	0	770.159	0	835.277	0	747.835	0	845.708	0	849.867	0	782.711	0	769.464	0	824.871	0	845.721	0	817.547	0	840.637	0	795.201	0	847.266	0	820.28	0	828.696	0	829.73	0	836.147	0	830.208	0	805.95	0	-	-	817.555	0	852.684
[truncated: 9 more columns]

## Sheet: Heavy-9P
			Surrogate organs
True organ			BoneSurface		ActiveMarrow		Adrenals		Brain		Breasts		GallBladderWall		HeartWall		Kidney		EyeLens		Liver		Lungs		LymphNodes		Muscle		Oesophagus		OralMucosa		Pancreas		Uterus/Prostate		SalivaryGlands		SmallIntestineWall		Skin		Spleen		StomachWall		Ovaries/Testes		Thymus
Organ	Dose Category	Dose (mGy)	Dose (mGy)	% diff.	Dose (mGy)	% diff.	Dose (mGy)	% diff.	Dose (mGy)	% diff.	Dose (mGy)	% diff.	Dose (mGy)	% diff.	Dose (mGy)	% diff.	Dose (mGy)	% diff.	Dose (mGy)	% diff.	Dose (mGy)	% diff.	Dose (mGy)	% diff.	Dose (mGy)	% diff.	Dose (mGy)	% diff.	Dose (mGy)	% diff.	Dose (mGy)	% diff.	Dose (mGy)	% diff.	Dose (mGy)	% diff.	Dose (mGy)	% diff.	Dose (mGy)	% diff.	Dose (mGy)	% diff.	Dose (mGy)	% diff.	Dose (mGy)	% diff.	Dose (mGy)	% diff.	Dose (mGy)
Breasts	Total Dose	0	0	0	0	0	0	0	0	0	-	-	0	0	0	0	0	0	0	0	0	0	0	0	0	0	0	0	0	0	0	0	0	0	0	0	0	0	0	0	0	0	0	0	0	0	0	0	0
	Total Neutron Dose	0.816012	0.756134	0	0.680432	0	0.773784	0	0.885547	0	-	-	0.672862	0	0.743068	0	0.656951	0	1.0638	0	0.760051	0	0.793485	0	0.800717	0	0.931368	0	0.74419	0	0.691653	0	0.665294	0	0.707911	0	0.747015	0	0.684843	0	1.09192	0	0.756807	0	0.674433	0	0.779237	0	0.777018
	Total Gamma Dose	315.842	257.092	0	239.368	0	270.537	0	291.639	0	-	-	276.974	0	289.104	0	271.963	0	266.88	0	284.607	0	292.188	0	282.827	0	289.925	0	283.252	0	286.477	0	273.012	0	279.037	0	282.913	0	287.128	0	287.896	0	278.151	0	285.163	0	268.39	0	292.075
Colon	Total Dose	0	0	0	0	0	0	0	0	0	0	0	0	0	0	0	0	0	0	0	0	0	0	0	0	0	0	0	0	0	0	0	0	0	0	0	0	0	0	0	0	0	0	0	0	0	0	0	0
	Total Neutron Dose	0.783101	0.756134	0	0.680432	0	0.773784	0	0.885547	0	0.816012	0	0.672862	0	0.743068	0	0.656951	0	1.0638	0	0.760051	0	0.793485	0	0.800717	0	0.931368	0	0.74419	0	0.691653	0	0.665294	0	0.707911	0	0.747015	0	0.684843	0	1.09192	0	0.756807	0	0.674433	0	0.779237	0	0.777018
	Total Gamma Dose	288.351	257.092	0	239.368	0	270.537	0	291.639	0	315.842	0	276.974	0	289.104	0	271.963	0	266.88	0	284.607	0	292.188	0	282.827	0	289.925	0	283.252	0	286.477	0	273.012	0	279.037	0	282.913	0	287.128	0	287.896	0	278.151	0	285.163	0	268.39	0	292.075
Liver	Total Dose	0	0	0	0	0	0	0	0	0	0	0	0	0	0	0	0	0	0	0	-	-	0	0	0	0	0	0	0	0	0	0	0	0	0	0	0	0	0	0	0	0	0	0	0	0	0	0	0
	Total Neutron Dose	0.760051	0.756134	0	0.680432	0	0.773784	0	0.885547	0	0.816012	0	0.672862	0	0.743068	0	0.656951	0	1.0638	0	-	-	0.793485	0	0.800717	0	0.931368	0	0.74419	0	0.691653	0	0.665294	0	0.707911	0	0.747015	0	0.684843	0	1.09192	0	0.756807	0	0.674433	0	0.779237	0	0.777018
	Total Gamma Dose	284.607	257.092	0	239.368	0	270.537	0	291.639	0	315.842	0	276.974	0	289.104	0	271.963	0	266.88	0	-	-	292.188	0	282.827	0	289.925	0	283.252	0	286.477	0	273.012	0	279.037	0	282.913	0	287.128	0	287.896	0	278.151	0	285.163	0	268.39	0	292.075
Lungs	Total Dose	0	0	0	0	0	0	0	0	0	0	0	0	0	0	0	0	0	0	0	0	0	-	-	0	0	0	0	0	0	0	0	0	0	0	0	0	0	0	0	0	0	0	0	0	0	0	0	0
	Total Neutron Dose	0.793485	0.756134	0	0.680432	0	0.773784	0	0.885547	0	0.816012	0	0.672862	0	0.743068	0	0.656951	0	1.0638	0	0.760051	0	-	-	0.800717	0	0.931368	0	0.74419	0	0.691653	0	0.665294	0	0.707911	0	0.747015	0	0.684843	0	1.09192	0	0.756807	0	0.674433	0	0.779237	0	0.777018
	Total Gamma Dose	292.188	257.092	0	239.368	0	270.537	0	291.639	0	315.842	0	276.974	0	289.104	0	271.963	0	266.88	0	284.607	0	-	-	282.827	0	289.925	0	283.252	0	286.477	0	273.012	0	279.037	0	282.913	0	287.128	0	287.896	0	278.151	0	285.163	0	268.39	0	292.075
Stomach Wall	Total Dose	0	0	0	0	0	0	0	0	0	0	0	0	0	0	0	0	0	0	0	0	0	0	0	0	0	0	0	0	0	0	0	0	0	0	0	0	0	0	0	0	0	0	0	-	-	0	0	0
	Total Neutron Dose	0.674433	0.756134	0	0.680432	0	0.773784	0	0.885547	0	0.816012	0	0.672862	0	0.743068	0	0.656951	0	1.0638	0	0.760051	0	0.793485	0	0.800717	0	0.931368	0	0.74419	0	0.691653	0	0.665294	0	0.707911	0	0.747015	0	0.684843	0	1.09192	0	0.756807	0	-	-	0.779237	0	0.777018
	Total Gamma Dose	285.163	257.092	0	239.368	0	270.537	0	291.639	0	315.842	0	276.974	0	289.104	0	271.963	0	266.88	0	284.607	0	292.188	0	282.827	0	289.925	0	283.252	0	286.477	0	273.012	0	279.037	0	282.913	0	287.128	0	287.896	0	278.151	0	-	-	268.39	0	292.075
[truncated: 9 more columns]

## Sheet: Light-GLOBE
			Surrogate organs
True organ			BoneSurface		ActiveMarrow		Adrenals		Brain		Breasts		GallBladderWall		HeartWall		Kidney		EyeLens		Liver		Lungs		LymphNodes		Muscle		Oesophagus		OralMucosa		Pancreas		Uterus/Prostate		SalivaryGlands		SmallIntestineWall		Skin		Spleen		StomachWall		Ovaries/Testes		Thymus
Organ	Dose Category	Dose (mGy)	Dose (mGy)	% diff.	Dose (mGy)	% diff.	Dose (mGy)	% diff.	Dose (mGy)	% diff.	Dose (mGy)	% diff.	Dose (mGy)	% diff.	Dose (mGy)	% diff.	Dose (mGy)	% diff.	Dose (mGy)	% diff.	Dose (mGy)	% diff.	Dose (mGy)	% diff.	Dose (mGy)	% diff.	Dose (mGy)	% diff.	Dose (mGy)	% diff.	Dose (mGy)	% diff.	Dose (mGy)	% diff.	Dose (mGy)	% diff.	Dose (mGy)	% diff.	Dose (mGy)	% diff.	Dose (mGy)	% diff.	Dose (mGy)	% diff.	Dose (mGy)	% diff.	Dose (mGy)	% diff.	Dose (mGy)
Breasts	Total Dose	0	0	0	0	0	0	0	0	0	-	-	0	0	0	0	0	0	0	0	0	0	0	0	0	0	0	0	0	0	0	0	0	0	0	0	0	0	0	0	0	0	0	0	0	0	0	0	0
	Total Neutron Dose	4.3756	2.21884	0	1.91889	0	1.91443	0	2.64751	0	-	-	2.2667	0	2.61773	0	1.94837	0	3.35515	0	2.32954	0	2.43469	0	2.42512	0	2.85729	0	2.03047	0	2.35609	0	2.30012	0	2.3743	0	2.40694	0	2.37478	0	3.33241	0	2.16533	0	2.29111	0	3.13092	0	2.70314
	Total Gamma Dose	1033.03	772.384	0	723.024	0	812.11	0	863.608	0	-	-	908.85	0	890.978	0	844.549	0	809.473	0	879.299	0	888.914	0	858.95	0	882.823	0	854.719	0	872.748	0	838.052	0	869.298	0	873.658	0	882.068	0	866.896	0	855.637	0	872.867	0	873.788	0	892.85
Colon	Total Dose	0	0	0	0	0	0	0	0	0	0	0	0	0	0	0	0	0	0	0	0	0	0	0	0	0	0	0	0	0	0	0	0	0	0	0	0	0	0	0	0	0	0	0	0	0	0	0	0
	Total Neutron Dose	2.7807	2.21884	0	1.91889	0	1.91443	0	2.64751	0	4.3756	0	2.2667	0	2.61773	0	1.94837	0	3.35515	0	2.32954	0	2.43469	0	2.42512	0	2.85729	0	2.03047	0	2.35609	0	2.30012	0	2.3743	0	2.40694	0	2.37478	0	3.33241	0	2.16533	0	2.29111	0	3.13092	0	2.70314
	Total Gamma Dose	891.943	772.384	0	723.024	0	812.11	0	863.608	0	1033.03	0	908.85	0	890.978	0	844.549	0	809.473	0	879.299	0	888.914	0	858.95	0	882.823	0	854.719	0	872.748	0	838.052	0	869.298	0	873.658	0	882.068	0	866.896	0	855.637	0	872.867	0	873.788	0	892.85
Liver	Total Dose	0	0	0	0	0	0	0	0	0	0	0	0	0	0	0	0	0	0	0	-	-	0	0	0	0	0	0	0	0	0	0	0	0	0	0	0	0	0	0	0	0	0	0	0	0	0	0	0
	Total Neutron Dose	2.32954	2.21884	0	1.91889	0	1.91443	0	2.64751	0	4.3756	0	2.2667	0	2.61773	0	1.94837	0	3.35515	0	-	-	2.43469	0	2.42512	0	2.85729	0	2.03047	0	2.35609	0	2.30012	0	2.3743	0	2.40694	0	2.37478	0	3.33241	0	2.16533	0	2.29111	0	3.13092	0	2.70314
	Total Gamma Dose	879.299	772.384	0	723.024	0	812.11	0	863.608	0	1033.03	0	908.85	0	890.978	0	844.549	0	809.473	0	-	-	888.914	0	858.95	0	882.823	0	854.719	0	872.748	0	838.052	0	869.298	0	873.658	0	882.068	0	866.896	0	855.637	0	872.867	0	873.788	0	892.85
Lungs	Total Dose	0	0	0	0	0	0	0	0	0	0	0	0	0	0	0	0	0	0	0	0	0	-	-	0	0	0	0	0	0	0	0	0	0	0	0	0	0	0	0	0	0	0	0	0	0	0	0	0
	Total Neutron Dose	2.43469	2.21884	0	1.91889	0	1.91443	0	2.64751	0	4.3756	0	2.2667	0	2.61773	0	1.94837	0	3.35515	0	2.32954	0	-	-	2.42512	0	2.85729	0	2.03047	0	2.35609	0	2.30012	0	2.3743	0	2.40694	0	2.37478	0	3.33241	0	2.16533	0	2.29111	0	3.13092	0	2.70314
	Total Gamma Dose	888.914	772.384	0	723.024	0	812.11	0	863.608	0	1033.03	0	908.85	0	890.978	0	844.549	0	809.473	0	879.299	0	-	-	858.95	0	882.823	0	854.719	0	872.748	0	838.052	0	869.298	0	873.658	0	882.068	0	866.896	0	855.637	0	872.867	0	873.788	0	892.85
Stomach Wall	Total Dose	0	0	0	0	0	0	0	0	0	0	0	0	0	0	0	0	0	0	0	0	0	0	0	0	0	0	0	0	0	0	0	0	0	0	0	0	0	0	0	0	0	0	0	-	-	0	0	0
	Total Neutron Dose	2.29111	2.21884	0	1.91889	0	1.91443	0	2.64751	0	4.3756	0	2.2667	0	2.61773	0	1.94837	0	3.35515	0	2.32954	0	2.43469	0	2.42512	0	2.85729	0	2.03047	0	2.35609	0	2.30012	0	2.3743	0	2.40694	0	2.37478	0	3.33241	0	2.16533	0	-	-	3.13092	0	2.70314
	Total Gamma Dose	872.867	772.384	0	723.024	0	812.11	0	863.608	0	1033.03	0	908.85	0	890.978	0	844.549	0	809.473	0	879.299	0	888.914	0	858.95	0	882.823	0	854.719	0	872.748	0	838.052	0	869.298	0	873.658	0	882.068	0	866.896	0	855.637	0	-	-	873.788	0	892.85
[truncated: 9 more columns]

## Sheet: Heavy-GLOBE
			Surrogate organs
True organ			BoneSurface		ActiveMarrow		Adrenals		Brain		Breasts		GallBladderWall		HeartWall		Kidney		EyeLens		Liver		Lungs		LymphNodes		Muscle		Oesophagus		OralMucosa		Pancreas		Uterus/Prostate		SalivaryGlands		SmallIntestineWall		Skin		Spleen		StomachWall		Ovaries/Testes		Thymus
Organ	Dose Category	Dose (mGy)	Dose (mGy)	% diff.	Dose (mGy)	% diff.	Dose (mGy)	% diff.	Dose (mGy)	% diff.	Dose (mGy)	% diff.	Dose (mGy)	% diff.	Dose (mGy)	% diff.	Dose (mGy)	% diff.	Dose (mGy)	% diff.	Dose (mGy)	% diff.	Dose (mGy)	% diff.	Dose (mGy)	% diff.	Dose (mGy)	% diff.	Dose (mGy)	% diff.	Dose (mGy)	% diff.	Dose (mGy)	% diff.	Dose (mGy)	% diff.	Dose (mGy)	% diff.	Dose (mGy)	% diff.	Dose (mGy)	% diff.	Dose (mGy)	% diff.	Dose (mGy)	% diff.	Dose (mGy)	% diff.	Dose (mGy)
Breasts	Total Dose	0	0	0	0	0	0	0	0	0	-	-	0	0	0	0	0	0	0	0	0	0	0	0	0	0	0	0	0	0	0	0	0	0	0	0	0	0	0	0	0	0	0	0	0	0	0	0	0
	Total Neutron Dose	1.83884	0.966401	0	0.852293	0	0.872444	0	1.14886	0	-	-	0.791152	0	0.925757	0	0.822338	0	1.41695	0	0.874805	0	0.963799	0	0.991656	0	1.16573	0	0.843979	0	0.958486	0	0.873068	0	0.774897	0	1.0555	0	0.840216	0	1.4117	0	0.933664	0	0.850742	0	0.930044	0	0.966609
	Total Gamma Dose	256.782	258.374	0	240.839	0	261.187	0	286.141	0	-	-	269.416	0	294.346	0	267.492	0	284.061	0	281.121	0	287.218	0	278.488	0	287.147	0	274.223	0	269.317	0	278.169	0	290.616	0	277.447	0	279.052	0	284.074	0	276.516	0	280.295	0	283.214	0	289.845
Colon	Total Dose	0	0	0	0	0	0	0	0	0	0	0	0	0	0	0	0	0	0	0	0	0	0	0	0	0	0	0	0	0	0	0	0	0	0	0	0	0	0	0	0	0	0	0	0	0	0	0	0
	Total Neutron Dose	0.985064	0.966401	0	0.852293	0	0.872444	0	1.14886	0	1.83884	0	0.791152	0	0.925757	0	0.822338	0	1.41695	0	0.874805	0	0.963799	0	0.991656	0	1.16573	0	0.843979	0	0.958486	0	0.873068	0	0.774897	0	1.0555	0	0.840216	0	1.4117	0	0.933664	0	0.850742	0	0.930044	0	0.966609
	Total Gamma Dose	285.632	258.374	0	240.839	0	261.187	0	286.141	0	256.782	0	269.416	0	294.346	0	267.492	0	284.061	0	281.121	0	287.218	0	278.488	0	287.147	0	274.223	0	269.317	0	278.169	0	290.616	0	277.447	0	279.052	0	284.074	0	276.516	0	280.295	0	283.214	0	289.845
Liver	Total Dose	0	0	0	0	0	0	0	0	0	0	0	0	0	0	0	0	0	0	0	-	-	0	0	0	0	0	0	0	0	0	0	0	0	0	0	0	0	0	0	0	0	0	0	0	0	0	0	0
	Total Neutron Dose	0.874805	0.966401	0	0.852293	0	0.872444	0	1.14886	0	1.83884	0	0.791152	0	0.925757	0	0.822338	0	1.41695	0	-	-	0.963799	0	0.991656	0	1.16573	0	0.843979	0	0.958486	0	0.873068	0	0.774897	0	1.0555	0	0.840216	0	1.4117	0	0.933664	0	0.850742	0	0.930044	0	0.966609
	Total Gamma Dose	281.121	258.374	0	240.839	0	261.187	0	286.141	0	256.782	0	269.416	0	294.346	0	267.492	0	284.061	0	-	-	287.218	0	278.488	0	287.147	0	274.223	0	269.317	0	278.169	0	290.616	0	277.447	0	279.052	0	284.074	0	276.516	0	280.295	0	283.214	0	289.845
Lungs	Total Dose	0	0	0	0	0	0	0	0	0	0	0	0	0	0	0	0	0	0	0	0	0	-	-	0	0	0	0	0	0	0	0	0	0	0	0	0	0	0	0	0	0	0	0	0	0	0	0	0
	Total Neutron Dose	0.963799	0.966401	0	0.852293	0	0.872444	0	1.14886	0	1.83884	0	0.791152	0	0.925757	0	0.822338	0	1.41695	0	0.874805	0	-	-	0.991656	0	1.16573	0	0.843979	0	0.958486	0	0.873068	0	0.774897	0	1.0555	0	0.840216	0	1.4117	0	0.933664	0	0.850742	0	0.930044	0	0.966609
	Total Gamma Dose	287.218	258.374	0	240.839	0	261.187	0	286.141	0	256.782	0	269.416	0	294.346	0	267.492	0	284.061	0	281.121	0	-	-	278.488	0	287.147	0	274.223	0	269.317	0	278.169	0	290.616	0	277.447	0	279.052	0	284.074	0	276.516	0	280.295	0	283.214	0	289.845
Stomach Wall	Total Dose	0	0	0	0	0	0	0	0	0	0	0	0	0	0	0	0	0	0	0	0	0	0	0	0	0	0	0	0	0	0	0	0	0	0	0	0	0	0	0	0	0	0	0	-	-	0	0	0
	Total Neutron Dose	0.850742	0.966401	0	0.852293	0	0.872444	0	1.14886	0	1.83884	0	0.791152	0	0.925757	0	0.822338	0	1.41695	0	0.874805	0	0.963799	0	0.991656	0	1.16573	0	0.843979	0	0.958486	0	0.873068	0	0.774897	0	1.0555	0	0.840216	0	1.4117	0	0.933664	0	-	-	0.930044	0	0.966609
	Total Gamma Dose	280.295	258.374	0	240.839	0	261.187	0	286.141	0	256.782	0	269.416	0	294.346	0	267.492	0	284.061	0	281.121	0	287.218	0	278.488	0	287.147	0	274.223	0	269.317	0	278.169	0	290.616	0	277.447	0	279.052	0	284.074	0	276.516	0	-	-	283.214	0	289.845
[truncated: 9 more columns]
