# Supplementary material for: Japanese pediatric and adult atomic bomb survivor dosimetry: potential improvements using the J45 phantom series and modern Monte Carlo transport
Source: Radiat Environ Biophys. 2021 Oct 30;61(1):73–86. doi: 10.1007/s00411-021-00946-2 (PMC8897329; doi:10.1007/s00411-021-00946-2)
Supplement: Supplementary file 1 — Supplementary file1 (ZIP 2974 KB) [file 411_2021_946_MOESM1_ESM.zip › _supplementary/comprehensive surrogacy/Table_01f_Hiroshima_1000m.xlsx]

## Sheet: IO
			Surrogate organs
True organ			BoneSurface		ActiveMarrow		Adrenals		Brain		Breasts		GallBladderWall		HeartWall		Kidney		EyeLens		Liver		Lungs		LymphNodes		Muscle		Oesophagus		OralMucosa		Pancreas		Uterus/Prostate		SalivaryGlands		SmallIntestineWall		Skin		Spleen		StomachWall		Ovaries/Testes		Thymus
Organ	Dose Category	Dose (mGy)	Dose (mGy)	% diff.	Dose (mGy)	% diff.	Dose (mGy)	% diff.	Dose (mGy)	% diff.	Dose (mGy)	% diff.	Dose (mGy)	% diff.	Dose (mGy)	% diff.	Dose (mGy)	% diff.	Dose (mGy)	% diff.	Dose (mGy)	% diff.	Dose (mGy)	% diff.	Dose (mGy)	% diff.	Dose (mGy)	% diff.	Dose (mGy)	% diff.	Dose (mGy)	% diff.	Dose (mGy)	% diff.	Dose (mGy)	% diff.	Dose (mGy)	% diff.	Dose (mGy)	% diff.	Dose (mGy)	% diff.	Dose (mGy)	% diff.	Dose (mGy)	% diff.	Dose (mGy)	% diff.	Dose (mGy)
Breasts	Total Dose	0	0	0	0	0	0	0	0	0	-	-	0	0	0	0	0	0	0	0	0	0	0	0	0	0	0	0	0	0	0	0	0	0	0	0	0	0	0	0	0	0	0	0	0	0	0	0	0
	Total Neutron Dose	191.9	78.2492	0	82.6608	0	51.8349	0	95.9979	0	-	-	64.9585	0	82.8018	0	51.4475	0	164.84	0	76.0593	0	88.1947	0	93.035	0	109.286	0	62.3736	0	74.8666	0	60.5192	0	48.3485	0	78.5147	0	66.4109	0	164.082	0	79.1232	0	66.0937	0	59.2276	0	77.8176
	Total Gamma Dose	3600	3547.23	0	3522.78	0	3476.69	0	3816.48	0	-	-	3686.86	0	3982.99	0	3444.16	0	3810.26	0	3785.89	0	3898.98	0	3782.58	0	3868.43	0	3557.11	0	3676.07	0	3726.57	0	3453.58	0	3714.27	0	3830.52	0	3881.4	0	3843.89	0	3835.97	0	3632.11	0	3872.44
Colon	Total Dose	0	0	0	0	0	0	0	0	0	0	0	0	0	0	0	0	0	0	0	0	0	0	0	0	0	0	0	0	0	0	0	0	0	0	0	0	0	0	0	0	0	0	0	0	0	0	0	0
	Total Neutron Dose	84.8187	78.2492	0	82.6608	0	51.8349	0	95.9979	0	191.9	0	64.9585	0	82.8018	0	51.4475	0	164.84	0	76.0593	0	88.1947	0	93.035	0	109.286	0	62.3736	0	74.8666	0	60.5192	0	48.3485	0	78.5147	0	66.4109	0	164.082	0	79.1232	0	66.0937	0	59.2276	0	77.8176
	Total Gamma Dose	3917.22	3547.23	0	3522.78	0	3476.69	0	3816.48	0	3600	0	3686.86	0	3982.99	0	3444.16	0	3810.26	0	3785.89	0	3898.98	0	3782.58	0	3868.43	0	3557.11	0	3676.07	0	3726.57	0	3453.58	0	3714.27	0	3830.52	0	3881.4	0	3843.89	0	3835.97	0	3632.11	0	3872.44
Liver	Total Dose	0	0	0	0	0	0	0	0	0	0	0	0	0	0	0	0	0	0	0	-	-	0	0	0	0	0	0	0	0	0	0	0	0	0	0	0	0	0	0	0	0	0	0	0	0	0	0	0
	Total Neutron Dose	76.0593	78.2492	0	82.6608	0	51.8349	0	95.9979	0	191.9	0	64.9585	0	82.8018	0	51.4475	0	164.84	0	-	-	88.1947	0	93.035	0	109.286	0	62.3736	0	74.8666	0	60.5192	0	48.3485	0	78.5147	0	66.4109	0	164.082	0	79.1232	0	66.0937	0	59.2276	0	77.8176
	Total Gamma Dose	3785.89	3547.23	0	3522.78	0	3476.69	0	3816.48	0	3600	0	3686.86	0	3982.99	0	3444.16	0	3810.26	0	-	-	3898.98	0	3782.58	0	3868.43	0	3557.11	0	3676.07	0	3726.57	0	3453.58	0	3714.27	0	3830.52	0	3881.4	0	3843.89	0	3835.97	0	3632.11	0	3872.44
Lungs	Total Dose	0	0	0	0	0	0	0	0	0	0	0	0	0	0	0	0	0	0	0	0	0	-	-	0	0	0	0	0	0	0	0	0	0	0	0	0	0	0	0	0	0	0	0	0	0	0	0	0
	Total Neutron Dose	88.1947	78.2492	0	82.6608	0	51.8349	0	95.9979	0	191.9	0	64.9585	0	82.8018	0	51.4475	0	164.84	0	76.0593	0	-	-	93.035	0	109.286	0	62.3736	0	74.8666	0	60.5192	0	48.3485	0	78.5147	0	66.4109	0	164.082	0	79.1232	0	66.0937	0	59.2276	0	77.8176
	Total Gamma Dose	3898.98	3547.23	0	3522.78	0	3476.69	0	3816.48	0	3600	0	3686.86	0	3982.99	0	3444.16	0	3810.26	0	3785.89	0	-	-	3782.58	0	3868.43	0	3557.11	0	3676.07	0	3726.57	0	3453.58	0	3714.27	0	3830.52	0	3881.4	0	3843.89	0	3835.97	0	3632.11	0	3872.44
Stomach Wall	Total Dose	0	0	0	0	0	0	0	0	0	0	0	0	0	0	0	0	0	0	0	0	0	0	0	0	0	0	0	0	0	0	0	0	0	0	0	0	0	0	0	0	0	0	0	-	-	0	0	0
	Total Neutron Dose	66.0937	78.2492	0	82.6608	0	51.8349	0	95.9979	0	191.9	0	64.9585	0	82.8018	0	51.4475	0	164.84	0	76.0593	0	88.1947	0	93.035	0	109.286	0	62.3736	0	74.8666	0	60.5192	0	48.3485	0	78.5147	0	66.4109	0	164.082	0	79.1232	0	-	-	59.2276	0	77.8176
	Total Gamma Dose	3835.97	3547.23	0	3522.78	0	3476.69	0	3816.48	0	3600	0	3686.86	0	3982.99	0	3444.16	0	3810.26	0	3785.89	0	3898.98	0	3782.58	0	3868.43	0	3557.11	0	3676.07	0	3726.57	0	3453.58	0	3714.27	0	3830.52	0	3881.4	0	3843.89	0	-	-	3632.11	0	3872.44
Uterus	Total Dose	0	0	0	0	0	0	0	0	0	0	0	0	0	0	0	0	0	0	0	0	0	0	0	0	0	0	0	0	0	0	0	0	0	-	-	0	0	0	0	0	0	0	0	0	0	0	0	0
	Total Neutron Dose	48.3485	78.2492	0	82.6608	0	51.8349	0	95.9979	0	191.9	0	64.9585	0	82.8018	0	51.4475	0	164.84	0	76.0593	0	88.1947	0	93.035	0	109.286	0	62.3736	0	74.8666	0	60.5192	0	-	-	78.5147	0	66.4109	0	164.082	0	79.1232	0	66.0937	0	59.2276	0	77.8176
	Total Gamma Dose	3453.58	3547.23	0	3522.78	0	3476.69	0	3816.48	0	3600	0	3686.86	0	3982.99	0	3444.16	0	3810.26	0	3785.89	0	3898.98	0	3782.58	0	3868.43	0	3557.11	0	3676.07	0	3726.57	0	-	-	3714.27	0	3830.52	0	3881.4	0	3843.89	0	3835.97	0	3632.11	0	3872.44
[truncated: 9 more columns]

## Sheet: Light-9P
			Surrogate organs
True organ			BoneSurface		ActiveMarrow		Adrenals		Brain		Breasts		GallBladderWall		HeartWall		Kidney		EyeLens		Liver		Lungs		LymphNodes		Muscle		Oesophagus		OralMucosa		Pancreas		Uterus/Prostate		SalivaryGlands		SmallIntestineWall		Skin		Spleen		StomachWall		Ovaries/Testes		Thymus
Organ	Dose Category	Dose (mGy)	Dose (mGy)	% diff.	Dose (mGy)	% diff.	Dose (mGy)	% diff.	Dose (mGy)	% diff.	Dose (mGy)	% diff.	Dose (mGy)	% diff.	Dose (mGy)	% diff.	Dose (mGy)	% diff.	Dose (mGy)	% diff.	Dose (mGy)	% diff.	Dose (mGy)	% diff.	Dose (mGy)	% diff.	Dose (mGy)	% diff.	Dose (mGy)	% diff.	Dose (mGy)	% diff.	Dose (mGy)	% diff.	Dose (mGy)	% diff.	Dose (mGy)	% diff.	Dose (mGy)	% diff.	Dose (mGy)	% diff.	Dose (mGy)	% diff.	Dose (mGy)	% diff.	Dose (mGy)	% diff.	Dose (mGy)
Breasts	Total Dose	0	0	0	0	0	0	0	0	0	-	-	0	0	0	0	0	0	0	0	0	0	0	0	0	0	0	0	0	0	0	0	0	0	0	0	0	0	0	0	0	0	0	0	0	0	0	0	0
	Total Neutron Dose	129.94	50.3684	0	54.3363	0	35.4125	0	62.0211	0	-	-	43.6967	0	57.7761	0	33.4471	0	146.63	0	52.4932	0	60.4649	0	62.7113	0	74.1817	0	41.7434	0	62.6226	0	41.6964	0	33.8108	0	59.45	0	48.3787	0	105.6	0	55.5836	0	45.7854	0	42.3904	0	55.6665
	Total Gamma Dose	3585.89	2999.03	0	2982.39	0	2981.93	0	3228.47	0	-	-	3210.73	0	3359.19	0	2949.87	0	3932.81	0	3271.42	0	3323.52	0	3237.64	0	3299.01	0	3051.56	0	3275.64	0	3163.13	0	3035.61	0	3205.49	0	3282.36	0	3284.35	0	3231.87	0	3243.27	0	3170.77	0	3333.18
Colon	Total Dose	0	0	0	0	0	0	0	0	0	0	0	0	0	0	0	0	0	0	0	0	0	0	0	0	0	0	0	0	0	0	0	0	0	0	0	0	0	0	0	0	0	0	0	0	0	0	0	0
	Total Neutron Dose	59.3566	50.3684	0	54.3363	0	35.4125	0	62.0211	0	129.94	0	43.6967	0	57.7761	0	33.4471	0	146.63	0	52.4932	0	60.4649	0	62.7113	0	74.1817	0	41.7434	0	62.6226	0	41.6964	0	33.8108	0	59.45	0	48.3787	0	105.6	0	55.5836	0	45.7854	0	42.3904	0	55.6665
	Total Gamma Dose	3337.63	2999.03	0	2982.39	0	2981.93	0	3228.47	0	3585.89	0	3210.73	0	3359.19	0	2949.87	0	3932.81	0	3271.42	0	3323.52	0	3237.64	0	3299.01	0	3051.56	0	3275.64	0	3163.13	0	3035.61	0	3205.49	0	3282.36	0	3284.35	0	3231.87	0	3243.27	0	3170.77	0	3333.18
Liver	Total Dose	0	0	0	0	0	0	0	0	0	0	0	0	0	0	0	0	0	0	0	-	-	0	0	0	0	0	0	0	0	0	0	0	0	0	0	0	0	0	0	0	0	0	0	0	0	0	0	0
	Total Neutron Dose	52.4932	50.3684	0	54.3363	0	35.4125	0	62.0211	0	129.94	0	43.6967	0	57.7761	0	33.4471	0	146.63	0	-	-	60.4649	0	62.7113	0	74.1817	0	41.7434	0	62.6226	0	41.6964	0	33.8108	0	59.45	0	48.3787	0	105.6	0	55.5836	0	45.7854	0	42.3904	0	55.6665
	Total Gamma Dose	3271.42	2999.03	0	2982.39	0	2981.93	0	3228.47	0	3585.89	0	3210.73	0	3359.19	0	2949.87	0	3932.81	0	-	-	3323.52	0	3237.64	0	3299.01	0	3051.56	0	3275.64	0	3163.13	0	3035.61	0	3205.49	0	3282.36	0	3284.35	0	3231.87	0	3243.27	0	3170.77	0	3333.18
Lungs	Total Dose	0	0	0	0	0	0	0	0	0	0	0	0	0	0	0	0	0	0	0	0	0	-	-	0	0	0	0	0	0	0	0	0	0	0	0	0	0	0	0	0	0	0	0	0	0	0	0	0
	Total Neutron Dose	60.4649	50.3684	0	54.3363	0	35.4125	0	62.0211	0	129.94	0	43.6967	0	57.7761	0	33.4471	0	146.63	0	52.4932	0	-	-	62.7113	0	74.1817	0	41.7434	0	62.6226	0	41.6964	0	33.8108	0	59.45	0	48.3787	0	105.6	0	55.5836	0	45.7854	0	42.3904	0	55.6665
	Total Gamma Dose	3323.52	2999.03	0	2982.39	0	2981.93	0	3228.47	0	3585.89	0	3210.73	0	3359.19	0	2949.87	0	3932.81	0	3271.42	0	-	-	3237.64	0	3299.01	0	3051.56	0	3275.64	0	3163.13	0	3035.61	0	3205.49	0	3282.36	0	3284.35	0	3231.87	0	3243.27	0	3170.77	0	3333.18
Stomach Wall	Total Dose	0	0	0	0	0	0	0	0	0	0	0	0	0	0	0	0	0	0	0	0	0	0	0	0	0	0	0	0	0	0	0	0	0	0	0	0	0	0	0	0	0	0	0	-	-	0	0	0
	Total Neutron Dose	45.7854	50.3684	0	54.3363	0	35.4125	0	62.0211	0	129.94	0	43.6967	0	57.7761	0	33.4471	0	146.63	0	52.4932	0	60.4649	0	62.7113	0	74.1817	0	41.7434	0	62.6226	0	41.6964	0	33.8108	0	59.45	0	48.3787	0	105.6	0	55.5836	0	-	-	42.3904	0	55.6665
	Total Gamma Dose	3243.27	2999.03	0	2982.39	0	2981.93	0	3228.47	0	3585.89	0	3210.73	0	3359.19	0	2949.87	0	3932.81	0	3271.42	0	3323.52	0	3237.64	0	3299.01	0	3051.56	0	3275.64	0	3163.13	0	3035.61	0	3205.49	0	3282.36	0	3284.35	0	3231.87	0	-	-	3170.77	0	3333.18
Uterus	Total Dose	0	0	0	0	0	0	0	0	0	0	0	0	0	0	0	0	0	0	0	0	0	0	0	0	0	0	0	0	0	0	0	0	0	-	-	0	0	0	0	0	0	0	0	0	0	0	0	0
	Total Neutron Dose	33.8108	50.3684	0	54.3363	0	35.4125	0	62.0211	0	129.94	0	43.6967	0	57.7761	0	33.4471	0	146.63	0	52.4932	0	60.4649	0	62.7113	0	74.1817	0	41.7434	0	62.6226	0	41.6964	0	-	-	59.45	0	48.3787	0	105.6	0	55.5836	0	45.7854	0	42.3904	0	55.6665
	Total Gamma Dose	3035.61	2999.03	0	2982.39	0	2981.93	0	3228.47	0	3585.89	0	3210.73	0	3359.19	0	2949.87	0	3932.81	0	3271.42	0	3323.52	0	3237.64	0	3299.01	0	3051.56	0	3275.64	0	3163.13	0	-	-	3205.49	0	3282.36	0	3284.35	0	3231.87	0	3243.27	0	3170.77	0	3333.18
[truncated: 9 more columns]

## Sheet: Heavy-9P
			Surrogate organs
True organ			BoneSurface		ActiveMarrow		Adrenals		Brain		Breasts		GallBladderWall		HeartWall		Kidney		EyeLens		Liver		Lungs		LymphNodes		Muscle		Oesophagus		OralMucosa		Pancreas		Uterus/Prostate		SalivaryGlands		SmallIntestineWall		Skin		Spleen		StomachWall		Ovaries/Testes		Thymus
Organ	Dose Category	Dose (mGy)	Dose (mGy)	% diff.	Dose (mGy)	% diff.	Dose (mGy)	% diff.	Dose (mGy)	% diff.	Dose (mGy)	% diff.	Dose (mGy)	% diff.	Dose (mGy)	% diff.	Dose (mGy)	% diff.	Dose (mGy)	% diff.	Dose (mGy)	% diff.	Dose (mGy)	% diff.	Dose (mGy)	% diff.	Dose (mGy)	% diff.	Dose (mGy)	% diff.	Dose (mGy)	% diff.	Dose (mGy)	% diff.	Dose (mGy)	% diff.	Dose (mGy)	% diff.	Dose (mGy)	% diff.	Dose (mGy)	% diff.	Dose (mGy)	% diff.	Dose (mGy)	% diff.	Dose (mGy)	% diff.	Dose (mGy)
Breasts	Total Dose	0	0	0	0	0	0	0	0	0	-	-	0	0	0	0	0	0	0	0	0	0	0	0	0	0	0	0	0	0	0	0	0	0	0	0	0	0	0	0	0	0	0	0	0	0	0	0	0
	Total Neutron Dose	44.4512	23.173	0	26.1859	0	21.7882	0	29.1195	0	-	-	16.0506	0	20.8417	0	19.7644	0	43.9247	0	22.1596	0	26.2559	0	25.2461	0	32.5634	0	21.0394	0	21.4963	0	16.438	0	14.7144	0	23.2265	0	16.3144	0	47.2356	0	24.3655	0	17.0679	0	17.6194	0	20.8766
	Total Gamma Dose	1450.4	1245.61	0	1240.17	0	1238.35	0	1357.85	0	-	-	1284.06	0	1352.73	0	1211.85	0	1315.27	0	1314.98	0	1353.54	0	1307.44	0	1332.28	0	1271.29	0	1343.25	0	1258.49	0	1221.57	0	1309.6	0	1303.57	0	1342.58	0	1292.84	0	1286.88	0	1261.46	0	1344.58
Colon	Total Dose	0	0	0	0	0	0	0	0	0	0	0	0	0	0	0	0	0	0	0	0	0	0	0	0	0	0	0	0	0	0	0	0	0	0	0	0	0	0	0	0	0	0	0	0	0	0	0	0
	Total Neutron Dose	19.9622	23.173	0	26.1859	0	21.7882	0	29.1195	0	44.4512	0	16.0506	0	20.8417	0	19.7644	0	43.9247	0	22.1596	0	26.2559	0	25.2461	0	32.5634	0	21.0394	0	21.4963	0	16.438	0	14.7144	0	23.2265	0	16.3144	0	47.2356	0	24.3655	0	17.0679	0	17.6194	0	20.8766
	Total Gamma Dose	1324.37	1245.61	0	1240.17	0	1238.35	0	1357.85	0	1450.4	0	1284.06	0	1352.73	0	1211.85	0	1315.27	0	1314.98	0	1353.54	0	1307.44	0	1332.28	0	1271.29	0	1343.25	0	1258.49	0	1221.57	0	1309.6	0	1303.57	0	1342.58	0	1292.84	0	1286.88	0	1261.46	0	1344.58
Liver	Total Dose	0	0	0	0	0	0	0	0	0	0	0	0	0	0	0	0	0	0	0	-	-	0	0	0	0	0	0	0	0	0	0	0	0	0	0	0	0	0	0	0	0	0	0	0	0	0	0	0
	Total Neutron Dose	22.1596	23.173	0	26.1859	0	21.7882	0	29.1195	0	44.4512	0	16.0506	0	20.8417	0	19.7644	0	43.9247	0	-	-	26.2559	0	25.2461	0	32.5634	0	21.0394	0	21.4963	0	16.438	0	14.7144	0	23.2265	0	16.3144	0	47.2356	0	24.3655	0	17.0679	0	17.6194	0	20.8766
	Total Gamma Dose	1314.98	1245.61	0	1240.17	0	1238.35	0	1357.85	0	1450.4	0	1284.06	0	1352.73	0	1211.85	0	1315.27	0	-	-	1353.54	0	1307.44	0	1332.28	0	1271.29	0	1343.25	0	1258.49	0	1221.57	0	1309.6	0	1303.57	0	1342.58	0	1292.84	0	1286.88	0	1261.46	0	1344.58
Lungs	Total Dose	0	0	0	0	0	0	0	0	0	0	0	0	0	0	0	0	0	0	0	0	0	-	-	0	0	0	0	0	0	0	0	0	0	0	0	0	0	0	0	0	0	0	0	0	0	0	0	0
	Total Neutron Dose	26.2559	23.173	0	26.1859	0	21.7882	0	29.1195	0	44.4512	0	16.0506	0	20.8417	0	19.7644	0	43.9247	0	22.1596	0	-	-	25.2461	0	32.5634	0	21.0394	0	21.4963	0	16.438	0	14.7144	0	23.2265	0	16.3144	0	47.2356	0	24.3655	0	17.0679	0	17.6194	0	20.8766
	Total Gamma Dose	1353.54	1245.61	0	1240.17	0	1238.35	0	1357.85	0	1450.4	0	1284.06	0	1352.73	0	1211.85	0	1315.27	0	1314.98	0	-	-	1307.44	0	1332.28	0	1271.29	0	1343.25	0	1258.49	0	1221.57	0	1309.6	0	1303.57	0	1342.58	0	1292.84	0	1286.88	0	1261.46	0	1344.58
Stomach Wall	Total Dose	0	0	0	0	0	0	0	0	0	0	0	0	0	0	0	0	0	0	0	0	0	0	0	0	0	0	0	0	0	0	0	0	0	0	0	0	0	0	0	0	0	0	0	-	-	0	0	0
	Total Neutron Dose	17.0679	23.173	0	26.1859	0	21.7882	0	29.1195	0	44.4512	0	16.0506	0	20.8417	0	19.7644	0	43.9247	0	22.1596	0	26.2559	0	25.2461	0	32.5634	0	21.0394	0	21.4963	0	16.438	0	14.7144	0	23.2265	0	16.3144	0	47.2356	0	24.3655	0	-	-	17.6194	0	20.8766
	Total Gamma Dose	1286.88	1245.61	0	1240.17	0	1238.35	0	1357.85	0	1450.4	0	1284.06	0	1352.73	0	1211.85	0	1315.27	0	1314.98	0	1353.54	0	1307.44	0	1332.28	0	1271.29	0	1343.25	0	1258.49	0	1221.57	0	1309.6	0	1303.57	0	1342.58	0	1292.84	0	-	-	1261.46	0	1344.58
Uterus	Total Dose	0	0	0	0	0	0	0	0	0	0	0	0	0	0	0	0	0	0	0	0	0	0	0	0	0	0	0	0	0	0	0	0	0	-	-	0	0	0	0	0	0	0	0	0	0	0	0	0
	Total Neutron Dose	14.7144	23.173	0	26.1859	0	21.7882	0	29.1195	0	44.4512	0	16.0506	0	20.8417	0	19.7644	0	43.9247	0	22.1596	0	26.2559	0	25.2461	0	32.5634	0	21.0394	0	21.4963	0	16.438	0	-	-	23.2265	0	16.3144	0	47.2356	0	24.3655	0	17.0679	0	17.6194	0	20.8766
	Total Gamma Dose	1221.57	1245.61	0	1240.17	0	1238.35	0	1357.85	0	1450.4	0	1284.06	0	1352.73	0	1211.85	0	1315.27	0	1314.98	0	1353.54	0	1307.44	0	1332.28	0	1271.29	0	1343.25	0	1258.49	0	-	-	1309.6	0	1303.57	0	1342.58	0	1292.84	0	1286.88	0	1261.46	0	1344.58
[truncated: 9 more columns]

## Sheet: Light-GLOBE
			Surrogate organs
True organ			BoneSurface		ActiveMarrow		Adrenals		Brain		Breasts		GallBladderWall		HeartWall		Kidney		EyeLens		Liver		Lungs		LymphNodes		Muscle		Oesophagus		OralMucosa		Pancreas		Uterus/Prostate		SalivaryGlands		SmallIntestineWall		Skin		Spleen		StomachWall		Ovaries/Testes		Thymus
Organ	Dose Category	Dose (mGy)	Dose (mGy)	% diff.	Dose (mGy)	% diff.	Dose (mGy)	% diff.	Dose (mGy)	% diff.	Dose (mGy)	% diff.	Dose (mGy)	% diff.	Dose (mGy)	% diff.	Dose (mGy)	% diff.	Dose (mGy)	% diff.	Dose (mGy)	% diff.	Dose (mGy)	% diff.	Dose (mGy)	% diff.	Dose (mGy)	% diff.	Dose (mGy)	% diff.	Dose (mGy)	% diff.	Dose (mGy)	% diff.	Dose (mGy)	% diff.	Dose (mGy)	% diff.	Dose (mGy)	% diff.	Dose (mGy)	% diff.	Dose (mGy)	% diff.	Dose (mGy)	% diff.	Dose (mGy)	% diff.	Dose (mGy)
Breasts	Total Dose	0	0	0	0	0	0	0	0	0	-	-	0	0	0	0	0	0	0	0	0	0	0	0	0	0	0	0	0	0	0	0	0	0	0	0	0	0	0	0	0	0	0	0	0	0	0	0	0
	Total Neutron Dose	208.333	69.0176	0	73.4603	0	51.0196	0	86.6753	0	-	-	57.0313	0	78.7162	0	45.58	0	171.231	0	68.2989	0	78.3309	0	83.7592	0	98.594	0	54.422	0	77.6112	0	56.6844	0	46.7701	0	75.2428	0	62.4608	0	146.099	0	68.9598	0	63.0692	0	57.1639	0	74.6371
	Total Gamma Dose	4375.21	3406.94	0	3390.06	0	3446.16	0	3693.28	0	-	-	3705.32	0	3858.46	0	3402.52	0	4347.43	0	3715.01	0	3769.85	0	3646.08	0	3743.91	0	3476.06	0	3755.65	0	3537.69	0	3249.71	0	3658.74	0	3681.72	0	3736.36	0	3614.23	0	3691.91	0	3583.2	0	3861.88
Colon	Total Dose	0	0	0	0	0	0	0	0	0	0	0	0	0	0	0	0	0	0	0	0	0	0	0	0	0	0	0	0	0	0	0	0	0	0	0	0	0	0	0	0	0	0	0	0	0	0	0	0
	Total Neutron Dose	78.5012	69.0176	0	73.4603	0	51.0196	0	86.6753	0	208.333	0	57.0313	0	78.7162	0	45.58	0	171.231	0	68.2989	0	78.3309	0	83.7592	0	98.594	0	54.422	0	77.6112	0	56.6844	0	46.7701	0	75.2428	0	62.4608	0	146.099	0	68.9598	0	63.0692	0	57.1639	0	74.6371
	Total Gamma Dose	3761.73	3406.94	0	3390.06	0	3446.16	0	3693.28	0	4375.21	0	3705.32	0	3858.46	0	3402.52	0	4347.43	0	3715.01	0	3769.85	0	3646.08	0	3743.91	0	3476.06	0	3755.65	0	3537.69	0	3249.71	0	3658.74	0	3681.72	0	3736.36	0	3614.23	0	3691.91	0	3583.2	0	3861.88
Liver	Total Dose	0	0	0	0	0	0	0	0	0	0	0	0	0	0	0	0	0	0	0	-	-	0	0	0	0	0	0	0	0	0	0	0	0	0	0	0	0	0	0	0	0	0	0	0	0	0	0	0
	Total Neutron Dose	68.2989	69.0176	0	73.4603	0	51.0196	0	86.6753	0	208.333	0	57.0313	0	78.7162	0	45.58	0	171.231	0	-	-	78.3309	0	83.7592	0	98.594	0	54.422	0	77.6112	0	56.6844	0	46.7701	0	75.2428	0	62.4608	0	146.099	0	68.9598	0	63.0692	0	57.1639	0	74.6371
	Total Gamma Dose	3715.01	3406.94	0	3390.06	0	3446.16	0	3693.28	0	4375.21	0	3705.32	0	3858.46	0	3402.52	0	4347.43	0	-	-	3769.85	0	3646.08	0	3743.91	0	3476.06	0	3755.65	0	3537.69	0	3249.71	0	3658.74	0	3681.72	0	3736.36	0	3614.23	0	3691.91	0	3583.2	0	3861.88
Lungs	Total Dose	0	0	0	0	0	0	0	0	0	0	0	0	0	0	0	0	0	0	0	0	0	-	-	0	0	0	0	0	0	0	0	0	0	0	0	0	0	0	0	0	0	0	0	0	0	0	0	0
	Total Neutron Dose	78.3309	69.0176	0	73.4603	0	51.0196	0	86.6753	0	208.333	0	57.0313	0	78.7162	0	45.58	0	171.231	0	68.2989	0	-	-	83.7592	0	98.594	0	54.422	0	77.6112	0	56.6844	0	46.7701	0	75.2428	0	62.4608	0	146.099	0	68.9598	0	63.0692	0	57.1639	0	74.6371
	Total Gamma Dose	3769.85	3406.94	0	3390.06	0	3446.16	0	3693.28	0	4375.21	0	3705.32	0	3858.46	0	3402.52	0	4347.43	0	3715.01	0	-	-	3646.08	0	3743.91	0	3476.06	0	3755.65	0	3537.69	0	3249.71	0	3658.74	0	3681.72	0	3736.36	0	3614.23	0	3691.91	0	3583.2	0	3861.88
Stomach Wall	Total Dose	0	0	0	0	0	0	0	0	0	0	0	0	0	0	0	0	0	0	0	0	0	0	0	0	0	0	0	0	0	0	0	0	0	0	0	0	0	0	0	0	0	0	0	-	-	0	0	0
	Total Neutron Dose	63.0692	69.0176	0	73.4603	0	51.0196	0	86.6753	0	208.333	0	57.0313	0	78.7162	0	45.58	0	171.231	0	68.2989	0	78.3309	0	83.7592	0	98.594	0	54.422	0	77.6112	0	56.6844	0	46.7701	0	75.2428	0	62.4608	0	146.099	0	68.9598	0	-	-	57.1639	0	74.6371
	Total Gamma Dose	3691.91	3406.94	0	3390.06	0	3446.16	0	3693.28	0	4375.21	0	3705.32	0	3858.46	0	3402.52	0	4347.43	0	3715.01	0	3769.85	0	3646.08	0	3743.91	0	3476.06	0	3755.65	0	3537.69	0	3249.71	0	3658.74	0	3681.72	0	3736.36	0	3614.23	0	-	-	3583.2	0	3861.88
Uterus	Total Dose	0	0	0	0	0	0	0	0	0	0	0	0	0	0	0	0	0	0	0	0	0	0	0	0	0	0	0	0	0	0	0	0	0	-	-	0	0	0	0	0	0	0	0	0	0	0	0	0
	Total Neutron Dose	46.7701	69.0176	0	73.4603	0	51.0196	0	86.6753	0	208.333	0	57.0313	0	78.7162	0	45.58	0	171.231	0	68.2989	0	78.3309	0	83.7592	0	98.594	0	54.422	0	77.6112	0	56.6844	0	-	-	75.2428	0	62.4608	0	146.099	0	68.9598	0	63.0692	0	57.1639	0	74.6371
	Total Gamma Dose	3249.71	3406.94	0	3390.06	0	3446.16	0	3693.28	0	4375.21	0	3705.32	0	3858.46	0	3402.52	0	4347.43	0	3715.01	0	3769.85	0	3646.08	0	3743.91	0	3476.06	0	3755.65	0	3537.69	0	-	-	3658.74	0	3681.72	0	3736.36	0	3614.23	0	3691.91	0	3583.2	0	3861.88
[truncated: 9 more columns]

## Sheet: Heavy-GLOBE
			Surrogate organs
True organ			BoneSurface		ActiveMarrow		Adrenals		Brain		Breasts		GallBladderWall		HeartWall		Kidney		EyeLens		Liver		Lungs		LymphNodes		Muscle		Oesophagus		OralMucosa		Pancreas		Uterus/Prostate		SalivaryGlands		SmallIntestineWall		Skin		Spleen		StomachWall		Ovaries/Testes		Thymus
Organ	Dose Category	Dose (mGy)	Dose (mGy)	% diff.	Dose (mGy)	% diff.	Dose (mGy)	% diff.	Dose (mGy)	% diff.	Dose (mGy)	% diff.	Dose (mGy)	% diff.	Dose (mGy)	% diff.	Dose (mGy)	% diff.	Dose (mGy)	% diff.	Dose (mGy)	% diff.	Dose (mGy)	% diff.	Dose (mGy)	% diff.	Dose (mGy)	% diff.	Dose (mGy)	% diff.	Dose (mGy)	% diff.	Dose (mGy)	% diff.	Dose (mGy)	% diff.	Dose (mGy)	% diff.	Dose (mGy)	% diff.	Dose (mGy)	% diff.	Dose (mGy)	% diff.	Dose (mGy)	% diff.	Dose (mGy)	% diff.	Dose (mGy)
Breasts	Total Dose	0	0	0	0	0	0	0	0	0	-	-	0	0	0	0	0	0	0	0	0	0	0	0	0	0	0	0	0	0	0	0	0	0	0	0	0	0	0	0	0	0	0	0	0	0	0	0	0
	Total Neutron Dose	64.8159	29.5768	0	32.6637	0	25.288	0	38.2248	0	-	-	20.0119	0	25.0642	0	23.1974	0	51.6237	0	24.5369	0	31.7325	0	31.5574	0	39.6724	0	24.6231	0	25.7599	0	21.1679	0	19.3579	0	30.4827	0	19.9958	0	61.8216	0	33.342	0	21.2446	0	17.7929	0	24.2954
	Total Gamma Dose	1419.77	1270.15	0	1263.32	0	1226.77	0	1375.75	0	-	-	1275.91	0	1343.38	0	1223.59	0	1231.02	0	1320.83	0	1355.22	0	1311.57	0	1341.61	0	1246.2	0	1347.38	0	1276.94	0	1220.2	0	1313.36	0	1290.03	0	1355.21	0	1324.92	0	1306.79	0	1274.59	0	1354.53
Colon	Total Dose	0	0	0	0	0	0	0	0	0	0	0	0	0	0	0	0	0	0	0	0	0	0	0	0	0	0	0	0	0	0	0	0	0	0	0	0	0	0	0	0	0	0	0	0	0	0	0	0
	Total Neutron Dose	23.8974	29.5768	0	32.6637	0	25.288	0	38.2248	0	64.8159	0	20.0119	0	25.0642	0	23.1974	0	51.6237	0	24.5369	0	31.7325	0	31.5574	0	39.6724	0	24.6231	0	25.7599	0	21.1679	0	19.3579	0	30.4827	0	19.9958	0	61.8216	0	33.342	0	21.2446	0	17.7929	0	24.2954
	Total Gamma Dose	1318.78	1270.15	0	1263.32	0	1226.77	0	1375.75	0	1419.77	0	1275.91	0	1343.38	0	1223.59	0	1231.02	0	1320.83	0	1355.22	0	1311.57	0	1341.61	0	1246.2	0	1347.38	0	1276.94	0	1220.2	0	1313.36	0	1290.03	0	1355.21	0	1324.92	0	1306.79	0	1274.59	0	1354.53
Liver	Total Dose	0	0	0	0	0	0	0	0	0	0	0	0	0	0	0	0	0	0	0	-	-	0	0	0	0	0	0	0	0	0	0	0	0	0	0	0	0	0	0	0	0	0	0	0	0	0	0	0
	Total Neutron Dose	24.5369	29.5768	0	32.6637	0	25.288	0	38.2248	0	64.8159	0	20.0119	0	25.0642	0	23.1974	0	51.6237	0	-	-	31.7325	0	31.5574	0	39.6724	0	24.6231	0	25.7599	0	21.1679	0	19.3579	0	30.4827	0	19.9958	0	61.8216	0	33.342	0	21.2446	0	17.7929	0	24.2954
	Total Gamma Dose	1320.83	1270.15	0	1263.32	0	1226.77	0	1375.75	0	1419.77	0	1275.91	0	1343.38	0	1223.59	0	1231.02	0	-	-	1355.22	0	1311.57	0	1341.61	0	1246.2	0	1347.38	0	1276.94	0	1220.2	0	1313.36	0	1290.03	0	1355.21	0	1324.92	0	1306.79	0	1274.59	0	1354.53
Lungs	Total Dose	0	0	0	0	0	0	0	0	0	0	0	0	0	0	0	0	0	0	0	0	0	-	-	0	0	0	0	0	0	0	0	0	0	0	0	0	0	0	0	0	0	0	0	0	0	0	0	0
	Total Neutron Dose	31.7325	29.5768	0	32.6637	0	25.288	0	38.2248	0	64.8159	0	20.0119	0	25.0642	0	23.1974	0	51.6237	0	24.5369	0	-	-	31.5574	0	39.6724	0	24.6231	0	25.7599	0	21.1679	0	19.3579	0	30.4827	0	19.9958	0	61.8216	0	33.342	0	21.2446	0	17.7929	0	24.2954
	Total Gamma Dose	1355.22	1270.15	0	1263.32	0	1226.77	0	1375.75	0	1419.77	0	1275.91	0	1343.38	0	1223.59	0	1231.02	0	1320.83	0	-	-	1311.57	0	1341.61	0	1246.2	0	1347.38	0	1276.94	0	1220.2	0	1313.36	0	1290.03	0	1355.21	0	1324.92	0	1306.79	0	1274.59	0	1354.53
Stomach Wall	Total Dose	0	0	0	0	0	0	0	0	0	0	0	0	0	0	0	0	0	0	0	0	0	0	0	0	0	0	0	0	0	0	0	0	0	0	0	0	0	0	0	0	0	0	0	-	-	0	0	0
	Total Neutron Dose	21.2446	29.5768	0	32.6637	0	25.288	0	38.2248	0	64.8159	0	20.0119	0	25.0642	0	23.1974	0	51.6237	0	24.5369	0	31.7325	0	31.5574	0	39.6724	0	24.6231	0	25.7599	0	21.1679	0	19.3579	0	30.4827	0	19.9958	0	61.8216	0	33.342	0	-	-	17.7929	0	24.2954
	Total Gamma Dose	1306.79	1270.15	0	1263.32	0	1226.77	0	1375.75	0	1419.77	0	1275.91	0	1343.38	0	1223.59	0	1231.02	0	1320.83	0	1355.22	0	1311.57	0	1341.61	0	1246.2	0	1347.38	0	1276.94	0	1220.2	0	1313.36	0	1290.03	0	1355.21	0	1324.92	0	-	-	1274.59	0	1354.53
Uterus	Total Dose	0	0	0	0	0	0	0	0	0	0	0	0	0	0	0	0	0	0	0	0	0	0	0	0	0	0	0	0	0	0	0	0	0	-	-	0	0	0	0	0	0	0	0	0	0	0	0	0
	Total Neutron Dose	19.3579	29.5768	0	32.6637	0	25.288	0	38.2248	0	64.8159	0	20.0119	0	25.0642	0	23.1974	0	51.6237	0	24.5369	0	31.7325	0	31.5574	0	39.6724	0	24.6231	0	25.7599	0	21.1679	0	-	-	30.4827	0	19.9958	0	61.8216	0	33.342	0	21.2446	0	17.7929	0	24.2954
	Total Gamma Dose	1220.2	1270.15	0	1263.32	0	1226.77	0	1375.75	0	1419.77	0	1275.91	0	1343.38	0	1223.59	0	1231.02	0	1320.83	0	1355.22	0	1311.57	0	1341.61	0	1246.2	0	1347.38	0	1276.94	0	-	-	1313.36	0	1290.03	0	1355.21	0	1324.92	0	1306.79	0	1274.59	0	1354.53
[truncated: 9 more columns]
