# Supplementary material for: Japanese pediatric and adult atomic bomb survivor dosimetry: potential improvements using the J45 phantom series and modern Monte Carlo transport
Source: Radiat Environ Biophys. 2021 Oct 30;61(1):73–86. doi: 10.1007/s00411-021-00946-2 (PMC8897329; doi:10.1007/s00411-021-00946-2)
Supplement: Supplementary file 1 — Supplementary file1 (ZIP 2974 KB) [file 411_2021_946_MOESM1_ESM.zip › _supplementary/comprehensive surrogacy/Table_01f_Hiroshima_1500m.xlsx]

## Sheet: IO
			Surrogate organs
True organ			BoneSurface		ActiveMarrow		Adrenals		Brain		Breasts		GallBladderWall		HeartWall		Kidney		EyeLens		Liver		Lungs		LymphNodes		Muscle		Oesophagus		OralMucosa		Pancreas		Uterus/Prostate		SalivaryGlands		SmallIntestineWall		Skin		Spleen		StomachWall		Ovaries/Testes		Thymus
Organ	Dose Category	Dose (mGy)	Dose (mGy)	% diff.	Dose (mGy)	% diff.	Dose (mGy)	% diff.	Dose (mGy)	% diff.	Dose (mGy)	% diff.	Dose (mGy)	% diff.	Dose (mGy)	% diff.	Dose (mGy)	% diff.	Dose (mGy)	% diff.	Dose (mGy)	% diff.	Dose (mGy)	% diff.	Dose (mGy)	% diff.	Dose (mGy)	% diff.	Dose (mGy)	% diff.	Dose (mGy)	% diff.	Dose (mGy)	% diff.	Dose (mGy)	% diff.	Dose (mGy)	% diff.	Dose (mGy)	% diff.	Dose (mGy)	% diff.	Dose (mGy)	% diff.	Dose (mGy)	% diff.	Dose (mGy)	% diff.	Dose (mGy)
Breasts	Total Dose	0	0	0	0	0	0	0	0	0	-	-	0	0	0	0	0	0	0	0	0	0	0	0	0	0	0	0	0	0	0	0	0	0	0	0	0	0	0	0	0	0	0	0	0	0	0	0	0
	Total Neutron Dose	7.73796	3.07156	0	3.18714	0	2.44953	0	3.78012	0	-	-	2.54063	0	3.35246	0	2.1505	0	7.33869	0	3.06527	0	3.46831	0	3.66715	0	4.17647	0	2.62993	0	3.36455	0	2.48977	0	2.0423	0	3.24873	0	2.80405	0	5.90851	0	3.09989	0	2.79575	0	2.57576	0	3.20564
	Total Gamma Dose	504.506	427.306	0	424.713	0	429.621	0	470.493	0	-	-	458.046	0	485.114	0	428.3	0	545.583	0	473.147	0	488.564	0	470.253	0	482.484	0	443.503	0	471.534	0	470.381	0	432.982	0	466.05	0	474.791	0	479.714	0	467.438	0	472.146	0	477.687	0	487.566
Colon	Total Dose	0	0	0	0	0	0	0	0	0	0	0	0	0	0	0	0	0	0	0	0	0	0	0	0	0	0	0	0	0	0	0	0	0	0	0	0	0	0	0	0	0	0	0	0	0	0	0	0
	Total Neutron Dose	3.41906	3.07156	0	3.18714	0	2.44953	0	3.78012	0	7.73796	0	2.54063	0	3.35246	0	2.1505	0	7.33869	0	3.06527	0	3.46831	0	3.66715	0	4.17647	0	2.62993	0	3.36455	0	2.48977	0	2.0423	0	3.24873	0	2.80405	0	5.90851	0	3.09989	0	2.79575	0	2.57576	0	3.20564
	Total Gamma Dose	481.186	427.306	0	424.713	0	429.621	0	470.493	0	504.506	0	458.046	0	485.114	0	428.3	0	545.583	0	473.147	0	488.564	0	470.253	0	482.484	0	443.503	0	471.534	0	470.381	0	432.982	0	466.05	0	474.791	0	479.714	0	467.438	0	472.146	0	477.687	0	487.566
Liver	Total Dose	0	0	0	0	0	0	0	0	0	0	0	0	0	0	0	0	0	0	0	-	-	0	0	0	0	0	0	0	0	0	0	0	0	0	0	0	0	0	0	0	0	0	0	0	0	0	0	0
	Total Neutron Dose	3.06527	3.07156	0	3.18714	0	2.44953	0	3.78012	0	7.73796	0	2.54063	0	3.35246	0	2.1505	0	7.33869	0	-	-	3.46831	0	3.66715	0	4.17647	0	2.62993	0	3.36455	0	2.48977	0	2.0423	0	3.24873	0	2.80405	0	5.90851	0	3.09989	0	2.79575	0	2.57576	0	3.20564
	Total Gamma Dose	473.147	427.306	0	424.713	0	429.621	0	470.493	0	504.506	0	458.046	0	485.114	0	428.3	0	545.583	0	-	-	488.564	0	470.253	0	482.484	0	443.503	0	471.534	0	470.381	0	432.982	0	466.05	0	474.791	0	479.714	0	467.438	0	472.146	0	477.687	0	487.566
Lungs	Total Dose	0	0	0	0	0	0	0	0	0	0	0	0	0	0	0	0	0	0	0	0	0	-	-	0	0	0	0	0	0	0	0	0	0	0	0	0	0	0	0	0	0	0	0	0	0	0	0	0
	Total Neutron Dose	3.46831	3.07156	0	3.18714	0	2.44953	0	3.78012	0	7.73796	0	2.54063	0	3.35246	0	2.1505	0	7.33869	0	3.06527	0	-	-	3.66715	0	4.17647	0	2.62993	0	3.36455	0	2.48977	0	2.0423	0	3.24873	0	2.80405	0	5.90851	0	3.09989	0	2.79575	0	2.57576	0	3.20564
	Total Gamma Dose	488.564	427.306	0	424.713	0	429.621	0	470.493	0	504.506	0	458.046	0	485.114	0	428.3	0	545.583	0	473.147	0	-	-	470.253	0	482.484	0	443.503	0	471.534	0	470.381	0	432.982	0	466.05	0	474.791	0	479.714	0	467.438	0	472.146	0	477.687	0	487.566
Stomach Wall	Total Dose	0	0	0	0	0	0	0	0	0	0	0	0	0	0	0	0	0	0	0	0	0	0	0	0	0	0	0	0	0	0	0	0	0	0	0	0	0	0	0	0	0	0	0	-	-	0	0	0
	Total Neutron Dose	2.79575	3.07156	0	3.18714	0	2.44953	0	3.78012	0	7.73796	0	2.54063	0	3.35246	0	2.1505	0	7.33869	0	3.06527	0	3.46831	0	3.66715	0	4.17647	0	2.62993	0	3.36455	0	2.48977	0	2.0423	0	3.24873	0	2.80405	0	5.90851	0	3.09989	0	-	-	2.57576	0	3.20564
	Total Gamma Dose	472.146	427.306	0	424.713	0	429.621	0	470.493	0	504.506	0	458.046	0	485.114	0	428.3	0	545.583	0	473.147	0	488.564	0	470.253	0	482.484	0	443.503	0	471.534	0	470.381	0	432.982	0	466.05	0	474.791	0	479.714	0	467.438	0	-	-	477.687	0	487.566
Uterus	Total Dose	0	0	0	0	0	0	0	0	0	0	0	0	0	0	0	0	0	0	0	0	0	0	0	0	0	0	0	0	0	0	0	0	0	-	-	0	0	0	0	0	0	0	0	0	0	0	0	0
	Total Neutron Dose	2.0423	3.07156	0	3.18714	0	2.44953	0	3.78012	0	7.73796	0	2.54063	0	3.35246	0	2.1505	0	7.33869	0	3.06527	0	3.46831	0	3.66715	0	4.17647	0	2.62993	0	3.36455	0	2.48977	0	-	-	3.24873	0	2.80405	0	5.90851	0	3.09989	0	2.79575	0	2.57576	0	3.20564
	Total Gamma Dose	432.982	427.306	0	424.713	0	429.621	0	470.493	0	504.506	0	458.046	0	485.114	0	428.3	0	545.583	0	473.147	0	488.564	0	470.253	0	482.484	0	443.503	0	471.534	0	470.381	0	-	-	466.05	0	474.791	0	479.714	0	467.438	0	472.146	0	477.687	0	487.566
[truncated: 9 more columns]

## Sheet: Light-9P
			Surrogate organs
True organ			BoneSurface		ActiveMarrow		Adrenals		Brain		Breasts		GallBladderWall		HeartWall		Kidney		EyeLens		Liver		Lungs		LymphNodes		Muscle		Oesophagus		OralMucosa		Pancreas		Uterus/Prostate		SalivaryGlands		SmallIntestineWall		Skin		Spleen		StomachWall		Ovaries/Testes		Thymus
Organ	Dose Category	Dose (mGy)	Dose (mGy)	% diff.	Dose (mGy)	% diff.	Dose (mGy)	% diff.	Dose (mGy)	% diff.	Dose (mGy)	% diff.	Dose (mGy)	% diff.	Dose (mGy)	% diff.	Dose (mGy)	% diff.	Dose (mGy)	% diff.	Dose (mGy)	% diff.	Dose (mGy)	% diff.	Dose (mGy)	% diff.	Dose (mGy)	% diff.	Dose (mGy)	% diff.	Dose (mGy)	% diff.	Dose (mGy)	% diff.	Dose (mGy)	% diff.	Dose (mGy)	% diff.	Dose (mGy)	% diff.	Dose (mGy)	% diff.	Dose (mGy)	% diff.	Dose (mGy)	% diff.	Dose (mGy)	% diff.	Dose (mGy)
Breasts	Total Dose	0	0	0	0	0	0	0	0	0	-	-	0	0	0	0	0	0	0	0	0	0	0	0	0	0	0	0	0	0	0	0	0	0	0	0	0	0	0	0	0	0	0	0	0	0	0	0	0
	Total Neutron Dose	4.32045	2.10054	0	2.20263	0	1.65709	0	2.61584	0	-	-	1.9154	0	2.51518	0	1.50414	0	5.64878	0	2.24921	0	2.49432	0	2.64608	0	2.96066	0	1.91449	0	2.64504	0	1.88404	0	1.61441	0	2.41722	0	2.07982	0	4.02007	0	2.23814	0	2.11565	0	1.81385	0	2.49574
	Total Gamma Dose	419.609	375.561	0	373.771	0	387.07	0	413.722	0	-	-	408.236	0	423.957	0	381.597	0	441.961	0	419.592	0	427.873	0	415.593	0	425.499	0	401.508	0	427.936	0	409.61	0	414.327	0	411.189	0	424.224	0	424.773	0	409.911	0	413.271	0	405.145	0	428.083
Colon	Total Dose	0	0	0	0	0	0	0	0	0	0	0	0	0	0	0	0	0	0	0	0	0	0	0	0	0	0	0	0	0	0	0	0	0	0	0	0	0	0	0	0	0	0	0	0	0	0	0	0
	Total Neutron Dose	2.5139	2.10054	0	2.20263	0	1.65709	0	2.61584	0	4.32045	0	1.9154	0	2.51518	0	1.50414	0	5.64878	0	2.24921	0	2.49432	0	2.64608	0	2.96066	0	1.91449	0	2.64504	0	1.88404	0	1.61441	0	2.41722	0	2.07982	0	4.02007	0	2.23814	0	2.11565	0	1.81385	0	2.49574
	Total Gamma Dose	431.952	375.561	0	373.771	0	387.07	0	413.722	0	419.609	0	408.236	0	423.957	0	381.597	0	441.961	0	419.592	0	427.873	0	415.593	0	425.499	0	401.508	0	427.936	0	409.61	0	414.327	0	411.189	0	424.224	0	424.773	0	409.911	0	413.271	0	405.145	0	428.083
Liver	Total Dose	0	0	0	0	0	0	0	0	0	0	0	0	0	0	0	0	0	0	0	-	-	0	0	0	0	0	0	0	0	0	0	0	0	0	0	0	0	0	0	0	0	0	0	0	0	0	0	0
	Total Neutron Dose	2.24921	2.10054	0	2.20263	0	1.65709	0	2.61584	0	4.32045	0	1.9154	0	2.51518	0	1.50414	0	5.64878	0	-	-	2.49432	0	2.64608	0	2.96066	0	1.91449	0	2.64504	0	1.88404	0	1.61441	0	2.41722	0	2.07982	0	4.02007	0	2.23814	0	2.11565	0	1.81385	0	2.49574
	Total Gamma Dose	419.592	375.561	0	373.771	0	387.07	0	413.722	0	419.609	0	408.236	0	423.957	0	381.597	0	441.961	0	-	-	427.873	0	415.593	0	425.499	0	401.508	0	427.936	0	409.61	0	414.327	0	411.189	0	424.224	0	424.773	0	409.911	0	413.271	0	405.145	0	428.083
Lungs	Total Dose	0	0	0	0	0	0	0	0	0	0	0	0	0	0	0	0	0	0	0	0	0	-	-	0	0	0	0	0	0	0	0	0	0	0	0	0	0	0	0	0	0	0	0	0	0	0	0	0
	Total Neutron Dose	2.49432	2.10054	0	2.20263	0	1.65709	0	2.61584	0	4.32045	0	1.9154	0	2.51518	0	1.50414	0	5.64878	0	2.24921	0	-	-	2.64608	0	2.96066	0	1.91449	0	2.64504	0	1.88404	0	1.61441	0	2.41722	0	2.07982	0	4.02007	0	2.23814	0	2.11565	0	1.81385	0	2.49574
	Total Gamma Dose	427.873	375.561	0	373.771	0	387.07	0	413.722	0	419.609	0	408.236	0	423.957	0	381.597	0	441.961	0	419.592	0	-	-	415.593	0	425.499	0	401.508	0	427.936	0	409.61	0	414.327	0	411.189	0	424.224	0	424.773	0	409.911	0	413.271	0	405.145	0	428.083
Stomach Wall	Total Dose	0	0	0	0	0	0	0	0	0	0	0	0	0	0	0	0	0	0	0	0	0	0	0	0	0	0	0	0	0	0	0	0	0	0	0	0	0	0	0	0	0	0	0	-	-	0	0	0
	Total Neutron Dose	2.11565	2.10054	0	2.20263	0	1.65709	0	2.61584	0	4.32045	0	1.9154	0	2.51518	0	1.50414	0	5.64878	0	2.24921	0	2.49432	0	2.64608	0	2.96066	0	1.91449	0	2.64504	0	1.88404	0	1.61441	0	2.41722	0	2.07982	0	4.02007	0	2.23814	0	-	-	1.81385	0	2.49574
	Total Gamma Dose	413.271	375.561	0	373.771	0	387.07	0	413.722	0	419.609	0	408.236	0	423.957	0	381.597	0	441.961	0	419.592	0	427.873	0	415.593	0	425.499	0	401.508	0	427.936	0	409.61	0	414.327	0	411.189	0	424.224	0	424.773	0	409.911	0	-	-	405.145	0	428.083
Uterus	Total Dose	0	0	0	0	0	0	0	0	0	0	0	0	0	0	0	0	0	0	0	0	0	0	0	0	0	0	0	0	0	0	0	0	0	-	-	0	0	0	0	0	0	0	0	0	0	0	0	0
	Total Neutron Dose	1.61441	2.10054	0	2.20263	0	1.65709	0	2.61584	0	4.32045	0	1.9154	0	2.51518	0	1.50414	0	5.64878	0	2.24921	0	2.49432	0	2.64608	0	2.96066	0	1.91449	0	2.64504	0	1.88404	0	-	-	2.41722	0	2.07982	0	4.02007	0	2.23814	0	2.11565	0	1.81385	0	2.49574
	Total Gamma Dose	414.327	375.561	0	373.771	0	387.07	0	413.722	0	419.609	0	408.236	0	423.957	0	381.597	0	441.961	0	419.592	0	427.873	0	415.593	0	425.499	0	401.508	0	427.936	0	409.61	0	-	-	411.189	0	424.224	0	424.773	0	409.911	0	413.271	0	405.145	0	428.083
[truncated: 9 more columns]

## Sheet: Heavy-9P
			Surrogate organs
True organ			BoneSurface		ActiveMarrow		Adrenals		Brain		Breasts		GallBladderWall		HeartWall		Kidney		EyeLens		Liver		Lungs		LymphNodes		Muscle		Oesophagus		OralMucosa		Pancreas		Uterus/Prostate		SalivaryGlands		SmallIntestineWall		Skin		Spleen		StomachWall		Ovaries/Testes		Thymus
Organ	Dose Category	Dose (mGy)	Dose (mGy)	% diff.	Dose (mGy)	% diff.	Dose (mGy)	% diff.	Dose (mGy)	% diff.	Dose (mGy)	% diff.	Dose (mGy)	% diff.	Dose (mGy)	% diff.	Dose (mGy)	% diff.	Dose (mGy)	% diff.	Dose (mGy)	% diff.	Dose (mGy)	% diff.	Dose (mGy)	% diff.	Dose (mGy)	% diff.	Dose (mGy)	% diff.	Dose (mGy)	% diff.	Dose (mGy)	% diff.	Dose (mGy)	% diff.	Dose (mGy)	% diff.	Dose (mGy)	% diff.	Dose (mGy)	% diff.	Dose (mGy)	% diff.	Dose (mGy)	% diff.	Dose (mGy)	% diff.	Dose (mGy)
Breasts	Total Dose	0	0	0	0	0	0	0	0	0	-	-	0	0	0	0	0	0	0	0	0	0	0	0	0	0	0	0	0	0	0	0	0	0	0	0	0	0	0	0	0	0	0	0	0	0	0	0	0
	Total Neutron Dose	1.83992	0.91563	0	0.987861	0	0.878326	0	1.13781	0	-	-	0.656494	0	0.841446	0	0.740578	0	1.54045	0	0.8359	0	1.02569	0	1.02483	0	1.21092	0	0.815429	0	0.86711	0	0.684017	0	0.595772	0	0.929826	0	0.67	0	1.71967	0	0.928079	0	0.709861	0	0.659556	0	0.784211
	Total Gamma Dose	163.325	139.359	0	138.366	0	138.502	0	152.455	0	-	-	144.68	0	155.038	0	140.421	0	130.737	0	153.038	0	155.122	0	150.376	0	154.468	0	143.588	0	152.806	0	148.316	0	142.384	0	150.942	0	150.835	0	155.14	0	148.467	0	150.132	0	145.018	0	151.98
Colon	Total Dose	0	0	0	0	0	0	0	0	0	0	0	0	0	0	0	0	0	0	0	0	0	0	0	0	0	0	0	0	0	0	0	0	0	0	0	0	0	0	0	0	0	0	0	0	0	0	0	0
	Total Neutron Dose	0.805266	0.91563	0	0.987861	0	0.878326	0	1.13781	0	1.83992	0	0.656494	0	0.841446	0	0.740578	0	1.54045	0	0.8359	0	1.02569	0	1.02483	0	1.21092	0	0.815429	0	0.86711	0	0.684017	0	0.595772	0	0.929826	0	0.67	0	1.71967	0	0.928079	0	0.709861	0	0.659556	0	0.784211
	Total Gamma Dose	153.565	139.359	0	138.366	0	138.502	0	152.455	0	163.325	0	144.68	0	155.038	0	140.421	0	130.737	0	153.038	0	155.122	0	150.376	0	154.468	0	143.588	0	152.806	0	148.316	0	142.384	0	150.942	0	150.835	0	155.14	0	148.467	0	150.132	0	145.018	0	151.98
Liver	Total Dose	0	0	0	0	0	0	0	0	0	0	0	0	0	0	0	0	0	0	0	-	-	0	0	0	0	0	0	0	0	0	0	0	0	0	0	0	0	0	0	0	0	0	0	0	0	0	0	0
	Total Neutron Dose	0.8359	0.91563	0	0.987861	0	0.878326	0	1.13781	0	1.83992	0	0.656494	0	0.841446	0	0.740578	0	1.54045	0	-	-	1.02569	0	1.02483	0	1.21092	0	0.815429	0	0.86711	0	0.684017	0	0.595772	0	0.929826	0	0.67	0	1.71967	0	0.928079	0	0.709861	0	0.659556	0	0.784211
	Total Gamma Dose	153.038	139.359	0	138.366	0	138.502	0	152.455	0	163.325	0	144.68	0	155.038	0	140.421	0	130.737	0	-	-	155.122	0	150.376	0	154.468	0	143.588	0	152.806	0	148.316	0	142.384	0	150.942	0	150.835	0	155.14	0	148.467	0	150.132	0	145.018	0	151.98
Lungs	Total Dose	0	0	0	0	0	0	0	0	0	0	0	0	0	0	0	0	0	0	0	0	0	-	-	0	0	0	0	0	0	0	0	0	0	0	0	0	0	0	0	0	0	0	0	0	0	0	0	0
	Total Neutron Dose	1.02569	0.91563	0	0.987861	0	0.878326	0	1.13781	0	1.83992	0	0.656494	0	0.841446	0	0.740578	0	1.54045	0	0.8359	0	-	-	1.02483	0	1.21092	0	0.815429	0	0.86711	0	0.684017	0	0.595772	0	0.929826	0	0.67	0	1.71967	0	0.928079	0	0.709861	0	0.659556	0	0.784211
	Total Gamma Dose	155.122	139.359	0	138.366	0	138.502	0	152.455	0	163.325	0	144.68	0	155.038	0	140.421	0	130.737	0	153.038	0	-	-	150.376	0	154.468	0	143.588	0	152.806	0	148.316	0	142.384	0	150.942	0	150.835	0	155.14	0	148.467	0	150.132	0	145.018	0	151.98
Stomach Wall	Total Dose	0	0	0	0	0	0	0	0	0	0	0	0	0	0	0	0	0	0	0	0	0	0	0	0	0	0	0	0	0	0	0	0	0	0	0	0	0	0	0	0	0	0	0	-	-	0	0	0
	Total Neutron Dose	0.709861	0.91563	0	0.987861	0	0.878326	0	1.13781	0	1.83992	0	0.656494	0	0.841446	0	0.740578	0	1.54045	0	0.8359	0	1.02569	0	1.02483	0	1.21092	0	0.815429	0	0.86711	0	0.684017	0	0.595772	0	0.929826	0	0.67	0	1.71967	0	0.928079	0	-	-	0.659556	0	0.784211
	Total Gamma Dose	150.132	139.359	0	138.366	0	138.502	0	152.455	0	163.325	0	144.68	0	155.038	0	140.421	0	130.737	0	153.038	0	155.122	0	150.376	0	154.468	0	143.588	0	152.806	0	148.316	0	142.384	0	150.942	0	150.835	0	155.14	0	148.467	0	-	-	145.018	0	151.98
Uterus	Total Dose	0	0	0	0	0	0	0	0	0	0	0	0	0	0	0	0	0	0	0	0	0	0	0	0	0	0	0	0	0	0	0	0	0	-	-	0	0	0	0	0	0	0	0	0	0	0	0	0
	Total Neutron Dose	0.595772	0.91563	0	0.987861	0	0.878326	0	1.13781	0	1.83992	0	0.656494	0	0.841446	0	0.740578	0	1.54045	0	0.8359	0	1.02569	0	1.02483	0	1.21092	0	0.815429	0	0.86711	0	0.684017	0	-	-	0.929826	0	0.67	0	1.71967	0	0.928079	0	0.709861	0	0.659556	0	0.784211
	Total Gamma Dose	142.384	139.359	0	138.366	0	138.502	0	152.455	0	163.325	0	144.68	0	155.038	0	140.421	0	130.737	0	153.038	0	155.122	0	150.376	0	154.468	0	143.588	0	152.806	0	148.316	0	-	-	150.942	0	150.835	0	155.14	0	148.467	0	150.132	0	145.018	0	151.98
[truncated: 9 more columns]

## Sheet: Light-GLOBE
			Surrogate organs
True organ			BoneSurface		ActiveMarrow		Adrenals		Brain		Breasts		GallBladderWall		HeartWall		Kidney		EyeLens		Liver		Lungs		LymphNodes		Muscle		Oesophagus		OralMucosa		Pancreas		Uterus/Prostate		SalivaryGlands		SmallIntestineWall		Skin		Spleen		StomachWall		Ovaries/Testes		Thymus
Organ	Dose Category	Dose (mGy)	Dose (mGy)	% diff.	Dose (mGy)	% diff.	Dose (mGy)	% diff.	Dose (mGy)	% diff.	Dose (mGy)	% diff.	Dose (mGy)	% diff.	Dose (mGy)	% diff.	Dose (mGy)	% diff.	Dose (mGy)	% diff.	Dose (mGy)	% diff.	Dose (mGy)	% diff.	Dose (mGy)	% diff.	Dose (mGy)	% diff.	Dose (mGy)	% diff.	Dose (mGy)	% diff.	Dose (mGy)	% diff.	Dose (mGy)	% diff.	Dose (mGy)	% diff.	Dose (mGy)	% diff.	Dose (mGy)	% diff.	Dose (mGy)	% diff.	Dose (mGy)	% diff.	Dose (mGy)	% diff.	Dose (mGy)
Breasts	Total Dose	0	0	0	0	0	0	0	0	0	-	-	0	0	0	0	0	0	0	0	0	0	0	0	0	0	0	0	0	0	0	0	0	0	0	0	0	0	0	0	0	0	0	0	0	0	0	0	0
	Total Neutron Dose	6.47609	2.71419	0	2.82468	0	2.08522	0	3.40931	0	-	-	2.48328	0	3.0886	0	1.91445	0	6.18897	0	2.82989	0	3.14768	0	3.29896	0	3.71156	0	2.28564	0	3.09425	0	2.28981	0	1.94683	0	2.96002	0	2.53725	0	5.2537	0	2.70182	0	2.44808	0	2.14278	0	2.94045
	Total Gamma Dose	441.824	400.364	0	398.471	0	403.447	0	443.276	0	-	-	438.142	0	461.881	0	404.537	0	449.349	0	445.118	0	458.739	0	442.268	0	453.556	0	427.627	0	463.812	0	438.206	0	428.075	0	444.193	0	450.642	0	450.261	0	434.197	0	443.479	0	445.104	0	465.205
Colon	Total Dose	0	0	0	0	0	0	0	0	0	0	0	0	0	0	0	0	0	0	0	0	0	0	0	0	0	0	0	0	0	0	0	0	0	0	0	0	0	0	0	0	0	0	0	0	0	0	0	0
	Total Neutron Dose	2.99324	2.71419	0	2.82468	0	2.08522	0	3.40931	0	6.47609	0	2.48328	0	3.0886	0	1.91445	0	6.18897	0	2.82989	0	3.14768	0	3.29896	0	3.71156	0	2.28564	0	3.09425	0	2.28981	0	1.94683	0	2.96002	0	2.53725	0	5.2537	0	2.70182	0	2.44808	0	2.14278	0	2.94045
	Total Gamma Dose	457.219	400.364	0	398.471	0	403.447	0	443.276	0	441.824	0	438.142	0	461.881	0	404.537	0	449.349	0	445.118	0	458.739	0	442.268	0	453.556	0	427.627	0	463.812	0	438.206	0	428.075	0	444.193	0	450.642	0	450.261	0	434.197	0	443.479	0	445.104	0	465.205
Liver	Total Dose	0	0	0	0	0	0	0	0	0	0	0	0	0	0	0	0	0	0	0	-	-	0	0	0	0	0	0	0	0	0	0	0	0	0	0	0	0	0	0	0	0	0	0	0	0	0	0	0
	Total Neutron Dose	2.82989	2.71419	0	2.82468	0	2.08522	0	3.40931	0	6.47609	0	2.48328	0	3.0886	0	1.91445	0	6.18897	0	-	-	3.14768	0	3.29896	0	3.71156	0	2.28564	0	3.09425	0	2.28981	0	1.94683	0	2.96002	0	2.53725	0	5.2537	0	2.70182	0	2.44808	0	2.14278	0	2.94045
	Total Gamma Dose	445.118	400.364	0	398.471	0	403.447	0	443.276	0	441.824	0	438.142	0	461.881	0	404.537	0	449.349	0	-	-	458.739	0	442.268	0	453.556	0	427.627	0	463.812	0	438.206	0	428.075	0	444.193	0	450.642	0	450.261	0	434.197	0	443.479	0	445.104	0	465.205
Lungs	Total Dose	0	0	0	0	0	0	0	0	0	0	0	0	0	0	0	0	0	0	0	0	0	-	-	0	0	0	0	0	0	0	0	0	0	0	0	0	0	0	0	0	0	0	0	0	0	0	0	0
	Total Neutron Dose	3.14768	2.71419	0	2.82468	0	2.08522	0	3.40931	0	6.47609	0	2.48328	0	3.0886	0	1.91445	0	6.18897	0	2.82989	0	-	-	3.29896	0	3.71156	0	2.28564	0	3.09425	0	2.28981	0	1.94683	0	2.96002	0	2.53725	0	5.2537	0	2.70182	0	2.44808	0	2.14278	0	2.94045
	Total Gamma Dose	458.739	400.364	0	398.471	0	403.447	0	443.276	0	441.824	0	438.142	0	461.881	0	404.537	0	449.349	0	445.118	0	-	-	442.268	0	453.556	0	427.627	0	463.812	0	438.206	0	428.075	0	444.193	0	450.642	0	450.261	0	434.197	0	443.479	0	445.104	0	465.205
Stomach Wall	Total Dose	0	0	0	0	0	0	0	0	0	0	0	0	0	0	0	0	0	0	0	0	0	0	0	0	0	0	0	0	0	0	0	0	0	0	0	0	0	0	0	0	0	0	0	-	-	0	0	0
	Total Neutron Dose	2.44808	2.71419	0	2.82468	0	2.08522	0	3.40931	0	6.47609	0	2.48328	0	3.0886	0	1.91445	0	6.18897	0	2.82989	0	3.14768	0	3.29896	0	3.71156	0	2.28564	0	3.09425	0	2.28981	0	1.94683	0	2.96002	0	2.53725	0	5.2537	0	2.70182	0	-	-	2.14278	0	2.94045
	Total Gamma Dose	443.479	400.364	0	398.471	0	403.447	0	443.276	0	441.824	0	438.142	0	461.881	0	404.537	0	449.349	0	445.118	0	458.739	0	442.268	0	453.556	0	427.627	0	463.812	0	438.206	0	428.075	0	444.193	0	450.642	0	450.261	0	434.197	0	-	-	445.104	0	465.205
Uterus	Total Dose	0	0	0	0	0	0	0	0	0	0	0	0	0	0	0	0	0	0	0	0	0	0	0	0	0	0	0	0	0	0	0	0	0	-	-	0	0	0	0	0	0	0	0	0	0	0	0	0
	Total Neutron Dose	1.94683	2.71419	0	2.82468	0	2.08522	0	3.40931	0	6.47609	0	2.48328	0	3.0886	0	1.91445	0	6.18897	0	2.82989	0	3.14768	0	3.29896	0	3.71156	0	2.28564	0	3.09425	0	2.28981	0	-	-	2.96002	0	2.53725	0	5.2537	0	2.70182	0	2.44808	0	2.14278	0	2.94045
	Total Gamma Dose	428.075	400.364	0	398.471	0	403.447	0	443.276	0	441.824	0	438.142	0	461.881	0	404.537	0	449.349	0	445.118	0	458.739	0	442.268	0	453.556	0	427.627	0	463.812	0	438.206	0	-	-	444.193	0	450.642	0	450.261	0	434.197	0	443.479	0	445.104	0	465.205
[truncated: 9 more columns]

## Sheet: Heavy-GLOBE
			Surrogate organs
True organ			BoneSurface		ActiveMarrow		Adrenals		Brain		Breasts		GallBladderWall		HeartWall		Kidney		EyeLens		Liver		Lungs		LymphNodes		Muscle		Oesophagus		OralMucosa		Pancreas		Uterus/Prostate		SalivaryGlands		SmallIntestineWall		Skin		Spleen		StomachWall		Ovaries/Testes		Thymus
Organ	Dose Category	Dose (mGy)	Dose (mGy)	% diff.	Dose (mGy)	% diff.	Dose (mGy)	% diff.	Dose (mGy)	% diff.	Dose (mGy)	% diff.	Dose (mGy)	% diff.	Dose (mGy)	% diff.	Dose (mGy)	% diff.	Dose (mGy)	% diff.	Dose (mGy)	% diff.	Dose (mGy)	% diff.	Dose (mGy)	% diff.	Dose (mGy)	% diff.	Dose (mGy)	% diff.	Dose (mGy)	% diff.	Dose (mGy)	% diff.	Dose (mGy)	% diff.	Dose (mGy)	% diff.	Dose (mGy)	% diff.	Dose (mGy)	% diff.	Dose (mGy)	% diff.	Dose (mGy)	% diff.	Dose (mGy)	% diff.	Dose (mGy)
Breasts	Total Dose	0	0	0	0	0	0	0	0	0	-	-	0	0	0	0	0	0	0	0	0	0	0	0	0	0	0	0	0	0	0	0	0	0	0	0	0	0	0	0	0	0	0	0	0	0	0	0	0
	Total Neutron Dose	1.91922	1.16329	0	1.24154	0	1.05489	0	1.46798	0	-	-	0.807621	0	1.05993	0	0.868809	0	1.87036	0	0.962809	0	1.24106	0	1.27001	0	1.49118	0	0.976973	0	1.12576	0	0.845832	0	0.79401	0	1.11875	0	0.83132	0	2.2165	0	1.2338	0	0.938221	0	0.727662	0	1.04676
	Total Gamma Dose	144.789	141.459	0	140.604	0	141.379	0	153.719	0	-	-	144.307	0	156.714	0	138.764	0	138.713	0	148.914	0	155.609	0	150.172	0	153.964	0	144.672	0	155.887	0	145.501	0	149.028	0	151.125	0	149.655	0	155.513	0	150.764	0	149.868	0	150.024	0	157.08
Colon	Total Dose	0	0	0	0	0	0	0	0	0	0	0	0	0	0	0	0	0	0	0	0	0	0	0	0	0	0	0	0	0	0	0	0	0	0	0	0	0	0	0	0	0	0	0	0	0	0	0	0
	Total Neutron Dose	0.961678	1.16329	0	1.24154	0	1.05489	0	1.46798	0	1.91922	0	0.807621	0	1.05993	0	0.868809	0	1.87036	0	0.962809	0	1.24106	0	1.27001	0	1.49118	0	0.976973	0	1.12576	0	0.845832	0	0.79401	0	1.11875	0	0.83132	0	2.2165	0	1.2338	0	0.938221	0	0.727662	0	1.04676
	Total Gamma Dose	151.613	141.459	0	140.604	0	141.379	0	153.719	0	144.789	0	144.307	0	156.714	0	138.764	0	138.713	0	148.914	0	155.609	0	150.172	0	153.964	0	144.672	0	155.887	0	145.501	0	149.028	0	151.125	0	149.655	0	155.513	0	150.764	0	149.868	0	150.024	0	157.08
Liver	Total Dose	0	0	0	0	0	0	0	0	0	0	0	0	0	0	0	0	0	0	0	-	-	0	0	0	0	0	0	0	0	0	0	0	0	0	0	0	0	0	0	0	0	0	0	0	0	0	0	0
	Total Neutron Dose	0.962809	1.16329	0	1.24154	0	1.05489	0	1.46798	0	1.91922	0	0.807621	0	1.05993	0	0.868809	0	1.87036	0	-	-	1.24106	0	1.27001	0	1.49118	0	0.976973	0	1.12576	0	0.845832	0	0.79401	0	1.11875	0	0.83132	0	2.2165	0	1.2338	0	0.938221	0	0.727662	0	1.04676
	Total Gamma Dose	148.914	141.459	0	140.604	0	141.379	0	153.719	0	144.789	0	144.307	0	156.714	0	138.764	0	138.713	0	-	-	155.609	0	150.172	0	153.964	0	144.672	0	155.887	0	145.501	0	149.028	0	151.125	0	149.655	0	155.513	0	150.764	0	149.868	0	150.024	0	157.08
Lungs	Total Dose	0	0	0	0	0	0	0	0	0	0	0	0	0	0	0	0	0	0	0	0	0	-	-	0	0	0	0	0	0	0	0	0	0	0	0	0	0	0	0	0	0	0	0	0	0	0	0	0
	Total Neutron Dose	1.24106	1.16329	0	1.24154	0	1.05489	0	1.46798	0	1.91922	0	0.807621	0	1.05993	0	0.868809	0	1.87036	0	0.962809	0	-	-	1.27001	0	1.49118	0	0.976973	0	1.12576	0	0.845832	0	0.79401	0	1.11875	0	0.83132	0	2.2165	0	1.2338	0	0.938221	0	0.727662	0	1.04676
	Total Gamma Dose	155.609	141.459	0	140.604	0	141.379	0	153.719	0	144.789	0	144.307	0	156.714	0	138.764	0	138.713	0	148.914	0	-	-	150.172	0	153.964	0	144.672	0	155.887	0	145.501	0	149.028	0	151.125	0	149.655	0	155.513	0	150.764	0	149.868	0	150.024	0	157.08
Stomach Wall	Total Dose	0	0	0	0	0	0	0	0	0	0	0	0	0	0	0	0	0	0	0	0	0	0	0	0	0	0	0	0	0	0	0	0	0	0	0	0	0	0	0	0	0	0	0	-	-	0	0	0
	Total Neutron Dose	0.938221	1.16329	0	1.24154	0	1.05489	0	1.46798	0	1.91922	0	0.807621	0	1.05993	0	0.868809	0	1.87036	0	0.962809	0	1.24106	0	1.27001	0	1.49118	0	0.976973	0	1.12576	0	0.845832	0	0.79401	0	1.11875	0	0.83132	0	2.2165	0	1.2338	0	-	-	0.727662	0	1.04676
	Total Gamma Dose	149.868	141.459	0	140.604	0	141.379	0	153.719	0	144.789	0	144.307	0	156.714	0	138.764	0	138.713	0	148.914	0	155.609	0	150.172	0	153.964	0	144.672	0	155.887	0	145.501	0	149.028	0	151.125	0	149.655	0	155.513	0	150.764	0	-	-	150.024	0	157.08
Uterus	Total Dose	0	0	0	0	0	0	0	0	0	0	0	0	0	0	0	0	0	0	0	0	0	0	0	0	0	0	0	0	0	0	0	0	0	-	-	0	0	0	0	0	0	0	0	0	0	0	0	0
	Total Neutron Dose	0.79401	1.16329	0	1.24154	0	1.05489	0	1.46798	0	1.91922	0	0.807621	0	1.05993	0	0.868809	0	1.87036	0	0.962809	0	1.24106	0	1.27001	0	1.49118	0	0.976973	0	1.12576	0	0.845832	0	-	-	1.11875	0	0.83132	0	2.2165	0	1.2338	0	0.938221	0	0.727662	0	1.04676
	Total Gamma Dose	149.028	141.459	0	140.604	0	141.379	0	153.719	0	144.789	0	144.307	0	156.714	0	138.764	0	138.713	0	148.914	0	155.609	0	150.172	0	153.964	0	144.672	0	155.887	0	145.501	0	-	-	151.125	0	149.655	0	155.513	0	150.764	0	149.868	0	150.024	0	157.08
[truncated: 9 more columns]
