# Supplementary material for: Japanese pediatric and adult atomic bomb survivor dosimetry: potential improvements using the J45 phantom series and modern Monte Carlo transport
Source: Radiat Environ Biophys. 2021 Oct 30;61(1):73–86. doi: 10.1007/s00411-021-00946-2 (PMC8897329; doi:10.1007/s00411-021-00946-2)
Supplement: Supplementary file 1 — Supplementary file1 (ZIP 2974 KB) [file 411_2021_946_MOESM1_ESM.zip › _supplementary/comprehensive surrogacy/Table_01f_Nagasaki_1000m.xlsx]

## Sheet: IO
			Surrogate organs
True organ			BoneSurface		ActiveMarrow		Adrenals		Brain		Breasts		GallBladderWall		HeartWall		Kidney		EyeLens		Liver		Lungs		LymphNodes		Muscle		Oesophagus		OralMucosa		Pancreas		Uterus/Prostate		SalivaryGlands		SmallIntestineWall		Skin		Spleen		StomachWall		Ovaries/Testes		Thymus
Organ	Dose Category	Dose (mGy)	Dose (mGy)	% diff.	Dose (mGy)	% diff.	Dose (mGy)	% diff.	Dose (mGy)	% diff.	Dose (mGy)	% diff.	Dose (mGy)	% diff.	Dose (mGy)	% diff.	Dose (mGy)	% diff.	Dose (mGy)	% diff.	Dose (mGy)	% diff.	Dose (mGy)	% diff.	Dose (mGy)	% diff.	Dose (mGy)	% diff.	Dose (mGy)	% diff.	Dose (mGy)	% diff.	Dose (mGy)	% diff.	Dose (mGy)	% diff.	Dose (mGy)	% diff.	Dose (mGy)	% diff.	Dose (mGy)	% diff.	Dose (mGy)	% diff.	Dose (mGy)	% diff.	Dose (mGy)	% diff.	Dose (mGy)
Breasts	Total Dose	0	0	0	0	0	0	0	0	0	-	-	0	0	0	0	0	0	0	0	0	0	0	0	0	0	0	0	0	0	0	0	0	0	0	0	0	0	0	0	0	0	0	0	0	0	0	0	0
	Total Neutron Dose	101.301	43.9757	0	45.3727	0	34.006	0	54.4698	0	-	-	38.9246	0	48.6039	0	31.8733	0	101.278	0	44.4932	0	50.1414	0	52.1023	0	59.0027	0	37.0436	0	49.2515	0	37.5233	0	32.6004	0	46.1664	0	40.803	0	82.4664	0	45.0525	0	40.0546	0	37.0523	0	47.8176
	Total Gamma Dose	8572.64	7922.25	0	7860.61	0	7833.8	0	8665.29	0	-	-	8290.38	0	9027.7	0	7834.91	0	6672.11	0	8471.99	0	8914.44	0	8481.21	0	8799.37	0	8081.22	0	8378.85	0	8932.6	0	7866.01	0	8447.79	0	8758.7	0	8357.34	0	9287.46	0	8895.82	0	8637.33	0	9011.62
Colon	Total Dose	0	0	0	0	0	0	0	0	0	0	0	0	0	0	0	0	0	0	0	0	0	0	0	0	0	0	0	0	0	0	0	0	0	0	0	0	0	0	0	0	0	0	0	0	0	0	0	0
	Total Neutron Dose	48.7683	43.9757	0	45.3727	0	34.006	0	54.4698	0	101.301	0	38.9246	0	48.6039	0	31.8733	0	101.278	0	44.4932	0	50.1414	0	52.1023	0	59.0027	0	37.0436	0	49.2515	0	37.5233	0	32.6004	0	46.1664	0	40.803	0	82.4664	0	45.0525	0	40.0546	0	37.0523	0	47.8176
	Total Gamma Dose	8883.13	7922.25	0	7860.61	0	7833.8	0	8665.29	0	8572.64	0	8290.38	0	9027.7	0	7834.91	0	6672.11	0	8471.99	0	8914.44	0	8481.21	0	8799.37	0	8081.22	0	8378.85	0	8932.6	0	7866.01	0	8447.79	0	8758.7	0	8357.34	0	9287.46	0	8895.82	0	8637.33	0	9011.62
Liver	Total Dose	0	0	0	0	0	0	0	0	0	0	0	0	0	0	0	0	0	0	0	-	-	0	0	0	0	0	0	0	0	0	0	0	0	0	0	0	0	0	0	0	0	0	0	0	0	0	0	0
	Total Neutron Dose	44.4932	43.9757	0	45.3727	0	34.006	0	54.4698	0	101.301	0	38.9246	0	48.6039	0	31.8733	0	101.278	0	-	-	50.1414	0	52.1023	0	59.0027	0	37.0436	0	49.2515	0	37.5233	0	32.6004	0	46.1664	0	40.803	0	82.4664	0	45.0525	0	40.0546	0	37.0523	0	47.8176
	Total Gamma Dose	8471.99	7922.25	0	7860.61	0	7833.8	0	8665.29	0	8572.64	0	8290.38	0	9027.7	0	7834.91	0	6672.11	0	-	-	8914.44	0	8481.21	0	8799.37	0	8081.22	0	8378.85	0	8932.6	0	7866.01	0	8447.79	0	8758.7	0	8357.34	0	9287.46	0	8895.82	0	8637.33	0	9011.62
Lungs	Total Dose	0	0	0	0	0	0	0	0	0	0	0	0	0	0	0	0	0	0	0	0	0	-	-	0	0	0	0	0	0	0	0	0	0	0	0	0	0	0	0	0	0	0	0	0	0	0	0	0
	Total Neutron Dose	50.1414	43.9757	0	45.3727	0	34.006	0	54.4698	0	101.301	0	38.9246	0	48.6039	0	31.8733	0	101.278	0	44.4932	0	-	-	52.1023	0	59.0027	0	37.0436	0	49.2515	0	37.5233	0	32.6004	0	46.1664	0	40.803	0	82.4664	0	45.0525	0	40.0546	0	37.0523	0	47.8176
	Total Gamma Dose	8914.44	7922.25	0	7860.61	0	7833.8	0	8665.29	0	8572.64	0	8290.38	0	9027.7	0	7834.91	0	6672.11	0	8471.99	0	-	-	8481.21	0	8799.37	0	8081.22	0	8378.85	0	8932.6	0	7866.01	0	8447.79	0	8758.7	0	8357.34	0	9287.46	0	8895.82	0	8637.33	0	9011.62
Stomach Wall	Total Dose	0	0	0	0	0	0	0	0	0	0	0	0	0	0	0	0	0	0	0	0	0	0	0	0	0	0	0	0	0	0	0	0	0	0	0	0	0	0	0	0	0	0	0	-	-	0	0	0
	Total Neutron Dose	40.0546	43.9757	0	45.3727	0	34.006	0	54.4698	0	101.301	0	38.9246	0	48.6039	0	31.8733	0	101.278	0	44.4932	0	50.1414	0	52.1023	0	59.0027	0	37.0436	0	49.2515	0	37.5233	0	32.6004	0	46.1664	0	40.803	0	82.4664	0	45.0525	0	-	-	37.0523	0	47.8176
	Total Gamma Dose	8895.82	7922.25	0	7860.61	0	7833.8	0	8665.29	0	8572.64	0	8290.38	0	9027.7	0	7834.91	0	6672.11	0	8471.99	0	8914.44	0	8481.21	0	8799.37	0	8081.22	0	8378.85	0	8932.6	0	7866.01	0	8447.79	0	8758.7	0	8357.34	0	9287.46	0	-	-	8637.33	0	9011.62
Uterus	Total Dose	0	0	0	0	0	0	0	0	0	0	0	0	0	0	0	0	0	0	0	0	0	0	0	0	0	0	0	0	0	0	0	0	0	-	-	0	0	0	0	0	0	0	0	0	0	0	0	0
	Total Neutron Dose	32.6004	43.9757	0	45.3727	0	34.006	0	54.4698	0	101.301	0	38.9246	0	48.6039	0	31.8733	0	101.278	0	44.4932	0	50.1414	0	52.1023	0	59.0027	0	37.0436	0	49.2515	0	37.5233	0	-	-	46.1664	0	40.803	0	82.4664	0	45.0525	0	40.0546	0	37.0523	0	47.8176
	Total Gamma Dose	7866.01	7922.25	0	7860.61	0	7833.8	0	8665.29	0	8572.64	0	8290.38	0	9027.7	0	7834.91	0	6672.11	0	8471.99	0	8914.44	0	8481.21	0	8799.37	0	8081.22	0	8378.85	0	8932.6	0	-	-	8447.79	0	8758.7	0	8357.34	0	9287.46	0	8895.82	0	8637.33	0	9011.62
[truncated: 9 more columns]

## Sheet: Light-9P
			Surrogate organs
True organ			BoneSurface		ActiveMarrow		Adrenals		Brain		Breasts		GallBladderWall		HeartWall		Kidney		EyeLens		Liver		Lungs		LymphNodes		Muscle		Oesophagus		OralMucosa		Pancreas		Uterus/Prostate		SalivaryGlands		SmallIntestineWall		Skin		Spleen		StomachWall		Ovaries/Testes		Thymus
Organ	Dose Category	Dose (mGy)	Dose (mGy)	% diff.	Dose (mGy)	% diff.	Dose (mGy)	% diff.	Dose (mGy)	% diff.	Dose (mGy)	% diff.	Dose (mGy)	% diff.	Dose (mGy)	% diff.	Dose (mGy)	% diff.	Dose (mGy)	% diff.	Dose (mGy)	% diff.	Dose (mGy)	% diff.	Dose (mGy)	% diff.	Dose (mGy)	% diff.	Dose (mGy)	% diff.	Dose (mGy)	% diff.	Dose (mGy)	% diff.	Dose (mGy)	% diff.	Dose (mGy)	% diff.	Dose (mGy)	% diff.	Dose (mGy)	% diff.	Dose (mGy)	% diff.	Dose (mGy)	% diff.	Dose (mGy)	% diff.	Dose (mGy)
Breasts	Total Dose	0	0	0	0	0	0	0	0	0	-	-	0	0	0	0	0	0	0	0	0	0	0	0	0	0	0	0	0	0	0	0	0	0	0	0	0	0	0	0	0	0	0	0	0	0	0	0	0
	Total Neutron Dose	78.2286	30.6223	0	31.9052	0	23.1583	0	38.2735	0	-	-	28.4795	0	35.5205	0	22.3434	0	60.7156	0	32.8792	0	36.2318	0	37.7767	0	42.4175	0	26.599	0	38.6605	0	27.8588	0	24.4695	0	35.2271	0	31.23	0	56.8734	0	33.1455	0	30.1893	0	29.9854	0	34.6651
	Total Gamma Dose	7014.19	6125.83	0	6088.69	0	5922.26	0	6577.35	0	-	-	6626.49	0	6871.03	0	6100.48	0	6472.78	0	6699.31	0	6839.06	0	6619.43	0	6803.22	0	6306.45	0	6742.7	0	6600.42	0	6269.76	0	6643.69	0	6733.12	0	6790.6	0	6505.63	0	6695.07	0	6358	0	6901.31
Colon	Total Dose	0	0	0	0	0	0	0	0	0	0	0	0	0	0	0	0	0	0	0	0	0	0	0	0	0	0	0	0	0	0	0	0	0	0	0	0	0	0	0	0	0	0	0	0	0	0	0	0
	Total Neutron Dose	36.8015	30.6223	0	31.9052	0	23.1583	0	38.2735	0	78.2286	0	28.4795	0	35.5205	0	22.3434	0	60.7156	0	32.8792	0	36.2318	0	37.7767	0	42.4175	0	26.599	0	38.6605	0	27.8588	0	24.4695	0	35.2271	0	31.23	0	56.8734	0	33.1455	0	30.1893	0	29.9854	0	34.6651
	Total Gamma Dose	6861.38	6125.83	0	6088.69	0	5922.26	0	6577.35	0	7014.19	0	6626.49	0	6871.03	0	6100.48	0	6472.78	0	6699.31	0	6839.06	0	6619.43	0	6803.22	0	6306.45	0	6742.7	0	6600.42	0	6269.76	0	6643.69	0	6733.12	0	6790.6	0	6505.63	0	6695.07	0	6358	0	6901.31
Liver	Total Dose	0	0	0	0	0	0	0	0	0	0	0	0	0	0	0	0	0	0	0	-	-	0	0	0	0	0	0	0	0	0	0	0	0	0	0	0	0	0	0	0	0	0	0	0	0	0	0	0
	Total Neutron Dose	32.8792	30.6223	0	31.9052	0	23.1583	0	38.2735	0	78.2286	0	28.4795	0	35.5205	0	22.3434	0	60.7156	0	-	-	36.2318	0	37.7767	0	42.4175	0	26.599	0	38.6605	0	27.8588	0	24.4695	0	35.2271	0	31.23	0	56.8734	0	33.1455	0	30.1893	0	29.9854	0	34.6651
	Total Gamma Dose	6699.31	6125.83	0	6088.69	0	5922.26	0	6577.35	0	7014.19	0	6626.49	0	6871.03	0	6100.48	0	6472.78	0	-	-	6839.06	0	6619.43	0	6803.22	0	6306.45	0	6742.7	0	6600.42	0	6269.76	0	6643.69	0	6733.12	0	6790.6	0	6505.63	0	6695.07	0	6358	0	6901.31
Lungs	Total Dose	0	0	0	0	0	0	0	0	0	0	0	0	0	0	0	0	0	0	0	0	0	-	-	0	0	0	0	0	0	0	0	0	0	0	0	0	0	0	0	0	0	0	0	0	0	0	0	0
	Total Neutron Dose	36.2318	30.6223	0	31.9052	0	23.1583	0	38.2735	0	78.2286	0	28.4795	0	35.5205	0	22.3434	0	60.7156	0	32.8792	0	-	-	37.7767	0	42.4175	0	26.599	0	38.6605	0	27.8588	0	24.4695	0	35.2271	0	31.23	0	56.8734	0	33.1455	0	30.1893	0	29.9854	0	34.6651
	Total Gamma Dose	6839.06	6125.83	0	6088.69	0	5922.26	0	6577.35	0	7014.19	0	6626.49	0	6871.03	0	6100.48	0	6472.78	0	6699.31	0	-	-	6619.43	0	6803.22	0	6306.45	0	6742.7	0	6600.42	0	6269.76	0	6643.69	0	6733.12	0	6790.6	0	6505.63	0	6695.07	0	6358	0	6901.31
Stomach Wall	Total Dose	0	0	0	0	0	0	0	0	0	0	0	0	0	0	0	0	0	0	0	0	0	0	0	0	0	0	0	0	0	0	0	0	0	0	0	0	0	0	0	0	0	0	0	-	-	0	0	0
	Total Neutron Dose	30.1893	30.6223	0	31.9052	0	23.1583	0	38.2735	0	78.2286	0	28.4795	0	35.5205	0	22.3434	0	60.7156	0	32.8792	0	36.2318	0	37.7767	0	42.4175	0	26.599	0	38.6605	0	27.8588	0	24.4695	0	35.2271	0	31.23	0	56.8734	0	33.1455	0	-	-	29.9854	0	34.6651
	Total Gamma Dose	6695.07	6125.83	0	6088.69	0	5922.26	0	6577.35	0	7014.19	0	6626.49	0	6871.03	0	6100.48	0	6472.78	0	6699.31	0	6839.06	0	6619.43	0	6803.22	0	6306.45	0	6742.7	0	6600.42	0	6269.76	0	6643.69	0	6733.12	0	6790.6	0	6505.63	0	-	-	6358	0	6901.31
Uterus	Total Dose	0	0	0	0	0	0	0	0	0	0	0	0	0	0	0	0	0	0	0	0	0	0	0	0	0	0	0	0	0	0	0	0	0	-	-	0	0	0	0	0	0	0	0	0	0	0	0	0
	Total Neutron Dose	24.4695	30.6223	0	31.9052	0	23.1583	0	38.2735	0	78.2286	0	28.4795	0	35.5205	0	22.3434	0	60.7156	0	32.8792	0	36.2318	0	37.7767	0	42.4175	0	26.599	0	38.6605	0	27.8588	0	-	-	35.2271	0	31.23	0	56.8734	0	33.1455	0	30.1893	0	29.9854	0	34.6651
	Total Gamma Dose	6269.76	6125.83	0	6088.69	0	5922.26	0	6577.35	0	7014.19	0	6626.49	0	6871.03	0	6100.48	0	6472.78	0	6699.31	0	6839.06	0	6619.43	0	6803.22	0	6306.45	0	6742.7	0	6600.42	0	-	-	6643.69	0	6733.12	0	6790.6	0	6505.63	0	6695.07	0	6358	0	6901.31
[truncated: 9 more columns]

## Sheet: Heavy-9P
			Surrogate organs
True organ			BoneSurface		ActiveMarrow		Adrenals		Brain		Breasts		GallBladderWall		HeartWall		Kidney		EyeLens		Liver		Lungs		LymphNodes		Muscle		Oesophagus		OralMucosa		Pancreas		Uterus/Prostate		SalivaryGlands		SmallIntestineWall		Skin		Spleen		StomachWall		Ovaries/Testes		Thymus
Organ	Dose Category	Dose (mGy)	Dose (mGy)	% diff.	Dose (mGy)	% diff.	Dose (mGy)	% diff.	Dose (mGy)	% diff.	Dose (mGy)	% diff.	Dose (mGy)	% diff.	Dose (mGy)	% diff.	Dose (mGy)	% diff.	Dose (mGy)	% diff.	Dose (mGy)	% diff.	Dose (mGy)	% diff.	Dose (mGy)	% diff.	Dose (mGy)	% diff.	Dose (mGy)	% diff.	Dose (mGy)	% diff.	Dose (mGy)	% diff.	Dose (mGy)	% diff.	Dose (mGy)	% diff.	Dose (mGy)	% diff.	Dose (mGy)	% diff.	Dose (mGy)	% diff.	Dose (mGy)	% diff.	Dose (mGy)	% diff.	Dose (mGy)
Breasts	Total Dose	0	0	0	0	0	0	0	0	0	-	-	0	0	0	0	0	0	0	0	0	0	0	0	0	0	0	0	0	0	0	0	0	0	0	0	0	0	0	0	0	0	0	0	0	0	0	0	0
	Total Neutron Dose	30.0051	13.2311	0	14.1225	0	12.5966	0	16.252	0	-	-	10.1609	0	12.5364	0	10.654	0	23.9357	0	12.5401	0	14.6449	0	14.8224	0	17.2675	0	11.6595	0	13.1065	0	9.68262	0	9.04241	0	13.6552	0	10.2768	0	24.2654	0	12.9364	0	10.1352	0	9.29217	0	12.2709
	Total Gamma Dose	2480.46	2264.81	0	2247.95	0	2249.6	0	2447.41	0	-	-	2365.49	0	2464.69	0	2229	0	2378.97	0	2399.49	0	2463.36	0	2368.69	0	2445.17	0	2293.58	0	2386.95	0	2322.18	0	2302.86	0	2399.19	0	2376.97	0	2477.28	0	2376.73	0	2356.87	0	2221.04	0	2494.04
Colon	Total Dose	0	0	0	0	0	0	0	0	0	0	0	0	0	0	0	0	0	0	0	0	0	0	0	0	0	0	0	0	0	0	0	0	0	0	0	0	0	0	0	0	0	0	0	0	0	0	0	0
	Total Neutron Dose	11.6642	13.2311	0	14.1225	0	12.5966	0	16.252	0	30.0051	0	10.1609	0	12.5364	0	10.654	0	23.9357	0	12.5401	0	14.6449	0	14.8224	0	17.2675	0	11.6595	0	13.1065	0	9.68262	0	9.04241	0	13.6552	0	10.2768	0	24.2654	0	12.9364	0	10.1352	0	9.29217	0	12.2709
	Total Gamma Dose	2407.4	2264.81	0	2247.95	0	2249.6	0	2447.41	0	2480.46	0	2365.49	0	2464.69	0	2229	0	2378.97	0	2399.49	0	2463.36	0	2368.69	0	2445.17	0	2293.58	0	2386.95	0	2322.18	0	2302.86	0	2399.19	0	2376.97	0	2477.28	0	2376.73	0	2356.87	0	2221.04	0	2494.04
Liver	Total Dose	0	0	0	0	0	0	0	0	0	0	0	0	0	0	0	0	0	0	0	-	-	0	0	0	0	0	0	0	0	0	0	0	0	0	0	0	0	0	0	0	0	0	0	0	0	0	0	0
	Total Neutron Dose	12.5401	13.2311	0	14.1225	0	12.5966	0	16.252	0	30.0051	0	10.1609	0	12.5364	0	10.654	0	23.9357	0	-	-	14.6449	0	14.8224	0	17.2675	0	11.6595	0	13.1065	0	9.68262	0	9.04241	0	13.6552	0	10.2768	0	24.2654	0	12.9364	0	10.1352	0	9.29217	0	12.2709
	Total Gamma Dose	2399.49	2264.81	0	2247.95	0	2249.6	0	2447.41	0	2480.46	0	2365.49	0	2464.69	0	2229	0	2378.97	0	-	-	2463.36	0	2368.69	0	2445.17	0	2293.58	0	2386.95	0	2322.18	0	2302.86	0	2399.19	0	2376.97	0	2477.28	0	2376.73	0	2356.87	0	2221.04	0	2494.04
Lungs	Total Dose	0	0	0	0	0	0	0	0	0	0	0	0	0	0	0	0	0	0	0	0	0	-	-	0	0	0	0	0	0	0	0	0	0	0	0	0	0	0	0	0	0	0	0	0	0	0	0	0
	Total Neutron Dose	14.6449	13.2311	0	14.1225	0	12.5966	0	16.252	0	30.0051	0	10.1609	0	12.5364	0	10.654	0	23.9357	0	12.5401	0	-	-	14.8224	0	17.2675	0	11.6595	0	13.1065	0	9.68262	0	9.04241	0	13.6552	0	10.2768	0	24.2654	0	12.9364	0	10.1352	0	9.29217	0	12.2709
	Total Gamma Dose	2463.36	2264.81	0	2247.95	0	2249.6	0	2447.41	0	2480.46	0	2365.49	0	2464.69	0	2229	0	2378.97	0	2399.49	0	-	-	2368.69	0	2445.17	0	2293.58	0	2386.95	0	2322.18	0	2302.86	0	2399.19	0	2376.97	0	2477.28	0	2376.73	0	2356.87	0	2221.04	0	2494.04
Stomach Wall	Total Dose	0	0	0	0	0	0	0	0	0	0	0	0	0	0	0	0	0	0	0	0	0	0	0	0	0	0	0	0	0	0	0	0	0	0	0	0	0	0	0	0	0	0	0	-	-	0	0	0
	Total Neutron Dose	10.1352	13.2311	0	14.1225	0	12.5966	0	16.252	0	30.0051	0	10.1609	0	12.5364	0	10.654	0	23.9357	0	12.5401	0	14.6449	0	14.8224	0	17.2675	0	11.6595	0	13.1065	0	9.68262	0	9.04241	0	13.6552	0	10.2768	0	24.2654	0	12.9364	0	-	-	9.29217	0	12.2709
	Total Gamma Dose	2356.87	2264.81	0	2247.95	0	2249.6	0	2447.41	0	2480.46	0	2365.49	0	2464.69	0	2229	0	2378.97	0	2399.49	0	2463.36	0	2368.69	0	2445.17	0	2293.58	0	2386.95	0	2322.18	0	2302.86	0	2399.19	0	2376.97	0	2477.28	0	2376.73	0	-	-	2221.04	0	2494.04
Uterus	Total Dose	0	0	0	0	0	0	0	0	0	0	0	0	0	0	0	0	0	0	0	0	0	0	0	0	0	0	0	0	0	0	0	0	0	-	-	0	0	0	0	0	0	0	0	0	0	0	0	0
	Total Neutron Dose	9.04241	13.2311	0	14.1225	0	12.5966	0	16.252	0	30.0051	0	10.1609	0	12.5364	0	10.654	0	23.9357	0	12.5401	0	14.6449	0	14.8224	0	17.2675	0	11.6595	0	13.1065	0	9.68262	0	-	-	13.6552	0	10.2768	0	24.2654	0	12.9364	0	10.1352	0	9.29217	0	12.2709
	Total Gamma Dose	2302.86	2264.81	0	2247.95	0	2249.6	0	2447.41	0	2480.46	0	2365.49	0	2464.69	0	2229	0	2378.97	0	2399.49	0	2463.36	0	2368.69	0	2445.17	0	2293.58	0	2386.95	0	2322.18	0	-	-	2399.19	0	2376.97	0	2477.28	0	2376.73	0	2356.87	0	2221.04	0	2494.04
[truncated: 9 more columns]

## Sheet: Light-GLOBE
			Surrogate organs
True organ			BoneSurface		ActiveMarrow		Adrenals		Brain		Breasts		GallBladderWall		HeartWall		Kidney		EyeLens		Liver		Lungs		LymphNodes		Muscle		Oesophagus		OralMucosa		Pancreas		Uterus/Prostate		SalivaryGlands		SmallIntestineWall		Skin		Spleen		StomachWall		Ovaries/Testes		Thymus
Organ	Dose Category	Dose (mGy)	Dose (mGy)	% diff.	Dose (mGy)	% diff.	Dose (mGy)	% diff.	Dose (mGy)	% diff.	Dose (mGy)	% diff.	Dose (mGy)	% diff.	Dose (mGy)	% diff.	Dose (mGy)	% diff.	Dose (mGy)	% diff.	Dose (mGy)	% diff.	Dose (mGy)	% diff.	Dose (mGy)	% diff.	Dose (mGy)	% diff.	Dose (mGy)	% diff.	Dose (mGy)	% diff.	Dose (mGy)	% diff.	Dose (mGy)	% diff.	Dose (mGy)	% diff.	Dose (mGy)	% diff.	Dose (mGy)	% diff.	Dose (mGy)	% diff.	Dose (mGy)	% diff.	Dose (mGy)	% diff.	Dose (mGy)
Breasts	Total Dose	0	0	0	0	0	0	0	0	0	-	-	0	0	0	0	0	0	0	0	0	0	0	0	0	0	0	0	0	0	0	0	0	0	0	0	0	0	0	0	0	0	0	0	0	0	0	0	0
	Total Neutron Dose	95.2203	38.3229	0	39.7414	0	30.2524	0	47.9966	0	-	-	34.1653	0	43.292	0	26.6285	0	87.4888	0	38.5764	0	44.361	0	45.6024	0	51.7996	0	32.5452	0	43.7599	0	32.9156	0	25.9804	0	41.3824	0	35.9028	0	72.0885	0	39.9513	0	35.3738	0	33.7466	0	41.1085
	Total Gamma Dose	7391.18	6783.43	0	6746.55	0	6802.05	0	7348.07	0	-	-	7258.2	0	7567.39	0	6778.59	0	8219.13	0	7420.82	0	7583.7	0	7329.09	0	7506.17	0	6996.82	0	7490.84	0	7270.54	0	6860.8	0	7269.45	0	7431.79	0	7519.46	0	7205.56	0	7386.16	0	7241.32	0	7626.06
Colon	Total Dose	0	0	0	0	0	0	0	0	0	0	0	0	0	0	0	0	0	0	0	0	0	0	0	0	0	0	0	0	0	0	0	0	0	0	0	0	0	0	0	0	0	0	0	0	0	0	0	0
	Total Neutron Dose	42.7846	38.3229	0	39.7414	0	30.2524	0	47.9966	0	95.2203	0	34.1653	0	43.292	0	26.6285	0	87.4888	0	38.5764	0	44.361	0	45.6024	0	51.7996	0	32.5452	0	43.7599	0	32.9156	0	25.9804	0	41.3824	0	35.9028	0	72.0885	0	39.9513	0	35.3738	0	33.7466	0	41.1085
	Total Gamma Dose	7576.01	6783.43	0	6746.55	0	6802.05	0	7348.07	0	7391.18	0	7258.2	0	7567.39	0	6778.59	0	8219.13	0	7420.82	0	7583.7	0	7329.09	0	7506.17	0	6996.82	0	7490.84	0	7270.54	0	6860.8	0	7269.45	0	7431.79	0	7519.46	0	7205.56	0	7386.16	0	7241.32	0	7626.06
Liver	Total Dose	0	0	0	0	0	0	0	0	0	0	0	0	0	0	0	0	0	0	0	-	-	0	0	0	0	0	0	0	0	0	0	0	0	0	0	0	0	0	0	0	0	0	0	0	0	0	0	0
	Total Neutron Dose	38.5764	38.3229	0	39.7414	0	30.2524	0	47.9966	0	95.2203	0	34.1653	0	43.292	0	26.6285	0	87.4888	0	-	-	44.361	0	45.6024	0	51.7996	0	32.5452	0	43.7599	0	32.9156	0	25.9804	0	41.3824	0	35.9028	0	72.0885	0	39.9513	0	35.3738	0	33.7466	0	41.1085
	Total Gamma Dose	7420.82	6783.43	0	6746.55	0	6802.05	0	7348.07	0	7391.18	0	7258.2	0	7567.39	0	6778.59	0	8219.13	0	-	-	7583.7	0	7329.09	0	7506.17	0	6996.82	0	7490.84	0	7270.54	0	6860.8	0	7269.45	0	7431.79	0	7519.46	0	7205.56	0	7386.16	0	7241.32	0	7626.06
Lungs	Total Dose	0	0	0	0	0	0	0	0	0	0	0	0	0	0	0	0	0	0	0	0	0	-	-	0	0	0	0	0	0	0	0	0	0	0	0	0	0	0	0	0	0	0	0	0	0	0	0	0
	Total Neutron Dose	44.361	38.3229	0	39.7414	0	30.2524	0	47.9966	0	95.2203	0	34.1653	0	43.292	0	26.6285	0	87.4888	0	38.5764	0	-	-	45.6024	0	51.7996	0	32.5452	0	43.7599	0	32.9156	0	25.9804	0	41.3824	0	35.9028	0	72.0885	0	39.9513	0	35.3738	0	33.7466	0	41.1085
	Total Gamma Dose	7583.7	6783.43	0	6746.55	0	6802.05	0	7348.07	0	7391.18	0	7258.2	0	7567.39	0	6778.59	0	8219.13	0	7420.82	0	-	-	7329.09	0	7506.17	0	6996.82	0	7490.84	0	7270.54	0	6860.8	0	7269.45	0	7431.79	0	7519.46	0	7205.56	0	7386.16	0	7241.32	0	7626.06
Stomach Wall	Total Dose	0	0	0	0	0	0	0	0	0	0	0	0	0	0	0	0	0	0	0	0	0	0	0	0	0	0	0	0	0	0	0	0	0	0	0	0	0	0	0	0	0	0	0	-	-	0	0	0
	Total Neutron Dose	35.3738	38.3229	0	39.7414	0	30.2524	0	47.9966	0	95.2203	0	34.1653	0	43.292	0	26.6285	0	87.4888	0	38.5764	0	44.361	0	45.6024	0	51.7996	0	32.5452	0	43.7599	0	32.9156	0	25.9804	0	41.3824	0	35.9028	0	72.0885	0	39.9513	0	-	-	33.7466	0	41.1085
	Total Gamma Dose	7386.16	6783.43	0	6746.55	0	6802.05	0	7348.07	0	7391.18	0	7258.2	0	7567.39	0	6778.59	0	8219.13	0	7420.82	0	7583.7	0	7329.09	0	7506.17	0	6996.82	0	7490.84	0	7270.54	0	6860.8	0	7269.45	0	7431.79	0	7519.46	0	7205.56	0	-	-	7241.32	0	7626.06
Uterus	Total Dose	0	0	0	0	0	0	0	0	0	0	0	0	0	0	0	0	0	0	0	0	0	0	0	0	0	0	0	0	0	0	0	0	0	-	-	0	0	0	0	0	0	0	0	0	0	0	0	0
	Total Neutron Dose	25.9804	38.3229	0	39.7414	0	30.2524	0	47.9966	0	95.2203	0	34.1653	0	43.292	0	26.6285	0	87.4888	0	38.5764	0	44.361	0	45.6024	0	51.7996	0	32.5452	0	43.7599	0	32.9156	0	-	-	41.3824	0	35.9028	0	72.0885	0	39.9513	0	35.3738	0	33.7466	0	41.1085
	Total Gamma Dose	6860.8	6783.43	0	6746.55	0	6802.05	0	7348.07	0	7391.18	0	7258.2	0	7567.39	0	6778.59	0	8219.13	0	7420.82	0	7583.7	0	7329.09	0	7506.17	0	6996.82	0	7490.84	0	7270.54	0	-	-	7269.45	0	7431.79	0	7519.46	0	7205.56	0	7386.16	0	7241.32	0	7626.06
[truncated: 9 more columns]

## Sheet: Heavy-GLOBE
			Surrogate organs
True organ			BoneSurface		ActiveMarrow		Adrenals		Brain		Breasts		GallBladderWall		HeartWall		Kidney		EyeLens		Liver		Lungs		LymphNodes		Muscle		Oesophagus		OralMucosa		Pancreas		Uterus/Prostate		SalivaryGlands		SmallIntestineWall		Skin		Spleen		StomachWall		Ovaries/Testes		Thymus
Organ	Dose Category	Dose (mGy)	Dose (mGy)	% diff.	Dose (mGy)	% diff.	Dose (mGy)	% diff.	Dose (mGy)	% diff.	Dose (mGy)	% diff.	Dose (mGy)	% diff.	Dose (mGy)	% diff.	Dose (mGy)	% diff.	Dose (mGy)	% diff.	Dose (mGy)	% diff.	Dose (mGy)	% diff.	Dose (mGy)	% diff.	Dose (mGy)	% diff.	Dose (mGy)	% diff.	Dose (mGy)	% diff.	Dose (mGy)	% diff.	Dose (mGy)	% diff.	Dose (mGy)	% diff.	Dose (mGy)	% diff.	Dose (mGy)	% diff.	Dose (mGy)	% diff.	Dose (mGy)	% diff.	Dose (mGy)	% diff.	Dose (mGy)
Breasts	Total Dose	0	0	0	0	0	0	0	0	0	-	-	0	0	0	0	0	0	0	0	0	0	0	0	0	0	0	0	0	0	0	0	0	0	0	0	0	0	0	0	0	0	0	0	0	0	0	0	0
	Total Neutron Dose	26.5047	16.4864	0	17.4867	0	13.9928	0	21.3501	0	-	-	11.9142	0	14.9393	0	12.7411	0	28.5656	0	13.9259	0	17.4293	0	17.7473	0	20.622	0	14.2784	0	16.3968	0	12.1922	0	10.3001	0	16.8331	0	11.7792	0	30.4621	0	17.6451	0	12.6897	0	10.5206	0	15.2433
	Total Gamma Dose	2511.68	2363.99	0	2343.32	0	2314.56	0	2518.56	0	-	-	2303.78	0	2544.82	0	2357.29	0	2872.18	0	2455.63	0	2530.57	0	2443.55	0	2503.53	0	2367.71	0	2477.59	0	2360.74	0	2269.83	0	2444.73	0	2416.66	0	2545.15	0	2457.88	0	2455.19	0	2398.7	0	2525.49
Colon	Total Dose	0	0	0	0	0	0	0	0	0	0	0	0	0	0	0	0	0	0	0	0	0	0	0	0	0	0	0	0	0	0	0	0	0	0	0	0	0	0	0	0	0	0	0	0	0	0	0	0
	Total Neutron Dose	13.9233	16.4864	0	17.4867	0	13.9928	0	21.3501	0	26.5047	0	11.9142	0	14.9393	0	12.7411	0	28.5656	0	13.9259	0	17.4293	0	17.7473	0	20.622	0	14.2784	0	16.3968	0	12.1922	0	10.3001	0	16.8331	0	11.7792	0	30.4621	0	17.6451	0	12.6897	0	10.5206	0	15.2433
	Total Gamma Dose	2465.21	2363.99	0	2343.32	0	2314.56	0	2518.56	0	2511.68	0	2303.78	0	2544.82	0	2357.29	0	2872.18	0	2455.63	0	2530.57	0	2443.55	0	2503.53	0	2367.71	0	2477.59	0	2360.74	0	2269.83	0	2444.73	0	2416.66	0	2545.15	0	2457.88	0	2455.19	0	2398.7	0	2525.49
Liver	Total Dose	0	0	0	0	0	0	0	0	0	0	0	0	0	0	0	0	0	0	0	-	-	0	0	0	0	0	0	0	0	0	0	0	0	0	0	0	0	0	0	0	0	0	0	0	0	0	0	0
	Total Neutron Dose	13.9259	16.4864	0	17.4867	0	13.9928	0	21.3501	0	26.5047	0	11.9142	0	14.9393	0	12.7411	0	28.5656	0	-	-	17.4293	0	17.7473	0	20.622	0	14.2784	0	16.3968	0	12.1922	0	10.3001	0	16.8331	0	11.7792	0	30.4621	0	17.6451	0	12.6897	0	10.5206	0	15.2433
	Total Gamma Dose	2455.63	2363.99	0	2343.32	0	2314.56	0	2518.56	0	2511.68	0	2303.78	0	2544.82	0	2357.29	0	2872.18	0	-	-	2530.57	0	2443.55	0	2503.53	0	2367.71	0	2477.59	0	2360.74	0	2269.83	0	2444.73	0	2416.66	0	2545.15	0	2457.88	0	2455.19	0	2398.7	0	2525.49
Lungs	Total Dose	0	0	0	0	0	0	0	0	0	0	0	0	0	0	0	0	0	0	0	0	0	-	-	0	0	0	0	0	0	0	0	0	0	0	0	0	0	0	0	0	0	0	0	0	0	0	0	0
	Total Neutron Dose	17.4293	16.4864	0	17.4867	0	13.9928	0	21.3501	0	26.5047	0	11.9142	0	14.9393	0	12.7411	0	28.5656	0	13.9259	0	-	-	17.7473	0	20.622	0	14.2784	0	16.3968	0	12.1922	0	10.3001	0	16.8331	0	11.7792	0	30.4621	0	17.6451	0	12.6897	0	10.5206	0	15.2433
	Total Gamma Dose	2530.57	2363.99	0	2343.32	0	2314.56	0	2518.56	0	2511.68	0	2303.78	0	2544.82	0	2357.29	0	2872.18	0	2455.63	0	-	-	2443.55	0	2503.53	0	2367.71	0	2477.59	0	2360.74	0	2269.83	0	2444.73	0	2416.66	0	2545.15	0	2457.88	0	2455.19	0	2398.7	0	2525.49
Stomach Wall	Total Dose	0	0	0	0	0	0	0	0	0	0	0	0	0	0	0	0	0	0	0	0	0	0	0	0	0	0	0	0	0	0	0	0	0	0	0	0	0	0	0	0	0	0	0	-	-	0	0	0
	Total Neutron Dose	12.6897	16.4864	0	17.4867	0	13.9928	0	21.3501	0	26.5047	0	11.9142	0	14.9393	0	12.7411	0	28.5656	0	13.9259	0	17.4293	0	17.7473	0	20.622	0	14.2784	0	16.3968	0	12.1922	0	10.3001	0	16.8331	0	11.7792	0	30.4621	0	17.6451	0	-	-	10.5206	0	15.2433
	Total Gamma Dose	2455.19	2363.99	0	2343.32	0	2314.56	0	2518.56	0	2511.68	0	2303.78	0	2544.82	0	2357.29	0	2872.18	0	2455.63	0	2530.57	0	2443.55	0	2503.53	0	2367.71	0	2477.59	0	2360.74	0	2269.83	0	2444.73	0	2416.66	0	2545.15	0	2457.88	0	-	-	2398.7	0	2525.49
Uterus	Total Dose	0	0	0	0	0	0	0	0	0	0	0	0	0	0	0	0	0	0	0	0	0	0	0	0	0	0	0	0	0	0	0	0	0	-	-	0	0	0	0	0	0	0	0	0	0	0	0	0
	Total Neutron Dose	10.3001	16.4864	0	17.4867	0	13.9928	0	21.3501	0	26.5047	0	11.9142	0	14.9393	0	12.7411	0	28.5656	0	13.9259	0	17.4293	0	17.7473	0	20.622	0	14.2784	0	16.3968	0	12.1922	0	-	-	16.8331	0	11.7792	0	30.4621	0	17.6451	0	12.6897	0	10.5206	0	15.2433
	Total Gamma Dose	2269.83	2363.99	0	2343.32	0	2314.56	0	2518.56	0	2511.68	0	2303.78	0	2544.82	0	2357.29	0	2872.18	0	2455.63	0	2530.57	0	2443.55	0	2503.53	0	2367.71	0	2477.59	0	2360.74	0	-	-	2444.73	0	2416.66	0	2545.15	0	2457.88	0	2455.19	0	2398.7	0	2525.49
[truncated: 9 more columns]
