# Supplementary material for: Japanese pediatric and adult atomic bomb survivor dosimetry: potential improvements using the J45 phantom series and modern Monte Carlo transport
Source: Radiat Environ Biophys. 2021 Oct 30;61(1):73–86. doi: 10.1007/s00411-021-00946-2 (PMC8897329; doi:10.1007/s00411-021-00946-2)
Supplement: Supplementary file 1 — Supplementary file1 (ZIP 2974 KB) [file 411_2021_946_MOESM1_ESM.zip › _supplementary/comprehensive surrogacy/Table_01f_Nagasaki_1500m.xlsx]

## Sheet: IO
			Surrogate organs
True organ			BoneSurface		ActiveMarrow		Adrenals		Brain		Breasts		GallBladderWall		HeartWall		Kidney		EyeLens		Liver		Lungs		LymphNodes		Muscle		Oesophagus		OralMucosa		Pancreas		Uterus/Prostate		SalivaryGlands		SmallIntestineWall		Skin		Spleen		StomachWall		Ovaries/Testes		Thymus
Organ	Dose Category	Dose (mGy)	Dose (mGy)	% diff.	Dose (mGy)	% diff.	Dose (mGy)	% diff.	Dose (mGy)	% diff.	Dose (mGy)	% diff.	Dose (mGy)	% diff.	Dose (mGy)	% diff.	Dose (mGy)	% diff.	Dose (mGy)	% diff.	Dose (mGy)	% diff.	Dose (mGy)	% diff.	Dose (mGy)	% diff.	Dose (mGy)	% diff.	Dose (mGy)	% diff.	Dose (mGy)	% diff.	Dose (mGy)	% diff.	Dose (mGy)	% diff.	Dose (mGy)	% diff.	Dose (mGy)	% diff.	Dose (mGy)	% diff.	Dose (mGy)	% diff.	Dose (mGy)	% diff.	Dose (mGy)	% diff.	Dose (mGy)
Breasts	Total Dose	0	0	0	0	0	0	0	0	0	-	-	0	0	0	0	0	0	0	0	0	0	0	0	0	0	0	0	0	0	0	0	0	0	0	0	0	0	0	0	0	0	0	0	0	0	0	0	0
	Total Neutron Dose	3.72862	1.90793	0	1.96512	0	1.45926	0	2.35382	0	-	-	1.72393	0	2.16356	0	1.35025	0	3.71619	0	1.97498	0	2.19234	0	2.2713	0	2.53453	0	1.68007	0	2.06889	0	1.67295	0	1.4526	0	1.98197	0	1.86264	0	3.42414	0	1.97875	0	1.76914	0	1.80278	0	2.13872
	Total Gamma Dose	864.25	794.771	0	790.043	0	811.404	0	871.041	0	-	-	873.768	0	910.534	0	811.013	0	1076.96	0	890.038	0	903.496	0	874.862	0	901.352	0	839.69	0	918.313	0	866.27	0	840.746	0	866.568	0	890.201	0	891.289	0	869.562	0	885.469	0	840.122	0	907.453
Colon	Total Dose	0	0	0	0	0	0	0	0	0	0	0	0	0	0	0	0	0	0	0	0	0	0	0	0	0	0	0	0	0	0	0	0	0	0	0	0	0	0	0	0	0	0	0	0	0	0	0	0
	Total Neutron Dose	2.17817	1.90793	0	1.96512	0	1.45926	0	2.35382	0	3.72862	0	1.72393	0	2.16356	0	1.35025	0	3.71619	0	1.97498	0	2.19234	0	2.2713	0	2.53453	0	1.68007	0	2.06889	0	1.67295	0	1.4526	0	1.98197	0	1.86264	0	3.42414	0	1.97875	0	1.76914	0	1.80278	0	2.13872
	Total Gamma Dose	901.565	794.771	0	790.043	0	811.404	0	871.041	0	864.25	0	873.768	0	910.534	0	811.013	0	1076.96	0	890.038	0	903.496	0	874.862	0	901.352	0	839.69	0	918.313	0	866.27	0	840.746	0	866.568	0	890.201	0	891.289	0	869.562	0	885.469	0	840.122	0	907.453
Liver	Total Dose	0	0	0	0	0	0	0	0	0	0	0	0	0	0	0	0	0	0	0	-	-	0	0	0	0	0	0	0	0	0	0	0	0	0	0	0	0	0	0	0	0	0	0	0	0	0	0	0
	Total Neutron Dose	1.97498	1.90793	0	1.96512	0	1.45926	0	2.35382	0	3.72862	0	1.72393	0	2.16356	0	1.35025	0	3.71619	0	-	-	2.19234	0	2.2713	0	2.53453	0	1.68007	0	2.06889	0	1.67295	0	1.4526	0	1.98197	0	1.86264	0	3.42414	0	1.97875	0	1.76914	0	1.80278	0	2.13872
	Total Gamma Dose	890.038	794.771	0	790.043	0	811.404	0	871.041	0	864.25	0	873.768	0	910.534	0	811.013	0	1076.96	0	-	-	903.496	0	874.862	0	901.352	0	839.69	0	918.313	0	866.27	0	840.746	0	866.568	0	890.201	0	891.289	0	869.562	0	885.469	0	840.122	0	907.453
Lungs	Total Dose	0	0	0	0	0	0	0	0	0	0	0	0	0	0	0	0	0	0	0	0	0	-	-	0	0	0	0	0	0	0	0	0	0	0	0	0	0	0	0	0	0	0	0	0	0	0	0	0
	Total Neutron Dose	2.19234	1.90793	0	1.96512	0	1.45926	0	2.35382	0	3.72862	0	1.72393	0	2.16356	0	1.35025	0	3.71619	0	1.97498	0	-	-	2.2713	0	2.53453	0	1.68007	0	2.06889	0	1.67295	0	1.4526	0	1.98197	0	1.86264	0	3.42414	0	1.97875	0	1.76914	0	1.80278	0	2.13872
	Total Gamma Dose	903.496	794.771	0	790.043	0	811.404	0	871.041	0	864.25	0	873.768	0	910.534	0	811.013	0	1076.96	0	890.038	0	-	-	874.862	0	901.352	0	839.69	0	918.313	0	866.27	0	840.746	0	866.568	0	890.201	0	891.289	0	869.562	0	885.469	0	840.122	0	907.453
Stomach Wall	Total Dose	0	0	0	0	0	0	0	0	0	0	0	0	0	0	0	0	0	0	0	0	0	0	0	0	0	0	0	0	0	0	0	0	0	0	0	0	0	0	0	0	0	0	0	-	-	0	0	0
	Total Neutron Dose	1.76914	1.90793	0	1.96512	0	1.45926	0	2.35382	0	3.72862	0	1.72393	0	2.16356	0	1.35025	0	3.71619	0	1.97498	0	2.19234	0	2.2713	0	2.53453	0	1.68007	0	2.06889	0	1.67295	0	1.4526	0	1.98197	0	1.86264	0	3.42414	0	1.97875	0	-	-	1.80278	0	2.13872
	Total Gamma Dose	885.469	794.771	0	790.043	0	811.404	0	871.041	0	864.25	0	873.768	0	910.534	0	811.013	0	1076.96	0	890.038	0	903.496	0	874.862	0	901.352	0	839.69	0	918.313	0	866.27	0	840.746	0	866.568	0	890.201	0	891.289	0	869.562	0	-	-	840.122	0	907.453
Uterus	Total Dose	0	0	0	0	0	0	0	0	0	0	0	0	0	0	0	0	0	0	0	0	0	0	0	0	0	0	0	0	0	0	0	0	0	-	-	0	0	0	0	0	0	0	0	0	0	0	0	0
	Total Neutron Dose	1.4526	1.90793	0	1.96512	0	1.45926	0	2.35382	0	3.72862	0	1.72393	0	2.16356	0	1.35025	0	3.71619	0	1.97498	0	2.19234	0	2.2713	0	2.53453	0	1.68007	0	2.06889	0	1.67295	0	-	-	1.98197	0	1.86264	0	3.42414	0	1.97875	0	1.76914	0	1.80278	0	2.13872
	Total Gamma Dose	840.746	794.771	0	790.043	0	811.404	0	871.041	0	864.25	0	873.768	0	910.534	0	811.013	0	1076.96	0	890.038	0	903.496	0	874.862	0	901.352	0	839.69	0	918.313	0	866.27	0	-	-	866.568	0	890.201	0	891.289	0	869.562	0	885.469	0	840.122	0	907.453
[truncated: 9 more columns]

## Sheet: Light-9P
			Surrogate organs
True organ			BoneSurface		ActiveMarrow		Adrenals		Brain		Breasts		GallBladderWall		HeartWall		Kidney		EyeLens		Liver		Lungs		LymphNodes		Muscle		Oesophagus		OralMucosa		Pancreas		Uterus/Prostate		SalivaryGlands		SmallIntestineWall		Skin		Spleen		StomachWall		Ovaries/Testes		Thymus
Organ	Dose Category	Dose (mGy)	Dose (mGy)	% diff.	Dose (mGy)	% diff.	Dose (mGy)	% diff.	Dose (mGy)	% diff.	Dose (mGy)	% diff.	Dose (mGy)	% diff.	Dose (mGy)	% diff.	Dose (mGy)	% diff.	Dose (mGy)	% diff.	Dose (mGy)	% diff.	Dose (mGy)	% diff.	Dose (mGy)	% diff.	Dose (mGy)	% diff.	Dose (mGy)	% diff.	Dose (mGy)	% diff.	Dose (mGy)	% diff.	Dose (mGy)	% diff.	Dose (mGy)	% diff.	Dose (mGy)	% diff.	Dose (mGy)	% diff.	Dose (mGy)	% diff.	Dose (mGy)	% diff.	Dose (mGy)	% diff.	Dose (mGy)
Breasts	Total Dose	0	0	0	0	0	0	0	0	0	-	-	0	0	0	0	0	0	0	0	0	0	0	0	0	0	0	0	0	0	0	0	0	0	0	0	0	0	0	0	0	0	0	0	0	0	0	0	0
	Total Neutron Dose	3.20001	1.37363	0	1.4297	0	1.14986	0	1.70012	0	-	-	1.30828	0	1.63119	0	1.01625	0	2.6123	0	1.47652	0	1.66106	0	1.66964	0	1.88063	0	1.26544	0	1.76686	0	1.31105	0	1.13679	0	1.57731	0	1.46221	0	2.47019	0	1.44198	0	1.37105	0	1.41512	0	1.54918
	Total Gamma Dose	823.439	714.815	0	711.011	0	723.863	0	782.814	0	-	-	766.04	0	829.309	0	727.88	0	848.623	0	797.382	0	823.094	0	794.798	0	816.387	0	769.571	0	813.184	0	779.017	0	784.491	0	800.14	0	806.478	0	807.3	0	774.28	0	795.754	0	786.656	0	828.14
Colon	Total Dose	0	0	0	0	0	0	0	0	0	0	0	0	0	0	0	0	0	0	0	0	0	0	0	0	0	0	0	0	0	0	0	0	0	0	0	0	0	0	0	0	0	0	0	0	0	0	0	0
	Total Neutron Dose	1.70771	1.37363	0	1.4297	0	1.14986	0	1.70012	0	3.20001	0	1.30828	0	1.63119	0	1.01625	0	2.6123	0	1.47652	0	1.66106	0	1.66964	0	1.88063	0	1.26544	0	1.76686	0	1.31105	0	1.13679	0	1.57731	0	1.46221	0	2.47019	0	1.44198	0	1.37105	0	1.41512	0	1.54918
	Total Gamma Dose	825.269	714.815	0	711.011	0	723.863	0	782.814	0	823.439	0	766.04	0	829.309	0	727.88	0	848.623	0	797.382	0	823.094	0	794.798	0	816.387	0	769.571	0	813.184	0	779.017	0	784.491	0	800.14	0	806.478	0	807.3	0	774.28	0	795.754	0	786.656	0	828.14
Liver	Total Dose	0	0	0	0	0	0	0	0	0	0	0	0	0	0	0	0	0	0	0	-	-	0	0	0	0	0	0	0	0	0	0	0	0	0	0	0	0	0	0	0	0	0	0	0	0	0	0	0
	Total Neutron Dose	1.47652	1.37363	0	1.4297	0	1.14986	0	1.70012	0	3.20001	0	1.30828	0	1.63119	0	1.01625	0	2.6123	0	-	-	1.66106	0	1.66964	0	1.88063	0	1.26544	0	1.76686	0	1.31105	0	1.13679	0	1.57731	0	1.46221	0	2.47019	0	1.44198	0	1.37105	0	1.41512	0	1.54918
	Total Gamma Dose	797.382	714.815	0	711.011	0	723.863	0	782.814	0	823.439	0	766.04	0	829.309	0	727.88	0	848.623	0	-	-	823.094	0	794.798	0	816.387	0	769.571	0	813.184	0	779.017	0	784.491	0	800.14	0	806.478	0	807.3	0	774.28	0	795.754	0	786.656	0	828.14
Lungs	Total Dose	0	0	0	0	0	0	0	0	0	0	0	0	0	0	0	0	0	0	0	0	0	-	-	0	0	0	0	0	0	0	0	0	0	0	0	0	0	0	0	0	0	0	0	0	0	0	0	0
	Total Neutron Dose	1.66106	1.37363	0	1.4297	0	1.14986	0	1.70012	0	3.20001	0	1.30828	0	1.63119	0	1.01625	0	2.6123	0	1.47652	0	-	-	1.66964	0	1.88063	0	1.26544	0	1.76686	0	1.31105	0	1.13679	0	1.57731	0	1.46221	0	2.47019	0	1.44198	0	1.37105	0	1.41512	0	1.54918
	Total Gamma Dose	823.094	714.815	0	711.011	0	723.863	0	782.814	0	823.439	0	766.04	0	829.309	0	727.88	0	848.623	0	797.382	0	-	-	794.798	0	816.387	0	769.571	0	813.184	0	779.017	0	784.491	0	800.14	0	806.478	0	807.3	0	774.28	0	795.754	0	786.656	0	828.14
Stomach Wall	Total Dose	0	0	0	0	0	0	0	0	0	0	0	0	0	0	0	0	0	0	0	0	0	0	0	0	0	0	0	0	0	0	0	0	0	0	0	0	0	0	0	0	0	0	0	-	-	0	0	0
	Total Neutron Dose	1.37105	1.37363	0	1.4297	0	1.14986	0	1.70012	0	3.20001	0	1.30828	0	1.63119	0	1.01625	0	2.6123	0	1.47652	0	1.66106	0	1.66964	0	1.88063	0	1.26544	0	1.76686	0	1.31105	0	1.13679	0	1.57731	0	1.46221	0	2.47019	0	1.44198	0	-	-	1.41512	0	1.54918
	Total Gamma Dose	795.754	714.815	0	711.011	0	723.863	0	782.814	0	823.439	0	766.04	0	829.309	0	727.88	0	848.623	0	797.382	0	823.094	0	794.798	0	816.387	0	769.571	0	813.184	0	779.017	0	784.491	0	800.14	0	806.478	0	807.3	0	774.28	0	-	-	786.656	0	828.14
Uterus	Total Dose	0	0	0	0	0	0	0	0	0	0	0	0	0	0	0	0	0	0	0	0	0	0	0	0	0	0	0	0	0	0	0	0	0	-	-	0	0	0	0	0	0	0	0	0	0	0	0	0
	Total Neutron Dose	1.13679	1.37363	0	1.4297	0	1.14986	0	1.70012	0	3.20001	0	1.30828	0	1.63119	0	1.01625	0	2.6123	0	1.47652	0	1.66106	0	1.66964	0	1.88063	0	1.26544	0	1.76686	0	1.31105	0	-	-	1.57731	0	1.46221	0	2.47019	0	1.44198	0	1.37105	0	1.41512	0	1.54918
	Total Gamma Dose	784.491	714.815	0	711.011	0	723.863	0	782.814	0	823.439	0	766.04	0	829.309	0	727.88	0	848.623	0	797.382	0	823.094	0	794.798	0	816.387	0	769.571	0	813.184	0	779.017	0	-	-	800.14	0	806.478	0	807.3	0	774.28	0	795.754	0	786.656	0	828.14
[truncated: 9 more columns]

## Sheet: Heavy-9P
			Surrogate organs
True organ			BoneSurface		ActiveMarrow		Adrenals		Brain		Breasts		GallBladderWall		HeartWall		Kidney		EyeLens		Liver		Lungs		LymphNodes		Muscle		Oesophagus		OralMucosa		Pancreas		Uterus/Prostate		SalivaryGlands		SmallIntestineWall		Skin		Spleen		StomachWall		Ovaries/Testes		Thymus
Organ	Dose Category	Dose (mGy)	Dose (mGy)	% diff.	Dose (mGy)	% diff.	Dose (mGy)	% diff.	Dose (mGy)	% diff.	Dose (mGy)	% diff.	Dose (mGy)	% diff.	Dose (mGy)	% diff.	Dose (mGy)	% diff.	Dose (mGy)	% diff.	Dose (mGy)	% diff.	Dose (mGy)	% diff.	Dose (mGy)	% diff.	Dose (mGy)	% diff.	Dose (mGy)	% diff.	Dose (mGy)	% diff.	Dose (mGy)	% diff.	Dose (mGy)	% diff.	Dose (mGy)	% diff.	Dose (mGy)	% diff.	Dose (mGy)	% diff.	Dose (mGy)	% diff.	Dose (mGy)	% diff.	Dose (mGy)	% diff.	Dose (mGy)
Breasts	Total Dose	0	0	0	0	0	0	0	0	0	-	-	0	0	0	0	0	0	0	0	0	0	0	0	0	0	0	0	0	0	0	0	0	0	0	0	0	0	0	0	0	0	0	0	0	0	0	0	0
	Total Neutron Dose	0.968191	0.579758	0	0.614607	0	0.535	0	0.705872	0	-	-	0.500235	0	0.540265	0	0.482068	0	1.00069	0	0.560984	0	0.640001	0	0.664072	0	0.747319	0	0.535438	0	0.613004	0	0.471777	0	0.400094	0	0.605593	0	0.466652	0	1.03419	0	0.59116	0	0.478314	0	0.430109	0	0.556549
	Total Gamma Dose	271.376	248.71	0	247.269	0	251.432	0	272.661	0	-	-	269.42	0	281.128	0	256.475	0	296.981	0	273.363	0	284.382	0	275.102	0	279.797	0	267.244	0	281.35	0	265.524	0	259.183	0	274.677	0	271.47	0	279.382	0	274.077	0	272.028	0	268.738	0	285.555
Colon	Total Dose	0	0	0	0	0	0	0	0	0	0	0	0	0	0	0	0	0	0	0	0	0	0	0	0	0	0	0	0	0	0	0	0	0	0	0	0	0	0	0	0	0	0	0	0	0	0	0	0
	Total Neutron Dose	0.528175	0.579758	0	0.614607	0	0.535	0	0.705872	0	0.968191	0	0.500235	0	0.540265	0	0.482068	0	1.00069	0	0.560984	0	0.640001	0	0.664072	0	0.747319	0	0.535438	0	0.613004	0	0.471777	0	0.400094	0	0.605593	0	0.466652	0	1.03419	0	0.59116	0	0.478314	0	0.430109	0	0.556549
	Total Gamma Dose	276.255	248.71	0	247.269	0	251.432	0	272.661	0	271.376	0	269.42	0	281.128	0	256.475	0	296.981	0	273.363	0	284.382	0	275.102	0	279.797	0	267.244	0	281.35	0	265.524	0	259.183	0	274.677	0	271.47	0	279.382	0	274.077	0	272.028	0	268.738	0	285.555
Liver	Total Dose	0	0	0	0	0	0	0	0	0	0	0	0	0	0	0	0	0	0	0	-	-	0	0	0	0	0	0	0	0	0	0	0	0	0	0	0	0	0	0	0	0	0	0	0	0	0	0	0
	Total Neutron Dose	0.560984	0.579758	0	0.614607	0	0.535	0	0.705872	0	0.968191	0	0.500235	0	0.540265	0	0.482068	0	1.00069	0	-	-	0.640001	0	0.664072	0	0.747319	0	0.535438	0	0.613004	0	0.471777	0	0.400094	0	0.605593	0	0.466652	0	1.03419	0	0.59116	0	0.478314	0	0.430109	0	0.556549
	Total Gamma Dose	273.363	248.71	0	247.269	0	251.432	0	272.661	0	271.376	0	269.42	0	281.128	0	256.475	0	296.981	0	-	-	284.382	0	275.102	0	279.797	0	267.244	0	281.35	0	265.524	0	259.183	0	274.677	0	271.47	0	279.382	0	274.077	0	272.028	0	268.738	0	285.555
Lungs	Total Dose	0	0	0	0	0	0	0	0	0	0	0	0	0	0	0	0	0	0	0	0	0	-	-	0	0	0	0	0	0	0	0	0	0	0	0	0	0	0	0	0	0	0	0	0	0	0	0	0
	Total Neutron Dose	0.640001	0.579758	0	0.614607	0	0.535	0	0.705872	0	0.968191	0	0.500235	0	0.540265	0	0.482068	0	1.00069	0	0.560984	0	-	-	0.664072	0	0.747319	0	0.535438	0	0.613004	0	0.471777	0	0.400094	0	0.605593	0	0.466652	0	1.03419	0	0.59116	0	0.478314	0	0.430109	0	0.556549
	Total Gamma Dose	284.382	248.71	0	247.269	0	251.432	0	272.661	0	271.376	0	269.42	0	281.128	0	256.475	0	296.981	0	273.363	0	-	-	275.102	0	279.797	0	267.244	0	281.35	0	265.524	0	259.183	0	274.677	0	271.47	0	279.382	0	274.077	0	272.028	0	268.738	0	285.555
Stomach Wall	Total Dose	0	0	0	0	0	0	0	0	0	0	0	0	0	0	0	0	0	0	0	0	0	0	0	0	0	0	0	0	0	0	0	0	0	0	0	0	0	0	0	0	0	0	0	-	-	0	0	0
	Total Neutron Dose	0.478314	0.579758	0	0.614607	0	0.535	0	0.705872	0	0.968191	0	0.500235	0	0.540265	0	0.482068	0	1.00069	0	0.560984	0	0.640001	0	0.664072	0	0.747319	0	0.535438	0	0.613004	0	0.471777	0	0.400094	0	0.605593	0	0.466652	0	1.03419	0	0.59116	0	-	-	0.430109	0	0.556549
	Total Gamma Dose	272.028	248.71	0	247.269	0	251.432	0	272.661	0	271.376	0	269.42	0	281.128	0	256.475	0	296.981	0	273.363	0	284.382	0	275.102	0	279.797	0	267.244	0	281.35	0	265.524	0	259.183	0	274.677	0	271.47	0	279.382	0	274.077	0	-	-	268.738	0	285.555
Uterus	Total Dose	0	0	0	0	0	0	0	0	0	0	0	0	0	0	0	0	0	0	0	0	0	0	0	0	0	0	0	0	0	0	0	0	0	-	-	0	0	0	0	0	0	0	0	0	0	0	0	0
	Total Neutron Dose	0.400094	0.579758	0	0.614607	0	0.535	0	0.705872	0	0.968191	0	0.500235	0	0.540265	0	0.482068	0	1.00069	0	0.560984	0	0.640001	0	0.664072	0	0.747319	0	0.535438	0	0.613004	0	0.471777	0	-	-	0.605593	0	0.466652	0	1.03419	0	0.59116	0	0.478314	0	0.430109	0	0.556549
	Total Gamma Dose	259.183	248.71	0	247.269	0	251.432	0	272.661	0	271.376	0	269.42	0	281.128	0	256.475	0	296.981	0	273.363	0	284.382	0	275.102	0	279.797	0	267.244	0	281.35	0	265.524	0	-	-	274.677	0	271.47	0	279.382	0	274.077	0	272.028	0	268.738	0	285.555
[truncated: 9 more columns]

## Sheet: Light-GLOBE
			Surrogate organs
True organ			BoneSurface		ActiveMarrow		Adrenals		Brain		Breasts		GallBladderWall		HeartWall		Kidney		EyeLens		Liver		Lungs		LymphNodes		Muscle		Oesophagus		OralMucosa		Pancreas		Uterus/Prostate		SalivaryGlands		SmallIntestineWall		Skin		Spleen		StomachWall		Ovaries/Testes		Thymus
Organ	Dose Category	Dose (mGy)	Dose (mGy)	% diff.	Dose (mGy)	% diff.	Dose (mGy)	% diff.	Dose (mGy)	% diff.	Dose (mGy)	% diff.	Dose (mGy)	% diff.	Dose (mGy)	% diff.	Dose (mGy)	% diff.	Dose (mGy)	% diff.	Dose (mGy)	% diff.	Dose (mGy)	% diff.	Dose (mGy)	% diff.	Dose (mGy)	% diff.	Dose (mGy)	% diff.	Dose (mGy)	% diff.	Dose (mGy)	% diff.	Dose (mGy)	% diff.	Dose (mGy)	% diff.	Dose (mGy)	% diff.	Dose (mGy)	% diff.	Dose (mGy)	% diff.	Dose (mGy)	% diff.	Dose (mGy)	% diff.	Dose (mGy)
Breasts	Total Dose	0	0	0	0	0	0	0	0	0	-	-	0	0	0	0	0	0	0	0	0	0	0	0	0	0	0	0	0	0	0	0	0	0	0	0	0	0	0	0	0	0	0	0	0	0	0	0	0
	Total Neutron Dose	3.82046	1.68769	0	1.74399	0	1.32656	0	2.09513	0	-	-	1.57288	0	1.94765	0	1.25992	0	2.96405	0	1.76488	0	1.97075	0	2.02295	0	2.25631	0	1.49307	0	1.99199	0	1.50011	0	1.30714	0	1.87362	0	1.65262	0	3.03424	0	1.81083	0	1.65163	0	1.53108	0	1.96258
	Total Gamma Dose	891.836	748.142	0	744.387	0	775.928	0	820.618	0	-	-	843.333	0	861.292	0	786.914	0	990.797	0	843.251	0	858.612	0	833.132	0	852.755	0	791.235	0	862.908	0	827.58	0	834.855	0	837.11	0	847.624	0	843.187	0	820.332	0	839.212	0	809.683	0	855.828
Colon	Total Dose	0	0	0	0	0	0	0	0	0	0	0	0	0	0	0	0	0	0	0	0	0	0	0	0	0	0	0	0	0	0	0	0	0	0	0	0	0	0	0	0	0	0	0	0	0	0	0	0
	Total Neutron Dose	1.93591	1.68769	0	1.74399	0	1.32656	0	2.09513	0	3.82046	0	1.57288	0	1.94765	0	1.25992	0	2.96405	0	1.76488	0	1.97075	0	2.02295	0	2.25631	0	1.49307	0	1.99199	0	1.50011	0	1.30714	0	1.87362	0	1.65262	0	3.03424	0	1.81083	0	1.65163	0	1.53108	0	1.96258
	Total Gamma Dose	859.377	748.142	0	744.387	0	775.928	0	820.618	0	891.836	0	843.333	0	861.292	0	786.914	0	990.797	0	843.251	0	858.612	0	833.132	0	852.755	0	791.235	0	862.908	0	827.58	0	834.855	0	837.11	0	847.624	0	843.187	0	820.332	0	839.212	0	809.683	0	855.828
Liver	Total Dose	0	0	0	0	0	0	0	0	0	0	0	0	0	0	0	0	0	0	0	-	-	0	0	0	0	0	0	0	0	0	0	0	0	0	0	0	0	0	0	0	0	0	0	0	0	0	0	0
	Total Neutron Dose	1.76488	1.68769	0	1.74399	0	1.32656	0	2.09513	0	3.82046	0	1.57288	0	1.94765	0	1.25992	0	2.96405	0	-	-	1.97075	0	2.02295	0	2.25631	0	1.49307	0	1.99199	0	1.50011	0	1.30714	0	1.87362	0	1.65262	0	3.03424	0	1.81083	0	1.65163	0	1.53108	0	1.96258
	Total Gamma Dose	843.251	748.142	0	744.387	0	775.928	0	820.618	0	891.836	0	843.333	0	861.292	0	786.914	0	990.797	0	-	-	858.612	0	833.132	0	852.755	0	791.235	0	862.908	0	827.58	0	834.855	0	837.11	0	847.624	0	843.187	0	820.332	0	839.212	0	809.683	0	855.828
Lungs	Total Dose	0	0	0	0	0	0	0	0	0	0	0	0	0	0	0	0	0	0	0	0	0	-	-	0	0	0	0	0	0	0	0	0	0	0	0	0	0	0	0	0	0	0	0	0	0	0	0	0
	Total Neutron Dose	1.97075	1.68769	0	1.74399	0	1.32656	0	2.09513	0	3.82046	0	1.57288	0	1.94765	0	1.25992	0	2.96405	0	1.76488	0	-	-	2.02295	0	2.25631	0	1.49307	0	1.99199	0	1.50011	0	1.30714	0	1.87362	0	1.65262	0	3.03424	0	1.81083	0	1.65163	0	1.53108	0	1.96258
	Total Gamma Dose	858.612	748.142	0	744.387	0	775.928	0	820.618	0	891.836	0	843.333	0	861.292	0	786.914	0	990.797	0	843.251	0	-	-	833.132	0	852.755	0	791.235	0	862.908	0	827.58	0	834.855	0	837.11	0	847.624	0	843.187	0	820.332	0	839.212	0	809.683	0	855.828
Stomach Wall	Total Dose	0	0	0	0	0	0	0	0	0	0	0	0	0	0	0	0	0	0	0	0	0	0	0	0	0	0	0	0	0	0	0	0	0	0	0	0	0	0	0	0	0	0	0	-	-	0	0	0
	Total Neutron Dose	1.65163	1.68769	0	1.74399	0	1.32656	0	2.09513	0	3.82046	0	1.57288	0	1.94765	0	1.25992	0	2.96405	0	1.76488	0	1.97075	0	2.02295	0	2.25631	0	1.49307	0	1.99199	0	1.50011	0	1.30714	0	1.87362	0	1.65262	0	3.03424	0	1.81083	0	-	-	1.53108	0	1.96258
	Total Gamma Dose	839.212	748.142	0	744.387	0	775.928	0	820.618	0	891.836	0	843.333	0	861.292	0	786.914	0	990.797	0	843.251	0	858.612	0	833.132	0	852.755	0	791.235	0	862.908	0	827.58	0	834.855	0	837.11	0	847.624	0	843.187	0	820.332	0	-	-	809.683	0	855.828
Uterus	Total Dose	0	0	0	0	0	0	0	0	0	0	0	0	0	0	0	0	0	0	0	0	0	0	0	0	0	0	0	0	0	0	0	0	0	-	-	0	0	0	0	0	0	0	0	0	0	0	0	0
	Total Neutron Dose	1.30714	1.68769	0	1.74399	0	1.32656	0	2.09513	0	3.82046	0	1.57288	0	1.94765	0	1.25992	0	2.96405	0	1.76488	0	1.97075	0	2.02295	0	2.25631	0	1.49307	0	1.99199	0	1.50011	0	-	-	1.87362	0	1.65262	0	3.03424	0	1.81083	0	1.65163	0	1.53108	0	1.96258
	Total Gamma Dose	834.855	748.142	0	744.387	0	775.928	0	820.618	0	891.836	0	843.333	0	861.292	0	786.914	0	990.797	0	843.251	0	858.612	0	833.132	0	852.755	0	791.235	0	862.908	0	827.58	0	-	-	837.11	0	847.624	0	843.187	0	820.332	0	839.212	0	809.683	0	855.828
[truncated: 9 more columns]

## Sheet: Heavy-GLOBE
			Surrogate organs
True organ			BoneSurface		ActiveMarrow		Adrenals		Brain		Breasts		GallBladderWall		HeartWall		Kidney		EyeLens		Liver		Lungs		LymphNodes		Muscle		Oesophagus		OralMucosa		Pancreas		Uterus/Prostate		SalivaryGlands		SmallIntestineWall		Skin		Spleen		StomachWall		Ovaries/Testes		Thymus
Organ	Dose Category	Dose (mGy)	Dose (mGy)	% diff.	Dose (mGy)	% diff.	Dose (mGy)	% diff.	Dose (mGy)	% diff.	Dose (mGy)	% diff.	Dose (mGy)	% diff.	Dose (mGy)	% diff.	Dose (mGy)	% diff.	Dose (mGy)	% diff.	Dose (mGy)	% diff.	Dose (mGy)	% diff.	Dose (mGy)	% diff.	Dose (mGy)	% diff.	Dose (mGy)	% diff.	Dose (mGy)	% diff.	Dose (mGy)	% diff.	Dose (mGy)	% diff.	Dose (mGy)	% diff.	Dose (mGy)	% diff.	Dose (mGy)	% diff.	Dose (mGy)	% diff.	Dose (mGy)	% diff.	Dose (mGy)	% diff.	Dose (mGy)
Breasts	Total Dose	0	0	0	0	0	0	0	0	0	-	-	0	0	0	0	0	0	0	0	0	0	0	0	0	0	0	0	0	0	0	0	0	0	0	0	0	0	0	0	0	0	0	0	0	0	0	0	0
	Total Neutron Dose	1.77309	0.72974	0	0.768236	0	0.63783	0	0.94304	0	-	-	0.529805	0	0.713779	0	0.569428	0	1.05802	0	0.63834	0	0.785114	0	0.792469	0	0.913435	0	0.659498	0	0.773138	0	0.589193	0	0.467537	0	0.765083	0	0.548019	0	1.31069	0	0.751667	0	0.597249	0	0.511682	0	0.679174
	Total Gamma Dose	299.666	250.658	0	249.167	0	242.488	0	275.625	0	-	-	264.934	0	268.293	0	252.921	0	307.318	0	267.783	0	274.365	0	266.357	0	274.384	0	256.142	0	273.829	0	257.757	0	248.737	0	265.866	0	264.726	0	277.113	0	264.096	0	266.234	0	257.611	0	274.919
Colon	Total Dose	0	0	0	0	0	0	0	0	0	0	0	0	0	0	0	0	0	0	0	0	0	0	0	0	0	0	0	0	0	0	0	0	0	0	0	0	0	0	0	0	0	0	0	0	0	0	0	0
	Total Neutron Dose	0.64154	0.72974	0	0.768236	0	0.63783	0	0.94304	0	1.77309	0	0.529805	0	0.713779	0	0.569428	0	1.05802	0	0.63834	0	0.785114	0	0.792469	0	0.913435	0	0.659498	0	0.773138	0	0.589193	0	0.467537	0	0.765083	0	0.548019	0	1.31069	0	0.751667	0	0.597249	0	0.511682	0	0.679174
	Total Gamma Dose	269.485	250.658	0	249.167	0	242.488	0	275.625	0	299.666	0	264.934	0	268.293	0	252.921	0	307.318	0	267.783	0	274.365	0	266.357	0	274.384	0	256.142	0	273.829	0	257.757	0	248.737	0	265.866	0	264.726	0	277.113	0	264.096	0	266.234	0	257.611	0	274.919
Liver	Total Dose	0	0	0	0	0	0	0	0	0	0	0	0	0	0	0	0	0	0	0	-	-	0	0	0	0	0	0	0	0	0	0	0	0	0	0	0	0	0	0	0	0	0	0	0	0	0	0	0
	Total Neutron Dose	0.63834	0.72974	0	0.768236	0	0.63783	0	0.94304	0	1.77309	0	0.529805	0	0.713779	0	0.569428	0	1.05802	0	-	-	0.785114	0	0.792469	0	0.913435	0	0.659498	0	0.773138	0	0.589193	0	0.467537	0	0.765083	0	0.548019	0	1.31069	0	0.751667	0	0.597249	0	0.511682	0	0.679174
	Total Gamma Dose	267.783	250.658	0	249.167	0	242.488	0	275.625	0	299.666	0	264.934	0	268.293	0	252.921	0	307.318	0	-	-	274.365	0	266.357	0	274.384	0	256.142	0	273.829	0	257.757	0	248.737	0	265.866	0	264.726	0	277.113	0	264.096	0	266.234	0	257.611	0	274.919
Lungs	Total Dose	0	0	0	0	0	0	0	0	0	0	0	0	0	0	0	0	0	0	0	0	0	-	-	0	0	0	0	0	0	0	0	0	0	0	0	0	0	0	0	0	0	0	0	0	0	0	0	0
	Total Neutron Dose	0.785114	0.72974	0	0.768236	0	0.63783	0	0.94304	0	1.77309	0	0.529805	0	0.713779	0	0.569428	0	1.05802	0	0.63834	0	-	-	0.792469	0	0.913435	0	0.659498	0	0.773138	0	0.589193	0	0.467537	0	0.765083	0	0.548019	0	1.31069	0	0.751667	0	0.597249	0	0.511682	0	0.679174
	Total Gamma Dose	274.365	250.658	0	249.167	0	242.488	0	275.625	0	299.666	0	264.934	0	268.293	0	252.921	0	307.318	0	267.783	0	-	-	266.357	0	274.384	0	256.142	0	273.829	0	257.757	0	248.737	0	265.866	0	264.726	0	277.113	0	264.096	0	266.234	0	257.611	0	274.919
Stomach Wall	Total Dose	0	0	0	0	0	0	0	0	0	0	0	0	0	0	0	0	0	0	0	0	0	0	0	0	0	0	0	0	0	0	0	0	0	0	0	0	0	0	0	0	0	0	0	-	-	0	0	0
	Total Neutron Dose	0.597249	0.72974	0	0.768236	0	0.63783	0	0.94304	0	1.77309	0	0.529805	0	0.713779	0	0.569428	0	1.05802	0	0.63834	0	0.785114	0	0.792469	0	0.913435	0	0.659498	0	0.773138	0	0.589193	0	0.467537	0	0.765083	0	0.548019	0	1.31069	0	0.751667	0	-	-	0.511682	0	0.679174
	Total Gamma Dose	266.234	250.658	0	249.167	0	242.488	0	275.625	0	299.666	0	264.934	0	268.293	0	252.921	0	307.318	0	267.783	0	274.365	0	266.357	0	274.384	0	256.142	0	273.829	0	257.757	0	248.737	0	265.866	0	264.726	0	277.113	0	264.096	0	-	-	257.611	0	274.919
Uterus	Total Dose	0	0	0	0	0	0	0	0	0	0	0	0	0	0	0	0	0	0	0	0	0	0	0	0	0	0	0	0	0	0	0	0	0	-	-	0	0	0	0	0	0	0	0	0	0	0	0	0
	Total Neutron Dose	0.467537	0.72974	0	0.768236	0	0.63783	0	0.94304	0	1.77309	0	0.529805	0	0.713779	0	0.569428	0	1.05802	0	0.63834	0	0.785114	0	0.792469	0	0.913435	0	0.659498	0	0.773138	0	0.589193	0	-	-	0.765083	0	0.548019	0	1.31069	0	0.751667	0	0.597249	0	0.511682	0	0.679174
	Total Gamma Dose	248.737	250.658	0	249.167	0	242.488	0	275.625	0	299.666	0	264.934	0	268.293	0	252.921	0	307.318	0	267.783	0	274.365	0	266.357	0	274.384	0	256.142	0	273.829	0	257.757	0	-	-	265.866	0	264.726	0	277.113	0	264.096	0	266.234	0	257.611	0	274.919
[truncated: 9 more columns]
