# Supplementary material for: Japanese pediatric and adult atomic bomb survivor dosimetry: potential improvements using the J45 phantom series and modern Monte Carlo transport
Source: Radiat Environ Biophys. 2021 Oct 30;61(1):73–86. doi: 10.1007/s00411-021-00946-2 (PMC8897329; doi:10.1007/s00411-021-00946-2)
Supplement: Supplementary file 1 — Supplementary file1 (ZIP 2974 KB) [file 411_2021_946_MOESM1_ESM.zip › _supplementary/comprehensive surrogacy/Table_01m_Hiroshima_1000m.xlsx]

## Sheet: IO
			Surrogate organs
True organ			BoneSurface		ActiveMarrow		Adrenals		Brain		Breasts		GallBladderWall		HeartWall		Kidney		EyeLens		Liver		Lungs		LymphNodes		Muscle		Oesophagus		OralMucosa		Pancreas		Uterus/Prostate		SalivaryGlands		SmallIntestineWall		Skin		Spleen		StomachWall		Ovaries/Testes		Thymus
Organ	Dose Category	Dose (mGy)	Dose (mGy)	% diff.	Dose (mGy)	% diff.	Dose (mGy)	% diff.	Dose (mGy)	% diff.	Dose (mGy)	% diff.	Dose (mGy)	% diff.	Dose (mGy)	% diff.	Dose (mGy)	% diff.	Dose (mGy)	% diff.	Dose (mGy)	% diff.	Dose (mGy)	% diff.	Dose (mGy)	% diff.	Dose (mGy)	% diff.	Dose (mGy)	% diff.	Dose (mGy)	% diff.	Dose (mGy)	% diff.	Dose (mGy)	% diff.	Dose (mGy)	% diff.	Dose (mGy)	% diff.	Dose (mGy)	% diff.	Dose (mGy)	% diff.	Dose (mGy)	% diff.	Dose (mGy)	% diff.	Dose (mGy)
Breasts	Total Dose	0	0	0	0	0	0	0	0	0	-	-	0	0	0	0	0	0	0	0	0	0	0	0	0	0	0	0	0	0	0	0	0	0	0	0	0	0	0	0	0	0	0	0	0	0	0	0	0
	Total Neutron Dose	206.149	78.2037	0	82.5967	0	51.5921	0	95.9584	0	-	-	65.0164	0	82.8009	0	51.7351	0	164.392	0	76.1247	0	88.2634	0	92.9758	0	109.133	0	61.8894	0	74.334	0	60.5155	0	60.8437	0	78.5405	0	66.415	0	164.008	0	78.7366	0	66.204	0	147.232	0	78.4518
	Total Gamma Dose	4158.47	3547.03	0	3522.73	0	3470.7	0	3817.94	0	-	-	3685.05	0	3991.06	0	3457.09	0	3672.16	0	3784.08	0	3901.66	0	3785.04	0	3868.21	0	3570.19	0	3664.32	0	3733.28	0	3515.15	0	3686.9	0	3831.72	0	3882.12	0	3842.31	0	3844.34	0	3884.43	0	3878.62
Colon	Total Dose	0	0	0	0	0	0	0	0	0	0	0	0	0	0	0	0	0	0	0	0	0	0	0	0	0	0	0	0	0	0	0	0	0	0	0	0	0	0	0	0	0	0	0	0	0	0	0	0
	Total Neutron Dose	84.381	78.2037	0	82.5967	0	51.5921	0	95.9584	0	206.149	0	65.0164	0	82.8009	0	51.7351	0	164.392	0	76.1247	0	88.2634	0	92.9758	0	109.133	0	61.8894	0	74.334	0	60.5155	0	60.8437	0	78.5405	0	66.415	0	164.008	0	78.7366	0	66.204	0	147.232	0	78.4518
	Total Gamma Dose	3918.37	3547.03	0	3522.73	0	3470.7	0	3817.94	0	4158.47	0	3685.05	0	3991.06	0	3457.09	0	3672.16	0	3784.08	0	3901.66	0	3785.04	0	3868.21	0	3570.19	0	3664.32	0	3733.28	0	3515.15	0	3686.9	0	3831.72	0	3882.12	0	3842.31	0	3844.34	0	3884.43	0	3878.62
Liver	Total Dose	0	0	0	0	0	0	0	0	0	0	0	0	0	0	0	0	0	0	0	-	-	0	0	0	0	0	0	0	0	0	0	0	0	0	0	0	0	0	0	0	0	0	0	0	0	0	0	0
	Total Neutron Dose	76.1247	78.2037	0	82.5967	0	51.5921	0	95.9584	0	206.149	0	65.0164	0	82.8009	0	51.7351	0	164.392	0	-	-	88.2634	0	92.9758	0	109.133	0	61.8894	0	74.334	0	60.5155	0	60.8437	0	78.5405	0	66.415	0	164.008	0	78.7366	0	66.204	0	147.232	0	78.4518
	Total Gamma Dose	3784.08	3547.03	0	3522.73	0	3470.7	0	3817.94	0	4158.47	0	3685.05	0	3991.06	0	3457.09	0	3672.16	0	-	-	3901.66	0	3785.04	0	3868.21	0	3570.19	0	3664.32	0	3733.28	0	3515.15	0	3686.9	0	3831.72	0	3882.12	0	3842.31	0	3844.34	0	3884.43	0	3878.62
Lungs	Total Dose	0	0	0	0	0	0	0	0	0	0	0	0	0	0	0	0	0	0	0	0	0	-	-	0	0	0	0	0	0	0	0	0	0	0	0	0	0	0	0	0	0	0	0	0	0	0	0	0
	Total Neutron Dose	88.2634	78.2037	0	82.5967	0	51.5921	0	95.9584	0	206.149	0	65.0164	0	82.8009	0	51.7351	0	164.392	0	76.1247	0	-	-	92.9758	0	109.133	0	61.8894	0	74.334	0	60.5155	0	60.8437	0	78.5405	0	66.415	0	164.008	0	78.7366	0	66.204	0	147.232	0	78.4518
	Total Gamma Dose	3901.66	3547.03	0	3522.73	0	3470.7	0	3817.94	0	4158.47	0	3685.05	0	3991.06	0	3457.09	0	3672.16	0	3784.08	0	-	-	3785.04	0	3868.21	0	3570.19	0	3664.32	0	3733.28	0	3515.15	0	3686.9	0	3831.72	0	3882.12	0	3842.31	0	3844.34	0	3884.43	0	3878.62
Stomach Wall	Total Dose	0	0	0	0	0	0	0	0	0	0	0	0	0	0	0	0	0	0	0	0	0	0	0	0	0	0	0	0	0	0	0	0	0	0	0	0	0	0	0	0	0	0	0	-	-	0	0	0
	Total Neutron Dose	66.204	78.2037	0	82.5967	0	51.5921	0	95.9584	0	206.149	0	65.0164	0	82.8009	0	51.7351	0	164.392	0	76.1247	0	88.2634	0	92.9758	0	109.133	0	61.8894	0	74.334	0	60.5155	0	60.8437	0	78.5405	0	66.415	0	164.008	0	78.7366	0	-	-	147.232	0	78.4518
	Total Gamma Dose	3844.34	3547.03	0	3522.73	0	3470.7	0	3817.94	0	4158.47	0	3685.05	0	3991.06	0	3457.09	0	3672.16	0	3784.08	0	3901.66	0	3785.04	0	3868.21	0	3570.19	0	3664.32	0	3733.28	0	3515.15	0	3686.9	0	3831.72	0	3882.12	0	3842.31	0	-	-	3884.43	0	3878.62
[truncated: 9 more columns]

## Sheet: Light-9P
			Surrogate organs
True organ			BoneSurface		ActiveMarrow		Adrenals		Brain		Breasts		GallBladderWall		HeartWall		Kidney		EyeLens		Liver		Lungs		LymphNodes		Muscle		Oesophagus		OralMucosa		Pancreas		Uterus/Prostate		SalivaryGlands		SmallIntestineWall		Skin		Spleen		StomachWall		Ovaries/Testes		Thymus
Organ	Dose Category	Dose (mGy)	Dose (mGy)	% diff.	Dose (mGy)	% diff.	Dose (mGy)	% diff.	Dose (mGy)	% diff.	Dose (mGy)	% diff.	Dose (mGy)	% diff.	Dose (mGy)	% diff.	Dose (mGy)	% diff.	Dose (mGy)	% diff.	Dose (mGy)	% diff.	Dose (mGy)	% diff.	Dose (mGy)	% diff.	Dose (mGy)	% diff.	Dose (mGy)	% diff.	Dose (mGy)	% diff.	Dose (mGy)	% diff.	Dose (mGy)	% diff.	Dose (mGy)	% diff.	Dose (mGy)	% diff.	Dose (mGy)	% diff.	Dose (mGy)	% diff.	Dose (mGy)	% diff.	Dose (mGy)	% diff.	Dose (mGy)
Breasts	Total Dose	0	0	0	0	0	0	0	0	0	-	-	0	0	0	0	0	0	0	0	0	0	0	0	0	0	0	0	0	0	0	0	0	0	0	0	0	0	0	0	0	0	0	0	0	0	0	0	0
	Total Neutron Dose	127.586	50.3977	0	54.374	0	35.4497	0	62.0035	0	-	-	43.718	0	57.4624	0	33.429	0	146.019	0	52.5469	0	60.47	0	62.7436	0	74.1112	0	42.1366	0	62.5085	0	41.4023	0	35.317	0	59.4083	0	48.3013	0	105.519	0	55.3421	0	45.6177	0	82.7922	0	55.8811
	Total Gamma Dose	3425.14	2999.37	0	2982.68	0	2985.85	0	3227.95	0	-	-	3206.11	0	3355.21	0	2946.51	0	3954.11	0	3271.05	0	3321.53	0	3238.35	0	3298.09	0	3048.46	0	3266.1	0	3165.17	0	3209.14	0	3194.74	0	3286.34	0	3286.06	0	3238.37	0	3238.3	0	3654.82	0	3331.53
Colon	Total Dose	0	0	0	0	0	0	0	0	0	0	0	0	0	0	0	0	0	0	0	0	0	0	0	0	0	0	0	0	0	0	0	0	0	0	0	0	0	0	0	0	0	0	0	0	0	0	0	0
	Total Neutron Dose	59.4657	50.3977	0	54.374	0	35.4497	0	62.0035	0	127.586	0	43.718	0	57.4624	0	33.429	0	146.019	0	52.5469	0	60.47	0	62.7436	0	74.1112	0	42.1366	0	62.5085	0	41.4023	0	35.317	0	59.4083	0	48.3013	0	105.519	0	55.3421	0	45.6177	0	82.7922	0	55.8811
	Total Gamma Dose	3337.27	2999.37	0	2982.68	0	2985.85	0	3227.95	0	3425.14	0	3206.11	0	3355.21	0	2946.51	0	3954.11	0	3271.05	0	3321.53	0	3238.35	0	3298.09	0	3048.46	0	3266.1	0	3165.17	0	3209.14	0	3194.74	0	3286.34	0	3286.06	0	3238.37	0	3238.3	0	3654.82	0	3331.53
Liver	Total Dose	0	0	0	0	0	0	0	0	0	0	0	0	0	0	0	0	0	0	0	-	-	0	0	0	0	0	0	0	0	0	0	0	0	0	0	0	0	0	0	0	0	0	0	0	0	0	0	0
	Total Neutron Dose	52.5469	50.3977	0	54.374	0	35.4497	0	62.0035	0	127.586	0	43.718	0	57.4624	0	33.429	0	146.019	0	-	-	60.47	0	62.7436	0	74.1112	0	42.1366	0	62.5085	0	41.4023	0	35.317	0	59.4083	0	48.3013	0	105.519	0	55.3421	0	45.6177	0	82.7922	0	55.8811
	Total Gamma Dose	3271.05	2999.37	0	2982.68	0	2985.85	0	3227.95	0	3425.14	0	3206.11	0	3355.21	0	2946.51	0	3954.11	0	-	-	3321.53	0	3238.35	0	3298.09	0	3048.46	0	3266.1	0	3165.17	0	3209.14	0	3194.74	0	3286.34	0	3286.06	0	3238.37	0	3238.3	0	3654.82	0	3331.53
Lungs	Total Dose	0	0	0	0	0	0	0	0	0	0	0	0	0	0	0	0	0	0	0	0	0	-	-	0	0	0	0	0	0	0	0	0	0	0	0	0	0	0	0	0	0	0	0	0	0	0	0	0
	Total Neutron Dose	60.47	50.3977	0	54.374	0	35.4497	0	62.0035	0	127.586	0	43.718	0	57.4624	0	33.429	0	146.019	0	52.5469	0	-	-	62.7436	0	74.1112	0	42.1366	0	62.5085	0	41.4023	0	35.317	0	59.4083	0	48.3013	0	105.519	0	55.3421	0	45.6177	0	82.7922	0	55.8811
	Total Gamma Dose	3321.53	2999.37	0	2982.68	0	2985.85	0	3227.95	0	3425.14	0	3206.11	0	3355.21	0	2946.51	0	3954.11	0	3271.05	0	-	-	3238.35	0	3298.09	0	3048.46	0	3266.1	0	3165.17	0	3209.14	0	3194.74	0	3286.34	0	3286.06	0	3238.37	0	3238.3	0	3654.82	0	3331.53
Stomach Wall	Total Dose	0	0	0	0	0	0	0	0	0	0	0	0	0	0	0	0	0	0	0	0	0	0	0	0	0	0	0	0	0	0	0	0	0	0	0	0	0	0	0	0	0	0	0	-	-	0	0	0
	Total Neutron Dose	45.6177	50.3977	0	54.374	0	35.4497	0	62.0035	0	127.586	0	43.718	0	57.4624	0	33.429	0	146.019	0	52.5469	0	60.47	0	62.7436	0	74.1112	0	42.1366	0	62.5085	0	41.4023	0	35.317	0	59.4083	0	48.3013	0	105.519	0	55.3421	0	-	-	82.7922	0	55.8811
	Total Gamma Dose	3238.3	2999.37	0	2982.68	0	2985.85	0	3227.95	0	3425.14	0	3206.11	0	3355.21	0	2946.51	0	3954.11	0	3271.05	0	3321.53	0	3238.35	0	3298.09	0	3048.46	0	3266.1	0	3165.17	0	3209.14	0	3194.74	0	3286.34	0	3286.06	0	3238.37	0	-	-	3654.82	0	3331.53
[truncated: 9 more columns]

## Sheet: Heavy-9P
			Surrogate organs
True organ			BoneSurface		ActiveMarrow		Adrenals		Brain		Breasts		GallBladderWall		HeartWall		Kidney		EyeLens		Liver		Lungs		LymphNodes		Muscle		Oesophagus		OralMucosa		Pancreas		Uterus/Prostate		SalivaryGlands		SmallIntestineWall		Skin		Spleen		StomachWall		Ovaries/Testes		Thymus
Organ	Dose Category	Dose (mGy)	Dose (mGy)	% diff.	Dose (mGy)	% diff.	Dose (mGy)	% diff.	Dose (mGy)	% diff.	Dose (mGy)	% diff.	Dose (mGy)	% diff.	Dose (mGy)	% diff.	Dose (mGy)	% diff.	Dose (mGy)	% diff.	Dose (mGy)	% diff.	Dose (mGy)	% diff.	Dose (mGy)	% diff.	Dose (mGy)	% diff.	Dose (mGy)	% diff.	Dose (mGy)	% diff.	Dose (mGy)	% diff.	Dose (mGy)	% diff.	Dose (mGy)	% diff.	Dose (mGy)	% diff.	Dose (mGy)	% diff.	Dose (mGy)	% diff.	Dose (mGy)	% diff.	Dose (mGy)	% diff.	Dose (mGy)
Breasts	Total Dose	0	0	0	0	0	0	0	0	0	-	-	0	0	0	0	0	0	0	0	0	0	0	0	0	0	0	0	0	0	0	0	0	0	0	0	0	0	0	0	0	0	0	0	0	0	0	0	0
	Total Neutron Dose	44.4907	23.1855	0	26.2009	0	21.769	0	29.1021	0	-	-	16.1462	0	20.7945	0	19.7979	0	43.6743	0	22.2243	0	26.2994	0	25.2178	0	32.5541	0	21.0578	0	21.2444	0	16.695	0	15.9441	0	23.1395	0	16.3178	0	47.1878	0	24.4435	0	17.1681	0	33.7792	0	20.5864
	Total Gamma Dose	1498.77	1245.77	0	1240.32	0	1246.34	0	1357.36	0	-	-	1284.56	0	1352.28	0	1214.61	0	1293.07	0	1315.7	0	1353.93	0	1306.22	0	1332.17	0	1277.15	0	1347.82	0	1255.64	0	1130.73	0	1307.57	0	1307.28	0	1343.27	0	1298.02	0	1285.81	0	1251.47	0	1343.82
Colon	Total Dose	0	0	0	0	0	0	0	0	0	0	0	0	0	0	0	0	0	0	0	0	0	0	0	0	0	0	0	0	0	0	0	0	0	0	0	0	0	0	0	0	0	0	0	0	0	0	0	0
	Total Neutron Dose	19.9476	23.1855	0	26.2009	0	21.769	0	29.1021	0	44.4907	0	16.1462	0	20.7945	0	19.7979	0	43.6743	0	22.2243	0	26.2994	0	25.2178	0	32.5541	0	21.0578	0	21.2444	0	16.695	0	15.9441	0	23.1395	0	16.3178	0	47.1878	0	24.4435	0	17.1681	0	33.7792	0	20.5864
	Total Gamma Dose	1322.66	1245.77	0	1240.32	0	1246.34	0	1357.36	0	1498.77	0	1284.56	0	1352.28	0	1214.61	0	1293.07	0	1315.7	0	1353.93	0	1306.22	0	1332.17	0	1277.15	0	1347.82	0	1255.64	0	1130.73	0	1307.57	0	1307.28	0	1343.27	0	1298.02	0	1285.81	0	1251.47	0	1343.82
Liver	Total Dose	0	0	0	0	0	0	0	0	0	0	0	0	0	0	0	0	0	0	0	-	-	0	0	0	0	0	0	0	0	0	0	0	0	0	0	0	0	0	0	0	0	0	0	0	0	0	0	0
	Total Neutron Dose	22.2243	23.1855	0	26.2009	0	21.769	0	29.1021	0	44.4907	0	16.1462	0	20.7945	0	19.7979	0	43.6743	0	-	-	26.2994	0	25.2178	0	32.5541	0	21.0578	0	21.2444	0	16.695	0	15.9441	0	23.1395	0	16.3178	0	47.1878	0	24.4435	0	17.1681	0	33.7792	0	20.5864
	Total Gamma Dose	1315.7	1245.77	0	1240.32	0	1246.34	0	1357.36	0	1498.77	0	1284.56	0	1352.28	0	1214.61	0	1293.07	0	-	-	1353.93	0	1306.22	0	1332.17	0	1277.15	0	1347.82	0	1255.64	0	1130.73	0	1307.57	0	1307.28	0	1343.27	0	1298.02	0	1285.81	0	1251.47	0	1343.82
Lungs	Total Dose	0	0	0	0	0	0	0	0	0	0	0	0	0	0	0	0	0	0	0	0	0	-	-	0	0	0	0	0	0	0	0	0	0	0	0	0	0	0	0	0	0	0	0	0	0	0	0	0
	Total Neutron Dose	26.2994	23.1855	0	26.2009	0	21.769	0	29.1021	0	44.4907	0	16.1462	0	20.7945	0	19.7979	0	43.6743	0	22.2243	0	-	-	25.2178	0	32.5541	0	21.0578	0	21.2444	0	16.695	0	15.9441	0	23.1395	0	16.3178	0	47.1878	0	24.4435	0	17.1681	0	33.7792	0	20.5864
	Total Gamma Dose	1353.93	1245.77	0	1240.32	0	1246.34	0	1357.36	0	1498.77	0	1284.56	0	1352.28	0	1214.61	0	1293.07	0	1315.7	0	-	-	1306.22	0	1332.17	0	1277.15	0	1347.82	0	1255.64	0	1130.73	0	1307.57	0	1307.28	0	1343.27	0	1298.02	0	1285.81	0	1251.47	0	1343.82
Stomach Wall	Total Dose	0	0	0	0	0	0	0	0	0	0	0	0	0	0	0	0	0	0	0	0	0	0	0	0	0	0	0	0	0	0	0	0	0	0	0	0	0	0	0	0	0	0	0	-	-	0	0	0
	Total Neutron Dose	17.1681	23.1855	0	26.2009	0	21.769	0	29.1021	0	44.4907	0	16.1462	0	20.7945	0	19.7979	0	43.6743	0	22.2243	0	26.2994	0	25.2178	0	32.5541	0	21.0578	0	21.2444	0	16.695	0	15.9441	0	23.1395	0	16.3178	0	47.1878	0	24.4435	0	-	-	33.7792	0	20.5864
	Total Gamma Dose	1285.81	1245.77	0	1240.32	0	1246.34	0	1357.36	0	1498.77	0	1284.56	0	1352.28	0	1214.61	0	1293.07	0	1315.7	0	1353.93	0	1306.22	0	1332.17	0	1277.15	0	1347.82	0	1255.64	0	1130.73	0	1307.57	0	1307.28	0	1343.27	0	1298.02	0	-	-	1251.47	0	1343.82
[truncated: 9 more columns]

## Sheet: Light-GLOBE
			Surrogate organs
True organ			BoneSurface		ActiveMarrow		Adrenals		Brain		Breasts		GallBladderWall		HeartWall		Kidney		EyeLens		Liver		Lungs		LymphNodes		Muscle		Oesophagus		OralMucosa		Pancreas		Uterus/Prostate		SalivaryGlands		SmallIntestineWall		Skin		Spleen		StomachWall		Ovaries/Testes		Thymus
Organ	Dose Category	Dose (mGy)	Dose (mGy)	% diff.	Dose (mGy)	% diff.	Dose (mGy)	% diff.	Dose (mGy)	% diff.	Dose (mGy)	% diff.	Dose (mGy)	% diff.	Dose (mGy)	% diff.	Dose (mGy)	% diff.	Dose (mGy)	% diff.	Dose (mGy)	% diff.	Dose (mGy)	% diff.	Dose (mGy)	% diff.	Dose (mGy)	% diff.	Dose (mGy)	% diff.	Dose (mGy)	% diff.	Dose (mGy)	% diff.	Dose (mGy)	% diff.	Dose (mGy)	% diff.	Dose (mGy)	% diff.	Dose (mGy)	% diff.	Dose (mGy)	% diff.	Dose (mGy)	% diff.	Dose (mGy)	% diff.	Dose (mGy)
Breasts	Total Dose	0	0	0	0	0	0	0	0	0	-	-	0	0	0	0	0	0	0	0	0	0	0	0	0	0	0	0	0	0	0	0	0	0	0	0	0	0	0	0	0	0	0	0	0	0	0	0	0
	Total Neutron Dose	204.524	69.0059	0	73.4448	0	50.5434	0	86.6236	0	-	-	56.6781	0	79.0492	0	45.3507	0	171.109	0	68.4387	0	78.3939	0	83.7974	0	98.4672	0	54.4229	0	77.493	0	56.866	0	66.3271	0	75.3023	0	62.4081	0	146.055	0	68.8003	0	63.2408	0	136	0	74.7588
	Total Gamma Dose	4296.18	3406.51	0	3389.66	0	3455.03	0	3692.28	0	-	-	3708.64	0	3857.3	0	3402.68	0	4165.66	0	3716.88	0	3771.17	0	3644.39	0	3743.39	0	3476	0	3812.27	0	3552.15	0	3542.68	0	3643.83	0	3692.73	0	3734.51	0	3612.59	0	3698	0	3768.56	0	3867.01
Colon	Total Dose	0	0	0	0	0	0	0	0	0	0	0	0	0	0	0	0	0	0	0	0	0	0	0	0	0	0	0	0	0	0	0	0	0	0	0	0	0	0	0	0	0	0	0	0	0	0	0	0
	Total Neutron Dose	78.4375	69.0059	0	73.4448	0	50.5434	0	86.6236	0	204.524	0	56.6781	0	79.0492	0	45.3507	0	171.109	0	68.4387	0	78.3939	0	83.7974	0	98.4672	0	54.4229	0	77.493	0	56.866	0	66.3271	0	75.3023	0	62.4081	0	146.055	0	68.8003	0	63.2408	0	136	0	74.7588
	Total Gamma Dose	3766.85	3406.51	0	3389.66	0	3455.03	0	3692.28	0	4296.18	0	3708.64	0	3857.3	0	3402.68	0	4165.66	0	3716.88	0	3771.17	0	3644.39	0	3743.39	0	3476	0	3812.27	0	3552.15	0	3542.68	0	3643.83	0	3692.73	0	3734.51	0	3612.59	0	3698	0	3768.56	0	3867.01
Liver	Total Dose	0	0	0	0	0	0	0	0	0	0	0	0	0	0	0	0	0	0	0	-	-	0	0	0	0	0	0	0	0	0	0	0	0	0	0	0	0	0	0	0	0	0	0	0	0	0	0	0
	Total Neutron Dose	68.4387	69.0059	0	73.4448	0	50.5434	0	86.6236	0	204.524	0	56.6781	0	79.0492	0	45.3507	0	171.109	0	-	-	78.3939	0	83.7974	0	98.4672	0	54.4229	0	77.493	0	56.866	0	66.3271	0	75.3023	0	62.4081	0	146.055	0	68.8003	0	63.2408	0	136	0	74.7588
	Total Gamma Dose	3716.88	3406.51	0	3389.66	0	3455.03	0	3692.28	0	4296.18	0	3708.64	0	3857.3	0	3402.68	0	4165.66	0	-	-	3771.17	0	3644.39	0	3743.39	0	3476	0	3812.27	0	3552.15	0	3542.68	0	3643.83	0	3692.73	0	3734.51	0	3612.59	0	3698	0	3768.56	0	3867.01
Lungs	Total Dose	0	0	0	0	0	0	0	0	0	0	0	0	0	0	0	0	0	0	0	0	0	-	-	0	0	0	0	0	0	0	0	0	0	0	0	0	0	0	0	0	0	0	0	0	0	0	0	0
	Total Neutron Dose	78.3939	69.0059	0	73.4448	0	50.5434	0	86.6236	0	204.524	0	56.6781	0	79.0492	0	45.3507	0	171.109	0	68.4387	0	-	-	83.7974	0	98.4672	0	54.4229	0	77.493	0	56.866	0	66.3271	0	75.3023	0	62.4081	0	146.055	0	68.8003	0	63.2408	0	136	0	74.7588
	Total Gamma Dose	3771.17	3406.51	0	3389.66	0	3455.03	0	3692.28	0	4296.18	0	3708.64	0	3857.3	0	3402.68	0	4165.66	0	3716.88	0	-	-	3644.39	0	3743.39	0	3476	0	3812.27	0	3552.15	0	3542.68	0	3643.83	0	3692.73	0	3734.51	0	3612.59	0	3698	0	3768.56	0	3867.01
Stomach Wall	Total Dose	0	0	0	0	0	0	0	0	0	0	0	0	0	0	0	0	0	0	0	0	0	0	0	0	0	0	0	0	0	0	0	0	0	0	0	0	0	0	0	0	0	0	0	-	-	0	0	0
	Total Neutron Dose	63.2408	69.0059	0	73.4448	0	50.5434	0	86.6236	0	204.524	0	56.6781	0	79.0492	0	45.3507	0	171.109	0	68.4387	0	78.3939	0	83.7974	0	98.4672	0	54.4229	0	77.493	0	56.866	0	66.3271	0	75.3023	0	62.4081	0	146.055	0	68.8003	0	-	-	136	0	74.7588
	Total Gamma Dose	3698	3406.51	0	3389.66	0	3455.03	0	3692.28	0	4296.18	0	3708.64	0	3857.3	0	3402.68	0	4165.66	0	3716.88	0	3771.17	0	3644.39	0	3743.39	0	3476	0	3812.27	0	3552.15	0	3542.68	0	3643.83	0	3692.73	0	3734.51	0	3612.59	0	-	-	3768.56	0	3867.01
[truncated: 9 more columns]

## Sheet: Heavy-GLOBE
			Surrogate organs
True organ			BoneSurface		ActiveMarrow		Adrenals		Brain		Breasts		GallBladderWall		HeartWall		Kidney		EyeLens		Liver		Lungs		LymphNodes		Muscle		Oesophagus		OralMucosa		Pancreas		Uterus/Prostate		SalivaryGlands		SmallIntestineWall		Skin		Spleen		StomachWall		Ovaries/Testes		Thymus
Organ	Dose Category	Dose (mGy)	Dose (mGy)	% diff.	Dose (mGy)	% diff.	Dose (mGy)	% diff.	Dose (mGy)	% diff.	Dose (mGy)	% diff.	Dose (mGy)	% diff.	Dose (mGy)	% diff.	Dose (mGy)	% diff.	Dose (mGy)	% diff.	Dose (mGy)	% diff.	Dose (mGy)	% diff.	Dose (mGy)	% diff.	Dose (mGy)	% diff.	Dose (mGy)	% diff.	Dose (mGy)	% diff.	Dose (mGy)	% diff.	Dose (mGy)	% diff.	Dose (mGy)	% diff.	Dose (mGy)	% diff.	Dose (mGy)	% diff.	Dose (mGy)	% diff.	Dose (mGy)	% diff.	Dose (mGy)	% diff.	Dose (mGy)
Breasts	Total Dose	0	0	0	0	0	0	0	0	0	-	-	0	0	0	0	0	0	0	0	0	0	0	0	0	0	0	0	0	0	0	0	0	0	0	0	0	0	0	0	0	0	0	0	0	0	0	0	0
	Total Neutron Dose	58.4977	29.5692	0	32.655	0	25.1041	0	38.2421	0	-	-	19.9543	0	25.071	0	23.2244	0	51.4307	0	24.5221	0	31.6538	0	31.5221	0	39.6583	0	24.6555	0	25.9012	0	21.1673	0	20.6527	0	30.2372	0	19.9824	0	61.7308	0	33.3931	0	21.1259	0	32.6608	0	24.1922
	Total Gamma Dose	1407.95	1270.02	0	1263.2	0	1231.03	0	1376.05	0	-	-	1278.95	0	1343.27	0	1224.1	0	1227.61	0	1320.45	0	1355.2	0	1312.07	0	1341.18	0	1247.23	0	1365.94	0	1279.23	0	1121.4	0	1312.28	0	1294.56	0	1355.24	0	1324.88	0	1308.75	0	1376.85	0	1362.2
Colon	Total Dose	0	0	0	0	0	0	0	0	0	0	0	0	0	0	0	0	0	0	0	0	0	0	0	0	0	0	0	0	0	0	0	0	0	0	0	0	0	0	0	0	0	0	0	0	0	0	0	0
	Total Neutron Dose	24.011	29.5692	0	32.655	0	25.1041	0	38.2421	0	58.4977	0	19.9543	0	25.071	0	23.2244	0	51.4307	0	24.5221	0	31.6538	0	31.5221	0	39.6583	0	24.6555	0	25.9012	0	21.1673	0	20.6527	0	30.2372	0	19.9824	0	61.7308	0	33.3931	0	21.1259	0	32.6608	0	24.1922
	Total Gamma Dose	1321.98	1270.02	0	1263.2	0	1231.03	0	1376.05	0	1407.95	0	1278.95	0	1343.27	0	1224.1	0	1227.61	0	1320.45	0	1355.2	0	1312.07	0	1341.18	0	1247.23	0	1365.94	0	1279.23	0	1121.4	0	1312.28	0	1294.56	0	1355.24	0	1324.88	0	1308.75	0	1376.85	0	1362.2
Liver	Total Dose	0	0	0	0	0	0	0	0	0	0	0	0	0	0	0	0	0	0	0	-	-	0	0	0	0	0	0	0	0	0	0	0	0	0	0	0	0	0	0	0	0	0	0	0	0	0	0	0
	Total Neutron Dose	24.5221	29.5692	0	32.655	0	25.1041	0	38.2421	0	58.4977	0	19.9543	0	25.071	0	23.2244	0	51.4307	0	-	-	31.6538	0	31.5221	0	39.6583	0	24.6555	0	25.9012	0	21.1673	0	20.6527	0	30.2372	0	19.9824	0	61.7308	0	33.3931	0	21.1259	0	32.6608	0	24.1922
	Total Gamma Dose	1320.45	1270.02	0	1263.2	0	1231.03	0	1376.05	0	1407.95	0	1278.95	0	1343.27	0	1224.1	0	1227.61	0	-	-	1355.2	0	1312.07	0	1341.18	0	1247.23	0	1365.94	0	1279.23	0	1121.4	0	1312.28	0	1294.56	0	1355.24	0	1324.88	0	1308.75	0	1376.85	0	1362.2
Lungs	Total Dose	0	0	0	0	0	0	0	0	0	0	0	0	0	0	0	0	0	0	0	0	0	-	-	0	0	0	0	0	0	0	0	0	0	0	0	0	0	0	0	0	0	0	0	0	0	0	0	0
	Total Neutron Dose	31.6538	29.5692	0	32.655	0	25.1041	0	38.2421	0	58.4977	0	19.9543	0	25.071	0	23.2244	0	51.4307	0	24.5221	0	-	-	31.5221	0	39.6583	0	24.6555	0	25.9012	0	21.1673	0	20.6527	0	30.2372	0	19.9824	0	61.7308	0	33.3931	0	21.1259	0	32.6608	0	24.1922
	Total Gamma Dose	1355.2	1270.02	0	1263.2	0	1231.03	0	1376.05	0	1407.95	0	1278.95	0	1343.27	0	1224.1	0	1227.61	0	1320.45	0	-	-	1312.07	0	1341.18	0	1247.23	0	1365.94	0	1279.23	0	1121.4	0	1312.28	0	1294.56	0	1355.24	0	1324.88	0	1308.75	0	1376.85	0	1362.2
Stomach Wall	Total Dose	0	0	0	0	0	0	0	0	0	0	0	0	0	0	0	0	0	0	0	0	0	0	0	0	0	0	0	0	0	0	0	0	0	0	0	0	0	0	0	0	0	0	0	-	-	0	0	0
	Total Neutron Dose	21.1259	29.5692	0	32.655	0	25.1041	0	38.2421	0	58.4977	0	19.9543	0	25.071	0	23.2244	0	51.4307	0	24.5221	0	31.6538	0	31.5221	0	39.6583	0	24.6555	0	25.9012	0	21.1673	0	20.6527	0	30.2372	0	19.9824	0	61.7308	0	33.3931	0	-	-	32.6608	0	24.1922
	Total Gamma Dose	1308.75	1270.02	0	1263.2	0	1231.03	0	1376.05	0	1407.95	0	1278.95	0	1343.27	0	1224.1	0	1227.61	0	1320.45	0	1355.2	0	1312.07	0	1341.18	0	1247.23	0	1365.94	0	1279.23	0	1121.4	0	1312.28	0	1294.56	0	1355.24	0	1324.88	0	-	-	1376.85	0	1362.2
[truncated: 9 more columns]
