# Supplementary material for: Japanese pediatric and adult atomic bomb survivor dosimetry: potential improvements using the J45 phantom series and modern Monte Carlo transport
Source: Radiat Environ Biophys. 2021 Oct 30;61(1):73–86. doi: 10.1007/s00411-021-00946-2 (PMC8897329; doi:10.1007/s00411-021-00946-2)
Supplement: Supplementary file 1 — Supplementary file1 (ZIP 2974 KB) [file 411_2021_946_MOESM1_ESM.zip › _supplementary/comprehensive surrogacy/Table_01m_Hiroshima_1500m.xlsx]

## Sheet: IO
			Surrogate organs
True organ			BoneSurface		ActiveMarrow		Adrenals		Brain		Breasts		GallBladderWall		HeartWall		Kidney		EyeLens		Liver		Lungs		LymphNodes		Muscle		Oesophagus		OralMucosa		Pancreas		Uterus/Prostate		SalivaryGlands		SmallIntestineWall		Skin		Spleen		StomachWall		Ovaries/Testes		Thymus
Organ	Dose Category	Dose (mGy)	Dose (mGy)	% diff.	Dose (mGy)	% diff.	Dose (mGy)	% diff.	Dose (mGy)	% diff.	Dose (mGy)	% diff.	Dose (mGy)	% diff.	Dose (mGy)	% diff.	Dose (mGy)	% diff.	Dose (mGy)	% diff.	Dose (mGy)	% diff.	Dose (mGy)	% diff.	Dose (mGy)	% diff.	Dose (mGy)	% diff.	Dose (mGy)	% diff.	Dose (mGy)	% diff.	Dose (mGy)	% diff.	Dose (mGy)	% diff.	Dose (mGy)	% diff.	Dose (mGy)	% diff.	Dose (mGy)	% diff.	Dose (mGy)	% diff.	Dose (mGy)	% diff.	Dose (mGy)	% diff.	Dose (mGy)
Breasts	Total Dose	0	0	0	0	0	0	0	0	0	-	-	0	0	0	0	0	0	0	0	0	0	0	0	0	0	0	0	0	0	0	0	0	0	0	0	0	0	0	0	0	0	0	0	0	0	0	0	0
	Total Neutron Dose	8.02821	3.07351	0	3.18898	0	2.42958	0	3.77969	0	-	-	2.523	0	3.36021	0	2.15088	0	7.36711	0	3.06905	0	3.47484	0	3.66879	0	4.17424	0	2.65718	0	3.36912	0	2.49199	0	2.31126	0	3.24288	0	2.79802	0	5.90603	0	3.10675	0	2.79149	0	4.89213	0	3.20593
	Total Gamma Dose	499.517	427.255	0	424.666	0	429.37	0	470.478	0	-	-	459.187	0	485.015	0	429.356	0	545.887	0	472.853	0	489.052	0	470.086	0	482.472	0	441.881	0	465.341	0	470.811	0	453.295	0	469.341	0	475.697	0	479.751	0	468.763	0	470.76	0	521.596	0	485.386
Colon	Total Dose	0	0	0	0	0	0	0	0	0	0	0	0	0	0	0	0	0	0	0	0	0	0	0	0	0	0	0	0	0	0	0	0	0	0	0	0	0	0	0	0	0	0	0	0	0	0	0	0
	Total Neutron Dose	3.41089	3.07351	0	3.18898	0	2.42958	0	3.77969	0	8.02821	0	2.523	0	3.36021	0	2.15088	0	7.36711	0	3.06905	0	3.47484	0	3.66879	0	4.17424	0	2.65718	0	3.36912	0	2.49199	0	2.31126	0	3.24288	0	2.79802	0	5.90603	0	3.10675	0	2.79149	0	4.89213	0	3.20593
	Total Gamma Dose	481.37	427.255	0	424.666	0	429.37	0	470.478	0	499.517	0	459.187	0	485.015	0	429.356	0	545.887	0	472.853	0	489.052	0	470.086	0	482.472	0	441.881	0	465.341	0	470.811	0	453.295	0	469.341	0	475.697	0	479.751	0	468.763	0	470.76	0	521.596	0	485.386
Liver	Total Dose	0	0	0	0	0	0	0	0	0	0	0	0	0	0	0	0	0	0	0	-	-	0	0	0	0	0	0	0	0	0	0	0	0	0	0	0	0	0	0	0	0	0	0	0	0	0	0	0
	Total Neutron Dose	3.06905	3.07351	0	3.18898	0	2.42958	0	3.77969	0	8.02821	0	2.523	0	3.36021	0	2.15088	0	7.36711	0	-	-	3.47484	0	3.66879	0	4.17424	0	2.65718	0	3.36912	0	2.49199	0	2.31126	0	3.24288	0	2.79802	0	5.90603	0	3.10675	0	2.79149	0	4.89213	0	3.20593
	Total Gamma Dose	472.853	427.255	0	424.666	0	429.37	0	470.478	0	499.517	0	459.187	0	485.015	0	429.356	0	545.887	0	-	-	489.052	0	470.086	0	482.472	0	441.881	0	465.341	0	470.811	0	453.295	0	469.341	0	475.697	0	479.751	0	468.763	0	470.76	0	521.596	0	485.386
Lungs	Total Dose	0	0	0	0	0	0	0	0	0	0	0	0	0	0	0	0	0	0	0	0	0	-	-	0	0	0	0	0	0	0	0	0	0	0	0	0	0	0	0	0	0	0	0	0	0	0	0	0
	Total Neutron Dose	3.47484	3.07351	0	3.18898	0	2.42958	0	3.77969	0	8.02821	0	2.523	0	3.36021	0	2.15088	0	7.36711	0	3.06905	0	-	-	3.66879	0	4.17424	0	2.65718	0	3.36912	0	2.49199	0	2.31126	0	3.24288	0	2.79802	0	5.90603	0	3.10675	0	2.79149	0	4.89213	0	3.20593
	Total Gamma Dose	489.052	427.255	0	424.666	0	429.37	0	470.478	0	499.517	0	459.187	0	485.015	0	429.356	0	545.887	0	472.853	0	-	-	470.086	0	482.472	0	441.881	0	465.341	0	470.811	0	453.295	0	469.341	0	475.697	0	479.751	0	468.763	0	470.76	0	521.596	0	485.386
Stomach Wall	Total Dose	0	0	0	0	0	0	0	0	0	0	0	0	0	0	0	0	0	0	0	0	0	0	0	0	0	0	0	0	0	0	0	0	0	0	0	0	0	0	0	0	0	0	0	-	-	0	0	0
	Total Neutron Dose	2.79149	3.07351	0	3.18898	0	2.42958	0	3.77969	0	8.02821	0	2.523	0	3.36021	0	2.15088	0	7.36711	0	3.06905	0	3.47484	0	3.66879	0	4.17424	0	2.65718	0	3.36912	0	2.49199	0	2.31126	0	3.24288	0	2.79802	0	5.90603	0	3.10675	0	-	-	4.89213	0	3.20593
	Total Gamma Dose	470.76	427.255	0	424.666	0	429.37	0	470.478	0	499.517	0	459.187	0	485.015	0	429.356	0	545.887	0	472.853	0	489.052	0	470.086	0	482.472	0	441.881	0	465.341	0	470.811	0	453.295	0	469.341	0	475.697	0	479.751	0	468.763	0	-	-	521.596	0	485.386
[truncated: 9 more columns]

## Sheet: Light-9P
			Surrogate organs
True organ			BoneSurface		ActiveMarrow		Adrenals		Brain		Breasts		GallBladderWall		HeartWall		Kidney		EyeLens		Liver		Lungs		LymphNodes		Muscle		Oesophagus		OralMucosa		Pancreas		Uterus/Prostate		SalivaryGlands		SmallIntestineWall		Skin		Spleen		StomachWall		Ovaries/Testes		Thymus
Organ	Dose Category	Dose (mGy)	Dose (mGy)	% diff.	Dose (mGy)	% diff.	Dose (mGy)	% diff.	Dose (mGy)	% diff.	Dose (mGy)	% diff.	Dose (mGy)	% diff.	Dose (mGy)	% diff.	Dose (mGy)	% diff.	Dose (mGy)	% diff.	Dose (mGy)	% diff.	Dose (mGy)	% diff.	Dose (mGy)	% diff.	Dose (mGy)	% diff.	Dose (mGy)	% diff.	Dose (mGy)	% diff.	Dose (mGy)	% diff.	Dose (mGy)	% diff.	Dose (mGy)	% diff.	Dose (mGy)	% diff.	Dose (mGy)	% diff.	Dose (mGy)	% diff.	Dose (mGy)	% diff.	Dose (mGy)	% diff.	Dose (mGy)
Breasts	Total Dose	0	0	0	0	0	0	0	0	0	-	-	0	0	0	0	0	0	0	0	0	0	0	0	0	0	0	0	0	0	0	0	0	0	0	0	0	0	0	0	0	0	0	0	0	0	0	0	0
	Total Neutron Dose	4.98503	2.10041	0	2.20222	0	1.65716	0	2.61572	0	-	-	1.92128	0	2.51857	0	1.50174	0	5.67747	0	2.24425	0	2.4946	0	2.64161	0	2.95801	0	1.89643	0	2.64966	0	1.88789	0	1.89615	0	2.41931	0	2.07868	0	4.01842	0	2.2324	0	2.11311	0	3.99789	0	2.4964
	Total Gamma Dose	412.911	375.544	0	373.746	0	384.637	0	413.697	0	-	-	409.857	0	423.835	0	381.982	0	442.977	0	419.558	0	427.496	0	415.571	0	425.663	0	400.904	0	430.396	0	410.319	0	402.353	0	410.554	0	424.886	0	424.698	0	409.341	0	413.079	0	428.437	0	428.08
Colon	Total Dose	0	0	0	0	0	0	0	0	0	0	0	0	0	0	0	0	0	0	0	0	0	0	0	0	0	0	0	0	0	0	0	0	0	0	0	0	0	0	0	0	0	0	0	0	0	0	0	0
	Total Neutron Dose	2.51164	2.10041	0	2.20222	0	1.65716	0	2.61572	0	4.98503	0	1.92128	0	2.51857	0	1.50174	0	5.67747	0	2.24425	0	2.4946	0	2.64161	0	2.95801	0	1.89643	0	2.64966	0	1.88789	0	1.89615	0	2.41931	0	2.07868	0	4.01842	0	2.2324	0	2.11311	0	3.99789	0	2.4964
	Total Gamma Dose	432.081	375.544	0	373.746	0	384.637	0	413.697	0	412.911	0	409.857	0	423.835	0	381.982	0	442.977	0	419.558	0	427.496	0	415.571	0	425.663	0	400.904	0	430.396	0	410.319	0	402.353	0	410.554	0	424.886	0	424.698	0	409.341	0	413.079	0	428.437	0	428.08
Liver	Total Dose	0	0	0	0	0	0	0	0	0	0	0	0	0	0	0	0	0	0	0	-	-	0	0	0	0	0	0	0	0	0	0	0	0	0	0	0	0	0	0	0	0	0	0	0	0	0	0	0
	Total Neutron Dose	2.24425	2.10041	0	2.20222	0	1.65716	0	2.61572	0	4.98503	0	1.92128	0	2.51857	0	1.50174	0	5.67747	0	-	-	2.4946	0	2.64161	0	2.95801	0	1.89643	0	2.64966	0	1.88789	0	1.89615	0	2.41931	0	2.07868	0	4.01842	0	2.2324	0	2.11311	0	3.99789	0	2.4964
	Total Gamma Dose	419.558	375.544	0	373.746	0	384.637	0	413.697	0	412.911	0	409.857	0	423.835	0	381.982	0	442.977	0	-	-	427.496	0	415.571	0	425.663	0	400.904	0	430.396	0	410.319	0	402.353	0	410.554	0	424.886	0	424.698	0	409.341	0	413.079	0	428.437	0	428.08
Lungs	Total Dose	0	0	0	0	0	0	0	0	0	0	0	0	0	0	0	0	0	0	0	0	0	-	-	0	0	0	0	0	0	0	0	0	0	0	0	0	0	0	0	0	0	0	0	0	0	0	0	0
	Total Neutron Dose	2.4946	2.10041	0	2.20222	0	1.65716	0	2.61572	0	4.98503	0	1.92128	0	2.51857	0	1.50174	0	5.67747	0	2.24425	0	-	-	2.64161	0	2.95801	0	1.89643	0	2.64966	0	1.88789	0	1.89615	0	2.41931	0	2.07868	0	4.01842	0	2.2324	0	2.11311	0	3.99789	0	2.4964
	Total Gamma Dose	427.496	375.544	0	373.746	0	384.637	0	413.697	0	412.911	0	409.857	0	423.835	0	381.982	0	442.977	0	419.558	0	-	-	415.571	0	425.663	0	400.904	0	430.396	0	410.319	0	402.353	0	410.554	0	424.886	0	424.698	0	409.341	0	413.079	0	428.437	0	428.08
Stomach Wall	Total Dose	0	0	0	0	0	0	0	0	0	0	0	0	0	0	0	0	0	0	0	0	0	0	0	0	0	0	0	0	0	0	0	0	0	0	0	0	0	0	0	0	0	0	0	-	-	0	0	0
	Total Neutron Dose	2.11311	2.10041	0	2.20222	0	1.65716	0	2.61572	0	4.98503	0	1.92128	0	2.51857	0	1.50174	0	5.67747	0	2.24425	0	2.4946	0	2.64161	0	2.95801	0	1.89643	0	2.64966	0	1.88789	0	1.89615	0	2.41931	0	2.07868	0	4.01842	0	2.2324	0	-	-	3.99789	0	2.4964
	Total Gamma Dose	413.079	375.544	0	373.746	0	384.637	0	413.697	0	412.911	0	409.857	0	423.835	0	381.982	0	442.977	0	419.558	0	427.496	0	415.571	0	425.663	0	400.904	0	430.396	0	410.319	0	402.353	0	410.554	0	424.886	0	424.698	0	409.341	0	-	-	428.437	0	428.08
[truncated: 9 more columns]

## Sheet: Heavy-9P
			Surrogate organs
True organ			BoneSurface		ActiveMarrow		Adrenals		Brain		Breasts		GallBladderWall		HeartWall		Kidney		EyeLens		Liver		Lungs		LymphNodes		Muscle		Oesophagus		OralMucosa		Pancreas		Uterus/Prostate		SalivaryGlands		SmallIntestineWall		Skin		Spleen		StomachWall		Ovaries/Testes		Thymus
Organ	Dose Category	Dose (mGy)	Dose (mGy)	% diff.	Dose (mGy)	% diff.	Dose (mGy)	% diff.	Dose (mGy)	% diff.	Dose (mGy)	% diff.	Dose (mGy)	% diff.	Dose (mGy)	% diff.	Dose (mGy)	% diff.	Dose (mGy)	% diff.	Dose (mGy)	% diff.	Dose (mGy)	% diff.	Dose (mGy)	% diff.	Dose (mGy)	% diff.	Dose (mGy)	% diff.	Dose (mGy)	% diff.	Dose (mGy)	% diff.	Dose (mGy)	% diff.	Dose (mGy)	% diff.	Dose (mGy)	% diff.	Dose (mGy)	% diff.	Dose (mGy)	% diff.	Dose (mGy)	% diff.	Dose (mGy)	% diff.	Dose (mGy)
Breasts	Total Dose	0	0	0	0	0	0	0	0	0	-	-	0	0	0	0	0	0	0	0	0	0	0	0	0	0	0	0	0	0	0	0	0	0	0	0	0	0	0	0	0	0	0	0	0	0	0	0	0
	Total Neutron Dose	1.71957	0.915729	0	0.988094	0	0.885561	0	1.13775	0	-	-	0.665032	0	0.840789	0	0.746786	0	1.55057	0	0.835067	0	1.02443	0	1.02479	0	1.21073	0	0.811521	0	0.87935	0	0.678281	0	0.78255	0	0.932505	0	0.670312	0	1.7184	0	0.93025	0	0.707889	0	1.09493	0	0.78543
	Total Gamma Dose	149.124	139.353	0	138.366	0	139.272	0	152.361	0	-	-	145.563	0	155.179	0	140.387	0	131.246	0	152.949	0	155.123	0	150.41	0	154.524	0	142.632	0	153.496	0	148.057	0	143.428	0	150.939	0	151.283	0	155.193	0	148.279	0	150.258	0	148.772	0	151.176
Colon	Total Dose	0	0	0	0	0	0	0	0	0	0	0	0	0	0	0	0	0	0	0	0	0	0	0	0	0	0	0	0	0	0	0	0	0	0	0	0	0	0	0	0	0	0	0	0	0	0	0	0
	Total Neutron Dose	0.804175	0.915729	0	0.988094	0	0.885561	0	1.13775	0	1.71957	0	0.665032	0	0.840789	0	0.746786	0	1.55057	0	0.835067	0	1.02443	0	1.02479	0	1.21073	0	0.811521	0	0.87935	0	0.678281	0	0.78255	0	0.932505	0	0.670312	0	1.7184	0	0.93025	0	0.707889	0	1.09493	0	0.78543
	Total Gamma Dose	153.478	139.353	0	138.366	0	139.272	0	152.361	0	149.124	0	145.563	0	155.179	0	140.387	0	131.246	0	152.949	0	155.123	0	150.41	0	154.524	0	142.632	0	153.496	0	148.057	0	143.428	0	150.939	0	151.283	0	155.193	0	148.279	0	150.258	0	148.772	0	151.176
Liver	Total Dose	0	0	0	0	0	0	0	0	0	0	0	0	0	0	0	0	0	0	0	-	-	0	0	0	0	0	0	0	0	0	0	0	0	0	0	0	0	0	0	0	0	0	0	0	0	0	0	0
	Total Neutron Dose	0.835067	0.915729	0	0.988094	0	0.885561	0	1.13775	0	1.71957	0	0.665032	0	0.840789	0	0.746786	0	1.55057	0	-	-	1.02443	0	1.02479	0	1.21073	0	0.811521	0	0.87935	0	0.678281	0	0.78255	0	0.932505	0	0.670312	0	1.7184	0	0.93025	0	0.707889	0	1.09493	0	0.78543
	Total Gamma Dose	152.949	139.353	0	138.366	0	139.272	0	152.361	0	149.124	0	145.563	0	155.179	0	140.387	0	131.246	0	-	-	155.123	0	150.41	0	154.524	0	142.632	0	153.496	0	148.057	0	143.428	0	150.939	0	151.283	0	155.193	0	148.279	0	150.258	0	148.772	0	151.176
Lungs	Total Dose	0	0	0	0	0	0	0	0	0	0	0	0	0	0	0	0	0	0	0	0	0	-	-	0	0	0	0	0	0	0	0	0	0	0	0	0	0	0	0	0	0	0	0	0	0	0	0	0
	Total Neutron Dose	1.02443	0.915729	0	0.988094	0	0.885561	0	1.13775	0	1.71957	0	0.665032	0	0.840789	0	0.746786	0	1.55057	0	0.835067	0	-	-	1.02479	0	1.21073	0	0.811521	0	0.87935	0	0.678281	0	0.78255	0	0.932505	0	0.670312	0	1.7184	0	0.93025	0	0.707889	0	1.09493	0	0.78543
	Total Gamma Dose	155.123	139.353	0	138.366	0	139.272	0	152.361	0	149.124	0	145.563	0	155.179	0	140.387	0	131.246	0	152.949	0	-	-	150.41	0	154.524	0	142.632	0	153.496	0	148.057	0	143.428	0	150.939	0	151.283	0	155.193	0	148.279	0	150.258	0	148.772	0	151.176
Stomach Wall	Total Dose	0	0	0	0	0	0	0	0	0	0	0	0	0	0	0	0	0	0	0	0	0	0	0	0	0	0	0	0	0	0	0	0	0	0	0	0	0	0	0	0	0	0	0	-	-	0	0	0
	Total Neutron Dose	0.707889	0.915729	0	0.988094	0	0.885561	0	1.13775	0	1.71957	0	0.665032	0	0.840789	0	0.746786	0	1.55057	0	0.835067	0	1.02443	0	1.02479	0	1.21073	0	0.811521	0	0.87935	0	0.678281	0	0.78255	0	0.932505	0	0.670312	0	1.7184	0	0.93025	0	-	-	1.09493	0	0.78543
	Total Gamma Dose	150.258	139.353	0	138.366	0	139.272	0	152.361	0	149.124	0	145.563	0	155.179	0	140.387	0	131.246	0	152.949	0	155.123	0	150.41	0	154.524	0	142.632	0	153.496	0	148.057	0	143.428	0	150.939	0	151.283	0	155.193	0	148.279	0	-	-	148.772	0	151.176
[truncated: 9 more columns]

## Sheet: Light-GLOBE
			Surrogate organs
True organ			BoneSurface		ActiveMarrow		Adrenals		Brain		Breasts		GallBladderWall		HeartWall		Kidney		EyeLens		Liver		Lungs		LymphNodes		Muscle		Oesophagus		OralMucosa		Pancreas		Uterus/Prostate		SalivaryGlands		SmallIntestineWall		Skin		Spleen		StomachWall		Ovaries/Testes		Thymus
Organ	Dose Category	Dose (mGy)	Dose (mGy)	% diff.	Dose (mGy)	% diff.	Dose (mGy)	% diff.	Dose (mGy)	% diff.	Dose (mGy)	% diff.	Dose (mGy)	% diff.	Dose (mGy)	% diff.	Dose (mGy)	% diff.	Dose (mGy)	% diff.	Dose (mGy)	% diff.	Dose (mGy)	% diff.	Dose (mGy)	% diff.	Dose (mGy)	% diff.	Dose (mGy)	% diff.	Dose (mGy)	% diff.	Dose (mGy)	% diff.	Dose (mGy)	% diff.	Dose (mGy)	% diff.	Dose (mGy)	% diff.	Dose (mGy)	% diff.	Dose (mGy)	% diff.	Dose (mGy)	% diff.	Dose (mGy)	% diff.	Dose (mGy)
Breasts	Total Dose	0	0	0	0	0	0	0	0	0	-	-	0	0	0	0	0	0	0	0	0	0	0	0	0	0	0	0	0	0	0	0	0	0	0	0	0	0	0	0	0	0	0	0	0	0	0	0	0
	Total Neutron Dose	6.43921	2.71576	0	2.82573	0	2.07113	0	3.41115	0	-	-	2.47394	0	3.08222	0	1.90724	0	6.18158	0	2.82483	0	3.14504	0	3.29468	0	3.70959	0	2.26826	0	3.09163	0	2.28704	0	2.15132	0	2.95777	0	2.53588	0	5.25262	0	2.69854	0	2.44489	0	4.96317	0	2.9375
	Total Gamma Dose	473.289	400.413	0	398.511	0	401.304	0	443.344	0	-	-	436.623	0	461.966	0	401.994	0	440.757	0	444.895	0	458.604	0	442.984	0	453.688	0	429.737	0	460.393	0	436.707	0	447.838	0	443.165	0	451.569	0	450.455	0	433.098	0	443.274	0	493.368	0	465.309
Colon	Total Dose	0	0	0	0	0	0	0	0	0	0	0	0	0	0	0	0	0	0	0	0	0	0	0	0	0	0	0	0	0	0	0	0	0	0	0	0	0	0	0	0	0	0	0	0	0	0	0	0
	Total Neutron Dose	2.98967	2.71576	0	2.82573	0	2.07113	0	3.41115	0	6.43921	0	2.47394	0	3.08222	0	1.90724	0	6.18158	0	2.82483	0	3.14504	0	3.29468	0	3.70959	0	2.26826	0	3.09163	0	2.28704	0	2.15132	0	2.95777	0	2.53588	0	5.25262	0	2.69854	0	2.44489	0	4.96317	0	2.9375
	Total Gamma Dose	457.688	400.413	0	398.511	0	401.304	0	443.344	0	473.289	0	436.623	0	461.966	0	401.994	0	440.757	0	444.895	0	458.604	0	442.984	0	453.688	0	429.737	0	460.393	0	436.707	0	447.838	0	443.165	0	451.569	0	450.455	0	433.098	0	443.274	0	493.368	0	465.309
Liver	Total Dose	0	0	0	0	0	0	0	0	0	0	0	0	0	0	0	0	0	0	0	-	-	0	0	0	0	0	0	0	0	0	0	0	0	0	0	0	0	0	0	0	0	0	0	0	0	0	0	0
	Total Neutron Dose	2.82483	2.71576	0	2.82573	0	2.07113	0	3.41115	0	6.43921	0	2.47394	0	3.08222	0	1.90724	0	6.18158	0	-	-	3.14504	0	3.29468	0	3.70959	0	2.26826	0	3.09163	0	2.28704	0	2.15132	0	2.95777	0	2.53588	0	5.25262	0	2.69854	0	2.44489	0	4.96317	0	2.9375
	Total Gamma Dose	444.895	400.413	0	398.511	0	401.304	0	443.344	0	473.289	0	436.623	0	461.966	0	401.994	0	440.757	0	-	-	458.604	0	442.984	0	453.688	0	429.737	0	460.393	0	436.707	0	447.838	0	443.165	0	451.569	0	450.455	0	433.098	0	443.274	0	493.368	0	465.309
Lungs	Total Dose	0	0	0	0	0	0	0	0	0	0	0	0	0	0	0	0	0	0	0	0	0	-	-	0	0	0	0	0	0	0	0	0	0	0	0	0	0	0	0	0	0	0	0	0	0	0	0	0
	Total Neutron Dose	3.14504	2.71576	0	2.82573	0	2.07113	0	3.41115	0	6.43921	0	2.47394	0	3.08222	0	1.90724	0	6.18158	0	2.82483	0	-	-	3.29468	0	3.70959	0	2.26826	0	3.09163	0	2.28704	0	2.15132	0	2.95777	0	2.53588	0	5.25262	0	2.69854	0	2.44489	0	4.96317	0	2.9375
	Total Gamma Dose	458.604	400.413	0	398.511	0	401.304	0	443.344	0	473.289	0	436.623	0	461.966	0	401.994	0	440.757	0	444.895	0	-	-	442.984	0	453.688	0	429.737	0	460.393	0	436.707	0	447.838	0	443.165	0	451.569	0	450.455	0	433.098	0	443.274	0	493.368	0	465.309
Stomach Wall	Total Dose	0	0	0	0	0	0	0	0	0	0	0	0	0	0	0	0	0	0	0	0	0	0	0	0	0	0	0	0	0	0	0	0	0	0	0	0	0	0	0	0	0	0	0	-	-	0	0	0
	Total Neutron Dose	2.44489	2.71576	0	2.82573	0	2.07113	0	3.41115	0	6.43921	0	2.47394	0	3.08222	0	1.90724	0	6.18158	0	2.82483	0	3.14504	0	3.29468	0	3.70959	0	2.26826	0	3.09163	0	2.28704	0	2.15132	0	2.95777	0	2.53588	0	5.25262	0	2.69854	0	-	-	4.96317	0	2.9375
	Total Gamma Dose	443.274	400.413	0	398.511	0	401.304	0	443.344	0	473.289	0	436.623	0	461.966	0	401.994	0	440.757	0	444.895	0	458.604	0	442.984	0	453.688	0	429.737	0	460.393	0	436.707	0	447.838	0	443.165	0	451.569	0	450.455	0	433.098	0	-	-	493.368	0	465.309
[truncated: 9 more columns]

## Sheet: Heavy-GLOBE
			Surrogate organs
True organ			BoneSurface		ActiveMarrow		Adrenals		Brain		Breasts		GallBladderWall		HeartWall		Kidney		EyeLens		Liver		Lungs		LymphNodes		Muscle		Oesophagus		OralMucosa		Pancreas		Uterus/Prostate		SalivaryGlands		SmallIntestineWall		Skin		Spleen		StomachWall		Ovaries/Testes		Thymus
Organ	Dose Category	Dose (mGy)	Dose (mGy)	% diff.	Dose (mGy)	% diff.	Dose (mGy)	% diff.	Dose (mGy)	% diff.	Dose (mGy)	% diff.	Dose (mGy)	% diff.	Dose (mGy)	% diff.	Dose (mGy)	% diff.	Dose (mGy)	% diff.	Dose (mGy)	% diff.	Dose (mGy)	% diff.	Dose (mGy)	% diff.	Dose (mGy)	% diff.	Dose (mGy)	% diff.	Dose (mGy)	% diff.	Dose (mGy)	% diff.	Dose (mGy)	% diff.	Dose (mGy)	% diff.	Dose (mGy)	% diff.	Dose (mGy)	% diff.	Dose (mGy)	% diff.	Dose (mGy)	% diff.	Dose (mGy)	% diff.	Dose (mGy)
Breasts	Total Dose	0	0	0	0	0	0	0	0	0	-	-	0	0	0	0	0	0	0	0	0	0	0	0	0	0	0	0	0	0	0	0	0	0	0	0	0	0	0	0	0	0	0	0	0	0	0	0	0
	Total Neutron Dose	2.55265	1.16589	0	1.24368	0	1.0638	0	1.46846	0	-	-	0.809144	0	1.05851	0	0.868089	0	1.87858	0	0.962611	0	1.24321	0	1.27081	0	1.49033	0	0.98286	0	1.12703	0	0.843538	0	0.750295	0	1.11999	0	0.826012	0	2.21332	0	1.22779	0	0.93905	0	1.43856	0	1.04451
	Total Gamma Dose	175.004	141.456	0	140.598	0	141.082	0	153.795	0	-	-	144.085	0	156.67	0	138.484	0	137.372	0	148.765	0	155.634	0	150.238	0	153.908	0	144.557	0	156.077	0	145.802	0	151.061	0	150.528	0	150.042	0	155.479	0	150.877	0	149.801	0	164.061	0	157.158
Colon	Total Dose	0	0	0	0	0	0	0	0	0	0	0	0	0	0	0	0	0	0	0	0	0	0	0	0	0	0	0	0	0	0	0	0	0	0	0	0	0	0	0	0	0	0	0	0	0	0	0	0
	Total Neutron Dose	0.959099	1.16589	0	1.24368	0	1.0638	0	1.46846	0	2.55265	0	0.809144	0	1.05851	0	0.868089	0	1.87858	0	0.962611	0	1.24321	0	1.27081	0	1.49033	0	0.98286	0	1.12703	0	0.843538	0	0.750295	0	1.11999	0	0.826012	0	2.21332	0	1.22779	0	0.93905	0	1.43856	0	1.04451
	Total Gamma Dose	152.15	141.456	0	140.598	0	141.082	0	153.795	0	175.004	0	144.085	0	156.67	0	138.484	0	137.372	0	148.765	0	155.634	0	150.238	0	153.908	0	144.557	0	156.077	0	145.802	0	151.061	0	150.528	0	150.042	0	155.479	0	150.877	0	149.801	0	164.061	0	157.158
Liver	Total Dose	0	0	0	0	0	0	0	0	0	0	0	0	0	0	0	0	0	0	0	-	-	0	0	0	0	0	0	0	0	0	0	0	0	0	0	0	0	0	0	0	0	0	0	0	0	0	0	0
	Total Neutron Dose	0.962611	1.16589	0	1.24368	0	1.0638	0	1.46846	0	2.55265	0	0.809144	0	1.05851	0	0.868089	0	1.87858	0	-	-	1.24321	0	1.27081	0	1.49033	0	0.98286	0	1.12703	0	0.843538	0	0.750295	0	1.11999	0	0.826012	0	2.21332	0	1.22779	0	0.93905	0	1.43856	0	1.04451
	Total Gamma Dose	148.765	141.456	0	140.598	0	141.082	0	153.795	0	175.004	0	144.085	0	156.67	0	138.484	0	137.372	0	-	-	155.634	0	150.238	0	153.908	0	144.557	0	156.077	0	145.802	0	151.061	0	150.528	0	150.042	0	155.479	0	150.877	0	149.801	0	164.061	0	157.158
Lungs	Total Dose	0	0	0	0	0	0	0	0	0	0	0	0	0	0	0	0	0	0	0	0	0	-	-	0	0	0	0	0	0	0	0	0	0	0	0	0	0	0	0	0	0	0	0	0	0	0	0	0
	Total Neutron Dose	1.24321	1.16589	0	1.24368	0	1.0638	0	1.46846	0	2.55265	0	0.809144	0	1.05851	0	0.868089	0	1.87858	0	0.962611	0	-	-	1.27081	0	1.49033	0	0.98286	0	1.12703	0	0.843538	0	0.750295	0	1.11999	0	0.826012	0	2.21332	0	1.22779	0	0.93905	0	1.43856	0	1.04451
	Total Gamma Dose	155.634	141.456	0	140.598	0	141.082	0	153.795	0	175.004	0	144.085	0	156.67	0	138.484	0	137.372	0	148.765	0	-	-	150.238	0	153.908	0	144.557	0	156.077	0	145.802	0	151.061	0	150.528	0	150.042	0	155.479	0	150.877	0	149.801	0	164.061	0	157.158
Stomach Wall	Total Dose	0	0	0	0	0	0	0	0	0	0	0	0	0	0	0	0	0	0	0	0	0	0	0	0	0	0	0	0	0	0	0	0	0	0	0	0	0	0	0	0	0	0	0	-	-	0	0	0
	Total Neutron Dose	0.93905	1.16589	0	1.24368	0	1.0638	0	1.46846	0	2.55265	0	0.809144	0	1.05851	0	0.868089	0	1.87858	0	0.962611	0	1.24321	0	1.27081	0	1.49033	0	0.98286	0	1.12703	0	0.843538	0	0.750295	0	1.11999	0	0.826012	0	2.21332	0	1.22779	0	-	-	1.43856	0	1.04451
	Total Gamma Dose	149.801	141.456	0	140.598	0	141.082	0	153.795	0	175.004	0	144.085	0	156.67	0	138.484	0	137.372	0	148.765	0	155.634	0	150.238	0	153.908	0	144.557	0	156.077	0	145.802	0	151.061	0	150.528	0	150.042	0	155.479	0	150.877	0	-	-	164.061	0	157.158
[truncated: 9 more columns]
