# Supplementary material for: Japanese pediatric and adult atomic bomb survivor dosimetry: potential improvements using the J45 phantom series and modern Monte Carlo transport
Source: Radiat Environ Biophys. 2021 Oct 30;61(1):73–86. doi: 10.1007/s00411-021-00946-2 (PMC8897329; doi:10.1007/s00411-021-00946-2)
Supplement: Supplementary file 1 — Supplementary file1 (ZIP 2974 KB) [file 411_2021_946_MOESM1_ESM.zip › _supplementary/comprehensive surrogacy/Table_01m_Nagasaki_1000m.xlsx]

## Sheet: IO
			Surrogate organs
True organ			BoneSurface		ActiveMarrow		Adrenals		Brain		Breasts		GallBladderWall		HeartWall		Kidney		EyeLens		Liver		Lungs		LymphNodes		Muscle		Oesophagus		OralMucosa		Pancreas		Uterus/Prostate		SalivaryGlands		SmallIntestineWall		Skin		Spleen		StomachWall		Ovaries/Testes		Thymus
Organ	Dose Category	Dose (mGy)	Dose (mGy)	% diff.	Dose (mGy)	% diff.	Dose (mGy)	% diff.	Dose (mGy)	% diff.	Dose (mGy)	% diff.	Dose (mGy)	% diff.	Dose (mGy)	% diff.	Dose (mGy)	% diff.	Dose (mGy)	% diff.	Dose (mGy)	% diff.	Dose (mGy)	% diff.	Dose (mGy)	% diff.	Dose (mGy)	% diff.	Dose (mGy)	% diff.	Dose (mGy)	% diff.	Dose (mGy)	% diff.	Dose (mGy)	% diff.	Dose (mGy)	% diff.	Dose (mGy)	% diff.	Dose (mGy)	% diff.	Dose (mGy)	% diff.	Dose (mGy)	% diff.	Dose (mGy)	% diff.	Dose (mGy)
Breasts	Total Dose	0	0	0	0	0	0	0	0	0	-	-	0	0	0	0	0	0	0	0	0	0	0	0	0	0	0	0	0	0	0	0	0	0	0	0	0	0	0	0	0	0	0	0	0	0	0	0	0
	Total Neutron Dose	107.797	43.9631	0	45.3602	0	34.1727	0	54.4583	0	-	-	38.8054	0	48.6305	0	31.8457	0	101.052	0	44.4927	0	50.1124	0	52.0809	0	58.9494	0	36.8672	0	49.2306	0	37.5048	0	36.7655	0	46.1935	0	40.7551	0	82.427	0	44.9113	0	40.1161	0	77.3812	0	48.0089
	Total Gamma Dose	8018.18	7922.29	0	7860.78	0	7836.18	0	8669.29	0	-	-	8336.13	0	9037.68	0	7837.03	0	6623.32	0	8466.69	0	8928.54	0	8483.25	0	8802.35	0	8072.59	0	8427.09	0	8962.45	0	8226.07	0	8442.32	0	8772.23	0	8357.49	0	9283.96	0	8904.75	0	8901.98	0	8971.46
Colon	Total Dose	0	0	0	0	0	0	0	0	0	0	0	0	0	0	0	0	0	0	0	0	0	0	0	0	0	0	0	0	0	0	0	0	0	0	0	0	0	0	0	0	0	0	0	0	0	0	0	0
	Total Neutron Dose	48.7131	43.9631	0	45.3602	0	34.1727	0	54.4583	0	107.797	0	38.8054	0	48.6305	0	31.8457	0	101.052	0	44.4927	0	50.1124	0	52.0809	0	58.9494	0	36.8672	0	49.2306	0	37.5048	0	36.7655	0	46.1935	0	40.7551	0	82.427	0	44.9113	0	40.1161	0	77.3812	0	48.0089
	Total Gamma Dose	8887.55	7922.29	0	7860.78	0	7836.18	0	8669.29	0	8018.18	0	8336.13	0	9037.68	0	7837.03	0	6623.32	0	8466.69	0	8928.54	0	8483.25	0	8802.35	0	8072.59	0	8427.09	0	8962.45	0	8226.07	0	8442.32	0	8772.23	0	8357.49	0	9283.96	0	8904.75	0	8901.98	0	8971.46
Liver	Total Dose	0	0	0	0	0	0	0	0	0	0	0	0	0	0	0	0	0	0	0	-	-	0	0	0	0	0	0	0	0	0	0	0	0	0	0	0	0	0	0	0	0	0	0	0	0	0	0	0
	Total Neutron Dose	44.4927	43.9631	0	45.3602	0	34.1727	0	54.4583	0	107.797	0	38.8054	0	48.6305	0	31.8457	0	101.052	0	-	-	50.1124	0	52.0809	0	58.9494	0	36.8672	0	49.2306	0	37.5048	0	36.7655	0	46.1935	0	40.7551	0	82.427	0	44.9113	0	40.1161	0	77.3812	0	48.0089
	Total Gamma Dose	8466.69	7922.29	0	7860.78	0	7836.18	0	8669.29	0	8018.18	0	8336.13	0	9037.68	0	7837.03	0	6623.32	0	-	-	8928.54	0	8483.25	0	8802.35	0	8072.59	0	8427.09	0	8962.45	0	8226.07	0	8442.32	0	8772.23	0	8357.49	0	9283.96	0	8904.75	0	8901.98	0	8971.46
Lungs	Total Dose	0	0	0	0	0	0	0	0	0	0	0	0	0	0	0	0	0	0	0	0	0	-	-	0	0	0	0	0	0	0	0	0	0	0	0	0	0	0	0	0	0	0	0	0	0	0	0	0
	Total Neutron Dose	50.1124	43.9631	0	45.3602	0	34.1727	0	54.4583	0	107.797	0	38.8054	0	48.6305	0	31.8457	0	101.052	0	44.4927	0	-	-	52.0809	0	58.9494	0	36.8672	0	49.2306	0	37.5048	0	36.7655	0	46.1935	0	40.7551	0	82.427	0	44.9113	0	40.1161	0	77.3812	0	48.0089
	Total Gamma Dose	8928.54	7922.29	0	7860.78	0	7836.18	0	8669.29	0	8018.18	0	8336.13	0	9037.68	0	7837.03	0	6623.32	0	8466.69	0	-	-	8483.25	0	8802.35	0	8072.59	0	8427.09	0	8962.45	0	8226.07	0	8442.32	0	8772.23	0	8357.49	0	9283.96	0	8904.75	0	8901.98	0	8971.46
Stomach Wall	Total Dose	0	0	0	0	0	0	0	0	0	0	0	0	0	0	0	0	0	0	0	0	0	0	0	0	0	0	0	0	0	0	0	0	0	0	0	0	0	0	0	0	0	0	0	-	-	0	0	0
	Total Neutron Dose	40.1161	43.9631	0	45.3602	0	34.1727	0	54.4583	0	107.797	0	38.8054	0	48.6305	0	31.8457	0	101.052	0	44.4927	0	50.1124	0	52.0809	0	58.9494	0	36.8672	0	49.2306	0	37.5048	0	36.7655	0	46.1935	0	40.7551	0	82.427	0	44.9113	0	-	-	77.3812	0	48.0089
	Total Gamma Dose	8904.75	7922.29	0	7860.78	0	7836.18	0	8669.29	0	8018.18	0	8336.13	0	9037.68	0	7837.03	0	6623.32	0	8466.69	0	8928.54	0	8483.25	0	8802.35	0	8072.59	0	8427.09	0	8962.45	0	8226.07	0	8442.32	0	8772.23	0	8357.49	0	9283.96	0	-	-	8901.98	0	8971.46
[truncated: 9 more columns]

## Sheet: Light-9P
			Surrogate organs
True organ			BoneSurface		ActiveMarrow		Adrenals		Brain		Breasts		GallBladderWall		HeartWall		Kidney		EyeLens		Liver		Lungs		LymphNodes		Muscle		Oesophagus		OralMucosa		Pancreas		Uterus/Prostate		SalivaryGlands		SmallIntestineWall		Skin		Spleen		StomachWall		Ovaries/Testes		Thymus
Organ	Dose Category	Dose (mGy)	Dose (mGy)	% diff.	Dose (mGy)	% diff.	Dose (mGy)	% diff.	Dose (mGy)	% diff.	Dose (mGy)	% diff.	Dose (mGy)	% diff.	Dose (mGy)	% diff.	Dose (mGy)	% diff.	Dose (mGy)	% diff.	Dose (mGy)	% diff.	Dose (mGy)	% diff.	Dose (mGy)	% diff.	Dose (mGy)	% diff.	Dose (mGy)	% diff.	Dose (mGy)	% diff.	Dose (mGy)	% diff.	Dose (mGy)	% diff.	Dose (mGy)	% diff.	Dose (mGy)	% diff.	Dose (mGy)	% diff.	Dose (mGy)	% diff.	Dose (mGy)	% diff.	Dose (mGy)	% diff.	Dose (mGy)
Breasts	Total Dose	0	0	0	0	0	0	0	0	0	-	-	0	0	0	0	0	0	0	0	0	0	0	0	0	0	0	0	0	0	0	0	0	0	0	0	0	0	0	0	0	0	0	0	0	0	0	0	0
	Total Neutron Dose	73.4532	30.627	0	31.9046	0	22.9917	0	38.2712	0	-	-	28.3371	0	35.4957	0	22.4097	0	60.9416	0	32.8545	0	36.2591	0	37.868	0	42.3981	0	26.6454	0	38.7391	0	27.7649	0	25.4827	0	35.2382	0	31.2098	0	56.8507	0	33.2047	0	30.0854	0	51.7116	0	34.6751
	Total Gamma Dose	6756.65	6126.26	0	6089.08	0	5936.27	0	6575.9	0	-	-	6638.42	0	6876.53	0	6088.26	0	6339.97	0	6705.54	0	6838.84	0	6616.73	0	6801.92	0	6320.64	0	6758.18	0	6594.25	0	6350.78	0	6631.03	0	6734.22	0	6788.97	0	6505.09	0	6688.99	0	6906.46	0	6881.72
Colon	Total Dose	0	0	0	0	0	0	0	0	0	0	0	0	0	0	0	0	0	0	0	0	0	0	0	0	0	0	0	0	0	0	0	0	0	0	0	0	0	0	0	0	0	0	0	0	0	0	0	0
	Total Neutron Dose	36.7991	30.627	0	31.9046	0	22.9917	0	38.2712	0	73.4532	0	28.3371	0	35.4957	0	22.4097	0	60.9416	0	32.8545	0	36.2591	0	37.868	0	42.3981	0	26.6454	0	38.7391	0	27.7649	0	25.4827	0	35.2382	0	31.2098	0	56.8507	0	33.2047	0	30.0854	0	51.7116	0	34.6751
	Total Gamma Dose	6858.57	6126.26	0	6089.08	0	5936.27	0	6575.9	0	6756.65	0	6638.42	0	6876.53	0	6088.26	0	6339.97	0	6705.54	0	6838.84	0	6616.73	0	6801.92	0	6320.64	0	6758.18	0	6594.25	0	6350.78	0	6631.03	0	6734.22	0	6788.97	0	6505.09	0	6688.99	0	6906.46	0	6881.72
Liver	Total Dose	0	0	0	0	0	0	0	0	0	0	0	0	0	0	0	0	0	0	0	-	-	0	0	0	0	0	0	0	0	0	0	0	0	0	0	0	0	0	0	0	0	0	0	0	0	0	0	0
	Total Neutron Dose	32.8545	30.627	0	31.9046	0	22.9917	0	38.2712	0	73.4532	0	28.3371	0	35.4957	0	22.4097	0	60.9416	0	-	-	36.2591	0	37.868	0	42.3981	0	26.6454	0	38.7391	0	27.7649	0	25.4827	0	35.2382	0	31.2098	0	56.8507	0	33.2047	0	30.0854	0	51.7116	0	34.6751
	Total Gamma Dose	6705.54	6126.26	0	6089.08	0	5936.27	0	6575.9	0	6756.65	0	6638.42	0	6876.53	0	6088.26	0	6339.97	0	-	-	6838.84	0	6616.73	0	6801.92	0	6320.64	0	6758.18	0	6594.25	0	6350.78	0	6631.03	0	6734.22	0	6788.97	0	6505.09	0	6688.99	0	6906.46	0	6881.72
Lungs	Total Dose	0	0	0	0	0	0	0	0	0	0	0	0	0	0	0	0	0	0	0	0	0	-	-	0	0	0	0	0	0	0	0	0	0	0	0	0	0	0	0	0	0	0	0	0	0	0	0	0
	Total Neutron Dose	36.2591	30.627	0	31.9046	0	22.9917	0	38.2712	0	73.4532	0	28.3371	0	35.4957	0	22.4097	0	60.9416	0	32.8545	0	-	-	37.868	0	42.3981	0	26.6454	0	38.7391	0	27.7649	0	25.4827	0	35.2382	0	31.2098	0	56.8507	0	33.2047	0	30.0854	0	51.7116	0	34.6751
	Total Gamma Dose	6838.84	6126.26	0	6089.08	0	5936.27	0	6575.9	0	6756.65	0	6638.42	0	6876.53	0	6088.26	0	6339.97	0	6705.54	0	-	-	6616.73	0	6801.92	0	6320.64	0	6758.18	0	6594.25	0	6350.78	0	6631.03	0	6734.22	0	6788.97	0	6505.09	0	6688.99	0	6906.46	0	6881.72
Stomach Wall	Total Dose	0	0	0	0	0	0	0	0	0	0	0	0	0	0	0	0	0	0	0	0	0	0	0	0	0	0	0	0	0	0	0	0	0	0	0	0	0	0	0	0	0	0	0	-	-	0	0	0
	Total Neutron Dose	30.0854	30.627	0	31.9046	0	22.9917	0	38.2712	0	73.4532	0	28.3371	0	35.4957	0	22.4097	0	60.9416	0	32.8545	0	36.2591	0	37.868	0	42.3981	0	26.6454	0	38.7391	0	27.7649	0	25.4827	0	35.2382	0	31.2098	0	56.8507	0	33.2047	0	-	-	51.7116	0	34.6751
	Total Gamma Dose	6688.99	6126.26	0	6089.08	0	5936.27	0	6575.9	0	6756.65	0	6638.42	0	6876.53	0	6088.26	0	6339.97	0	6705.54	0	6838.84	0	6616.73	0	6801.92	0	6320.64	0	6758.18	0	6594.25	0	6350.78	0	6631.03	0	6734.22	0	6788.97	0	6505.09	0	-	-	6906.46	0	6881.72
[truncated: 9 more columns]

## Sheet: Heavy-9P
			Surrogate organs
True organ			BoneSurface		ActiveMarrow		Adrenals		Brain		Breasts		GallBladderWall		HeartWall		Kidney		EyeLens		Liver		Lungs		LymphNodes		Muscle		Oesophagus		OralMucosa		Pancreas		Uterus/Prostate		SalivaryGlands		SmallIntestineWall		Skin		Spleen		StomachWall		Ovaries/Testes		Thymus
Organ	Dose Category	Dose (mGy)	Dose (mGy)	% diff.	Dose (mGy)	% diff.	Dose (mGy)	% diff.	Dose (mGy)	% diff.	Dose (mGy)	% diff.	Dose (mGy)	% diff.	Dose (mGy)	% diff.	Dose (mGy)	% diff.	Dose (mGy)	% diff.	Dose (mGy)	% diff.	Dose (mGy)	% diff.	Dose (mGy)	% diff.	Dose (mGy)	% diff.	Dose (mGy)	% diff.	Dose (mGy)	% diff.	Dose (mGy)	% diff.	Dose (mGy)	% diff.	Dose (mGy)	% diff.	Dose (mGy)	% diff.	Dose (mGy)	% diff.	Dose (mGy)	% diff.	Dose (mGy)	% diff.	Dose (mGy)	% diff.	Dose (mGy)
Breasts	Total Dose	0	0	0	0	0	0	0	0	0	-	-	0	0	0	0	0	0	0	0	0	0	0	0	0	0	0	0	0	0	0	0	0	0	0	0	0	0	0	0	0	0	0	0	0	0	0	0	0
	Total Neutron Dose	24.416	13.2318	0	14.1247	0	12.386	0	16.2508	0	-	-	10.0768	0	12.576	0	10.6635	0	23.8519	0	12.5051	0	14.6302	0	14.786	0	17.2589	0	11.6364	0	13.0407	0	9.68922	0	9.95042	0	13.6688	0	10.2234	0	24.2405	0	12.9751	0	10.1284	0	17.8453	0	12.2584
	Total Gamma Dose	2595.12	2264.68	0	2247.76	0	2256.16	0	2447.8	0	-	-	2365.73	0	2466.18	0	2228.44	0	2357.92	0	2401.25	0	2464.46	0	2370.67	0	2444.9	0	2314.15	0	2383.4	0	2327.87	0	2172.38	0	2391.84	0	2378.66	0	2476.58	0	2374.11	0	2365.6	0	2403.18	0	2481.87
Colon	Total Dose	0	0	0	0	0	0	0	0	0	0	0	0	0	0	0	0	0	0	0	0	0	0	0	0	0	0	0	0	0	0	0	0	0	0	0	0	0	0	0	0	0	0	0	0	0	0	0	0
	Total Neutron Dose	11.6626	13.2318	0	14.1247	0	12.386	0	16.2508	0	24.416	0	10.0768	0	12.576	0	10.6635	0	23.8519	0	12.5051	0	14.6302	0	14.786	0	17.2589	0	11.6364	0	13.0407	0	9.68922	0	9.95042	0	13.6688	0	10.2234	0	24.2405	0	12.9751	0	10.1284	0	17.8453	0	12.2584
	Total Gamma Dose	2416.12	2264.68	0	2247.76	0	2256.16	0	2447.8	0	2595.12	0	2365.73	0	2466.18	0	2228.44	0	2357.92	0	2401.25	0	2464.46	0	2370.67	0	2444.9	0	2314.15	0	2383.4	0	2327.87	0	2172.38	0	2391.84	0	2378.66	0	2476.58	0	2374.11	0	2365.6	0	2403.18	0	2481.87
Liver	Total Dose	0	0	0	0	0	0	0	0	0	0	0	0	0	0	0	0	0	0	0	-	-	0	0	0	0	0	0	0	0	0	0	0	0	0	0	0	0	0	0	0	0	0	0	0	0	0	0	0
	Total Neutron Dose	12.5051	13.2318	0	14.1247	0	12.386	0	16.2508	0	24.416	0	10.0768	0	12.576	0	10.6635	0	23.8519	0	-	-	14.6302	0	14.786	0	17.2589	0	11.6364	0	13.0407	0	9.68922	0	9.95042	0	13.6688	0	10.2234	0	24.2405	0	12.9751	0	10.1284	0	17.8453	0	12.2584
	Total Gamma Dose	2401.25	2264.68	0	2247.76	0	2256.16	0	2447.8	0	2595.12	0	2365.73	0	2466.18	0	2228.44	0	2357.92	0	-	-	2464.46	0	2370.67	0	2444.9	0	2314.15	0	2383.4	0	2327.87	0	2172.38	0	2391.84	0	2378.66	0	2476.58	0	2374.11	0	2365.6	0	2403.18	0	2481.87
Lungs	Total Dose	0	0	0	0	0	0	0	0	0	0	0	0	0	0	0	0	0	0	0	0	0	-	-	0	0	0	0	0	0	0	0	0	0	0	0	0	0	0	0	0	0	0	0	0	0	0	0	0
	Total Neutron Dose	14.6302	13.2318	0	14.1247	0	12.386	0	16.2508	0	24.416	0	10.0768	0	12.576	0	10.6635	0	23.8519	0	12.5051	0	-	-	14.786	0	17.2589	0	11.6364	0	13.0407	0	9.68922	0	9.95042	0	13.6688	0	10.2234	0	24.2405	0	12.9751	0	10.1284	0	17.8453	0	12.2584
	Total Gamma Dose	2464.46	2264.68	0	2247.76	0	2256.16	0	2447.8	0	2595.12	0	2365.73	0	2466.18	0	2228.44	0	2357.92	0	2401.25	0	-	-	2370.67	0	2444.9	0	2314.15	0	2383.4	0	2327.87	0	2172.38	0	2391.84	0	2378.66	0	2476.58	0	2374.11	0	2365.6	0	2403.18	0	2481.87
Stomach Wall	Total Dose	0	0	0	0	0	0	0	0	0	0	0	0	0	0	0	0	0	0	0	0	0	0	0	0	0	0	0	0	0	0	0	0	0	0	0	0	0	0	0	0	0	0	0	-	-	0	0	0
	Total Neutron Dose	10.1284	13.2318	0	14.1247	0	12.386	0	16.2508	0	24.416	0	10.0768	0	12.576	0	10.6635	0	23.8519	0	12.5051	0	14.6302	0	14.786	0	17.2589	0	11.6364	0	13.0407	0	9.68922	0	9.95042	0	13.6688	0	10.2234	0	24.2405	0	12.9751	0	-	-	17.8453	0	12.2584
	Total Gamma Dose	2365.6	2264.68	0	2247.76	0	2256.16	0	2447.8	0	2595.12	0	2365.73	0	2466.18	0	2228.44	0	2357.92	0	2401.25	0	2464.46	0	2370.67	0	2444.9	0	2314.15	0	2383.4	0	2327.87	0	2172.38	0	2391.84	0	2378.66	0	2476.58	0	2374.11	0	-	-	2403.18	0	2481.87
[truncated: 9 more columns]

## Sheet: Light-GLOBE
			Surrogate organs
True organ			BoneSurface		ActiveMarrow		Adrenals		Brain		Breasts		GallBladderWall		HeartWall		Kidney		EyeLens		Liver		Lungs		LymphNodes		Muscle		Oesophagus		OralMucosa		Pancreas		Uterus/Prostate		SalivaryGlands		SmallIntestineWall		Skin		Spleen		StomachWall		Ovaries/Testes		Thymus
Organ	Dose Category	Dose (mGy)	Dose (mGy)	% diff.	Dose (mGy)	% diff.	Dose (mGy)	% diff.	Dose (mGy)	% diff.	Dose (mGy)	% diff.	Dose (mGy)	% diff.	Dose (mGy)	% diff.	Dose (mGy)	% diff.	Dose (mGy)	% diff.	Dose (mGy)	% diff.	Dose (mGy)	% diff.	Dose (mGy)	% diff.	Dose (mGy)	% diff.	Dose (mGy)	% diff.	Dose (mGy)	% diff.	Dose (mGy)	% diff.	Dose (mGy)	% diff.	Dose (mGy)	% diff.	Dose (mGy)	% diff.	Dose (mGy)	% diff.	Dose (mGy)	% diff.	Dose (mGy)	% diff.	Dose (mGy)	% diff.	Dose (mGy)
Breasts	Total Dose	0	0	0	0	0	0	0	0	0	-	-	0	0	0	0	0	0	0	0	0	0	0	0	0	0	0	0	0	0	0	0	0	0	0	0	0	0	0	0	0	0	0	0	0	0	0	0	0
	Total Neutron Dose	98.8301	38.2773	0	39.7042	0	30.1798	0	48.0015	0	-	-	34.2853	0	43.3129	0	26.6389	0	87.8294	0	38.574	0	44.3385	0	45.5618	0	51.7508	0	32.4039	0	43.8803	0	32.7037	0	33.8683	0	41.4003	0	35.8605	0	72.0536	0	39.9118	0	35.2162	0	62.7297	0	41.2183
	Total Gamma Dose	7879.64	6783.8	0	6747.14	0	6826.71	0	7348	0	-	-	7258.98	0	7569.34	0	6748	0	8206.73	0	7410.92	0	7587.76	0	7351.46	0	7506.1	0	6979.97	0	7504.64	0	7258.42	0	6817.72	0	7303.85	0	7431.57	0	7521.06	0	7183.07	0	7381.73	0	8351.62	0	7649.52
Colon	Total Dose	0	0	0	0	0	0	0	0	0	0	0	0	0	0	0	0	0	0	0	0	0	0	0	0	0	0	0	0	0	0	0	0	0	0	0	0	0	0	0	0	0	0	0	0	0	0	0	0
	Total Neutron Dose	42.7592	38.2773	0	39.7042	0	30.1798	0	48.0015	0	98.8301	0	34.2853	0	43.3129	0	26.6389	0	87.8294	0	38.574	0	44.3385	0	45.5618	0	51.7508	0	32.4039	0	43.8803	0	32.7037	0	33.8683	0	41.4003	0	35.8605	0	72.0536	0	39.9118	0	35.2162	0	62.7297	0	41.2183
	Total Gamma Dose	7570.46	6783.8	0	6747.14	0	6826.71	0	7348	0	7879.64	0	7258.98	0	7569.34	0	6748	0	8206.73	0	7410.92	0	7587.76	0	7351.46	0	7506.1	0	6979.97	0	7504.64	0	7258.42	0	6817.72	0	7303.85	0	7431.57	0	7521.06	0	7183.07	0	7381.73	0	8351.62	0	7649.52
Liver	Total Dose	0	0	0	0	0	0	0	0	0	0	0	0	0	0	0	0	0	0	0	-	-	0	0	0	0	0	0	0	0	0	0	0	0	0	0	0	0	0	0	0	0	0	0	0	0	0	0	0
	Total Neutron Dose	38.574	38.2773	0	39.7042	0	30.1798	0	48.0015	0	98.8301	0	34.2853	0	43.3129	0	26.6389	0	87.8294	0	-	-	44.3385	0	45.5618	0	51.7508	0	32.4039	0	43.8803	0	32.7037	0	33.8683	0	41.4003	0	35.8605	0	72.0536	0	39.9118	0	35.2162	0	62.7297	0	41.2183
	Total Gamma Dose	7410.92	6783.8	0	6747.14	0	6826.71	0	7348	0	7879.64	0	7258.98	0	7569.34	0	6748	0	8206.73	0	-	-	7587.76	0	7351.46	0	7506.1	0	6979.97	0	7504.64	0	7258.42	0	6817.72	0	7303.85	0	7431.57	0	7521.06	0	7183.07	0	7381.73	0	8351.62	0	7649.52
Lungs	Total Dose	0	0	0	0	0	0	0	0	0	0	0	0	0	0	0	0	0	0	0	0	0	-	-	0	0	0	0	0	0	0	0	0	0	0	0	0	0	0	0	0	0	0	0	0	0	0	0	0
	Total Neutron Dose	44.3385	38.2773	0	39.7042	0	30.1798	0	48.0015	0	98.8301	0	34.2853	0	43.3129	0	26.6389	0	87.8294	0	38.574	0	-	-	45.5618	0	51.7508	0	32.4039	0	43.8803	0	32.7037	0	33.8683	0	41.4003	0	35.8605	0	72.0536	0	39.9118	0	35.2162	0	62.7297	0	41.2183
	Total Gamma Dose	7587.76	6783.8	0	6747.14	0	6826.71	0	7348	0	7879.64	0	7258.98	0	7569.34	0	6748	0	8206.73	0	7410.92	0	-	-	7351.46	0	7506.1	0	6979.97	0	7504.64	0	7258.42	0	6817.72	0	7303.85	0	7431.57	0	7521.06	0	7183.07	0	7381.73	0	8351.62	0	7649.52
Stomach Wall	Total Dose	0	0	0	0	0	0	0	0	0	0	0	0	0	0	0	0	0	0	0	0	0	0	0	0	0	0	0	0	0	0	0	0	0	0	0	0	0	0	0	0	0	0	0	-	-	0	0	0
	Total Neutron Dose	35.2162	38.2773	0	39.7042	0	30.1798	0	48.0015	0	98.8301	0	34.2853	0	43.3129	0	26.6389	0	87.8294	0	38.574	0	44.3385	0	45.5618	0	51.7508	0	32.4039	0	43.8803	0	32.7037	0	33.8683	0	41.4003	0	35.8605	0	72.0536	0	39.9118	0	-	-	62.7297	0	41.2183
	Total Gamma Dose	7381.73	6783.8	0	6747.14	0	6826.71	0	7348	0	7879.64	0	7258.98	0	7569.34	0	6748	0	8206.73	0	7410.92	0	7587.76	0	7351.46	0	7506.1	0	6979.97	0	7504.64	0	7258.42	0	6817.72	0	7303.85	0	7431.57	0	7521.06	0	7183.07	0	-	-	8351.62	0	7649.52
[truncated: 9 more columns]

## Sheet: Heavy-GLOBE
			Surrogate organs
True organ			BoneSurface		ActiveMarrow		Adrenals		Brain		Breasts		GallBladderWall		HeartWall		Kidney		EyeLens		Liver		Lungs		LymphNodes		Muscle		Oesophagus		OralMucosa		Pancreas		Uterus/Prostate		SalivaryGlands		SmallIntestineWall		Skin		Spleen		StomachWall		Ovaries/Testes		Thymus
Organ	Dose Category	Dose (mGy)	Dose (mGy)	% diff.	Dose (mGy)	% diff.	Dose (mGy)	% diff.	Dose (mGy)	% diff.	Dose (mGy)	% diff.	Dose (mGy)	% diff.	Dose (mGy)	% diff.	Dose (mGy)	% diff.	Dose (mGy)	% diff.	Dose (mGy)	% diff.	Dose (mGy)	% diff.	Dose (mGy)	% diff.	Dose (mGy)	% diff.	Dose (mGy)	% diff.	Dose (mGy)	% diff.	Dose (mGy)	% diff.	Dose (mGy)	% diff.	Dose (mGy)	% diff.	Dose (mGy)	% diff.	Dose (mGy)	% diff.	Dose (mGy)	% diff.	Dose (mGy)	% diff.	Dose (mGy)	% diff.	Dose (mGy)
Breasts	Total Dose	0	0	0	0	0	0	0	0	0	-	-	0	0	0	0	0	0	0	0	0	0	0	0	0	0	0	0	0	0	0	0	0	0	0	0	0	0	0	0	0	0	0	0	0	0	0	0	0
	Total Neutron Dose	28.4651	16.4899	0	17.4888	0	13.9176	0	21.3581	0	-	-	11.7992	0	14.9469	0	12.8486	0	28.4505	0	13.9329	0	17.4152	0	17.7599	0	20.6046	0	14.2749	0	16.4378	0	12.2705	0	12.2589	0	16.7551	0	11.782	0	30.4297	0	17.626	0	12.7273	0	21.3845	0	15.2502
	Total Gamma Dose	2586.61	2363.98	0	2343.22	0	2321.86	0	2517.61	0	-	-	2312.78	0	2546.82	0	2353.59	0	2852.5	0	2456.99	0	2529.85	0	2443.64	0	2502.05	0	2369.51	0	2471.82	0	2358.51	0	2274.82	0	2457.64	0	2420.66	0	2543.45	0	2457.57	0	2453.59	0	2553.35	0	2539.78
Colon	Total Dose	0	0	0	0	0	0	0	0	0	0	0	0	0	0	0	0	0	0	0	0	0	0	0	0	0	0	0	0	0	0	0	0	0	0	0	0	0	0	0	0	0	0	0	0	0	0	0	0
	Total Neutron Dose	13.876	16.4899	0	17.4888	0	13.9176	0	21.3581	0	28.4651	0	11.7992	0	14.9469	0	12.8486	0	28.4505	0	13.9329	0	17.4152	0	17.7599	0	20.6046	0	14.2749	0	16.4378	0	12.2705	0	12.2589	0	16.7551	0	11.782	0	30.4297	0	17.626	0	12.7273	0	21.3845	0	15.2502
	Total Gamma Dose	2463.86	2363.98	0	2343.22	0	2321.86	0	2517.61	0	2586.61	0	2312.78	0	2546.82	0	2353.59	0	2852.5	0	2456.99	0	2529.85	0	2443.64	0	2502.05	0	2369.51	0	2471.82	0	2358.51	0	2274.82	0	2457.64	0	2420.66	0	2543.45	0	2457.57	0	2453.59	0	2553.35	0	2539.78
Liver	Total Dose	0	0	0	0	0	0	0	0	0	0	0	0	0	0	0	0	0	0	0	-	-	0	0	0	0	0	0	0	0	0	0	0	0	0	0	0	0	0	0	0	0	0	0	0	0	0	0	0
	Total Neutron Dose	13.9329	16.4899	0	17.4888	0	13.9176	0	21.3581	0	28.4651	0	11.7992	0	14.9469	0	12.8486	0	28.4505	0	-	-	17.4152	0	17.7599	0	20.6046	0	14.2749	0	16.4378	0	12.2705	0	12.2589	0	16.7551	0	11.782	0	30.4297	0	17.626	0	12.7273	0	21.3845	0	15.2502
	Total Gamma Dose	2456.99	2363.98	0	2343.22	0	2321.86	0	2517.61	0	2586.61	0	2312.78	0	2546.82	0	2353.59	0	2852.5	0	-	-	2529.85	0	2443.64	0	2502.05	0	2369.51	0	2471.82	0	2358.51	0	2274.82	0	2457.64	0	2420.66	0	2543.45	0	2457.57	0	2453.59	0	2553.35	0	2539.78
Lungs	Total Dose	0	0	0	0	0	0	0	0	0	0	0	0	0	0	0	0	0	0	0	0	0	-	-	0	0	0	0	0	0	0	0	0	0	0	0	0	0	0	0	0	0	0	0	0	0	0	0	0
	Total Neutron Dose	17.4152	16.4899	0	17.4888	0	13.9176	0	21.3581	0	28.4651	0	11.7992	0	14.9469	0	12.8486	0	28.4505	0	13.9329	0	-	-	17.7599	0	20.6046	0	14.2749	0	16.4378	0	12.2705	0	12.2589	0	16.7551	0	11.782	0	30.4297	0	17.626	0	12.7273	0	21.3845	0	15.2502
	Total Gamma Dose	2529.85	2363.98	0	2343.22	0	2321.86	0	2517.61	0	2586.61	0	2312.78	0	2546.82	0	2353.59	0	2852.5	0	2456.99	0	-	-	2443.64	0	2502.05	0	2369.51	0	2471.82	0	2358.51	0	2274.82	0	2457.64	0	2420.66	0	2543.45	0	2457.57	0	2453.59	0	2553.35	0	2539.78
Stomach Wall	Total Dose	0	0	0	0	0	0	0	0	0	0	0	0	0	0	0	0	0	0	0	0	0	0	0	0	0	0	0	0	0	0	0	0	0	0	0	0	0	0	0	0	0	0	0	-	-	0	0	0
	Total Neutron Dose	12.7273	16.4899	0	17.4888	0	13.9176	0	21.3581	0	28.4651	0	11.7992	0	14.9469	0	12.8486	0	28.4505	0	13.9329	0	17.4152	0	17.7599	0	20.6046	0	14.2749	0	16.4378	0	12.2705	0	12.2589	0	16.7551	0	11.782	0	30.4297	0	17.626	0	-	-	21.3845	0	15.2502
	Total Gamma Dose	2453.59	2363.98	0	2343.22	0	2321.86	0	2517.61	0	2586.61	0	2312.78	0	2546.82	0	2353.59	0	2852.5	0	2456.99	0	2529.85	0	2443.64	0	2502.05	0	2369.51	0	2471.82	0	2358.51	0	2274.82	0	2457.64	0	2420.66	0	2543.45	0	2457.57	0	-	-	2553.35	0	2539.78
[truncated: 9 more columns]
