# Supplementary material for: Japanese pediatric and adult atomic bomb survivor dosimetry: potential improvements using the J45 phantom series and modern Monte Carlo transport
Source: Radiat Environ Biophys. 2021 Oct 30;61(1):73–86. doi: 10.1007/s00411-021-00946-2 (PMC8897329; doi:10.1007/s00411-021-00946-2)
Supplement: Supplementary file 1 — Supplementary file1 (ZIP 2974 KB) [file 411_2021_946_MOESM1_ESM.zip › _supplementary/comprehensive surrogacy/Table_01m_Nagasaki_1500m.xlsx]

## Sheet: IO
			Surrogate organs
True organ			BoneSurface		ActiveMarrow		Adrenals		Brain		Breasts		GallBladderWall		HeartWall		Kidney		EyeLens		Liver		Lungs		LymphNodes		Muscle		Oesophagus		OralMucosa		Pancreas		Uterus/Prostate		SalivaryGlands		SmallIntestineWall		Skin		Spleen		StomachWall		Ovaries/Testes		Thymus
Organ	Dose Category	Dose (mGy)	Dose (mGy)	% diff.	Dose (mGy)	% diff.	Dose (mGy)	% diff.	Dose (mGy)	% diff.	Dose (mGy)	% diff.	Dose (mGy)	% diff.	Dose (mGy)	% diff.	Dose (mGy)	% diff.	Dose (mGy)	% diff.	Dose (mGy)	% diff.	Dose (mGy)	% diff.	Dose (mGy)	% diff.	Dose (mGy)	% diff.	Dose (mGy)	% diff.	Dose (mGy)	% diff.	Dose (mGy)	% diff.	Dose (mGy)	% diff.	Dose (mGy)	% diff.	Dose (mGy)	% diff.	Dose (mGy)	% diff.	Dose (mGy)	% diff.	Dose (mGy)	% diff.	Dose (mGy)	% diff.	Dose (mGy)
Breasts	Total Dose	0	0	0	0	0	0	0	0	0	-	-	0	0	0	0	0	0	0	0	0	0	0	0	0	0	0	0	0	0	0	0	0	0	0	0	0	0	0	0	0	0	0	0	0	0	0	0	0
	Total Neutron Dose	4.3285	1.90678	0	1.96428	0	1.45546	0	2.35323	0	-	-	1.73631	0	2.16767	0	1.35377	0	3.71806	0	1.9784	0	2.19136	0	2.27356	0	2.53157	0	1.6907	0	2.06014	0	1.67265	0	1.53242	0	1.9809	0	1.86453	0	3.42242	0	1.97705	0	1.76446	0	3.26884	0	2.14324
	Total Gamma Dose	811.684	794.798	0	790.031	0	806.557	0	870.608	0	-	-	866.66	0	908.48	0	811.749	0	1084.05	0	890.192	0	903.156	0	875.604	0	901.143	0	839.046	0	907.718	0	866.484	0	900.442	0	868.018	0	892.794	0	891.34	0	870.875	0	883.69	0	963.63	0	909.992
Colon	Total Dose	0	0	0	0	0	0	0	0	0	0	0	0	0	0	0	0	0	0	0	0	0	0	0	0	0	0	0	0	0	0	0	0	0	0	0	0	0	0	0	0	0	0	0	0	0	0	0	0
	Total Neutron Dose	2.17476	1.90678	0	1.96428	0	1.45546	0	2.35323	0	4.3285	0	1.73631	0	2.16767	0	1.35377	0	3.71806	0	1.9784	0	2.19136	0	2.27356	0	2.53157	0	1.6907	0	2.06014	0	1.67265	0	1.53242	0	1.9809	0	1.86453	0	3.42242	0	1.97705	0	1.76446	0	3.26884	0	2.14324
	Total Gamma Dose	903.73	794.798	0	790.031	0	806.557	0	870.608	0	811.684	0	866.66	0	908.48	0	811.749	0	1084.05	0	890.192	0	903.156	0	875.604	0	901.143	0	839.046	0	907.718	0	866.484	0	900.442	0	868.018	0	892.794	0	891.34	0	870.875	0	883.69	0	963.63	0	909.992
Liver	Total Dose	0	0	0	0	0	0	0	0	0	0	0	0	0	0	0	0	0	0	0	-	-	0	0	0	0	0	0	0	0	0	0	0	0	0	0	0	0	0	0	0	0	0	0	0	0	0	0	0
	Total Neutron Dose	1.9784	1.90678	0	1.96428	0	1.45546	0	2.35323	0	4.3285	0	1.73631	0	2.16767	0	1.35377	0	3.71806	0	-	-	2.19136	0	2.27356	0	2.53157	0	1.6907	0	2.06014	0	1.67265	0	1.53242	0	1.9809	0	1.86453	0	3.42242	0	1.97705	0	1.76446	0	3.26884	0	2.14324
	Total Gamma Dose	890.192	794.798	0	790.031	0	806.557	0	870.608	0	811.684	0	866.66	0	908.48	0	811.749	0	1084.05	0	-	-	903.156	0	875.604	0	901.143	0	839.046	0	907.718	0	866.484	0	900.442	0	868.018	0	892.794	0	891.34	0	870.875	0	883.69	0	963.63	0	909.992
Lungs	Total Dose	0	0	0	0	0	0	0	0	0	0	0	0	0	0	0	0	0	0	0	0	0	-	-	0	0	0	0	0	0	0	0	0	0	0	0	0	0	0	0	0	0	0	0	0	0	0	0	0
	Total Neutron Dose	2.19136	1.90678	0	1.96428	0	1.45546	0	2.35323	0	4.3285	0	1.73631	0	2.16767	0	1.35377	0	3.71806	0	1.9784	0	-	-	2.27356	0	2.53157	0	1.6907	0	2.06014	0	1.67265	0	1.53242	0	1.9809	0	1.86453	0	3.42242	0	1.97705	0	1.76446	0	3.26884	0	2.14324
	Total Gamma Dose	903.156	794.798	0	790.031	0	806.557	0	870.608	0	811.684	0	866.66	0	908.48	0	811.749	0	1084.05	0	890.192	0	-	-	875.604	0	901.143	0	839.046	0	907.718	0	866.484	0	900.442	0	868.018	0	892.794	0	891.34	0	870.875	0	883.69	0	963.63	0	909.992
Stomach Wall	Total Dose	0	0	0	0	0	0	0	0	0	0	0	0	0	0	0	0	0	0	0	0	0	0	0	0	0	0	0	0	0	0	0	0	0	0	0	0	0	0	0	0	0	0	0	-	-	0	0	0
	Total Neutron Dose	1.76446	1.90678	0	1.96428	0	1.45546	0	2.35323	0	4.3285	0	1.73631	0	2.16767	0	1.35377	0	3.71806	0	1.9784	0	2.19136	0	2.27356	0	2.53157	0	1.6907	0	2.06014	0	1.67265	0	1.53242	0	1.9809	0	1.86453	0	3.42242	0	1.97705	0	-	-	3.26884	0	2.14324
	Total Gamma Dose	883.69	794.798	0	790.031	0	806.557	0	870.608	0	811.684	0	866.66	0	908.48	0	811.749	0	1084.05	0	890.192	0	903.156	0	875.604	0	901.143	0	839.046	0	907.718	0	866.484	0	900.442	0	868.018	0	892.794	0	891.34	0	870.875	0	-	-	963.63	0	909.992
[truncated: 9 more columns]

## Sheet: Light-9P
			Surrogate organs
True organ			BoneSurface		ActiveMarrow		Adrenals		Brain		Breasts		GallBladderWall		HeartWall		Kidney		EyeLens		Liver		Lungs		LymphNodes		Muscle		Oesophagus		OralMucosa		Pancreas		Uterus/Prostate		SalivaryGlands		SmallIntestineWall		Skin		Spleen		StomachWall		Ovaries/Testes		Thymus
Organ	Dose Category	Dose (mGy)	Dose (mGy)	% diff.	Dose (mGy)	% diff.	Dose (mGy)	% diff.	Dose (mGy)	% diff.	Dose (mGy)	% diff.	Dose (mGy)	% diff.	Dose (mGy)	% diff.	Dose (mGy)	% diff.	Dose (mGy)	% diff.	Dose (mGy)	% diff.	Dose (mGy)	% diff.	Dose (mGy)	% diff.	Dose (mGy)	% diff.	Dose (mGy)	% diff.	Dose (mGy)	% diff.	Dose (mGy)	% diff.	Dose (mGy)	% diff.	Dose (mGy)	% diff.	Dose (mGy)	% diff.	Dose (mGy)	% diff.	Dose (mGy)	% diff.	Dose (mGy)	% diff.	Dose (mGy)	% diff.	Dose (mGy)
Breasts	Total Dose	0	0	0	0	0	0	0	0	0	-	-	0	0	0	0	0	0	0	0	0	0	0	0	0	0	0	0	0	0	0	0	0	0	0	0	0	0	0	0	0	0	0	0	0	0	0	0	0
	Total Neutron Dose	3.23131	1.37405	0	1.43001	0	1.14914	0	1.69912	0	-	-	1.31413	0	1.63326	0	1.02101	0	2.60642	0	1.47654	0	1.66137	0	1.67285	0	1.87917	0	1.26024	0	1.75872	0	1.30846	0	1.17472	0	1.57467	0	1.46164	0	2.47004	0	1.44474	0	1.37057	0	2.66022	0	1.5539
	Total Gamma Dose	738.418	714.856	0	711.045	0	719.825	0	782.675	0	-	-	765.584	0	827.703	0	726.954	0	846.877	0	798.355	0	822.935	0	794.935	0	816.118	0	768.04	0	805.781	0	778.402	0	769.972	0	799.665	0	808.869	0	807.405	0	775.765	0	794.798	0	825.362	0	829.324
Colon	Total Dose	0	0	0	0	0	0	0	0	0	0	0	0	0	0	0	0	0	0	0	0	0	0	0	0	0	0	0	0	0	0	0	0	0	0	0	0	0	0	0	0	0	0	0	0	0	0	0	0
	Total Neutron Dose	1.70672	1.37405	0	1.43001	0	1.14914	0	1.69912	0	3.23131	0	1.31413	0	1.63326	0	1.02101	0	2.60642	0	1.47654	0	1.66137	0	1.67285	0	1.87917	0	1.26024	0	1.75872	0	1.30846	0	1.17472	0	1.57467	0	1.46164	0	2.47004	0	1.44474	0	1.37057	0	2.66022	0	1.5539
	Total Gamma Dose	826.416	714.856	0	711.045	0	719.825	0	782.675	0	738.418	0	765.584	0	827.703	0	726.954	0	846.877	0	798.355	0	822.935	0	794.935	0	816.118	0	768.04	0	805.781	0	778.402	0	769.972	0	799.665	0	808.869	0	807.405	0	775.765	0	794.798	0	825.362	0	829.324
Liver	Total Dose	0	0	0	0	0	0	0	0	0	0	0	0	0	0	0	0	0	0	0	-	-	0	0	0	0	0	0	0	0	0	0	0	0	0	0	0	0	0	0	0	0	0	0	0	0	0	0	0
	Total Neutron Dose	1.47654	1.37405	0	1.43001	0	1.14914	0	1.69912	0	3.23131	0	1.31413	0	1.63326	0	1.02101	0	2.60642	0	-	-	1.66137	0	1.67285	0	1.87917	0	1.26024	0	1.75872	0	1.30846	0	1.17472	0	1.57467	0	1.46164	0	2.47004	0	1.44474	0	1.37057	0	2.66022	0	1.5539
	Total Gamma Dose	798.355	714.856	0	711.045	0	719.825	0	782.675	0	738.418	0	765.584	0	827.703	0	726.954	0	846.877	0	-	-	822.935	0	794.935	0	816.118	0	768.04	0	805.781	0	778.402	0	769.972	0	799.665	0	808.869	0	807.405	0	775.765	0	794.798	0	825.362	0	829.324
Lungs	Total Dose	0	0	0	0	0	0	0	0	0	0	0	0	0	0	0	0	0	0	0	0	0	-	-	0	0	0	0	0	0	0	0	0	0	0	0	0	0	0	0	0	0	0	0	0	0	0	0	0
	Total Neutron Dose	1.66137	1.37405	0	1.43001	0	1.14914	0	1.69912	0	3.23131	0	1.31413	0	1.63326	0	1.02101	0	2.60642	0	1.47654	0	-	-	1.67285	0	1.87917	0	1.26024	0	1.75872	0	1.30846	0	1.17472	0	1.57467	0	1.46164	0	2.47004	0	1.44474	0	1.37057	0	2.66022	0	1.5539
	Total Gamma Dose	822.935	714.856	0	711.045	0	719.825	0	782.675	0	738.418	0	765.584	0	827.703	0	726.954	0	846.877	0	798.355	0	-	-	794.935	0	816.118	0	768.04	0	805.781	0	778.402	0	769.972	0	799.665	0	808.869	0	807.405	0	775.765	0	794.798	0	825.362	0	829.324
Stomach Wall	Total Dose	0	0	0	0	0	0	0	0	0	0	0	0	0	0	0	0	0	0	0	0	0	0	0	0	0	0	0	0	0	0	0	0	0	0	0	0	0	0	0	0	0	0	0	-	-	0	0	0
	Total Neutron Dose	1.37057	1.37405	0	1.43001	0	1.14914	0	1.69912	0	3.23131	0	1.31413	0	1.63326	0	1.02101	0	2.60642	0	1.47654	0	1.66137	0	1.67285	0	1.87917	0	1.26024	0	1.75872	0	1.30846	0	1.17472	0	1.57467	0	1.46164	0	2.47004	0	1.44474	0	-	-	2.66022	0	1.5539
	Total Gamma Dose	794.798	714.856	0	711.045	0	719.825	0	782.675	0	738.418	0	765.584	0	827.703	0	726.954	0	846.877	0	798.355	0	822.935	0	794.935	0	816.118	0	768.04	0	805.781	0	778.402	0	769.972	0	799.665	0	808.869	0	807.405	0	775.765	0	-	-	825.362	0	829.324
[truncated: 9 more columns]

## Sheet: Heavy-9P
			Surrogate organs
True organ			BoneSurface		ActiveMarrow		Adrenals		Brain		Breasts		GallBladderWall		HeartWall		Kidney		EyeLens		Liver		Lungs		LymphNodes		Muscle		Oesophagus		OralMucosa		Pancreas		Uterus/Prostate		SalivaryGlands		SmallIntestineWall		Skin		Spleen		StomachWall		Ovaries/Testes		Thymus
Organ	Dose Category	Dose (mGy)	Dose (mGy)	% diff.	Dose (mGy)	% diff.	Dose (mGy)	% diff.	Dose (mGy)	% diff.	Dose (mGy)	% diff.	Dose (mGy)	% diff.	Dose (mGy)	% diff.	Dose (mGy)	% diff.	Dose (mGy)	% diff.	Dose (mGy)	% diff.	Dose (mGy)	% diff.	Dose (mGy)	% diff.	Dose (mGy)	% diff.	Dose (mGy)	% diff.	Dose (mGy)	% diff.	Dose (mGy)	% diff.	Dose (mGy)	% diff.	Dose (mGy)	% diff.	Dose (mGy)	% diff.	Dose (mGy)	% diff.	Dose (mGy)	% diff.	Dose (mGy)	% diff.	Dose (mGy)	% diff.	Dose (mGy)
Breasts	Total Dose	0	0	0	0	0	0	0	0	0	-	-	0	0	0	0	0	0	0	0	0	0	0	0	0	0	0	0	0	0	0	0	0	0	0	0	0	0	0	0	0	0	0	0	0	0	0	0	0
	Total Neutron Dose	1.0709	0.580387	0	0.615252	0	0.541217	0	0.705679	0	-	-	0.498049	0	0.539259	0	0.484081	0	1.0046	0	0.559651	0	0.640473	0	0.663857	0	0.746998	0	0.53182	0	0.610862	0	0.474261	0	0.425755	0	0.606424	0	0.466708	0	1.03319	0	0.593622	0	0.478127	0	0.640305	0	0.557041
	Total Gamma Dose	266.254	248.728	0	247.282	0	249.291	0	272.782	0	-	-	270.487	0	281.609	0	256.935	0	292.64	0	273.517	0	283.755	0	275.551	0	279.79	0	268.057	0	281.233	0	265.314	0	263.723	0	273.624	0	271.303	0	279.435	0	273.758	0	271.229	0	268.3	0	285.877
Colon	Total Dose	0	0	0	0	0	0	0	0	0	0	0	0	0	0	0	0	0	0	0	0	0	0	0	0	0	0	0	0	0	0	0	0	0	0	0	0	0	0	0	0	0	0	0	0	0	0	0	0
	Total Neutron Dose	0.526741	0.580387	0	0.615252	0	0.541217	0	0.705679	0	1.0709	0	0.498049	0	0.539259	0	0.484081	0	1.0046	0	0.559651	0	0.640473	0	0.663857	0	0.746998	0	0.53182	0	0.610862	0	0.474261	0	0.425755	0	0.606424	0	0.466708	0	1.03319	0	0.593622	0	0.478127	0	0.640305	0	0.557041
	Total Gamma Dose	276.715	248.728	0	247.282	0	249.291	0	272.782	0	266.254	0	270.487	0	281.609	0	256.935	0	292.64	0	273.517	0	283.755	0	275.551	0	279.79	0	268.057	0	281.233	0	265.314	0	263.723	0	273.624	0	271.303	0	279.435	0	273.758	0	271.229	0	268.3	0	285.877
Liver	Total Dose	0	0	0	0	0	0	0	0	0	0	0	0	0	0	0	0	0	0	0	-	-	0	0	0	0	0	0	0	0	0	0	0	0	0	0	0	0	0	0	0	0	0	0	0	0	0	0	0
	Total Neutron Dose	0.559651	0.580387	0	0.615252	0	0.541217	0	0.705679	0	1.0709	0	0.498049	0	0.539259	0	0.484081	0	1.0046	0	-	-	0.640473	0	0.663857	0	0.746998	0	0.53182	0	0.610862	0	0.474261	0	0.425755	0	0.606424	0	0.466708	0	1.03319	0	0.593622	0	0.478127	0	0.640305	0	0.557041
	Total Gamma Dose	273.517	248.728	0	247.282	0	249.291	0	272.782	0	266.254	0	270.487	0	281.609	0	256.935	0	292.64	0	-	-	283.755	0	275.551	0	279.79	0	268.057	0	281.233	0	265.314	0	263.723	0	273.624	0	271.303	0	279.435	0	273.758	0	271.229	0	268.3	0	285.877
Lungs	Total Dose	0	0	0	0	0	0	0	0	0	0	0	0	0	0	0	0	0	0	0	0	0	-	-	0	0	0	0	0	0	0	0	0	0	0	0	0	0	0	0	0	0	0	0	0	0	0	0	0
	Total Neutron Dose	0.640473	0.580387	0	0.615252	0	0.541217	0	0.705679	0	1.0709	0	0.498049	0	0.539259	0	0.484081	0	1.0046	0	0.559651	0	-	-	0.663857	0	0.746998	0	0.53182	0	0.610862	0	0.474261	0	0.425755	0	0.606424	0	0.466708	0	1.03319	0	0.593622	0	0.478127	0	0.640305	0	0.557041
	Total Gamma Dose	283.755	248.728	0	247.282	0	249.291	0	272.782	0	266.254	0	270.487	0	281.609	0	256.935	0	292.64	0	273.517	0	-	-	275.551	0	279.79	0	268.057	0	281.233	0	265.314	0	263.723	0	273.624	0	271.303	0	279.435	0	273.758	0	271.229	0	268.3	0	285.877
Stomach Wall	Total Dose	0	0	0	0	0	0	0	0	0	0	0	0	0	0	0	0	0	0	0	0	0	0	0	0	0	0	0	0	0	0	0	0	0	0	0	0	0	0	0	0	0	0	0	-	-	0	0	0
	Total Neutron Dose	0.478127	0.580387	0	0.615252	0	0.541217	0	0.705679	0	1.0709	0	0.498049	0	0.539259	0	0.484081	0	1.0046	0	0.559651	0	0.640473	0	0.663857	0	0.746998	0	0.53182	0	0.610862	0	0.474261	0	0.425755	0	0.606424	0	0.466708	0	1.03319	0	0.593622	0	-	-	0.640305	0	0.557041
	Total Gamma Dose	271.229	248.728	0	247.282	0	249.291	0	272.782	0	266.254	0	270.487	0	281.609	0	256.935	0	292.64	0	273.517	0	283.755	0	275.551	0	279.79	0	268.057	0	281.233	0	265.314	0	263.723	0	273.624	0	271.303	0	279.435	0	273.758	0	-	-	268.3	0	285.877
[truncated: 9 more columns]

## Sheet: Light-GLOBE
			Surrogate organs
True organ			BoneSurface		ActiveMarrow		Adrenals		Brain		Breasts		GallBladderWall		HeartWall		Kidney		EyeLens		Liver		Lungs		LymphNodes		Muscle		Oesophagus		OralMucosa		Pancreas		Uterus/Prostate		SalivaryGlands		SmallIntestineWall		Skin		Spleen		StomachWall		Ovaries/Testes		Thymus
Organ	Dose Category	Dose (mGy)	Dose (mGy)	% diff.	Dose (mGy)	% diff.	Dose (mGy)	% diff.	Dose (mGy)	% diff.	Dose (mGy)	% diff.	Dose (mGy)	% diff.	Dose (mGy)	% diff.	Dose (mGy)	% diff.	Dose (mGy)	% diff.	Dose (mGy)	% diff.	Dose (mGy)	% diff.	Dose (mGy)	% diff.	Dose (mGy)	% diff.	Dose (mGy)	% diff.	Dose (mGy)	% diff.	Dose (mGy)	% diff.	Dose (mGy)	% diff.	Dose (mGy)	% diff.	Dose (mGy)	% diff.	Dose (mGy)	% diff.	Dose (mGy)	% diff.	Dose (mGy)	% diff.	Dose (mGy)	% diff.	Dose (mGy)
Breasts	Total Dose	0	0	0	0	0	0	0	0	0	-	-	0	0	0	0	0	0	0	0	0	0	0	0	0	0	0	0	0	0	0	0	0	0	0	0	0	0	0	0	0	0	0	0	0	0	0	0	0
	Total Neutron Dose	4.48076	1.68897	0	1.74491	0	1.32244	0	2.09449	0	-	-	1.57156	0	1.95129	0	1.2632	0	2.96257	0	1.76314	0	1.97035	0	2.02187	0	2.25422	0	1.49566	0	2.00635	0	1.49207	0	1.46264	0	1.87052	0	1.65074	0	3.03263	0	1.80948	0	1.65236	0	2.50706	0	1.96785
	Total Gamma Dose	793.999	748.252	0	744.508	0	768.907	0	820.488	0	-	-	839.912	0	862.032	0	786.899	0	1015.03	0	842.738	0	858.439	0	832.266	0	852.716	0	796.654	0	866.846	0	827.397	0	816.63	0	834.13	0	850.748	0	842.598	0	820.328	0	841.815	0	858.827	0	861.998
Colon	Total Dose	0	0	0	0	0	0	0	0	0	0	0	0	0	0	0	0	0	0	0	0	0	0	0	0	0	0	0	0	0	0	0	0	0	0	0	0	0	0	0	0	0	0	0	0	0	0	0	0
	Total Neutron Dose	1.93117	1.68897	0	1.74491	0	1.32244	0	2.09449	0	4.48076	0	1.57156	0	1.95129	0	1.2632	0	2.96257	0	1.76314	0	1.97035	0	2.02187	0	2.25422	0	1.49566	0	2.00635	0	1.49207	0	1.46264	0	1.87052	0	1.65074	0	3.03263	0	1.80948	0	1.65236	0	2.50706	0	1.96785
	Total Gamma Dose	862.724	748.252	0	744.508	0	768.907	0	820.488	0	793.999	0	839.912	0	862.032	0	786.899	0	1015.03	0	842.738	0	858.439	0	832.266	0	852.716	0	796.654	0	866.846	0	827.397	0	816.63	0	834.13	0	850.748	0	842.598	0	820.328	0	841.815	0	858.827	0	861.998
Liver	Total Dose	0	0	0	0	0	0	0	0	0	0	0	0	0	0	0	0	0	0	0	-	-	0	0	0	0	0	0	0	0	0	0	0	0	0	0	0	0	0	0	0	0	0	0	0	0	0	0	0
	Total Neutron Dose	1.76314	1.68897	0	1.74491	0	1.32244	0	2.09449	0	4.48076	0	1.57156	0	1.95129	0	1.2632	0	2.96257	0	-	-	1.97035	0	2.02187	0	2.25422	0	1.49566	0	2.00635	0	1.49207	0	1.46264	0	1.87052	0	1.65074	0	3.03263	0	1.80948	0	1.65236	0	2.50706	0	1.96785
	Total Gamma Dose	842.738	748.252	0	744.508	0	768.907	0	820.488	0	793.999	0	839.912	0	862.032	0	786.899	0	1015.03	0	-	-	858.439	0	832.266	0	852.716	0	796.654	0	866.846	0	827.397	0	816.63	0	834.13	0	850.748	0	842.598	0	820.328	0	841.815	0	858.827	0	861.998
Lungs	Total Dose	0	0	0	0	0	0	0	0	0	0	0	0	0	0	0	0	0	0	0	0	0	-	-	0	0	0	0	0	0	0	0	0	0	0	0	0	0	0	0	0	0	0	0	0	0	0	0	0
	Total Neutron Dose	1.97035	1.68897	0	1.74491	0	1.32244	0	2.09449	0	4.48076	0	1.57156	0	1.95129	0	1.2632	0	2.96257	0	1.76314	0	-	-	2.02187	0	2.25422	0	1.49566	0	2.00635	0	1.49207	0	1.46264	0	1.87052	0	1.65074	0	3.03263	0	1.80948	0	1.65236	0	2.50706	0	1.96785
	Total Gamma Dose	858.439	748.252	0	744.508	0	768.907	0	820.488	0	793.999	0	839.912	0	862.032	0	786.899	0	1015.03	0	842.738	0	-	-	832.266	0	852.716	0	796.654	0	866.846	0	827.397	0	816.63	0	834.13	0	850.748	0	842.598	0	820.328	0	841.815	0	858.827	0	861.998
Stomach Wall	Total Dose	0	0	0	0	0	0	0	0	0	0	0	0	0	0	0	0	0	0	0	0	0	0	0	0	0	0	0	0	0	0	0	0	0	0	0	0	0	0	0	0	0	0	0	-	-	0	0	0
	Total Neutron Dose	1.65236	1.68897	0	1.74491	0	1.32244	0	2.09449	0	4.48076	0	1.57156	0	1.95129	0	1.2632	0	2.96257	0	1.76314	0	1.97035	0	2.02187	0	2.25422	0	1.49566	0	2.00635	0	1.49207	0	1.46264	0	1.87052	0	1.65074	0	3.03263	0	1.80948	0	-	-	2.50706	0	1.96785
	Total Gamma Dose	841.815	748.252	0	744.508	0	768.907	0	820.488	0	793.999	0	839.912	0	862.032	0	786.899	0	1015.03	0	842.738	0	858.439	0	832.266	0	852.716	0	796.654	0	866.846	0	827.397	0	816.63	0	834.13	0	850.748	0	842.598	0	820.328	0	-	-	858.827	0	861.998
[truncated: 9 more columns]

## Sheet: Heavy-GLOBE
			Surrogate organs
True organ			BoneSurface		ActiveMarrow		Adrenals		Brain		Breasts		GallBladderWall		HeartWall		Kidney		EyeLens		Liver		Lungs		LymphNodes		Muscle		Oesophagus		OralMucosa		Pancreas		Uterus/Prostate		SalivaryGlands		SmallIntestineWall		Skin		Spleen		StomachWall		Ovaries/Testes		Thymus
Organ	Dose Category	Dose (mGy)	Dose (mGy)	% diff.	Dose (mGy)	% diff.	Dose (mGy)	% diff.	Dose (mGy)	% diff.	Dose (mGy)	% diff.	Dose (mGy)	% diff.	Dose (mGy)	% diff.	Dose (mGy)	% diff.	Dose (mGy)	% diff.	Dose (mGy)	% diff.	Dose (mGy)	% diff.	Dose (mGy)	% diff.	Dose (mGy)	% diff.	Dose (mGy)	% diff.	Dose (mGy)	% diff.	Dose (mGy)	% diff.	Dose (mGy)	% diff.	Dose (mGy)	% diff.	Dose (mGy)	% diff.	Dose (mGy)	% diff.	Dose (mGy)	% diff.	Dose (mGy)	% diff.	Dose (mGy)	% diff.	Dose (mGy)
Breasts	Total Dose	0	0	0	0	0	0	0	0	0	-	-	0	0	0	0	0	0	0	0	0	0	0	0	0	0	0	0	0	0	0	0	0	0	0	0	0	0	0	0	0	0	0	0	0	0	0	0	0
	Total Neutron Dose	1.43111	0.729949	0	0.768517	0	0.645985	0	0.943007	0	-	-	0.533383	0	0.713145	0	0.573485	0	1.05527	0	0.639702	0	0.785027	0	0.79193	0	0.913539	0	0.662885	0	0.766465	0	0.589611	0	0.511714	0	0.761956	0	0.548157	0	1.3095	0	0.754058	0	0.597311	0	0.779247	0	0.682069
	Total Gamma Dose	283.044	250.699	0	249.204	0	241.527	0	275.69	0	-	-	263.765	0	268.857	0	252.172	0	307.103	0	267.63	0	274.195	0	266.819	0	274.402	0	257.93	0	276.392	0	258.582	0	248.291	0	267.938	0	265.333	0	277.205	0	264.153	0	266.409	0	283.821	0	274.331
Colon	Total Dose	0	0	0	0	0	0	0	0	0	0	0	0	0	0	0	0	0	0	0	0	0	0	0	0	0	0	0	0	0	0	0	0	0	0	0	0	0	0	0	0	0	0	0	0	0	0	0	0
	Total Neutron Dose	0.642127	0.729949	0	0.768517	0	0.645985	0	0.943007	0	1.43111	0	0.533383	0	0.713145	0	0.573485	0	1.05527	0	0.639702	0	0.785027	0	0.79193	0	0.913539	0	0.662885	0	0.766465	0	0.589611	0	0.511714	0	0.761956	0	0.548157	0	1.3095	0	0.754058	0	0.597311	0	0.779247	0	0.682069
	Total Gamma Dose	270.37	250.699	0	249.204	0	241.527	0	275.69	0	283.044	0	263.765	0	268.857	0	252.172	0	307.103	0	267.63	0	274.195	0	266.819	0	274.402	0	257.93	0	276.392	0	258.582	0	248.291	0	267.938	0	265.333	0	277.205	0	264.153	0	266.409	0	283.821	0	274.331
Liver	Total Dose	0	0	0	0	0	0	0	0	0	0	0	0	0	0	0	0	0	0	0	-	-	0	0	0	0	0	0	0	0	0	0	0	0	0	0	0	0	0	0	0	0	0	0	0	0	0	0	0
	Total Neutron Dose	0.639702	0.729949	0	0.768517	0	0.645985	0	0.943007	0	1.43111	0	0.533383	0	0.713145	0	0.573485	0	1.05527	0	-	-	0.785027	0	0.79193	0	0.913539	0	0.662885	0	0.766465	0	0.589611	0	0.511714	0	0.761956	0	0.548157	0	1.3095	0	0.754058	0	0.597311	0	0.779247	0	0.682069
	Total Gamma Dose	267.63	250.699	0	249.204	0	241.527	0	275.69	0	283.044	0	263.765	0	268.857	0	252.172	0	307.103	0	-	-	274.195	0	266.819	0	274.402	0	257.93	0	276.392	0	258.582	0	248.291	0	267.938	0	265.333	0	277.205	0	264.153	0	266.409	0	283.821	0	274.331
Lungs	Total Dose	0	0	0	0	0	0	0	0	0	0	0	0	0	0	0	0	0	0	0	0	0	-	-	0	0	0	0	0	0	0	0	0	0	0	0	0	0	0	0	0	0	0	0	0	0	0	0	0
	Total Neutron Dose	0.785027	0.729949	0	0.768517	0	0.645985	0	0.943007	0	1.43111	0	0.533383	0	0.713145	0	0.573485	0	1.05527	0	0.639702	0	-	-	0.79193	0	0.913539	0	0.662885	0	0.766465	0	0.589611	0	0.511714	0	0.761956	0	0.548157	0	1.3095	0	0.754058	0	0.597311	0	0.779247	0	0.682069
	Total Gamma Dose	274.195	250.699	0	249.204	0	241.527	0	275.69	0	283.044	0	263.765	0	268.857	0	252.172	0	307.103	0	267.63	0	-	-	266.819	0	274.402	0	257.93	0	276.392	0	258.582	0	248.291	0	267.938	0	265.333	0	277.205	0	264.153	0	266.409	0	283.821	0	274.331
Stomach Wall	Total Dose	0	0	0	0	0	0	0	0	0	0	0	0	0	0	0	0	0	0	0	0	0	0	0	0	0	0	0	0	0	0	0	0	0	0	0	0	0	0	0	0	0	0	0	-	-	0	0	0
	Total Neutron Dose	0.597311	0.729949	0	0.768517	0	0.645985	0	0.943007	0	1.43111	0	0.533383	0	0.713145	0	0.573485	0	1.05527	0	0.639702	0	0.785027	0	0.79193	0	0.913539	0	0.662885	0	0.766465	0	0.589611	0	0.511714	0	0.761956	0	0.548157	0	1.3095	0	0.754058	0	-	-	0.779247	0	0.682069
	Total Gamma Dose	266.409	250.699	0	249.204	0	241.527	0	275.69	0	283.044	0	263.765	0	268.857	0	252.172	0	307.103	0	267.63	0	274.195	0	266.819	0	274.402	0	257.93	0	276.392	0	258.582	0	248.291	0	267.938	0	265.333	0	277.205	0	264.153	0	-	-	283.821	0	274.331
[truncated: 9 more columns]
