# Supplementary material for: Japanese pediatric and adult atomic bomb survivor dosimetry: potential improvements using the J45 phantom series and modern Monte Carlo transport
Source: Radiat Environ Biophys. 2021 Oct 30;61(1):73–86. doi: 10.1007/s00411-021-00946-2 (PMC8897329; doi:10.1007/s00411-021-00946-2)
Supplement: Supplementary file 1 — Supplementary file1 (ZIP 2974 KB) [file 411_2021_946_MOESM1_ESM.zip › _supplementary/comprehensive surrogacy/Table_05f_Hiroshima_1000m.xlsx]

## Sheet: IO
			Surrogate organs
True organ			BoneSurface		ActiveMarrow		Adrenals		Brain		Breasts		GallBladderWall		HeartWall		Kidney		EyeLens		Liver		Lungs		LymphNodes		Muscle		Oesophagus		OralMucosa		Pancreas		Uterus/Prostate		SalivaryGlands		SmallIntestineWall		Skin		Spleen		StomachWall		Ovaries/Testes		Thymus
Organ	Dose Category	Dose (mGy)	Dose (mGy)	% diff.	Dose (mGy)	% diff.	Dose (mGy)	% diff.	Dose (mGy)	% diff.	Dose (mGy)	% diff.	Dose (mGy)	% diff.	Dose (mGy)	% diff.	Dose (mGy)	% diff.	Dose (mGy)	% diff.	Dose (mGy)	% diff.	Dose (mGy)	% diff.	Dose (mGy)	% diff.	Dose (mGy)	% diff.	Dose (mGy)	% diff.	Dose (mGy)	% diff.	Dose (mGy)	% diff.	Dose (mGy)	% diff.	Dose (mGy)	% diff.	Dose (mGy)	% diff.	Dose (mGy)	% diff.	Dose (mGy)	% diff.	Dose (mGy)	% diff.	Dose (mGy)	% diff.	Dose (mGy)
Breasts	Total Dose	0	0	0	0	0	0	0	0	0	-	-	0	0	0	0	0	0	0	0	0	0	0	0	0	0	0	0	0	0	0	0	0	0	0	0	0	0	0	0	0	0	0	0	0	0	0	0	0
	Total Neutron Dose	206.453	77.594	0	82.7817	0	44.5644	0	88.8819	0	-	-	49.347	0	83.2386	0	41.984	0	212.531	0	63.8202	0	92.395	0	86.4194	0	104.545	0	63.1078	0	89.6473	0	47.811	0	42.7071	0	88.6962	0	63.3498	0	160.648	0	62.2678	0	69.4338	0	48.1454	0	111.821
	Total Gamma Dose	4476.78	4107.04	0	4026.28	0	3291.18	0	3693.87	0	-	-	3710.94	0	3876.24	0	3389.82	0	4127.17	0	3786.98	0	3950.11	0	3746.77	0	3772.09	0	3780.05	0	3888.05	0	3631.1	0	3424.64	0	3648.21	0	3828	0	3871.19	0	3498.21	0	3783.55	0	3602.24	0	4199.78
Colon	Total Dose	0	0	0	0	0	0	0	0	0	0	0	0	0	0	0	0	0	0	0	0	0	0	0	0	0	0	0	0	0	0	0	0	0	0	0	0	0	0	0	0	0	0	0	0	0	0	0	0
	Total Neutron Dose	87.3519	77.594	0	82.7817	0	44.5644	0	88.8819	0	206.453	0	49.347	0	83.2386	0	41.984	0	212.531	0	63.8202	0	92.395	0	86.4194	0	104.545	0	63.1078	0	89.6473	0	47.811	0	42.7071	0	88.6962	0	63.3498	0	160.648	0	62.2678	0	69.4338	0	48.1454	0	111.821
	Total Gamma Dose	3896.52	4107.04	0	4026.28	0	3291.18	0	3693.87	0	4476.78	0	3710.94	0	3876.24	0	3389.82	0	4127.17	0	3786.98	0	3950.11	0	3746.77	0	3772.09	0	3780.05	0	3888.05	0	3631.1	0	3424.64	0	3648.21	0	3828	0	3871.19	0	3498.21	0	3783.55	0	3602.24	0	4199.78
Liver	Total Dose	0	0	0	0	0	0	0	0	0	0	0	0	0	0	0	0	0	0	0	-	-	0	0	0	0	0	0	0	0	0	0	0	0	0	0	0	0	0	0	0	0	0	0	0	0	0	0	0
	Total Neutron Dose	63.8202	77.594	0	82.7817	0	44.5644	0	88.8819	0	206.453	0	49.347	0	83.2386	0	41.984	0	212.531	0	-	-	92.395	0	86.4194	0	104.545	0	63.1078	0	89.6473	0	47.811	0	42.7071	0	88.6962	0	63.3498	0	160.648	0	62.2678	0	69.4338	0	48.1454	0	111.821
	Total Gamma Dose	3786.98	4107.04	0	4026.28	0	3291.18	0	3693.87	0	4476.78	0	3710.94	0	3876.24	0	3389.82	0	4127.17	0	-	-	3950.11	0	3746.77	0	3772.09	0	3780.05	0	3888.05	0	3631.1	0	3424.64	0	3648.21	0	3828	0	3871.19	0	3498.21	0	3783.55	0	3602.24	0	4199.78
Lungs	Total Dose	0	0	0	0	0	0	0	0	0	0	0	0	0	0	0	0	0	0	0	0	0	-	-	0	0	0	0	0	0	0	0	0	0	0	0	0	0	0	0	0	0	0	0	0	0	0	0	0
	Total Neutron Dose	92.395	77.594	0	82.7817	0	44.5644	0	88.8819	0	206.453	0	49.347	0	83.2386	0	41.984	0	212.531	0	63.8202	0	-	-	86.4194	0	104.545	0	63.1078	0	89.6473	0	47.811	0	42.7071	0	88.6962	0	63.3498	0	160.648	0	62.2678	0	69.4338	0	48.1454	0	111.821
	Total Gamma Dose	3950.11	4107.04	0	4026.28	0	3291.18	0	3693.87	0	4476.78	0	3710.94	0	3876.24	0	3389.82	0	4127.17	0	3786.98	0	-	-	3746.77	0	3772.09	0	3780.05	0	3888.05	0	3631.1	0	3424.64	0	3648.21	0	3828	0	3871.19	0	3498.21	0	3783.55	0	3602.24	0	4199.78
Stomach Wall	Total Dose	0	0	0	0	0	0	0	0	0	0	0	0	0	0	0	0	0	0	0	0	0	0	0	0	0	0	0	0	0	0	0	0	0	0	0	0	0	0	0	0	0	0	0	-	-	0	0	0
	Total Neutron Dose	69.4338	77.594	0	82.7817	0	44.5644	0	88.8819	0	206.453	0	49.347	0	83.2386	0	41.984	0	212.531	0	63.8202	0	92.395	0	86.4194	0	104.545	0	63.1078	0	89.6473	0	47.811	0	42.7071	0	88.6962	0	63.3498	0	160.648	0	62.2678	0	-	-	48.1454	0	111.821
	Total Gamma Dose	3783.55	4107.04	0	4026.28	0	3291.18	0	3693.87	0	4476.78	0	3710.94	0	3876.24	0	3389.82	0	4127.17	0	3786.98	0	3950.11	0	3746.77	0	3772.09	0	3780.05	0	3888.05	0	3631.1	0	3424.64	0	3648.21	0	3828	0	3871.19	0	3498.21	0	-	-	3602.24	0	4199.78
Uterus	Total Dose	0	0	0	0	0	0	0	0	0	0	0	0	0	0	0	0	0	0	0	0	0	0	0	0	0	0	0	0	0	0	0	0	0	-	-	0	0	0	0	0	0	0	0	0	0	0	0	0
	Total Neutron Dose	42.7071	77.594	0	82.7817	0	44.5644	0	88.8819	0	206.453	0	49.347	0	83.2386	0	41.984	0	212.531	0	63.8202	0	92.395	0	86.4194	0	104.545	0	63.1078	0	89.6473	0	47.811	0	-	-	88.6962	0	63.3498	0	160.648	0	62.2678	0	69.4338	0	48.1454	0	111.821
	Total Gamma Dose	3424.64	4107.04	0	4026.28	0	3291.18	0	3693.87	0	4476.78	0	3710.94	0	3876.24	0	3389.82	0	4127.17	0	3786.98	0	3950.11	0	3746.77	0	3772.09	0	3780.05	0	3888.05	0	3631.1	0	-	-	3648.21	0	3828	0	3871.19	0	3498.21	0	3783.55	0	3602.24	0	4199.78
[truncated: 9 more columns]

## Sheet: Light-9P
			Surrogate organs
True organ			BoneSurface		ActiveMarrow		Adrenals		Brain		Breasts		GallBladderWall		HeartWall		Kidney		EyeLens		Liver		Lungs		LymphNodes		Muscle		Oesophagus		OralMucosa		Pancreas		Uterus/Prostate		SalivaryGlands		SmallIntestineWall		Skin		Spleen		StomachWall		Ovaries/Testes		Thymus
Organ	Dose Category	Dose (mGy)	Dose (mGy)	% diff.	Dose (mGy)	% diff.	Dose (mGy)	% diff.	Dose (mGy)	% diff.	Dose (mGy)	% diff.	Dose (mGy)	% diff.	Dose (mGy)	% diff.	Dose (mGy)	% diff.	Dose (mGy)	% diff.	Dose (mGy)	% diff.	Dose (mGy)	% diff.	Dose (mGy)	% diff.	Dose (mGy)	% diff.	Dose (mGy)	% diff.	Dose (mGy)	% diff.	Dose (mGy)	% diff.	Dose (mGy)	% diff.	Dose (mGy)	% diff.	Dose (mGy)	% diff.	Dose (mGy)	% diff.	Dose (mGy)	% diff.	Dose (mGy)	% diff.	Dose (mGy)	% diff.	Dose (mGy)
Breasts	Total Dose	0	0	0	0	0	0	0	0	0	-	-	0	0	0	0	0	0	0	0	0	0	0	0	0	0	0	0	0	0	0	0	0	0	0	0	0	0	0	0	0	0	0	0	0	0	0	0	0
	Total Neutron Dose	110.713	49.7026	0	54.5349	0	27.834	0	57.1569	0	-	-	36.0042	0	56.4344	0	27.4164	0	121.45	0	45.7001	0	64.4954	0	57.7428	0	70.3202	0	43.1031	0	61.1562	0	32.8896	0	32.4401	0	60.3332	0	50.8174	0	103.533	0	40.3974	0	48.4317	0	35.6497	0	77.3574
	Total Gamma Dose	3651.24	3487.7	0	3427.96	0	2842.14	0	3148.71	0	-	-	3041.56	0	3409.34	0	2783.25	0	3059.15	0	3203.49	0	3353.53	0	3168.99	0	3235.87	0	3115.35	0	3081.08	0	3111.72	0	2914.69	0	3211.88	0	3264.36	0	3302.9	0	3028.37	0	3308.43	0	3000.87	0	3482.6
Colon	Total Dose	0	0	0	0	0	0	0	0	0	0	0	0	0	0	0	0	0	0	0	0	0	0	0	0	0	0	0	0	0	0	0	0	0	0	0	0	0	0	0	0	0	0	0	0	0	0	0	0
	Total Neutron Dose	64.2928	49.7026	0	54.5349	0	27.834	0	57.1569	0	110.713	0	36.0042	0	56.4344	0	27.4164	0	121.45	0	45.7001	0	64.4954	0	57.7428	0	70.3202	0	43.1031	0	61.1562	0	32.8896	0	32.4401	0	60.3332	0	50.8174	0	103.533	0	40.3974	0	48.4317	0	35.6497	0	77.3574
	Total Gamma Dose	3350.26	3487.7	0	3427.96	0	2842.14	0	3148.71	0	3651.24	0	3041.56	0	3409.34	0	2783.25	0	3059.15	0	3203.49	0	3353.53	0	3168.99	0	3235.87	0	3115.35	0	3081.08	0	3111.72	0	2914.69	0	3211.88	0	3264.36	0	3302.9	0	3028.37	0	3308.43	0	3000.87	0	3482.6
Liver	Total Dose	0	0	0	0	0	0	0	0	0	0	0	0	0	0	0	0	0	0	0	-	-	0	0	0	0	0	0	0	0	0	0	0	0	0	0	0	0	0	0	0	0	0	0	0	0	0	0	0
	Total Neutron Dose	45.7001	49.7026	0	54.5349	0	27.834	0	57.1569	0	110.713	0	36.0042	0	56.4344	0	27.4164	0	121.45	0	-	-	64.4954	0	57.7428	0	70.3202	0	43.1031	0	61.1562	0	32.8896	0	32.4401	0	60.3332	0	50.8174	0	103.533	0	40.3974	0	48.4317	0	35.6497	0	77.3574
	Total Gamma Dose	3203.49	3487.7	0	3427.96	0	2842.14	0	3148.71	0	3651.24	0	3041.56	0	3409.34	0	2783.25	0	3059.15	0	-	-	3353.53	0	3168.99	0	3235.87	0	3115.35	0	3081.08	0	3111.72	0	2914.69	0	3211.88	0	3264.36	0	3302.9	0	3028.37	0	3308.43	0	3000.87	0	3482.6
Lungs	Total Dose	0	0	0	0	0	0	0	0	0	0	0	0	0	0	0	0	0	0	0	0	0	-	-	0	0	0	0	0	0	0	0	0	0	0	0	0	0	0	0	0	0	0	0	0	0	0	0	0
	Total Neutron Dose	64.4954	49.7026	0	54.5349	0	27.834	0	57.1569	0	110.713	0	36.0042	0	56.4344	0	27.4164	0	121.45	0	45.7001	0	-	-	57.7428	0	70.3202	0	43.1031	0	61.1562	0	32.8896	0	32.4401	0	60.3332	0	50.8174	0	103.533	0	40.3974	0	48.4317	0	35.6497	0	77.3574
	Total Gamma Dose	3353.53	3487.7	0	3427.96	0	2842.14	0	3148.71	0	3651.24	0	3041.56	0	3409.34	0	2783.25	0	3059.15	0	3203.49	0	-	-	3168.99	0	3235.87	0	3115.35	0	3081.08	0	3111.72	0	2914.69	0	3211.88	0	3264.36	0	3302.9	0	3028.37	0	3308.43	0	3000.87	0	3482.6
Stomach Wall	Total Dose	0	0	0	0	0	0	0	0	0	0	0	0	0	0	0	0	0	0	0	0	0	0	0	0	0	0	0	0	0	0	0	0	0	0	0	0	0	0	0	0	0	0	0	-	-	0	0	0
	Total Neutron Dose	48.4317	49.7026	0	54.5349	0	27.834	0	57.1569	0	110.713	0	36.0042	0	56.4344	0	27.4164	0	121.45	0	45.7001	0	64.4954	0	57.7428	0	70.3202	0	43.1031	0	61.1562	0	32.8896	0	32.4401	0	60.3332	0	50.8174	0	103.533	0	40.3974	0	-	-	35.6497	0	77.3574
	Total Gamma Dose	3308.43	3487.7	0	3427.96	0	2842.14	0	3148.71	0	3651.24	0	3041.56	0	3409.34	0	2783.25	0	3059.15	0	3203.49	0	3353.53	0	3168.99	0	3235.87	0	3115.35	0	3081.08	0	3111.72	0	2914.69	0	3211.88	0	3264.36	0	3302.9	0	3028.37	0	-	-	3000.87	0	3482.6
Uterus	Total Dose	0	0	0	0	0	0	0	0	0	0	0	0	0	0	0	0	0	0	0	0	0	0	0	0	0	0	0	0	0	0	0	0	0	-	-	0	0	0	0	0	0	0	0	0	0	0	0	0
	Total Neutron Dose	32.4401	49.7026	0	54.5349	0	27.834	0	57.1569	0	110.713	0	36.0042	0	56.4344	0	27.4164	0	121.45	0	45.7001	0	64.4954	0	57.7428	0	70.3202	0	43.1031	0	61.1562	0	32.8896	0	-	-	60.3332	0	50.8174	0	103.533	0	40.3974	0	48.4317	0	35.6497	0	77.3574
	Total Gamma Dose	2914.69	3487.7	0	3427.96	0	2842.14	0	3148.71	0	3651.24	0	3041.56	0	3409.34	0	2783.25	0	3059.15	0	3203.49	0	3353.53	0	3168.99	0	3235.87	0	3115.35	0	3081.08	0	3111.72	0	-	-	3211.88	0	3264.36	0	3302.9	0	3028.37	0	3308.43	0	3000.87	0	3482.6
[truncated: 9 more columns]

## Sheet: Heavy-9P
			Surrogate organs
True organ			BoneSurface		ActiveMarrow		Adrenals		Brain		Breasts		GallBladderWall		HeartWall		Kidney		EyeLens		Liver		Lungs		LymphNodes		Muscle		Oesophagus		OralMucosa		Pancreas		Uterus/Prostate		SalivaryGlands		SmallIntestineWall		Skin		Spleen		StomachWall		Ovaries/Testes		Thymus
Organ	Dose Category	Dose (mGy)	Dose (mGy)	% diff.	Dose (mGy)	% diff.	Dose (mGy)	% diff.	Dose (mGy)	% diff.	Dose (mGy)	% diff.	Dose (mGy)	% diff.	Dose (mGy)	% diff.	Dose (mGy)	% diff.	Dose (mGy)	% diff.	Dose (mGy)	% diff.	Dose (mGy)	% diff.	Dose (mGy)	% diff.	Dose (mGy)	% diff.	Dose (mGy)	% diff.	Dose (mGy)	% diff.	Dose (mGy)	% diff.	Dose (mGy)	% diff.	Dose (mGy)	% diff.	Dose (mGy)	% diff.	Dose (mGy)	% diff.	Dose (mGy)	% diff.	Dose (mGy)	% diff.	Dose (mGy)	% diff.	Dose (mGy)
Breasts	Total Dose	0	0	0	0	0	0	0	0	0	-	-	0	0	0	0	0	0	0	0	0	0	0	0	0	0	0	0	0	0	0	0	0	0	0	0	0	0	0	0	0	0	0	0	0	0	0	0	0
	Total Neutron Dose	57.5368	21.8569	0	24.7873	0	15.8212	0	24.3515	0	-	-	13.5525	0	20.1042	0	17.1787	0	48.6708	0	18.3662	0	25.907	0	23.6704	0	32.0234	0	17.1687	0	23.4842	0	14.4301	0	18.647	0	24.1741	0	15.8225	0	46.6275	0	20.3914	0	16.3375	0	14.4729	0	24.1218
	Total Gamma Dose	1236.12	1440.85	0	1411.52	0	1161.5	0	1319.52	0	-	-	1305.85	0	1331.24	0	1179.25	0	1584.16	0	1294.62	0	1363.55	0	1292.98	0	1312.85	0	1262.92	0	1300.58	0	1204.41	0	1252.51	0	1324.02	0	1302.63	0	1338.56	0	1201.47	0	1281.43	0	1233.75	0	1369.89
Colon	Total Dose	0	0	0	0	0	0	0	0	0	0	0	0	0	0	0	0	0	0	0	0	0	0	0	0	0	0	0	0	0	0	0	0	0	0	0	0	0	0	0	0	0	0	0	0	0	0	0	0
	Total Neutron Dose	21.4022	21.8569	0	24.7873	0	15.8212	0	24.3515	0	57.5368	0	13.5525	0	20.1042	0	17.1787	0	48.6708	0	18.3662	0	25.907	0	23.6704	0	32.0234	0	17.1687	0	23.4842	0	14.4301	0	18.647	0	24.1741	0	15.8225	0	46.6275	0	20.3914	0	16.3375	0	14.4729	0	24.1218
	Total Gamma Dose	1325.44	1440.85	0	1411.52	0	1161.5	0	1319.52	0	1236.12	0	1305.85	0	1331.24	0	1179.25	0	1584.16	0	1294.62	0	1363.55	0	1292.98	0	1312.85	0	1262.92	0	1300.58	0	1204.41	0	1252.51	0	1324.02	0	1302.63	0	1338.56	0	1201.47	0	1281.43	0	1233.75	0	1369.89
Liver	Total Dose	0	0	0	0	0	0	0	0	0	0	0	0	0	0	0	0	0	0	0	-	-	0	0	0	0	0	0	0	0	0	0	0	0	0	0	0	0	0	0	0	0	0	0	0	0	0	0	0
	Total Neutron Dose	18.3662	21.8569	0	24.7873	0	15.8212	0	24.3515	0	57.5368	0	13.5525	0	20.1042	0	17.1787	0	48.6708	0	-	-	25.907	0	23.6704	0	32.0234	0	17.1687	0	23.4842	0	14.4301	0	18.647	0	24.1741	0	15.8225	0	46.6275	0	20.3914	0	16.3375	0	14.4729	0	24.1218
	Total Gamma Dose	1294.62	1440.85	0	1411.52	0	1161.5	0	1319.52	0	1236.12	0	1305.85	0	1331.24	0	1179.25	0	1584.16	0	-	-	1363.55	0	1292.98	0	1312.85	0	1262.92	0	1300.58	0	1204.41	0	1252.51	0	1324.02	0	1302.63	0	1338.56	0	1201.47	0	1281.43	0	1233.75	0	1369.89
Lungs	Total Dose	0	0	0	0	0	0	0	0	0	0	0	0	0	0	0	0	0	0	0	0	0	-	-	0	0	0	0	0	0	0	0	0	0	0	0	0	0	0	0	0	0	0	0	0	0	0	0	0
	Total Neutron Dose	25.907	21.8569	0	24.7873	0	15.8212	0	24.3515	0	57.5368	0	13.5525	0	20.1042	0	17.1787	0	48.6708	0	18.3662	0	-	-	23.6704	0	32.0234	0	17.1687	0	23.4842	0	14.4301	0	18.647	0	24.1741	0	15.8225	0	46.6275	0	20.3914	0	16.3375	0	14.4729	0	24.1218
	Total Gamma Dose	1363.55	1440.85	0	1411.52	0	1161.5	0	1319.52	0	1236.12	0	1305.85	0	1331.24	0	1179.25	0	1584.16	0	1294.62	0	-	-	1292.98	0	1312.85	0	1262.92	0	1300.58	0	1204.41	0	1252.51	0	1324.02	0	1302.63	0	1338.56	0	1201.47	0	1281.43	0	1233.75	0	1369.89
Stomach Wall	Total Dose	0	0	0	0	0	0	0	0	0	0	0	0	0	0	0	0	0	0	0	0	0	0	0	0	0	0	0	0	0	0	0	0	0	0	0	0	0	0	0	0	0	0	0	-	-	0	0	0
	Total Neutron Dose	16.3375	21.8569	0	24.7873	0	15.8212	0	24.3515	0	57.5368	0	13.5525	0	20.1042	0	17.1787	0	48.6708	0	18.3662	0	25.907	0	23.6704	0	32.0234	0	17.1687	0	23.4842	0	14.4301	0	18.647	0	24.1741	0	15.8225	0	46.6275	0	20.3914	0	-	-	14.4729	0	24.1218
	Total Gamma Dose	1281.43	1440.85	0	1411.52	0	1161.5	0	1319.52	0	1236.12	0	1305.85	0	1331.24	0	1179.25	0	1584.16	0	1294.62	0	1363.55	0	1292.98	0	1312.85	0	1262.92	0	1300.58	0	1204.41	0	1252.51	0	1324.02	0	1302.63	0	1338.56	0	1201.47	0	-	-	1233.75	0	1369.89
Uterus	Total Dose	0	0	0	0	0	0	0	0	0	0	0	0	0	0	0	0	0	0	0	0	0	0	0	0	0	0	0	0	0	0	0	0	0	-	-	0	0	0	0	0	0	0	0	0	0	0	0	0
	Total Neutron Dose	18.647	21.8569	0	24.7873	0	15.8212	0	24.3515	0	57.5368	0	13.5525	0	20.1042	0	17.1787	0	48.6708	0	18.3662	0	25.907	0	23.6704	0	32.0234	0	17.1687	0	23.4842	0	14.4301	0	-	-	24.1741	0	15.8225	0	46.6275	0	20.3914	0	16.3375	0	14.4729	0	24.1218
	Total Gamma Dose	1252.51	1440.85	0	1411.52	0	1161.5	0	1319.52	0	1236.12	0	1305.85	0	1331.24	0	1179.25	0	1584.16	0	1294.62	0	1363.55	0	1292.98	0	1312.85	0	1262.92	0	1300.58	0	1204.41	0	-	-	1324.02	0	1302.63	0	1338.56	0	1201.47	0	1281.43	0	1233.75	0	1369.89
[truncated: 9 more columns]

## Sheet: Light-GLOBE
			Surrogate organs
True organ			BoneSurface		ActiveMarrow		Adrenals		Brain		Breasts		GallBladderWall		HeartWall		Kidney		EyeLens		Liver		Lungs		LymphNodes		Muscle		Oesophagus		OralMucosa		Pancreas		Uterus/Prostate		SalivaryGlands		SmallIntestineWall		Skin		Spleen		StomachWall		Ovaries/Testes		Thymus
Organ	Dose Category	Dose (mGy)	Dose (mGy)	% diff.	Dose (mGy)	% diff.	Dose (mGy)	% diff.	Dose (mGy)	% diff.	Dose (mGy)	% diff.	Dose (mGy)	% diff.	Dose (mGy)	% diff.	Dose (mGy)	% diff.	Dose (mGy)	% diff.	Dose (mGy)	% diff.	Dose (mGy)	% diff.	Dose (mGy)	% diff.	Dose (mGy)	% diff.	Dose (mGy)	% diff.	Dose (mGy)	% diff.	Dose (mGy)	% diff.	Dose (mGy)	% diff.	Dose (mGy)	% diff.	Dose (mGy)	% diff.	Dose (mGy)	% diff.	Dose (mGy)	% diff.	Dose (mGy)	% diff.	Dose (mGy)	% diff.	Dose (mGy)
Breasts	Total Dose	0	0	0	0	0	0	0	0	0	-	-	0	0	0	0	0	0	0	0	0	0	0	0	0	0	0	0	0	0	0	0	0	0	0	0	0	0	0	0	0	0	0	0	0	0	0	0	0
	Total Neutron Dose	183.534	68.0377	0	72.7724	0	37.8506	0	76.6782	0	-	-	41.8235	0	78.0221	0	39.5582	0	165.841	0	59.2894	0	83.4935	0	78.9369	0	93.5312	0	57.2256	0	83.4514	0	43.8129	0	39.8479	0	78.0086	0	59.7758	0	142.531	0	53.7261	0	60.7124	0	45.4441	0	105.656
	Total Gamma Dose	4110.92	3968.48	0	3895.53	0	3224.59	0	3572.25	0	-	-	3553.64	0	3884.13	0	3268.36	0	4295.76	0	3628.41	0	3794.82	0	3599.08	0	3663.87	0	3534.03	0	3633.58	0	3410.75	0	3369.28	0	3573.63	0	3766.55	0	3719.09	0	3487.39	0	3713.34	0	3375.71	0	3964.21
Colon	Total Dose	0	0	0	0	0	0	0	0	0	0	0	0	0	0	0	0	0	0	0	0	0	0	0	0	0	0	0	0	0	0	0	0	0	0	0	0	0	0	0	0	0	0	0	0	0	0	0	0
	Total Neutron Dose	81.5602	68.0377	0	72.7724	0	37.8506	0	76.6782	0	183.534	0	41.8235	0	78.0221	0	39.5582	0	165.841	0	59.2894	0	83.4935	0	78.9369	0	93.5312	0	57.2256	0	83.4514	0	43.8129	0	39.8479	0	78.0086	0	59.7758	0	142.531	0	53.7261	0	60.7124	0	45.4441	0	105.656
	Total Gamma Dose	3797.02	3968.48	0	3895.53	0	3224.59	0	3572.25	0	4110.92	0	3553.64	0	3884.13	0	3268.36	0	4295.76	0	3628.41	0	3794.82	0	3599.08	0	3663.87	0	3534.03	0	3633.58	0	3410.75	0	3369.28	0	3573.63	0	3766.55	0	3719.09	0	3487.39	0	3713.34	0	3375.71	0	3964.21
Liver	Total Dose	0	0	0	0	0	0	0	0	0	0	0	0	0	0	0	0	0	0	0	-	-	0	0	0	0	0	0	0	0	0	0	0	0	0	0	0	0	0	0	0	0	0	0	0	0	0	0	0
	Total Neutron Dose	59.2894	68.0377	0	72.7724	0	37.8506	0	76.6782	0	183.534	0	41.8235	0	78.0221	0	39.5582	0	165.841	0	-	-	83.4935	0	78.9369	0	93.5312	0	57.2256	0	83.4514	0	43.8129	0	39.8479	0	78.0086	0	59.7758	0	142.531	0	53.7261	0	60.7124	0	45.4441	0	105.656
	Total Gamma Dose	3628.41	3968.48	0	3895.53	0	3224.59	0	3572.25	0	4110.92	0	3553.64	0	3884.13	0	3268.36	0	4295.76	0	-	-	3794.82	0	3599.08	0	3663.87	0	3534.03	0	3633.58	0	3410.75	0	3369.28	0	3573.63	0	3766.55	0	3719.09	0	3487.39	0	3713.34	0	3375.71	0	3964.21
Lungs	Total Dose	0	0	0	0	0	0	0	0	0	0	0	0	0	0	0	0	0	0	0	0	0	-	-	0	0	0	0	0	0	0	0	0	0	0	0	0	0	0	0	0	0	0	0	0	0	0	0	0
	Total Neutron Dose	83.4935	68.0377	0	72.7724	0	37.8506	0	76.6782	0	183.534	0	41.8235	0	78.0221	0	39.5582	0	165.841	0	59.2894	0	-	-	78.9369	0	93.5312	0	57.2256	0	83.4514	0	43.8129	0	39.8479	0	78.0086	0	59.7758	0	142.531	0	53.7261	0	60.7124	0	45.4441	0	105.656
	Total Gamma Dose	3794.82	3968.48	0	3895.53	0	3224.59	0	3572.25	0	4110.92	0	3553.64	0	3884.13	0	3268.36	0	4295.76	0	3628.41	0	-	-	3599.08	0	3663.87	0	3534.03	0	3633.58	0	3410.75	0	3369.28	0	3573.63	0	3766.55	0	3719.09	0	3487.39	0	3713.34	0	3375.71	0	3964.21
Stomach Wall	Total Dose	0	0	0	0	0	0	0	0	0	0	0	0	0	0	0	0	0	0	0	0	0	0	0	0	0	0	0	0	0	0	0	0	0	0	0	0	0	0	0	0	0	0	0	-	-	0	0	0
	Total Neutron Dose	60.7124	68.0377	0	72.7724	0	37.8506	0	76.6782	0	183.534	0	41.8235	0	78.0221	0	39.5582	0	165.841	0	59.2894	0	83.4935	0	78.9369	0	93.5312	0	57.2256	0	83.4514	0	43.8129	0	39.8479	0	78.0086	0	59.7758	0	142.531	0	53.7261	0	-	-	45.4441	0	105.656
	Total Gamma Dose	3713.34	3968.48	0	3895.53	0	3224.59	0	3572.25	0	4110.92	0	3553.64	0	3884.13	0	3268.36	0	4295.76	0	3628.41	0	3794.82	0	3599.08	0	3663.87	0	3534.03	0	3633.58	0	3410.75	0	3369.28	0	3573.63	0	3766.55	0	3719.09	0	3487.39	0	-	-	3375.71	0	3964.21
Uterus	Total Dose	0	0	0	0	0	0	0	0	0	0	0	0	0	0	0	0	0	0	0	0	0	0	0	0	0	0	0	0	0	0	0	0	0	-	-	0	0	0	0	0	0	0	0	0	0	0	0	0
	Total Neutron Dose	39.8479	68.0377	0	72.7724	0	37.8506	0	76.6782	0	183.534	0	41.8235	0	78.0221	0	39.5582	0	165.841	0	59.2894	0	83.4935	0	78.9369	0	93.5312	0	57.2256	0	83.4514	0	43.8129	0	-	-	78.0086	0	59.7758	0	142.531	0	53.7261	0	60.7124	0	45.4441	0	105.656
	Total Gamma Dose	3369.28	3968.48	0	3895.53	0	3224.59	0	3572.25	0	4110.92	0	3553.64	0	3884.13	0	3268.36	0	4295.76	0	3628.41	0	3794.82	0	3599.08	0	3663.87	0	3534.03	0	3633.58	0	3410.75	0	-	-	3573.63	0	3766.55	0	3719.09	0	3487.39	0	3713.34	0	3375.71	0	3964.21
[truncated: 9 more columns]

## Sheet: Heavy-GLOBE
			Surrogate organs
True organ			BoneSurface		ActiveMarrow		Adrenals		Brain		Breasts		GallBladderWall		HeartWall		Kidney		EyeLens		Liver		Lungs		LymphNodes		Muscle		Oesophagus		OralMucosa		Pancreas		Uterus/Prostate		SalivaryGlands		SmallIntestineWall		Skin		Spleen		StomachWall		Ovaries/Testes		Thymus
Organ	Dose Category	Dose (mGy)	Dose (mGy)	% diff.	Dose (mGy)	% diff.	Dose (mGy)	% diff.	Dose (mGy)	% diff.	Dose (mGy)	% diff.	Dose (mGy)	% diff.	Dose (mGy)	% diff.	Dose (mGy)	% diff.	Dose (mGy)	% diff.	Dose (mGy)	% diff.	Dose (mGy)	% diff.	Dose (mGy)	% diff.	Dose (mGy)	% diff.	Dose (mGy)	% diff.	Dose (mGy)	% diff.	Dose (mGy)	% diff.	Dose (mGy)	% diff.	Dose (mGy)	% diff.	Dose (mGy)	% diff.	Dose (mGy)	% diff.	Dose (mGy)	% diff.	Dose (mGy)	% diff.	Dose (mGy)	% diff.	Dose (mGy)
Breasts	Total Dose	0	0	0	0	0	0	0	0	0	-	-	0	0	0	0	0	0	0	0	0	0	0	0	0	0	0	0	0	0	0	0	0	0	0	0	0	0	0	0	0	0	0	0	0	0	0	0	0
	Total Neutron Dose	56.4578	28.9569	0	32.4159	0	21.4273	0	33.8728	0	-	-	15.1618	0	24.593	0	18.2386	0	44.6215	0	19.8271	0	31.1629	0	29.5542	0	38.6647	0	22.8119	0	25.1397	0	16.9394	0	13.4366	0	31.318	0	18.5337	0	59.8963	0	26.6073	0	19.4836	0	14.1721	0	32.2212
	Total Gamma Dose	1518.13	1465.97	0	1434.57	0	1150.38	0	1337.21	0	-	-	1229.63	0	1355.16	0	1226.83	0	1279.63	0	1287.07	0	1360.6	0	1292.6	0	1322.76	0	1351.39	0	1356.88	0	1242.14	0	1235.37	0	1334.79	0	1282.58	0	1351.28	0	1225.61	0	1292.73	0	1240.11	0	1443.03
Colon	Total Dose	0	0	0	0	0	0	0	0	0	0	0	0	0	0	0	0	0	0	0	0	0	0	0	0	0	0	0	0	0	0	0	0	0	0	0	0	0	0	0	0	0	0	0	0	0	0	0	0
	Total Neutron Dose	24.3941	28.9569	0	32.4159	0	21.4273	0	33.8728	0	56.4578	0	15.1618	0	24.593	0	18.2386	0	44.6215	0	19.8271	0	31.1629	0	29.5542	0	38.6647	0	22.8119	0	25.1397	0	16.9394	0	13.4366	0	31.318	0	18.5337	0	59.8963	0	26.6073	0	19.4836	0	14.1721	0	32.2212
	Total Gamma Dose	1305.18	1465.97	0	1434.57	0	1150.38	0	1337.21	0	1518.13	0	1229.63	0	1355.16	0	1226.83	0	1279.63	0	1287.07	0	1360.6	0	1292.6	0	1322.76	0	1351.39	0	1356.88	0	1242.14	0	1235.37	0	1334.79	0	1282.58	0	1351.28	0	1225.61	0	1292.73	0	1240.11	0	1443.03
Liver	Total Dose	0	0	0	0	0	0	0	0	0	0	0	0	0	0	0	0	0	0	0	-	-	0	0	0	0	0	0	0	0	0	0	0	0	0	0	0	0	0	0	0	0	0	0	0	0	0	0	0
	Total Neutron Dose	19.8271	28.9569	0	32.4159	0	21.4273	0	33.8728	0	56.4578	0	15.1618	0	24.593	0	18.2386	0	44.6215	0	-	-	31.1629	0	29.5542	0	38.6647	0	22.8119	0	25.1397	0	16.9394	0	13.4366	0	31.318	0	18.5337	0	59.8963	0	26.6073	0	19.4836	0	14.1721	0	32.2212
	Total Gamma Dose	1287.07	1465.97	0	1434.57	0	1150.38	0	1337.21	0	1518.13	0	1229.63	0	1355.16	0	1226.83	0	1279.63	0	-	-	1360.6	0	1292.6	0	1322.76	0	1351.39	0	1356.88	0	1242.14	0	1235.37	0	1334.79	0	1282.58	0	1351.28	0	1225.61	0	1292.73	0	1240.11	0	1443.03
Lungs	Total Dose	0	0	0	0	0	0	0	0	0	0	0	0	0	0	0	0	0	0	0	0	0	-	-	0	0	0	0	0	0	0	0	0	0	0	0	0	0	0	0	0	0	0	0	0	0	0	0	0
	Total Neutron Dose	31.1629	28.9569	0	32.4159	0	21.4273	0	33.8728	0	56.4578	0	15.1618	0	24.593	0	18.2386	0	44.6215	0	19.8271	0	-	-	29.5542	0	38.6647	0	22.8119	0	25.1397	0	16.9394	0	13.4366	0	31.318	0	18.5337	0	59.8963	0	26.6073	0	19.4836	0	14.1721	0	32.2212
	Total Gamma Dose	1360.6	1465.97	0	1434.57	0	1150.38	0	1337.21	0	1518.13	0	1229.63	0	1355.16	0	1226.83	0	1279.63	0	1287.07	0	-	-	1292.6	0	1322.76	0	1351.39	0	1356.88	0	1242.14	0	1235.37	0	1334.79	0	1282.58	0	1351.28	0	1225.61	0	1292.73	0	1240.11	0	1443.03
Stomach Wall	Total Dose	0	0	0	0	0	0	0	0	0	0	0	0	0	0	0	0	0	0	0	0	0	0	0	0	0	0	0	0	0	0	0	0	0	0	0	0	0	0	0	0	0	0	0	-	-	0	0	0
	Total Neutron Dose	19.4836	28.9569	0	32.4159	0	21.4273	0	33.8728	0	56.4578	0	15.1618	0	24.593	0	18.2386	0	44.6215	0	19.8271	0	31.1629	0	29.5542	0	38.6647	0	22.8119	0	25.1397	0	16.9394	0	13.4366	0	31.318	0	18.5337	0	59.8963	0	26.6073	0	-	-	14.1721	0	32.2212
	Total Gamma Dose	1292.73	1465.97	0	1434.57	0	1150.38	0	1337.21	0	1518.13	0	1229.63	0	1355.16	0	1226.83	0	1279.63	0	1287.07	0	1360.6	0	1292.6	0	1322.76	0	1351.39	0	1356.88	0	1242.14	0	1235.37	0	1334.79	0	1282.58	0	1351.28	0	1225.61	0	-	-	1240.11	0	1443.03
Uterus	Total Dose	0	0	0	0	0	0	0	0	0	0	0	0	0	0	0	0	0	0	0	0	0	0	0	0	0	0	0	0	0	0	0	0	0	-	-	0	0	0	0	0	0	0	0	0	0	0	0	0
	Total Neutron Dose	13.4366	28.9569	0	32.4159	0	21.4273	0	33.8728	0	56.4578	0	15.1618	0	24.593	0	18.2386	0	44.6215	0	19.8271	0	31.1629	0	29.5542	0	38.6647	0	22.8119	0	25.1397	0	16.9394	0	-	-	31.318	0	18.5337	0	59.8963	0	26.6073	0	19.4836	0	14.1721	0	32.2212
	Total Gamma Dose	1235.37	1465.97	0	1434.57	0	1150.38	0	1337.21	0	1518.13	0	1229.63	0	1355.16	0	1226.83	0	1279.63	0	1287.07	0	1360.6	0	1292.6	0	1322.76	0	1351.39	0	1356.88	0	1242.14	0	-	-	1334.79	0	1282.58	0	1351.28	0	1225.61	0	1292.73	0	1240.11	0	1443.03
[truncated: 9 more columns]
