# Supplementary material for: Japanese pediatric and adult atomic bomb survivor dosimetry: potential improvements using the J45 phantom series and modern Monte Carlo transport
Source: Radiat Environ Biophys. 2021 Oct 30;61(1):73–86. doi: 10.1007/s00411-021-00946-2 (PMC8897329; doi:10.1007/s00411-021-00946-2)
Supplement: Supplementary file 1 — Supplementary file1 (ZIP 2974 KB) [file 411_2021_946_MOESM1_ESM.zip › _supplementary/comprehensive surrogacy/Table_05f_Hiroshima_1500m.xlsx]

## Sheet: IO
			Surrogate organs
True organ			BoneSurface		ActiveMarrow		Adrenals		Brain		Breasts		GallBladderWall		HeartWall		Kidney		EyeLens		Liver		Lungs		LymphNodes		Muscle		Oesophagus		OralMucosa		Pancreas		Uterus/Prostate		SalivaryGlands		SmallIntestineWall		Skin		Spleen		StomachWall		Ovaries/Testes		Thymus
Organ	Dose Category	Dose (mGy)	Dose (mGy)	% diff.	Dose (mGy)	% diff.	Dose (mGy)	% diff.	Dose (mGy)	% diff.	Dose (mGy)	% diff.	Dose (mGy)	% diff.	Dose (mGy)	% diff.	Dose (mGy)	% diff.	Dose (mGy)	% diff.	Dose (mGy)	% diff.	Dose (mGy)	% diff.	Dose (mGy)	% diff.	Dose (mGy)	% diff.	Dose (mGy)	% diff.	Dose (mGy)	% diff.	Dose (mGy)	% diff.	Dose (mGy)	% diff.	Dose (mGy)	% diff.	Dose (mGy)	% diff.	Dose (mGy)	% diff.	Dose (mGy)	% diff.	Dose (mGy)	% diff.	Dose (mGy)	% diff.	Dose (mGy)
Breasts	Total Dose	0	0	0	0	0	0	0	0	0	-	-	0	0	0	0	0	0	0	0	0	0	0	0	0	0	0	0	0	0	0	0	0	0	0	0	0	0	0	0	0	0	0	0	0	0	0	0	0
	Total Neutron Dose	4.46403	3.02869	0	3.16242	0	1.86759	0	3.35365	0	-	-	2.27027	0	3.43425	0	1.86921	0	7.93907	0	2.68143	0	3.68125	0	3.4529	0	3.96447	0	2.57402	0	3.27272	0	2.13736	0	1.62697	0	3.26729	0	2.75425	0	5.80257	0	2.42938	0	2.82107	0	1.95971	0	4.54775
	Total Gamma Dose	479.225	503.274	0	494.429	0	387.976	0	456.713	0	-	-	459.324	0	487.347	0	433.835	0	538.912	0	468.636	0	488.512	0	467.66	0	472.913	0	459.279	0	490.822	0	452.378	0	448.946	0	472.098	0	477.449	0	478.352	0	439.298	0	476.566	0	415.224	0	506.159
Colon	Total Dose	0	0	0	0	0	0	0	0	0	0	0	0	0	0	0	0	0	0	0	0	0	0	0	0	0	0	0	0	0	0	0	0	0	0	0	0	0	0	0	0	0	0	0	0	0	0	0	0
	Total Neutron Dose	3.53367	3.02869	0	3.16242	0	1.86759	0	3.35365	0	4.46403	0	2.27027	0	3.43425	0	1.86921	0	7.93907	0	2.68143	0	3.68125	0	3.4529	0	3.96447	0	2.57402	0	3.27272	0	2.13736	0	1.62697	0	3.26729	0	2.75425	0	5.80257	0	2.42938	0	2.82107	0	1.95971	0	4.54775
	Total Gamma Dose	482.256	503.274	0	494.429	0	387.976	0	456.713	0	479.225	0	459.324	0	487.347	0	433.835	0	538.912	0	468.636	0	488.512	0	467.66	0	472.913	0	459.279	0	490.822	0	452.378	0	448.946	0	472.098	0	477.449	0	478.352	0	439.298	0	476.566	0	415.224	0	506.159
Liver	Total Dose	0	0	0	0	0	0	0	0	0	0	0	0	0	0	0	0	0	0	0	-	-	0	0	0	0	0	0	0	0	0	0	0	0	0	0	0	0	0	0	0	0	0	0	0	0	0	0	0
	Total Neutron Dose	2.68143	3.02869	0	3.16242	0	1.86759	0	3.35365	0	4.46403	0	2.27027	0	3.43425	0	1.86921	0	7.93907	0	-	-	3.68125	0	3.4529	0	3.96447	0	2.57402	0	3.27272	0	2.13736	0	1.62697	0	3.26729	0	2.75425	0	5.80257	0	2.42938	0	2.82107	0	1.95971	0	4.54775
	Total Gamma Dose	468.636	503.274	0	494.429	0	387.976	0	456.713	0	479.225	0	459.324	0	487.347	0	433.835	0	538.912	0	-	-	488.512	0	467.66	0	472.913	0	459.279	0	490.822	0	452.378	0	448.946	0	472.098	0	477.449	0	478.352	0	439.298	0	476.566	0	415.224	0	506.159
Lungs	Total Dose	0	0	0	0	0	0	0	0	0	0	0	0	0	0	0	0	0	0	0	0	0	-	-	0	0	0	0	0	0	0	0	0	0	0	0	0	0	0	0	0	0	0	0	0	0	0	0	0
	Total Neutron Dose	3.68125	3.02869	0	3.16242	0	1.86759	0	3.35365	0	4.46403	0	2.27027	0	3.43425	0	1.86921	0	7.93907	0	2.68143	0	-	-	3.4529	0	3.96447	0	2.57402	0	3.27272	0	2.13736	0	1.62697	0	3.26729	0	2.75425	0	5.80257	0	2.42938	0	2.82107	0	1.95971	0	4.54775
	Total Gamma Dose	488.512	503.274	0	494.429	0	387.976	0	456.713	0	479.225	0	459.324	0	487.347	0	433.835	0	538.912	0	468.636	0	-	-	467.66	0	472.913	0	459.279	0	490.822	0	452.378	0	448.946	0	472.098	0	477.449	0	478.352	0	439.298	0	476.566	0	415.224	0	506.159
Stomach Wall	Total Dose	0	0	0	0	0	0	0	0	0	0	0	0	0	0	0	0	0	0	0	0	0	0	0	0	0	0	0	0	0	0	0	0	0	0	0	0	0	0	0	0	0	0	0	-	-	0	0	0
	Total Neutron Dose	2.82107	3.02869	0	3.16242	0	1.86759	0	3.35365	0	4.46403	0	2.27027	0	3.43425	0	1.86921	0	7.93907	0	2.68143	0	3.68125	0	3.4529	0	3.96447	0	2.57402	0	3.27272	0	2.13736	0	1.62697	0	3.26729	0	2.75425	0	5.80257	0	2.42938	0	-	-	1.95971	0	4.54775
	Total Gamma Dose	476.566	503.274	0	494.429	0	387.976	0	456.713	0	479.225	0	459.324	0	487.347	0	433.835	0	538.912	0	468.636	0	488.512	0	467.66	0	472.913	0	459.279	0	490.822	0	452.378	0	448.946	0	472.098	0	477.449	0	478.352	0	439.298	0	-	-	415.224	0	506.159
Uterus	Total Dose	0	0	0	0	0	0	0	0	0	0	0	0	0	0	0	0	0	0	0	0	0	0	0	0	0	0	0	0	0	0	0	0	0	-	-	0	0	0	0	0	0	0	0	0	0	0	0	0
	Total Neutron Dose	1.62697	3.02869	0	3.16242	0	1.86759	0	3.35365	0	4.46403	0	2.27027	0	3.43425	0	1.86921	0	7.93907	0	2.68143	0	3.68125	0	3.4529	0	3.96447	0	2.57402	0	3.27272	0	2.13736	0	-	-	3.26729	0	2.75425	0	5.80257	0	2.42938	0	2.82107	0	1.95971	0	4.54775
	Total Gamma Dose	448.946	503.274	0	494.429	0	387.976	0	456.713	0	479.225	0	459.324	0	487.347	0	433.835	0	538.912	0	468.636	0	488.512	0	467.66	0	472.913	0	459.279	0	490.822	0	452.378	0	-	-	472.098	0	477.449	0	478.352	0	439.298	0	476.566	0	415.224	0	506.159
[truncated: 9 more columns]

## Sheet: Light-9P
			Surrogate organs
True organ			BoneSurface		ActiveMarrow		Adrenals		Brain		Breasts		GallBladderWall		HeartWall		Kidney		EyeLens		Liver		Lungs		LymphNodes		Muscle		Oesophagus		OralMucosa		Pancreas		Uterus/Prostate		SalivaryGlands		SmallIntestineWall		Skin		Spleen		StomachWall		Ovaries/Testes		Thymus
Organ	Dose Category	Dose (mGy)	Dose (mGy)	% diff.	Dose (mGy)	% diff.	Dose (mGy)	% diff.	Dose (mGy)	% diff.	Dose (mGy)	% diff.	Dose (mGy)	% diff.	Dose (mGy)	% diff.	Dose (mGy)	% diff.	Dose (mGy)	% diff.	Dose (mGy)	% diff.	Dose (mGy)	% diff.	Dose (mGy)	% diff.	Dose (mGy)	% diff.	Dose (mGy)	% diff.	Dose (mGy)	% diff.	Dose (mGy)	% diff.	Dose (mGy)	% diff.	Dose (mGy)	% diff.	Dose (mGy)	% diff.	Dose (mGy)	% diff.	Dose (mGy)	% diff.	Dose (mGy)	% diff.	Dose (mGy)	% diff.	Dose (mGy)
Breasts	Total Dose	0	0	0	0	0	0	0	0	0	-	-	0	0	0	0	0	0	0	0	0	0	0	0	0	0	0	0	0	0	0	0	0	0	0	0	0	0	0	0	0	0	0	0	0	0	0	0	0
	Total Neutron Dose	5.29732	2.09698	0	2.21425	0	1.12265	0	2.30108	0	-	-	1.47059	0	2.46199	0	1.2327	0	3.51147	0	1.96808	0	2.5682	0	2.45271	0	2.82641	0	1.94626	0	2.61727	0	1.57479	0	1.65042	0	2.52168	0	2.14378	0	3.93353	0	1.76766	0	2.08465	0	1.7888	0	3.10882
	Total Gamma Dose	432.255	442.411	0	437.137	0	338.765	0	401.571	0	-	-	386.27	0	436.244	0	363.764	0	526.54	0	412.962	0	429.352	0	419.19	0	418.755	0	407.197	0	423.172	0	406.773	0	398.061	0	399.134	0	422.849	0	423.567	0	385.678	0	422.755	0	402.548	0	449.169
Colon	Total Dose	0	0	0	0	0	0	0	0	0	0	0	0	0	0	0	0	0	0	0	0	0	0	0	0	0	0	0	0	0	0	0	0	0	0	0	0	0	0	0	0	0	0	0	0	0	0	0	0
	Total Neutron Dose	2.70283	2.09698	0	2.21425	0	1.12265	0	2.30108	0	5.29732	0	1.47059	0	2.46199	0	1.2327	0	3.51147	0	1.96808	0	2.5682	0	2.45271	0	2.82641	0	1.94626	0	2.61727	0	1.57479	0	1.65042	0	2.52168	0	2.14378	0	3.93353	0	1.76766	0	2.08465	0	1.7888	0	3.10882
	Total Gamma Dose	432.507	442.411	0	437.137	0	338.765	0	401.571	0	432.255	0	386.27	0	436.244	0	363.764	0	526.54	0	412.962	0	429.352	0	419.19	0	418.755	0	407.197	0	423.172	0	406.773	0	398.061	0	399.134	0	422.849	0	423.567	0	385.678	0	422.755	0	402.548	0	449.169
Liver	Total Dose	0	0	0	0	0	0	0	0	0	0	0	0	0	0	0	0	0	0	0	-	-	0	0	0	0	0	0	0	0	0	0	0	0	0	0	0	0	0	0	0	0	0	0	0	0	0	0	0
	Total Neutron Dose	1.96808	2.09698	0	2.21425	0	1.12265	0	2.30108	0	5.29732	0	1.47059	0	2.46199	0	1.2327	0	3.51147	0	-	-	2.5682	0	2.45271	0	2.82641	0	1.94626	0	2.61727	0	1.57479	0	1.65042	0	2.52168	0	2.14378	0	3.93353	0	1.76766	0	2.08465	0	1.7888	0	3.10882
	Total Gamma Dose	412.962	442.411	0	437.137	0	338.765	0	401.571	0	432.255	0	386.27	0	436.244	0	363.764	0	526.54	0	-	-	429.352	0	419.19	0	418.755	0	407.197	0	423.172	0	406.773	0	398.061	0	399.134	0	422.849	0	423.567	0	385.678	0	422.755	0	402.548	0	449.169
Lungs	Total Dose	0	0	0	0	0	0	0	0	0	0	0	0	0	0	0	0	0	0	0	0	0	-	-	0	0	0	0	0	0	0	0	0	0	0	0	0	0	0	0	0	0	0	0	0	0	0	0	0
	Total Neutron Dose	2.5682	2.09698	0	2.21425	0	1.12265	0	2.30108	0	5.29732	0	1.47059	0	2.46199	0	1.2327	0	3.51147	0	1.96808	0	-	-	2.45271	0	2.82641	0	1.94626	0	2.61727	0	1.57479	0	1.65042	0	2.52168	0	2.14378	0	3.93353	0	1.76766	0	2.08465	0	1.7888	0	3.10882
	Total Gamma Dose	429.352	442.411	0	437.137	0	338.765	0	401.571	0	432.255	0	386.27	0	436.244	0	363.764	0	526.54	0	412.962	0	-	-	419.19	0	418.755	0	407.197	0	423.172	0	406.773	0	398.061	0	399.134	0	422.849	0	423.567	0	385.678	0	422.755	0	402.548	0	449.169
Stomach Wall	Total Dose	0	0	0	0	0	0	0	0	0	0	0	0	0	0	0	0	0	0	0	0	0	0	0	0	0	0	0	0	0	0	0	0	0	0	0	0	0	0	0	0	0	0	0	-	-	0	0	0
	Total Neutron Dose	2.08465	2.09698	0	2.21425	0	1.12265	0	2.30108	0	5.29732	0	1.47059	0	2.46199	0	1.2327	0	3.51147	0	1.96808	0	2.5682	0	2.45271	0	2.82641	0	1.94626	0	2.61727	0	1.57479	0	1.65042	0	2.52168	0	2.14378	0	3.93353	0	1.76766	0	-	-	1.7888	0	3.10882
	Total Gamma Dose	422.755	442.411	0	437.137	0	338.765	0	401.571	0	432.255	0	386.27	0	436.244	0	363.764	0	526.54	0	412.962	0	429.352	0	419.19	0	418.755	0	407.197	0	423.172	0	406.773	0	398.061	0	399.134	0	422.849	0	423.567	0	385.678	0	-	-	402.548	0	449.169
Uterus	Total Dose	0	0	0	0	0	0	0	0	0	0	0	0	0	0	0	0	0	0	0	0	0	0	0	0	0	0	0	0	0	0	0	0	0	-	-	0	0	0	0	0	0	0	0	0	0	0	0	0
	Total Neutron Dose	1.65042	2.09698	0	2.21425	0	1.12265	0	2.30108	0	5.29732	0	1.47059	0	2.46199	0	1.2327	0	3.51147	0	1.96808	0	2.5682	0	2.45271	0	2.82641	0	1.94626	0	2.61727	0	1.57479	0	-	-	2.52168	0	2.14378	0	3.93353	0	1.76766	0	2.08465	0	1.7888	0	3.10882
	Total Gamma Dose	398.061	442.411	0	437.137	0	338.765	0	401.571	0	432.255	0	386.27	0	436.244	0	363.764	0	526.54	0	412.962	0	429.352	0	419.19	0	418.755	0	407.197	0	423.172	0	406.773	0	-	-	399.134	0	422.849	0	423.567	0	385.678	0	422.755	0	402.548	0	449.169
[truncated: 9 more columns]

## Sheet: Heavy-9P
			Surrogate organs
True organ			BoneSurface		ActiveMarrow		Adrenals		Brain		Breasts		GallBladderWall		HeartWall		Kidney		EyeLens		Liver		Lungs		LymphNodes		Muscle		Oesophagus		OralMucosa		Pancreas		Uterus/Prostate		SalivaryGlands		SmallIntestineWall		Skin		Spleen		StomachWall		Ovaries/Testes		Thymus
Organ	Dose Category	Dose (mGy)	Dose (mGy)	% diff.	Dose (mGy)	% diff.	Dose (mGy)	% diff.	Dose (mGy)	% diff.	Dose (mGy)	% diff.	Dose (mGy)	% diff.	Dose (mGy)	% diff.	Dose (mGy)	% diff.	Dose (mGy)	% diff.	Dose (mGy)	% diff.	Dose (mGy)	% diff.	Dose (mGy)	% diff.	Dose (mGy)	% diff.	Dose (mGy)	% diff.	Dose (mGy)	% diff.	Dose (mGy)	% diff.	Dose (mGy)	% diff.	Dose (mGy)	% diff.	Dose (mGy)	% diff.	Dose (mGy)	% diff.	Dose (mGy)	% diff.	Dose (mGy)	% diff.	Dose (mGy)	% diff.	Dose (mGy)
Breasts	Total Dose	0	0	0	0	0	0	0	0	0	-	-	0	0	0	0	0	0	0	0	0	0	0	0	0	0	0	0	0	0	0	0	0	0	0	0	0	0	0	0	0	0	0	0	0	0	0	0	0
	Total Neutron Dose	1.2805	0.884921	0	0.96839	0	0.64258	0	1.03889	0	-	-	0.528787	0	0.781698	0	0.61883	0	1.42724	0	0.726066	0	1.02643	0	0.904731	0	1.20246	0	0.73771	0	0.873486	0	0.524627	0	0.608437	0	1.01795	0	0.653497	0	1.70022	0	0.781004	0	0.648921	0	0.701259	0	0.966562
	Total Gamma Dose	140.635	161.442	0	158.493	0	135.156	0	148.905	0	-	-	148.265	0	153.541	0	137.159	0	177.688	0	149.531	0	156.624	0	149.329	0	151.223	0	146.345	0	150.005	0	140.565	0	134.666	0	150.033	0	150.074	0	153.712	0	141.281	0	146.435	0	143.025	0	160.655
Colon	Total Dose	0	0	0	0	0	0	0	0	0	0	0	0	0	0	0	0	0	0	0	0	0	0	0	0	0	0	0	0	0	0	0	0	0	0	0	0	0	0	0	0	0	0	0	0	0	0	0	0
	Total Neutron Dose	0.853613	0.884921	0	0.96839	0	0.64258	0	1.03889	0	1.2805	0	0.528787	0	0.781698	0	0.61883	0	1.42724	0	0.726066	0	1.02643	0	0.904731	0	1.20246	0	0.73771	0	0.873486	0	0.524627	0	0.608437	0	1.01795	0	0.653497	0	1.70022	0	0.781004	0	0.648921	0	0.701259	0	0.966562
	Total Gamma Dose	153.065	161.442	0	158.493	0	135.156	0	148.905	0	140.635	0	148.265	0	153.541	0	137.159	0	177.688	0	149.531	0	156.624	0	149.329	0	151.223	0	146.345	0	150.005	0	140.565	0	134.666	0	150.033	0	150.074	0	153.712	0	141.281	0	146.435	0	143.025	0	160.655
Liver	Total Dose	0	0	0	0	0	0	0	0	0	0	0	0	0	0	0	0	0	0	0	-	-	0	0	0	0	0	0	0	0	0	0	0	0	0	0	0	0	0	0	0	0	0	0	0	0	0	0	0
	Total Neutron Dose	0.726066	0.884921	0	0.96839	0	0.64258	0	1.03889	0	1.2805	0	0.528787	0	0.781698	0	0.61883	0	1.42724	0	-	-	1.02643	0	0.904731	0	1.20246	0	0.73771	0	0.873486	0	0.524627	0	0.608437	0	1.01795	0	0.653497	0	1.70022	0	0.781004	0	0.648921	0	0.701259	0	0.966562
	Total Gamma Dose	149.531	161.442	0	158.493	0	135.156	0	148.905	0	140.635	0	148.265	0	153.541	0	137.159	0	177.688	0	-	-	156.624	0	149.329	0	151.223	0	146.345	0	150.005	0	140.565	0	134.666	0	150.033	0	150.074	0	153.712	0	141.281	0	146.435	0	143.025	0	160.655
Lungs	Total Dose	0	0	0	0	0	0	0	0	0	0	0	0	0	0	0	0	0	0	0	0	0	-	-	0	0	0	0	0	0	0	0	0	0	0	0	0	0	0	0	0	0	0	0	0	0	0	0	0
	Total Neutron Dose	1.02643	0.884921	0	0.96839	0	0.64258	0	1.03889	0	1.2805	0	0.528787	0	0.781698	0	0.61883	0	1.42724	0	0.726066	0	-	-	0.904731	0	1.20246	0	0.73771	0	0.873486	0	0.524627	0	0.608437	0	1.01795	0	0.653497	0	1.70022	0	0.781004	0	0.648921	0	0.701259	0	0.966562
	Total Gamma Dose	156.624	161.442	0	158.493	0	135.156	0	148.905	0	140.635	0	148.265	0	153.541	0	137.159	0	177.688	0	149.531	0	-	-	149.329	0	151.223	0	146.345	0	150.005	0	140.565	0	134.666	0	150.033	0	150.074	0	153.712	0	141.281	0	146.435	0	143.025	0	160.655
Stomach Wall	Total Dose	0	0	0	0	0	0	0	0	0	0	0	0	0	0	0	0	0	0	0	0	0	0	0	0	0	0	0	0	0	0	0	0	0	0	0	0	0	0	0	0	0	0	0	-	-	0	0	0
	Total Neutron Dose	0.648921	0.884921	0	0.96839	0	0.64258	0	1.03889	0	1.2805	0	0.528787	0	0.781698	0	0.61883	0	1.42724	0	0.726066	0	1.02643	0	0.904731	0	1.20246	0	0.73771	0	0.873486	0	0.524627	0	0.608437	0	1.01795	0	0.653497	0	1.70022	0	0.781004	0	-	-	0.701259	0	0.966562
	Total Gamma Dose	146.435	161.442	0	158.493	0	135.156	0	148.905	0	140.635	0	148.265	0	153.541	0	137.159	0	177.688	0	149.531	0	156.624	0	149.329	0	151.223	0	146.345	0	150.005	0	140.565	0	134.666	0	150.033	0	150.074	0	153.712	0	141.281	0	-	-	143.025	0	160.655
Uterus	Total Dose	0	0	0	0	0	0	0	0	0	0	0	0	0	0	0	0	0	0	0	0	0	0	0	0	0	0	0	0	0	0	0	0	0	-	-	0	0	0	0	0	0	0	0	0	0	0	0	0
	Total Neutron Dose	0.608437	0.884921	0	0.96839	0	0.64258	0	1.03889	0	1.2805	0	0.528787	0	0.781698	0	0.61883	0	1.42724	0	0.726066	0	1.02643	0	0.904731	0	1.20246	0	0.73771	0	0.873486	0	0.524627	0	-	-	1.01795	0	0.653497	0	1.70022	0	0.781004	0	0.648921	0	0.701259	0	0.966562
	Total Gamma Dose	134.666	161.442	0	158.493	0	135.156	0	148.905	0	140.635	0	148.265	0	153.541	0	137.159	0	177.688	0	149.531	0	156.624	0	149.329	0	151.223	0	146.345	0	150.005	0	140.565	0	-	-	150.033	0	150.074	0	153.712	0	141.281	0	146.435	0	143.025	0	160.655
[truncated: 9 more columns]

## Sheet: Light-GLOBE
			Surrogate organs
True organ			BoneSurface		ActiveMarrow		Adrenals		Brain		Breasts		GallBladderWall		HeartWall		Kidney		EyeLens		Liver		Lungs		LymphNodes		Muscle		Oesophagus		OralMucosa		Pancreas		Uterus/Prostate		SalivaryGlands		SmallIntestineWall		Skin		Spleen		StomachWall		Ovaries/Testes		Thymus
Organ	Dose Category	Dose (mGy)	Dose (mGy)	% diff.	Dose (mGy)	% diff.	Dose (mGy)	% diff.	Dose (mGy)	% diff.	Dose (mGy)	% diff.	Dose (mGy)	% diff.	Dose (mGy)	% diff.	Dose (mGy)	% diff.	Dose (mGy)	% diff.	Dose (mGy)	% diff.	Dose (mGy)	% diff.	Dose (mGy)	% diff.	Dose (mGy)	% diff.	Dose (mGy)	% diff.	Dose (mGy)	% diff.	Dose (mGy)	% diff.	Dose (mGy)	% diff.	Dose (mGy)	% diff.	Dose (mGy)	% diff.	Dose (mGy)	% diff.	Dose (mGy)	% diff.	Dose (mGy)	% diff.	Dose (mGy)	% diff.	Dose (mGy)
Breasts	Total Dose	0	0	0	0	0	0	0	0	0	-	-	0	0	0	0	0	0	0	0	0	0	0	0	0	0	0	0	0	0	0	0	0	0	0	0	0	0	0	0	0	0	0	0	0	0	0	0	0
	Total Neutron Dose	6.48379	2.66673	0	2.79834	0	1.56991	0	2.97187	0	-	-	1.95725	0	2.95177	0	1.59892	0	6.21545	0	2.39879	0	3.25249	0	3.15971	0	3.56139	0	2.28557	0	3.56023	0	1.84602	0	1.86572	0	3.02839	0	2.53216	0	5.17669	0	2.09054	0	2.50057	0	1.78935	0	3.85426
	Total Gamma Dose	543.518	468.318	0	461.428	0	384.928	0	429.947	0	-	-	409.958	0	465.223	0	387.521	0	439.649	0	435.956	0	463.997	0	442.597	0	444.211	0	436.824	0	424.901	0	430.053	0	442.174	0	433.425	0	449.636	0	450.537	0	420.484	0	453.508	0	454.009	0	484.063
Colon	Total Dose	0	0	0	0	0	0	0	0	0	0	0	0	0	0	0	0	0	0	0	0	0	0	0	0	0	0	0	0	0	0	0	0	0	0	0	0	0	0	0	0	0	0	0	0	0	0	0	0
	Total Neutron Dose	3.2714	2.66673	0	2.79834	0	1.56991	0	2.97187	0	6.48379	0	1.95725	0	2.95177	0	1.59892	0	6.21545	0	2.39879	0	3.25249	0	3.15971	0	3.56139	0	2.28557	0	3.56023	0	1.84602	0	1.86572	0	3.02839	0	2.53216	0	5.17669	0	2.09054	0	2.50057	0	1.78935	0	3.85426
	Total Gamma Dose	458.697	468.318	0	461.428	0	384.928	0	429.947	0	543.518	0	409.958	0	465.223	0	387.521	0	439.649	0	435.956	0	463.997	0	442.597	0	444.211	0	436.824	0	424.901	0	430.053	0	442.174	0	433.425	0	449.636	0	450.537	0	420.484	0	453.508	0	454.009	0	484.063
Liver	Total Dose	0	0	0	0	0	0	0	0	0	0	0	0	0	0	0	0	0	0	0	-	-	0	0	0	0	0	0	0	0	0	0	0	0	0	0	0	0	0	0	0	0	0	0	0	0	0	0	0
	Total Neutron Dose	2.39879	2.66673	0	2.79834	0	1.56991	0	2.97187	0	6.48379	0	1.95725	0	2.95177	0	1.59892	0	6.21545	0	-	-	3.25249	0	3.15971	0	3.56139	0	2.28557	0	3.56023	0	1.84602	0	1.86572	0	3.02839	0	2.53216	0	5.17669	0	2.09054	0	2.50057	0	1.78935	0	3.85426
	Total Gamma Dose	435.956	468.318	0	461.428	0	384.928	0	429.947	0	543.518	0	409.958	0	465.223	0	387.521	0	439.649	0	-	-	463.997	0	442.597	0	444.211	0	436.824	0	424.901	0	430.053	0	442.174	0	433.425	0	449.636	0	450.537	0	420.484	0	453.508	0	454.009	0	484.063
Lungs	Total Dose	0	0	0	0	0	0	0	0	0	0	0	0	0	0	0	0	0	0	0	0	0	-	-	0	0	0	0	0	0	0	0	0	0	0	0	0	0	0	0	0	0	0	0	0	0	0	0	0
	Total Neutron Dose	3.25249	2.66673	0	2.79834	0	1.56991	0	2.97187	0	6.48379	0	1.95725	0	2.95177	0	1.59892	0	6.21545	0	2.39879	0	-	-	3.15971	0	3.56139	0	2.28557	0	3.56023	0	1.84602	0	1.86572	0	3.02839	0	2.53216	0	5.17669	0	2.09054	0	2.50057	0	1.78935	0	3.85426
	Total Gamma Dose	463.997	468.318	0	461.428	0	384.928	0	429.947	0	543.518	0	409.958	0	465.223	0	387.521	0	439.649	0	435.956	0	-	-	442.597	0	444.211	0	436.824	0	424.901	0	430.053	0	442.174	0	433.425	0	449.636	0	450.537	0	420.484	0	453.508	0	454.009	0	484.063
Stomach Wall	Total Dose	0	0	0	0	0	0	0	0	0	0	0	0	0	0	0	0	0	0	0	0	0	0	0	0	0	0	0	0	0	0	0	0	0	0	0	0	0	0	0	0	0	0	0	-	-	0	0	0
	Total Neutron Dose	2.50057	2.66673	0	2.79834	0	1.56991	0	2.97187	0	6.48379	0	1.95725	0	2.95177	0	1.59892	0	6.21545	0	2.39879	0	3.25249	0	3.15971	0	3.56139	0	2.28557	0	3.56023	0	1.84602	0	1.86572	0	3.02839	0	2.53216	0	5.17669	0	2.09054	0	-	-	1.78935	0	3.85426
	Total Gamma Dose	453.508	468.318	0	461.428	0	384.928	0	429.947	0	543.518	0	409.958	0	465.223	0	387.521	0	439.649	0	435.956	0	463.997	0	442.597	0	444.211	0	436.824	0	424.901	0	430.053	0	442.174	0	433.425	0	449.636	0	450.537	0	420.484	0	-	-	454.009	0	484.063
Uterus	Total Dose	0	0	0	0	0	0	0	0	0	0	0	0	0	0	0	0	0	0	0	0	0	0	0	0	0	0	0	0	0	0	0	0	0	-	-	0	0	0	0	0	0	0	0	0	0	0	0	0
	Total Neutron Dose	1.86572	2.66673	0	2.79834	0	1.56991	0	2.97187	0	6.48379	0	1.95725	0	2.95177	0	1.59892	0	6.21545	0	2.39879	0	3.25249	0	3.15971	0	3.56139	0	2.28557	0	3.56023	0	1.84602	0	-	-	3.02839	0	2.53216	0	5.17669	0	2.09054	0	2.50057	0	1.78935	0	3.85426
	Total Gamma Dose	442.174	468.318	0	461.428	0	384.928	0	429.947	0	543.518	0	409.958	0	465.223	0	387.521	0	439.649	0	435.956	0	463.997	0	442.597	0	444.211	0	436.824	0	424.901	0	430.053	0	-	-	433.425	0	449.636	0	450.537	0	420.484	0	453.508	0	454.009	0	484.063
[truncated: 9 more columns]

## Sheet: Heavy-GLOBE
			Surrogate organs
True organ			BoneSurface		ActiveMarrow		Adrenals		Brain		Breasts		GallBladderWall		HeartWall		Kidney		EyeLens		Liver		Lungs		LymphNodes		Muscle		Oesophagus		OralMucosa		Pancreas		Uterus/Prostate		SalivaryGlands		SmallIntestineWall		Skin		Spleen		StomachWall		Ovaries/Testes		Thymus
Organ	Dose Category	Dose (mGy)	Dose (mGy)	% diff.	Dose (mGy)	% diff.	Dose (mGy)	% diff.	Dose (mGy)	% diff.	Dose (mGy)	% diff.	Dose (mGy)	% diff.	Dose (mGy)	% diff.	Dose (mGy)	% diff.	Dose (mGy)	% diff.	Dose (mGy)	% diff.	Dose (mGy)	% diff.	Dose (mGy)	% diff.	Dose (mGy)	% diff.	Dose (mGy)	% diff.	Dose (mGy)	% diff.	Dose (mGy)	% diff.	Dose (mGy)	% diff.	Dose (mGy)	% diff.	Dose (mGy)	% diff.	Dose (mGy)	% diff.	Dose (mGy)	% diff.	Dose (mGy)	% diff.	Dose (mGy)	% diff.	Dose (mGy)
Breasts	Total Dose	0	0	0	0	0	0	0	0	0	-	-	0	0	0	0	0	0	0	0	0	0	0	0	0	0	0	0	0	0	0	0	0	0	0	0	0	0	0	0	0	0	0	0	0	0	0	0	0
	Total Neutron Dose	2.0972	1.13179	0	1.21802	0	0.775917	0	1.33691	0	-	-	0.642097	0	0.971033	0	0.686709	0	2.52002	0	0.840828	0	1.27382	0	1.18589	0	1.48143	0	0.887949	0	1.14807	0	0.707649	0	0.809718	0	1.18129	0	0.777419	0	2.19526	0	0.936699	0	0.818106	0	0.689198	0	1.38692
	Total Gamma Dose	176.681	163.028	0	159.713	0	137.01	0	150.586	0	-	-	138.293	0	155.442	0	134.16	0	154.973	0	146.169	0	156.561	0	148.081	0	151.037	0	148.843	0	153.467	0	142.628	0	133.405	0	149.151	0	147.8	0	154.527	0	141.531	0	150.217	0	154.17	0	162.351
Colon	Total Dose	0	0	0	0	0	0	0	0	0	0	0	0	0	0	0	0	0	0	0	0	0	0	0	0	0	0	0	0	0	0	0	0	0	0	0	0	0	0	0	0	0	0	0	0	0	0	0	0
	Total Neutron Dose	1.01517	1.13179	0	1.21802	0	0.775917	0	1.33691	0	2.0972	0	0.642097	0	0.971033	0	0.686709	0	2.52002	0	0.840828	0	1.27382	0	1.18589	0	1.48143	0	0.887949	0	1.14807	0	0.707649	0	0.809718	0	1.18129	0	0.777419	0	2.19526	0	0.936699	0	0.818106	0	0.689198	0	1.38692
	Total Gamma Dose	150.718	163.028	0	159.713	0	137.01	0	150.586	0	176.681	0	138.293	0	155.442	0	134.16	0	154.973	0	146.169	0	156.561	0	148.081	0	151.037	0	148.843	0	153.467	0	142.628	0	133.405	0	149.151	0	147.8	0	154.527	0	141.531	0	150.217	0	154.17	0	162.351
Liver	Total Dose	0	0	0	0	0	0	0	0	0	0	0	0	0	0	0	0	0	0	0	-	-	0	0	0	0	0	0	0	0	0	0	0	0	0	0	0	0	0	0	0	0	0	0	0	0	0	0	0
	Total Neutron Dose	0.840828	1.13179	0	1.21802	0	0.775917	0	1.33691	0	2.0972	0	0.642097	0	0.971033	0	0.686709	0	2.52002	0	-	-	1.27382	0	1.18589	0	1.48143	0	0.887949	0	1.14807	0	0.707649	0	0.809718	0	1.18129	0	0.777419	0	2.19526	0	0.936699	0	0.818106	0	0.689198	0	1.38692
	Total Gamma Dose	146.169	163.028	0	159.713	0	137.01	0	150.586	0	176.681	0	138.293	0	155.442	0	134.16	0	154.973	0	-	-	156.561	0	148.081	0	151.037	0	148.843	0	153.467	0	142.628	0	133.405	0	149.151	0	147.8	0	154.527	0	141.531	0	150.217	0	154.17	0	162.351
Lungs	Total Dose	0	0	0	0	0	0	0	0	0	0	0	0	0	0	0	0	0	0	0	0	0	-	-	0	0	0	0	0	0	0	0	0	0	0	0	0	0	0	0	0	0	0	0	0	0	0	0	0
	Total Neutron Dose	1.27382	1.13179	0	1.21802	0	0.775917	0	1.33691	0	2.0972	0	0.642097	0	0.971033	0	0.686709	0	2.52002	0	0.840828	0	-	-	1.18589	0	1.48143	0	0.887949	0	1.14807	0	0.707649	0	0.809718	0	1.18129	0	0.777419	0	2.19526	0	0.936699	0	0.818106	0	0.689198	0	1.38692
	Total Gamma Dose	156.561	163.028	0	159.713	0	137.01	0	150.586	0	176.681	0	138.293	0	155.442	0	134.16	0	154.973	0	146.169	0	-	-	148.081	0	151.037	0	148.843	0	153.467	0	142.628	0	133.405	0	149.151	0	147.8	0	154.527	0	141.531	0	150.217	0	154.17	0	162.351
Stomach Wall	Total Dose	0	0	0	0	0	0	0	0	0	0	0	0	0	0	0	0	0	0	0	0	0	0	0	0	0	0	0	0	0	0	0	0	0	0	0	0	0	0	0	0	0	0	0	-	-	0	0	0
	Total Neutron Dose	0.818106	1.13179	0	1.21802	0	0.775917	0	1.33691	0	2.0972	0	0.642097	0	0.971033	0	0.686709	0	2.52002	0	0.840828	0	1.27382	0	1.18589	0	1.48143	0	0.887949	0	1.14807	0	0.707649	0	0.809718	0	1.18129	0	0.777419	0	2.19526	0	0.936699	0	-	-	0.689198	0	1.38692
	Total Gamma Dose	150.217	163.028	0	159.713	0	137.01	0	150.586	0	176.681	0	138.293	0	155.442	0	134.16	0	154.973	0	146.169	0	156.561	0	148.081	0	151.037	0	148.843	0	153.467	0	142.628	0	133.405	0	149.151	0	147.8	0	154.527	0	141.531	0	-	-	154.17	0	162.351
Uterus	Total Dose	0	0	0	0	0	0	0	0	0	0	0	0	0	0	0	0	0	0	0	0	0	0	0	0	0	0	0	0	0	0	0	0	0	-	-	0	0	0	0	0	0	0	0	0	0	0	0	0
	Total Neutron Dose	0.809718	1.13179	0	1.21802	0	0.775917	0	1.33691	0	2.0972	0	0.642097	0	0.971033	0	0.686709	0	2.52002	0	0.840828	0	1.27382	0	1.18589	0	1.48143	0	0.887949	0	1.14807	0	0.707649	0	-	-	1.18129	0	0.777419	0	2.19526	0	0.936699	0	0.818106	0	0.689198	0	1.38692
	Total Gamma Dose	133.405	163.028	0	159.713	0	137.01	0	150.586	0	176.681	0	138.293	0	155.442	0	134.16	0	154.973	0	146.169	0	156.561	0	148.081	0	151.037	0	148.843	0	153.467	0	142.628	0	-	-	149.151	0	147.8	0	154.527	0	141.531	0	150.217	0	154.17	0	162.351
[truncated: 9 more columns]
