# Supplementary material for: Japanese pediatric and adult atomic bomb survivor dosimetry: potential improvements using the J45 phantom series and modern Monte Carlo transport
Source: Radiat Environ Biophys. 2021 Oct 30;61(1):73–86. doi: 10.1007/s00411-021-00946-2 (PMC8897329; doi:10.1007/s00411-021-00946-2)
Supplement: Supplementary file 1 — Supplementary file1 (ZIP 2974 KB) [file 411_2021_946_MOESM1_ESM.zip › _supplementary/comprehensive surrogacy/Table_05f_Nagasaki_1000m.xlsx]

## Sheet: IO
			Surrogate organs
True organ			BoneSurface		ActiveMarrow		Adrenals		Brain		Breasts		GallBladderWall		HeartWall		Kidney		EyeLens		Liver		Lungs		LymphNodes		Muscle		Oesophagus		OralMucosa		Pancreas		Uterus/Prostate		SalivaryGlands		SmallIntestineWall		Skin		Spleen		StomachWall		Ovaries/Testes		Thymus
Organ	Dose Category	Dose (mGy)	Dose (mGy)	% diff.	Dose (mGy)	% diff.	Dose (mGy)	% diff.	Dose (mGy)	% diff.	Dose (mGy)	% diff.	Dose (mGy)	% diff.	Dose (mGy)	% diff.	Dose (mGy)	% diff.	Dose (mGy)	% diff.	Dose (mGy)	% diff.	Dose (mGy)	% diff.	Dose (mGy)	% diff.	Dose (mGy)	% diff.	Dose (mGy)	% diff.	Dose (mGy)	% diff.	Dose (mGy)	% diff.	Dose (mGy)	% diff.	Dose (mGy)	% diff.	Dose (mGy)	% diff.	Dose (mGy)	% diff.	Dose (mGy)	% diff.	Dose (mGy)	% diff.	Dose (mGy)	% diff.	Dose (mGy)
Breasts	Total Dose	0	0	0	0	0	0	0	0	0	-	-	0	0	0	0	0	0	0	0	0	0	0	0	0	0	0	0	0	0	0	0	0	0	0	0	0	0	0	0	0	0	0	0	0	0	0	0	0
	Total Neutron Dose	98.1401	43.2466	0	45.2397	0	25.3487	0	49.2869	0	-	-	30.8103	0	47.7933	0	25.6469	0	91.2736	0	38.8575	0	52.7411	0	49.1195	0	56.1851	0	38.101	0	51.3039	0	30.6246	0	28.1453	0	49.2306	0	40.4836	0	81.1684	0	32.6969	0	39.7053	0	29.6462	0	64.3598
	Total Gamma Dose	8525.68	8266.36	0	8093.92	0	6493.67	0	7339.7	0	-	-	7337.67	0	8087.12	0	6744.51	0	7049.46	0	7484.06	0	7952.25	0	7544.28	0	7657.02	0	7419.74	0	7838.54	0	7164.75	0	6880.58	0	7634.9	0	7740.03	0	7806.86	0	7030.84	0	7788.66	0	7692.15	0	8123.51
Colon	Total Dose	0	0	0	0	0	0	0	0	0	0	0	0	0	0	0	0	0	0	0	0	0	0	0	0	0	0	0	0	0	0	0	0	0	0	0	0	0	0	0	0	0	0	0	0	0	0	0	0
	Total Neutron Dose	50.8615	43.2466	0	45.2397	0	25.3487	0	49.2869	0	98.1401	0	30.8103	0	47.7933	0	25.6469	0	91.2736	0	38.8575	0	52.7411	0	49.1195	0	56.1851	0	38.101	0	51.3039	0	30.6246	0	28.1453	0	49.2306	0	40.4836	0	81.1684	0	32.6969	0	39.7053	0	29.6462	0	64.3598
	Total Gamma Dose	7843.35	8266.36	0	8093.92	0	6493.67	0	7339.7	0	8525.68	0	7337.67	0	8087.12	0	6744.51	0	7049.46	0	7484.06	0	7952.25	0	7544.28	0	7657.02	0	7419.74	0	7838.54	0	7164.75	0	6880.58	0	7634.9	0	7740.03	0	7806.86	0	7030.84	0	7788.66	0	7692.15	0	8123.51
Liver	Total Dose	0	0	0	0	0	0	0	0	0	0	0	0	0	0	0	0	0	0	0	-	-	0	0	0	0	0	0	0	0	0	0	0	0	0	0	0	0	0	0	0	0	0	0	0	0	0	0	0
	Total Neutron Dose	38.8575	43.2466	0	45.2397	0	25.3487	0	49.2869	0	98.1401	0	30.8103	0	47.7933	0	25.6469	0	91.2736	0	-	-	52.7411	0	49.1195	0	56.1851	0	38.101	0	51.3039	0	30.6246	0	28.1453	0	49.2306	0	40.4836	0	81.1684	0	32.6969	0	39.7053	0	29.6462	0	64.3598
	Total Gamma Dose	7484.06	8266.36	0	8093.92	0	6493.67	0	7339.7	0	8525.68	0	7337.67	0	8087.12	0	6744.51	0	7049.46	0	-	-	7952.25	0	7544.28	0	7657.02	0	7419.74	0	7838.54	0	7164.75	0	6880.58	0	7634.9	0	7740.03	0	7806.86	0	7030.84	0	7788.66	0	7692.15	0	8123.51
Lungs	Total Dose	0	0	0	0	0	0	0	0	0	0	0	0	0	0	0	0	0	0	0	0	0	-	-	0	0	0	0	0	0	0	0	0	0	0	0	0	0	0	0	0	0	0	0	0	0	0	0	0
	Total Neutron Dose	52.7411	43.2466	0	45.2397	0	25.3487	0	49.2869	0	98.1401	0	30.8103	0	47.7933	0	25.6469	0	91.2736	0	38.8575	0	-	-	49.1195	0	56.1851	0	38.101	0	51.3039	0	30.6246	0	28.1453	0	49.2306	0	40.4836	0	81.1684	0	32.6969	0	39.7053	0	29.6462	0	64.3598
	Total Gamma Dose	7952.25	8266.36	0	8093.92	0	6493.67	0	7339.7	0	8525.68	0	7337.67	0	8087.12	0	6744.51	0	7049.46	0	7484.06	0	-	-	7544.28	0	7657.02	0	7419.74	0	7838.54	0	7164.75	0	6880.58	0	7634.9	0	7740.03	0	7806.86	0	7030.84	0	7788.66	0	7692.15	0	8123.51
Stomach Wall	Total Dose	0	0	0	0	0	0	0	0	0	0	0	0	0	0	0	0	0	0	0	0	0	0	0	0	0	0	0	0	0	0	0	0	0	0	0	0	0	0	0	0	0	0	0	-	-	0	0	0
	Total Neutron Dose	39.7053	43.2466	0	45.2397	0	25.3487	0	49.2869	0	98.1401	0	30.8103	0	47.7933	0	25.6469	0	91.2736	0	38.8575	0	52.7411	0	49.1195	0	56.1851	0	38.101	0	51.3039	0	30.6246	0	28.1453	0	49.2306	0	40.4836	0	81.1684	0	32.6969	0	-	-	29.6462	0	64.3598
	Total Gamma Dose	7788.66	8266.36	0	8093.92	0	6493.67	0	7339.7	0	8525.68	0	7337.67	0	8087.12	0	6744.51	0	7049.46	0	7484.06	0	7952.25	0	7544.28	0	7657.02	0	7419.74	0	7838.54	0	7164.75	0	6880.58	0	7634.9	0	7740.03	0	7806.86	0	7030.84	0	-	-	7692.15	0	8123.51
Uterus	Total Dose	0	0	0	0	0	0	0	0	0	0	0	0	0	0	0	0	0	0	0	0	0	0	0	0	0	0	0	0	0	0	0	0	0	-	-	0	0	0	0	0	0	0	0	0	0	0	0	0
	Total Neutron Dose	28.1453	43.2466	0	45.2397	0	25.3487	0	49.2869	0	98.1401	0	30.8103	0	47.7933	0	25.6469	0	91.2736	0	38.8575	0	52.7411	0	49.1195	0	56.1851	0	38.101	0	51.3039	0	30.6246	0	-	-	49.2306	0	40.4836	0	81.1684	0	32.6969	0	39.7053	0	29.6462	0	64.3598
	Total Gamma Dose	6880.58	8266.36	0	8093.92	0	6493.67	0	7339.7	0	8525.68	0	7337.67	0	8087.12	0	6744.51	0	7049.46	0	7484.06	0	7952.25	0	7544.28	0	7657.02	0	7419.74	0	7838.54	0	7164.75	0	-	-	7634.9	0	7740.03	0	7806.86	0	7030.84	0	7788.66	0	7692.15	0	8123.51
[truncated: 9 more columns]

## Sheet: Light-9P
			Surrogate organs
True organ			BoneSurface		ActiveMarrow		Adrenals		Brain		Breasts		GallBladderWall		HeartWall		Kidney		EyeLens		Liver		Lungs		LymphNodes		Muscle		Oesophagus		OralMucosa		Pancreas		Uterus/Prostate		SalivaryGlands		SmallIntestineWall		Skin		Spleen		StomachWall		Ovaries/Testes		Thymus
Organ	Dose Category	Dose (mGy)	Dose (mGy)	% diff.	Dose (mGy)	% diff.	Dose (mGy)	% diff.	Dose (mGy)	% diff.	Dose (mGy)	% diff.	Dose (mGy)	% diff.	Dose (mGy)	% diff.	Dose (mGy)	% diff.	Dose (mGy)	% diff.	Dose (mGy)	% diff.	Dose (mGy)	% diff.	Dose (mGy)	% diff.	Dose (mGy)	% diff.	Dose (mGy)	% diff.	Dose (mGy)	% diff.	Dose (mGy)	% diff.	Dose (mGy)	% diff.	Dose (mGy)	% diff.	Dose (mGy)	% diff.	Dose (mGy)	% diff.	Dose (mGy)	% diff.	Dose (mGy)	% diff.	Dose (mGy)	% diff.	Dose (mGy)
Breasts	Total Dose	0	0	0	0	0	0	0	0	0	-	-	0	0	0	0	0	0	0	0	0	0	0	0	0	0	0	0	0	0	0	0	0	0	0	0	0	0	0	0	0	0	0	0	0	0	0	0	0
	Total Neutron Dose	70.0864	29.9839	0	31.5347	0	18.1172	0	34.0732	0	-	-	23.5559	0	34.8567	0	19.2552	0	85.726	0	28.5195	0	37.6848	0	35.9039	0	40.3682	0	29.6434	0	35.9726	0	22.42	0	22.0489	0	36.9616	0	30.5482	0	55.5387	0	23.0745	0	29.9577	0	26.076	0	46.8419
	Total Gamma Dose	6814.44	7154.97	0	7045.59	0	5785.91	0	6324.45	0	-	-	6375.94	0	6970.8	0	5840.5	0	7086.83	0	6536.27	0	6972.24	0	6610.42	0	6709.71	0	6469.23	0	7105.64	0	6334.02	0	6267.68	0	6698.62	0	6844.39	0	6781.45	0	6097.85	0	6623.45	0	6453.47	0	7134.72
Colon	Total Dose	0	0	0	0	0	0	0	0	0	0	0	0	0	0	0	0	0	0	0	0	0	0	0	0	0	0	0	0	0	0	0	0	0	0	0	0	0	0	0	0	0	0	0	0	0	0	0	0
	Total Neutron Dose	37.7548	29.9839	0	31.5347	0	18.1172	0	34.0732	0	70.0864	0	23.5559	0	34.8567	0	19.2552	0	85.726	0	28.5195	0	37.6848	0	35.9039	0	40.3682	0	29.6434	0	35.9726	0	22.42	0	22.0489	0	36.9616	0	30.5482	0	55.5387	0	23.0745	0	29.9577	0	26.076	0	46.8419
	Total Gamma Dose	6921.51	7154.97	0	7045.59	0	5785.91	0	6324.45	0	6814.44	0	6375.94	0	6970.8	0	5840.5	0	7086.83	0	6536.27	0	6972.24	0	6610.42	0	6709.71	0	6469.23	0	7105.64	0	6334.02	0	6267.68	0	6698.62	0	6844.39	0	6781.45	0	6097.85	0	6623.45	0	6453.47	0	7134.72
Liver	Total Dose	0	0	0	0	0	0	0	0	0	0	0	0	0	0	0	0	0	0	0	-	-	0	0	0	0	0	0	0	0	0	0	0	0	0	0	0	0	0	0	0	0	0	0	0	0	0	0	0
	Total Neutron Dose	28.5195	29.9839	0	31.5347	0	18.1172	0	34.0732	0	70.0864	0	23.5559	0	34.8567	0	19.2552	0	85.726	0	-	-	37.6848	0	35.9039	0	40.3682	0	29.6434	0	35.9726	0	22.42	0	22.0489	0	36.9616	0	30.5482	0	55.5387	0	23.0745	0	29.9577	0	26.076	0	46.8419
	Total Gamma Dose	6536.27	7154.97	0	7045.59	0	5785.91	0	6324.45	0	6814.44	0	6375.94	0	6970.8	0	5840.5	0	7086.83	0	-	-	6972.24	0	6610.42	0	6709.71	0	6469.23	0	7105.64	0	6334.02	0	6267.68	0	6698.62	0	6844.39	0	6781.45	0	6097.85	0	6623.45	0	6453.47	0	7134.72
Lungs	Total Dose	0	0	0	0	0	0	0	0	0	0	0	0	0	0	0	0	0	0	0	0	0	-	-	0	0	0	0	0	0	0	0	0	0	0	0	0	0	0	0	0	0	0	0	0	0	0	0	0
	Total Neutron Dose	37.6848	29.9839	0	31.5347	0	18.1172	0	34.0732	0	70.0864	0	23.5559	0	34.8567	0	19.2552	0	85.726	0	28.5195	0	-	-	35.9039	0	40.3682	0	29.6434	0	35.9726	0	22.42	0	22.0489	0	36.9616	0	30.5482	0	55.5387	0	23.0745	0	29.9577	0	26.076	0	46.8419
	Total Gamma Dose	6972.24	7154.97	0	7045.59	0	5785.91	0	6324.45	0	6814.44	0	6375.94	0	6970.8	0	5840.5	0	7086.83	0	6536.27	0	-	-	6610.42	0	6709.71	0	6469.23	0	7105.64	0	6334.02	0	6267.68	0	6698.62	0	6844.39	0	6781.45	0	6097.85	0	6623.45	0	6453.47	0	7134.72
Stomach Wall	Total Dose	0	0	0	0	0	0	0	0	0	0	0	0	0	0	0	0	0	0	0	0	0	0	0	0	0	0	0	0	0	0	0	0	0	0	0	0	0	0	0	0	0	0	0	-	-	0	0	0
	Total Neutron Dose	29.9577	29.9839	0	31.5347	0	18.1172	0	34.0732	0	70.0864	0	23.5559	0	34.8567	0	19.2552	0	85.726	0	28.5195	0	37.6848	0	35.9039	0	40.3682	0	29.6434	0	35.9726	0	22.42	0	22.0489	0	36.9616	0	30.5482	0	55.5387	0	23.0745	0	-	-	26.076	0	46.8419
	Total Gamma Dose	6623.45	7154.97	0	7045.59	0	5785.91	0	6324.45	0	6814.44	0	6375.94	0	6970.8	0	5840.5	0	7086.83	0	6536.27	0	6972.24	0	6610.42	0	6709.71	0	6469.23	0	7105.64	0	6334.02	0	6267.68	0	6698.62	0	6844.39	0	6781.45	0	6097.85	0	-	-	6453.47	0	7134.72
Uterus	Total Dose	0	0	0	0	0	0	0	0	0	0	0	0	0	0	0	0	0	0	0	0	0	0	0	0	0	0	0	0	0	0	0	0	0	-	-	0	0	0	0	0	0	0	0	0	0	0	0	0
	Total Neutron Dose	22.0489	29.9839	0	31.5347	0	18.1172	0	34.0732	0	70.0864	0	23.5559	0	34.8567	0	19.2552	0	85.726	0	28.5195	0	37.6848	0	35.9039	0	40.3682	0	29.6434	0	35.9726	0	22.42	0	-	-	36.9616	0	30.5482	0	55.5387	0	23.0745	0	29.9577	0	26.076	0	46.8419
	Total Gamma Dose	6267.68	7154.97	0	7045.59	0	5785.91	0	6324.45	0	6814.44	0	6375.94	0	6970.8	0	5840.5	0	7086.83	0	6536.27	0	6972.24	0	6610.42	0	6709.71	0	6469.23	0	7105.64	0	6334.02	0	-	-	6698.62	0	6844.39	0	6781.45	0	6097.85	0	6623.45	0	6453.47	0	7134.72
[truncated: 9 more columns]

## Sheet: Heavy-9P
			Surrogate organs
True organ			BoneSurface		ActiveMarrow		Adrenals		Brain		Breasts		GallBladderWall		HeartWall		Kidney		EyeLens		Liver		Lungs		LymphNodes		Muscle		Oesophagus		OralMucosa		Pancreas		Uterus/Prostate		SalivaryGlands		SmallIntestineWall		Skin		Spleen		StomachWall		Ovaries/Testes		Thymus
Organ	Dose Category	Dose (mGy)	Dose (mGy)	% diff.	Dose (mGy)	% diff.	Dose (mGy)	% diff.	Dose (mGy)	% diff.	Dose (mGy)	% diff.	Dose (mGy)	% diff.	Dose (mGy)	% diff.	Dose (mGy)	% diff.	Dose (mGy)	% diff.	Dose (mGy)	% diff.	Dose (mGy)	% diff.	Dose (mGy)	% diff.	Dose (mGy)	% diff.	Dose (mGy)	% diff.	Dose (mGy)	% diff.	Dose (mGy)	% diff.	Dose (mGy)	% diff.	Dose (mGy)	% diff.	Dose (mGy)	% diff.	Dose (mGy)	% diff.	Dose (mGy)	% diff.	Dose (mGy)	% diff.	Dose (mGy)	% diff.	Dose (mGy)
Breasts	Total Dose	0	0	0	0	0	0	0	0	0	-	-	0	0	0	0	0	0	0	0	0	0	0	0	0	0	0	0	0	0	0	0	0	0	0	0	0	0	0	0	0	0	0	0	0	0	0	0	0
	Total Neutron Dose	22.0682	12.7688	0	13.7703	0	9.84091	0	14.5236	0	-	-	7.95639	0	11.2806	0	9.52825	0	19.7529	0	10.6432	0	14.5604	0	13.5483	0	16.9737	0	10.4036	0	14.6508	0	8.41754	0	8.77943	0	15.0096	0	9.42306	0	23.8996	0	10.9861	0	8.97005	0	8.20756	0	13.6417
	Total Gamma Dose	2664.05	2614.33	0	2561.05	0	2085.91	0	2369.32	0	-	-	2232.41	0	2447.36	0	2117.82	0	2652.39	0	2370.54	0	2484.33	0	2369.35	0	2401.76	0	2293.39	0	2324.83	0	2202.51	0	2237.72	0	2391.77	0	2359.68	0	2457.38	0	2204.56	0	2330.18	0	2338.73	0	2532.53
Colon	Total Dose	0	0	0	0	0	0	0	0	0	0	0	0	0	0	0	0	0	0	0	0	0	0	0	0	0	0	0	0	0	0	0	0	0	0	0	0	0	0	0	0	0	0	0	0	0	0	0	0
	Total Neutron Dose	12.2563	12.7688	0	13.7703	0	9.84091	0	14.5236	0	22.0682	0	7.95639	0	11.2806	0	9.52825	0	19.7529	0	10.6432	0	14.5604	0	13.5483	0	16.9737	0	10.4036	0	14.6508	0	8.41754	0	8.77943	0	15.0096	0	9.42306	0	23.8996	0	10.9861	0	8.97005	0	8.20756	0	13.6417
	Total Gamma Dose	2406.98	2614.33	0	2561.05	0	2085.91	0	2369.32	0	2664.05	0	2232.41	0	2447.36	0	2117.82	0	2652.39	0	2370.54	0	2484.33	0	2369.35	0	2401.76	0	2293.39	0	2324.83	0	2202.51	0	2237.72	0	2391.77	0	2359.68	0	2457.38	0	2204.56	0	2330.18	0	2338.73	0	2532.53
Liver	Total Dose	0	0	0	0	0	0	0	0	0	0	0	0	0	0	0	0	0	0	0	-	-	0	0	0	0	0	0	0	0	0	0	0	0	0	0	0	0	0	0	0	0	0	0	0	0	0	0	0
	Total Neutron Dose	10.6432	12.7688	0	13.7703	0	9.84091	0	14.5236	0	22.0682	0	7.95639	0	11.2806	0	9.52825	0	19.7529	0	-	-	14.5604	0	13.5483	0	16.9737	0	10.4036	0	14.6508	0	8.41754	0	8.77943	0	15.0096	0	9.42306	0	23.8996	0	10.9861	0	8.97005	0	8.20756	0	13.6417
	Total Gamma Dose	2370.54	2614.33	0	2561.05	0	2085.91	0	2369.32	0	2664.05	0	2232.41	0	2447.36	0	2117.82	0	2652.39	0	-	-	2484.33	0	2369.35	0	2401.76	0	2293.39	0	2324.83	0	2202.51	0	2237.72	0	2391.77	0	2359.68	0	2457.38	0	2204.56	0	2330.18	0	2338.73	0	2532.53
Lungs	Total Dose	0	0	0	0	0	0	0	0	0	0	0	0	0	0	0	0	0	0	0	0	0	-	-	0	0	0	0	0	0	0	0	0	0	0	0	0	0	0	0	0	0	0	0	0	0	0	0	0
	Total Neutron Dose	14.5604	12.7688	0	13.7703	0	9.84091	0	14.5236	0	22.0682	0	7.95639	0	11.2806	0	9.52825	0	19.7529	0	10.6432	0	-	-	13.5483	0	16.9737	0	10.4036	0	14.6508	0	8.41754	0	8.77943	0	15.0096	0	9.42306	0	23.8996	0	10.9861	0	8.97005	0	8.20756	0	13.6417
	Total Gamma Dose	2484.33	2614.33	0	2561.05	0	2085.91	0	2369.32	0	2664.05	0	2232.41	0	2447.36	0	2117.82	0	2652.39	0	2370.54	0	-	-	2369.35	0	2401.76	0	2293.39	0	2324.83	0	2202.51	0	2237.72	0	2391.77	0	2359.68	0	2457.38	0	2204.56	0	2330.18	0	2338.73	0	2532.53
Stomach Wall	Total Dose	0	0	0	0	0	0	0	0	0	0	0	0	0	0	0	0	0	0	0	0	0	0	0	0	0	0	0	0	0	0	0	0	0	0	0	0	0	0	0	0	0	0	0	-	-	0	0	0
	Total Neutron Dose	8.97005	12.7688	0	13.7703	0	9.84091	0	14.5236	0	22.0682	0	7.95639	0	11.2806	0	9.52825	0	19.7529	0	10.6432	0	14.5604	0	13.5483	0	16.9737	0	10.4036	0	14.6508	0	8.41754	0	8.77943	0	15.0096	0	9.42306	0	23.8996	0	10.9861	0	-	-	8.20756	0	13.6417
	Total Gamma Dose	2330.18	2614.33	0	2561.05	0	2085.91	0	2369.32	0	2664.05	0	2232.41	0	2447.36	0	2117.82	0	2652.39	0	2370.54	0	2484.33	0	2369.35	0	2401.76	0	2293.39	0	2324.83	0	2202.51	0	2237.72	0	2391.77	0	2359.68	0	2457.38	0	2204.56	0	-	-	2338.73	0	2532.53
Uterus	Total Dose	0	0	0	0	0	0	0	0	0	0	0	0	0	0	0	0	0	0	0	0	0	0	0	0	0	0	0	0	0	0	0	0	0	-	-	0	0	0	0	0	0	0	0	0	0	0	0	0
	Total Neutron Dose	8.77943	12.7688	0	13.7703	0	9.84091	0	14.5236	0	22.0682	0	7.95639	0	11.2806	0	9.52825	0	19.7529	0	10.6432	0	14.5604	0	13.5483	0	16.9737	0	10.4036	0	14.6508	0	8.41754	0	-	-	15.0096	0	9.42306	0	23.8996	0	10.9861	0	8.97005	0	8.20756	0	13.6417
	Total Gamma Dose	2237.72	2614.33	0	2561.05	0	2085.91	0	2369.32	0	2664.05	0	2232.41	0	2447.36	0	2117.82	0	2652.39	0	2370.54	0	2484.33	0	2369.35	0	2401.76	0	2293.39	0	2324.83	0	2202.51	0	-	-	2391.77	0	2359.68	0	2457.38	0	2204.56	0	2330.18	0	2338.73	0	2532.53
[truncated: 9 more columns]

## Sheet: Light-GLOBE
			Surrogate organs
True organ			BoneSurface		ActiveMarrow		Adrenals		Brain		Breasts		GallBladderWall		HeartWall		Kidney		EyeLens		Liver		Lungs		LymphNodes		Muscle		Oesophagus		OralMucosa		Pancreas		Uterus/Prostate		SalivaryGlands		SmallIntestineWall		Skin		Spleen		StomachWall		Ovaries/Testes		Thymus
Organ	Dose Category	Dose (mGy)	Dose (mGy)	% diff.	Dose (mGy)	% diff.	Dose (mGy)	% diff.	Dose (mGy)	% diff.	Dose (mGy)	% diff.	Dose (mGy)	% diff.	Dose (mGy)	% diff.	Dose (mGy)	% diff.	Dose (mGy)	% diff.	Dose (mGy)	% diff.	Dose (mGy)	% diff.	Dose (mGy)	% diff.	Dose (mGy)	% diff.	Dose (mGy)	% diff.	Dose (mGy)	% diff.	Dose (mGy)	% diff.	Dose (mGy)	% diff.	Dose (mGy)	% diff.	Dose (mGy)	% diff.	Dose (mGy)	% diff.	Dose (mGy)	% diff.	Dose (mGy)	% diff.	Dose (mGy)	% diff.	Dose (mGy)
Breasts	Total Dose	0	0	0	0	0	0	0	0	0	-	-	0	0	0	0	0	0	0	0	0	0	0	0	0	0	0	0	0	0	0	0	0	0	0	0	0	0	0	0	0	0	0	0	0	0	0	0	0
	Total Neutron Dose	91.3168	37.3917	0	39.1809	0	22.5734	0	43.4841	0	-	-	27.0766	0	43.6666	0	22.4096	0	70.0369	0	34.1454	0	45.6999	0	42.8021	0	49.2018	0	35.1686	0	42.0942	0	27.3434	0	24.5899	0	41.3305	0	36.3815	0	70.4975	0	30.1152	0	36.4552	0	26.0867	0	56.6902
	Total Gamma Dose	8736.91	7897.39	0	7739.37	0	6278.12	0	7023.42	0	-	-	7024.69	0	7637.05	0	6547.28	0	8176.84	0	7266.85	0	7665.07	0	7248.15	0	7357.22	0	7061.76	0	7229.19	0	6865.24	0	7093.04	0	7264	0	7539.48	0	7490.76	0	6797.98	0	7381.89	0	7230.9	0	7796.99
Colon	Total Dose	0	0	0	0	0	0	0	0	0	0	0	0	0	0	0	0	0	0	0	0	0	0	0	0	0	0	0	0	0	0	0	0	0	0	0	0	0	0	0	0	0	0	0	0	0	0	0	0
	Total Neutron Dose	45.7867	37.3917	0	39.1809	0	22.5734	0	43.4841	0	91.3168	0	27.0766	0	43.6666	0	22.4096	0	70.0369	0	34.1454	0	45.6999	0	42.8021	0	49.2018	0	35.1686	0	42.0942	0	27.3434	0	24.5899	0	41.3305	0	36.3815	0	70.4975	0	30.1152	0	36.4552	0	26.0867	0	56.6902
	Total Gamma Dose	7678.02	7897.39	0	7739.37	0	6278.12	0	7023.42	0	8736.91	0	7024.69	0	7637.05	0	6547.28	0	8176.84	0	7266.85	0	7665.07	0	7248.15	0	7357.22	0	7061.76	0	7229.19	0	6865.24	0	7093.04	0	7264	0	7539.48	0	7490.76	0	6797.98	0	7381.89	0	7230.9	0	7796.99
Liver	Total Dose	0	0	0	0	0	0	0	0	0	0	0	0	0	0	0	0	0	0	0	-	-	0	0	0	0	0	0	0	0	0	0	0	0	0	0	0	0	0	0	0	0	0	0	0	0	0	0	0
	Total Neutron Dose	34.1454	37.3917	0	39.1809	0	22.5734	0	43.4841	0	91.3168	0	27.0766	0	43.6666	0	22.4096	0	70.0369	0	-	-	45.6999	0	42.8021	0	49.2018	0	35.1686	0	42.0942	0	27.3434	0	24.5899	0	41.3305	0	36.3815	0	70.4975	0	30.1152	0	36.4552	0	26.0867	0	56.6902
	Total Gamma Dose	7266.85	7897.39	0	7739.37	0	6278.12	0	7023.42	0	8736.91	0	7024.69	0	7637.05	0	6547.28	0	8176.84	0	-	-	7665.07	0	7248.15	0	7357.22	0	7061.76	0	7229.19	0	6865.24	0	7093.04	0	7264	0	7539.48	0	7490.76	0	6797.98	0	7381.89	0	7230.9	0	7796.99
Lungs	Total Dose	0	0	0	0	0	0	0	0	0	0	0	0	0	0	0	0	0	0	0	0	0	-	-	0	0	0	0	0	0	0	0	0	0	0	0	0	0	0	0	0	0	0	0	0	0	0	0	0
	Total Neutron Dose	45.6999	37.3917	0	39.1809	0	22.5734	0	43.4841	0	91.3168	0	27.0766	0	43.6666	0	22.4096	0	70.0369	0	34.1454	0	-	-	42.8021	0	49.2018	0	35.1686	0	42.0942	0	27.3434	0	24.5899	0	41.3305	0	36.3815	0	70.4975	0	30.1152	0	36.4552	0	26.0867	0	56.6902
	Total Gamma Dose	7665.07	7897.39	0	7739.37	0	6278.12	0	7023.42	0	8736.91	0	7024.69	0	7637.05	0	6547.28	0	8176.84	0	7266.85	0	-	-	7248.15	0	7357.22	0	7061.76	0	7229.19	0	6865.24	0	7093.04	0	7264	0	7539.48	0	7490.76	0	6797.98	0	7381.89	0	7230.9	0	7796.99
Stomach Wall	Total Dose	0	0	0	0	0	0	0	0	0	0	0	0	0	0	0	0	0	0	0	0	0	0	0	0	0	0	0	0	0	0	0	0	0	0	0	0	0	0	0	0	0	0	0	-	-	0	0	0
	Total Neutron Dose	36.4552	37.3917	0	39.1809	0	22.5734	0	43.4841	0	91.3168	0	27.0766	0	43.6666	0	22.4096	0	70.0369	0	34.1454	0	45.6999	0	42.8021	0	49.2018	0	35.1686	0	42.0942	0	27.3434	0	24.5899	0	41.3305	0	36.3815	0	70.4975	0	30.1152	0	-	-	26.0867	0	56.6902
	Total Gamma Dose	7381.89	7897.39	0	7739.37	0	6278.12	0	7023.42	0	8736.91	0	7024.69	0	7637.05	0	6547.28	0	8176.84	0	7266.85	0	7665.07	0	7248.15	0	7357.22	0	7061.76	0	7229.19	0	6865.24	0	7093.04	0	7264	0	7539.48	0	7490.76	0	6797.98	0	-	-	7230.9	0	7796.99
Uterus	Total Dose	0	0	0	0	0	0	0	0	0	0	0	0	0	0	0	0	0	0	0	0	0	0	0	0	0	0	0	0	0	0	0	0	0	-	-	0	0	0	0	0	0	0	0	0	0	0	0	0
	Total Neutron Dose	24.5899	37.3917	0	39.1809	0	22.5734	0	43.4841	0	91.3168	0	27.0766	0	43.6666	0	22.4096	0	70.0369	0	34.1454	0	45.6999	0	42.8021	0	49.2018	0	35.1686	0	42.0942	0	27.3434	0	-	-	41.3305	0	36.3815	0	70.4975	0	30.1152	0	36.4552	0	26.0867	0	56.6902
	Total Gamma Dose	7093.04	7897.39	0	7739.37	0	6278.12	0	7023.42	0	8736.91	0	7024.69	0	7637.05	0	6547.28	0	8176.84	0	7266.85	0	7665.07	0	7248.15	0	7357.22	0	7061.76	0	7229.19	0	6865.24	0	-	-	7264	0	7539.48	0	7490.76	0	6797.98	0	7381.89	0	7230.9	0	7796.99
[truncated: 9 more columns]

## Sheet: Heavy-GLOBE
			Surrogate organs
True organ			BoneSurface		ActiveMarrow		Adrenals		Brain		Breasts		GallBladderWall		HeartWall		Kidney		EyeLens		Liver		Lungs		LymphNodes		Muscle		Oesophagus		OralMucosa		Pancreas		Uterus/Prostate		SalivaryGlands		SmallIntestineWall		Skin		Spleen		StomachWall		Ovaries/Testes		Thymus
Organ	Dose Category	Dose (mGy)	Dose (mGy)	% diff.	Dose (mGy)	% diff.	Dose (mGy)	% diff.	Dose (mGy)	% diff.	Dose (mGy)	% diff.	Dose (mGy)	% diff.	Dose (mGy)	% diff.	Dose (mGy)	% diff.	Dose (mGy)	% diff.	Dose (mGy)	% diff.	Dose (mGy)	% diff.	Dose (mGy)	% diff.	Dose (mGy)	% diff.	Dose (mGy)	% diff.	Dose (mGy)	% diff.	Dose (mGy)	% diff.	Dose (mGy)	% diff.	Dose (mGy)	% diff.	Dose (mGy)	% diff.	Dose (mGy)	% diff.	Dose (mGy)	% diff.	Dose (mGy)	% diff.	Dose (mGy)	% diff.	Dose (mGy)
Breasts	Total Dose	0	0	0	0	0	0	0	0	0	-	-	0	0	0	0	0	0	0	0	0	0	0	0	0	0	0	0	0	0	0	0	0	0	0	0	0	0	0	0	0	0	0	0	0	0	0	0	0
	Total Neutron Dose	33.631	16.156	0	17.2171	0	11.5676	0	19.4715	0	-	-	9.49105	0	14.0312	0	10.5511	0	28.6274	0	11.9472	0	17.5364	0	16.3869	0	20.2233	0	13.0864	0	15.0114	0	9.80082	0	10.0494	0	15.8987	0	11.0784	0	29.8947	0	14.2604	0	11.6994	0	9.79221	0	17.4306
	Total Gamma Dose	2735.83	2683.34	0	2625.99	0	2148.83	0	2453.8	0	-	-	2278.13	0	2519.39	0	2234.07	0	2302.81	0	2381.82	0	2547.46	0	2399.7	0	2456.41	0	2380.76	0	2401.5	0	2299.75	0	2267.49	0	2356.68	0	2372.8	0	2520.86	0	2299.66	0	2422.3	0	2269.27	0	2705.65
Colon	Total Dose	0	0	0	0	0	0	0	0	0	0	0	0	0	0	0	0	0	0	0	0	0	0	0	0	0	0	0	0	0	0	0	0	0	0	0	0	0	0	0	0	0	0	0	0	0	0	0	0
	Total Neutron Dose	14.3444	16.156	0	17.2171	0	11.5676	0	19.4715	0	33.631	0	9.49105	0	14.0312	0	10.5511	0	28.6274	0	11.9472	0	17.5364	0	16.3869	0	20.2233	0	13.0864	0	15.0114	0	9.80082	0	10.0494	0	15.8987	0	11.0784	0	29.8947	0	14.2604	0	11.6994	0	9.79221	0	17.4306
	Total Gamma Dose	2429.49	2683.34	0	2625.99	0	2148.83	0	2453.8	0	2735.83	0	2278.13	0	2519.39	0	2234.07	0	2302.81	0	2381.82	0	2547.46	0	2399.7	0	2456.41	0	2380.76	0	2401.5	0	2299.75	0	2267.49	0	2356.68	0	2372.8	0	2520.86	0	2299.66	0	2422.3	0	2269.27	0	2705.65
Liver	Total Dose	0	0	0	0	0	0	0	0	0	0	0	0	0	0	0	0	0	0	0	-	-	0	0	0	0	0	0	0	0	0	0	0	0	0	0	0	0	0	0	0	0	0	0	0	0	0	0	0
	Total Neutron Dose	11.9472	16.156	0	17.2171	0	11.5676	0	19.4715	0	33.631	0	9.49105	0	14.0312	0	10.5511	0	28.6274	0	-	-	17.5364	0	16.3869	0	20.2233	0	13.0864	0	15.0114	0	9.80082	0	10.0494	0	15.8987	0	11.0784	0	29.8947	0	14.2604	0	11.6994	0	9.79221	0	17.4306
	Total Gamma Dose	2381.82	2683.34	0	2625.99	0	2148.83	0	2453.8	0	2735.83	0	2278.13	0	2519.39	0	2234.07	0	2302.81	0	-	-	2547.46	0	2399.7	0	2456.41	0	2380.76	0	2401.5	0	2299.75	0	2267.49	0	2356.68	0	2372.8	0	2520.86	0	2299.66	0	2422.3	0	2269.27	0	2705.65
Lungs	Total Dose	0	0	0	0	0	0	0	0	0	0	0	0	0	0	0	0	0	0	0	0	0	-	-	0	0	0	0	0	0	0	0	0	0	0	0	0	0	0	0	0	0	0	0	0	0	0	0	0
	Total Neutron Dose	17.5364	16.156	0	17.2171	0	11.5676	0	19.4715	0	33.631	0	9.49105	0	14.0312	0	10.5511	0	28.6274	0	11.9472	0	-	-	16.3869	0	20.2233	0	13.0864	0	15.0114	0	9.80082	0	10.0494	0	15.8987	0	11.0784	0	29.8947	0	14.2604	0	11.6994	0	9.79221	0	17.4306
	Total Gamma Dose	2547.46	2683.34	0	2625.99	0	2148.83	0	2453.8	0	2735.83	0	2278.13	0	2519.39	0	2234.07	0	2302.81	0	2381.82	0	-	-	2399.7	0	2456.41	0	2380.76	0	2401.5	0	2299.75	0	2267.49	0	2356.68	0	2372.8	0	2520.86	0	2299.66	0	2422.3	0	2269.27	0	2705.65
Stomach Wall	Total Dose	0	0	0	0	0	0	0	0	0	0	0	0	0	0	0	0	0	0	0	0	0	0	0	0	0	0	0	0	0	0	0	0	0	0	0	0	0	0	0	0	0	0	0	-	-	0	0	0
	Total Neutron Dose	11.6994	16.156	0	17.2171	0	11.5676	0	19.4715	0	33.631	0	9.49105	0	14.0312	0	10.5511	0	28.6274	0	11.9472	0	17.5364	0	16.3869	0	20.2233	0	13.0864	0	15.0114	0	9.80082	0	10.0494	0	15.8987	0	11.0784	0	29.8947	0	14.2604	0	-	-	9.79221	0	17.4306
	Total Gamma Dose	2422.3	2683.34	0	2625.99	0	2148.83	0	2453.8	0	2735.83	0	2278.13	0	2519.39	0	2234.07	0	2302.81	0	2381.82	0	2547.46	0	2399.7	0	2456.41	0	2380.76	0	2401.5	0	2299.75	0	2267.49	0	2356.68	0	2372.8	0	2520.86	0	2299.66	0	-	-	2269.27	0	2705.65
Uterus	Total Dose	0	0	0	0	0	0	0	0	0	0	0	0	0	0	0	0	0	0	0	0	0	0	0	0	0	0	0	0	0	0	0	0	0	-	-	0	0	0	0	0	0	0	0	0	0	0	0	0
	Total Neutron Dose	10.0494	16.156	0	17.2171	0	11.5676	0	19.4715	0	33.631	0	9.49105	0	14.0312	0	10.5511	0	28.6274	0	11.9472	0	17.5364	0	16.3869	0	20.2233	0	13.0864	0	15.0114	0	9.80082	0	-	-	15.8987	0	11.0784	0	29.8947	0	14.2604	0	11.6994	0	9.79221	0	17.4306
	Total Gamma Dose	2267.49	2683.34	0	2625.99	0	2148.83	0	2453.8	0	2735.83	0	2278.13	0	2519.39	0	2234.07	0	2302.81	0	2381.82	0	2547.46	0	2399.7	0	2456.41	0	2380.76	0	2401.5	0	2299.75	0	-	-	2356.68	0	2372.8	0	2520.86	0	2299.66	0	2422.3	0	2269.27	0	2705.65
[truncated: 9 more columns]
