# Supplementary material for: Japanese pediatric and adult atomic bomb survivor dosimetry: potential improvements using the J45 phantom series and modern Monte Carlo transport
Source: Radiat Environ Biophys. 2021 Oct 30;61(1):73–86. doi: 10.1007/s00411-021-00946-2 (PMC8897329; doi:10.1007/s00411-021-00946-2)
Supplement: Supplementary file 1 — Supplementary file1 (ZIP 2974 KB) [file 411_2021_946_MOESM1_ESM.zip › _supplementary/comprehensive surrogacy/Table_05f_Nagasaki_1500m.xlsx]

## Sheet: IO
			Surrogate organs
True organ			BoneSurface		ActiveMarrow		Adrenals		Brain		Breasts		GallBladderWall		HeartWall		Kidney		EyeLens		Liver		Lungs		LymphNodes		Muscle		Oesophagus		OralMucosa		Pancreas		Uterus/Prostate		SalivaryGlands		SmallIntestineWall		Skin		Spleen		StomachWall		Ovaries/Testes		Thymus
Organ	Dose Category	Dose (mGy)	Dose (mGy)	% diff.	Dose (mGy)	% diff.	Dose (mGy)	% diff.	Dose (mGy)	% diff.	Dose (mGy)	% diff.	Dose (mGy)	% diff.	Dose (mGy)	% diff.	Dose (mGy)	% diff.	Dose (mGy)	% diff.	Dose (mGy)	% diff.	Dose (mGy)	% diff.	Dose (mGy)	% diff.	Dose (mGy)	% diff.	Dose (mGy)	% diff.	Dose (mGy)	% diff.	Dose (mGy)	% diff.	Dose (mGy)	% diff.	Dose (mGy)	% diff.	Dose (mGy)	% diff.	Dose (mGy)	% diff.	Dose (mGy)	% diff.	Dose (mGy)	% diff.	Dose (mGy)	% diff.	Dose (mGy)
Breasts	Total Dose	0	0	0	0	0	0	0	0	0	-	-	0	0	0	0	0	0	0	0	0	0	0	0	0	0	0	0	0	0	0	0	0	0	0	0	0	0	0	0	0	0	0	0	0	0	0	0	0
	Total Neutron Dose	4.55616	1.86047	0	1.93575	0	1.11852	0	2.11922	0	-	-	1.43128	0	2.08624	0	1.13424	0	4.58385	0	1.75312	0	2.27631	0	2.13715	0	2.40456	0	1.71592	0	2.0866	0	1.35037	0	1.2738	0	2.02828	0	1.74941	0	3.34582	0	1.53786	0	1.80216	0	1.47265	0	2.82687
	Total Gamma Dose	897.295	936.252	0	922.85	0	767.176	0	849.898	0	-	-	828.907	0	921.79	0	769.325	0	989.854	0	853.761	0	918.522	0	873.952	0	882.547	0	858.977	0	897.699	0	833.683	0	824.523	0	898.489	0	901.36	0	891.789	0	825.368	0	887.293	0	885.645	0	953.451
Colon	Total Dose	0	0	0	0	0	0	0	0	0	0	0	0	0	0	0	0	0	0	0	0	0	0	0	0	0	0	0	0	0	0	0	0	0	0	0	0	0	0	0	0	0	0	0	0	0	0	0	0
	Total Neutron Dose	2.19523	1.86047	0	1.93575	0	1.11852	0	2.11922	0	4.55616	0	1.43128	0	2.08624	0	1.13424	0	4.58385	0	1.75312	0	2.27631	0	2.13715	0	2.40456	0	1.71592	0	2.0866	0	1.35037	0	1.2738	0	2.02828	0	1.74941	0	3.34582	0	1.53786	0	1.80216	0	1.47265	0	2.82687
	Total Gamma Dose	908.095	936.252	0	922.85	0	767.176	0	849.898	0	897.295	0	828.907	0	921.79	0	769.325	0	989.854	0	853.761	0	918.522	0	873.952	0	882.547	0	858.977	0	897.699	0	833.683	0	824.523	0	898.489	0	901.36	0	891.789	0	825.368	0	887.293	0	885.645	0	953.451
Liver	Total Dose	0	0	0	0	0	0	0	0	0	0	0	0	0	0	0	0	0	0	0	-	-	0	0	0	0	0	0	0	0	0	0	0	0	0	0	0	0	0	0	0	0	0	0	0	0	0	0	0
	Total Neutron Dose	1.75312	1.86047	0	1.93575	0	1.11852	0	2.11922	0	4.55616	0	1.43128	0	2.08624	0	1.13424	0	4.58385	0	-	-	2.27631	0	2.13715	0	2.40456	0	1.71592	0	2.0866	0	1.35037	0	1.2738	0	2.02828	0	1.74941	0	3.34582	0	1.53786	0	1.80216	0	1.47265	0	2.82687
	Total Gamma Dose	853.761	936.252	0	922.85	0	767.176	0	849.898	0	897.295	0	828.907	0	921.79	0	769.325	0	989.854	0	-	-	918.522	0	873.952	0	882.547	0	858.977	0	897.699	0	833.683	0	824.523	0	898.489	0	901.36	0	891.789	0	825.368	0	887.293	0	885.645	0	953.451
Lungs	Total Dose	0	0	0	0	0	0	0	0	0	0	0	0	0	0	0	0	0	0	0	0	0	-	-	0	0	0	0	0	0	0	0	0	0	0	0	0	0	0	0	0	0	0	0	0	0	0	0	0
	Total Neutron Dose	2.27631	1.86047	0	1.93575	0	1.11852	0	2.11922	0	4.55616	0	1.43128	0	2.08624	0	1.13424	0	4.58385	0	1.75312	0	-	-	2.13715	0	2.40456	0	1.71592	0	2.0866	0	1.35037	0	1.2738	0	2.02828	0	1.74941	0	3.34582	0	1.53786	0	1.80216	0	1.47265	0	2.82687
	Total Gamma Dose	918.522	936.252	0	922.85	0	767.176	0	849.898	0	897.295	0	828.907	0	921.79	0	769.325	0	989.854	0	853.761	0	-	-	873.952	0	882.547	0	858.977	0	897.699	0	833.683	0	824.523	0	898.489	0	901.36	0	891.789	0	825.368	0	887.293	0	885.645	0	953.451
Stomach Wall	Total Dose	0	0	0	0	0	0	0	0	0	0	0	0	0	0	0	0	0	0	0	0	0	0	0	0	0	0	0	0	0	0	0	0	0	0	0	0	0	0	0	0	0	0	0	-	-	0	0	0
	Total Neutron Dose	1.80216	1.86047	0	1.93575	0	1.11852	0	2.11922	0	4.55616	0	1.43128	0	2.08624	0	1.13424	0	4.58385	0	1.75312	0	2.27631	0	2.13715	0	2.40456	0	1.71592	0	2.0866	0	1.35037	0	1.2738	0	2.02828	0	1.74941	0	3.34582	0	1.53786	0	-	-	1.47265	0	2.82687
	Total Gamma Dose	887.293	936.252	0	922.85	0	767.176	0	849.898	0	897.295	0	828.907	0	921.79	0	769.325	0	989.854	0	853.761	0	918.522	0	873.952	0	882.547	0	858.977	0	897.699	0	833.683	0	824.523	0	898.489	0	901.36	0	891.789	0	825.368	0	-	-	885.645	0	953.451
Uterus	Total Dose	0	0	0	0	0	0	0	0	0	0	0	0	0	0	0	0	0	0	0	0	0	0	0	0	0	0	0	0	0	0	0	0	0	-	-	0	0	0	0	0	0	0	0	0	0	0	0	0
	Total Neutron Dose	1.2738	1.86047	0	1.93575	0	1.11852	0	2.11922	0	4.55616	0	1.43128	0	2.08624	0	1.13424	0	4.58385	0	1.75312	0	2.27631	0	2.13715	0	2.40456	0	1.71592	0	2.0866	0	1.35037	0	-	-	2.02828	0	1.74941	0	3.34582	0	1.53786	0	1.80216	0	1.47265	0	2.82687
	Total Gamma Dose	824.523	936.252	0	922.85	0	767.176	0	849.898	0	897.295	0	828.907	0	921.79	0	769.325	0	989.854	0	853.761	0	918.522	0	873.952	0	882.547	0	858.977	0	897.699	0	833.683	0	-	-	898.489	0	901.36	0	891.789	0	825.368	0	887.293	0	885.645	0	953.451
[truncated: 9 more columns]

## Sheet: Light-9P
			Surrogate organs
True organ			BoneSurface		ActiveMarrow		Adrenals		Brain		Breasts		GallBladderWall		HeartWall		Kidney		EyeLens		Liver		Lungs		LymphNodes		Muscle		Oesophagus		OralMucosa		Pancreas		Uterus/Prostate		SalivaryGlands		SmallIntestineWall		Skin		Spleen		StomachWall		Ovaries/Testes		Thymus
Organ	Dose Category	Dose (mGy)	Dose (mGy)	% diff.	Dose (mGy)	% diff.	Dose (mGy)	% diff.	Dose (mGy)	% diff.	Dose (mGy)	% diff.	Dose (mGy)	% diff.	Dose (mGy)	% diff.	Dose (mGy)	% diff.	Dose (mGy)	% diff.	Dose (mGy)	% diff.	Dose (mGy)	% diff.	Dose (mGy)	% diff.	Dose (mGy)	% diff.	Dose (mGy)	% diff.	Dose (mGy)	% diff.	Dose (mGy)	% diff.	Dose (mGy)	% diff.	Dose (mGy)	% diff.	Dose (mGy)	% diff.	Dose (mGy)	% diff.	Dose (mGy)	% diff.	Dose (mGy)	% diff.	Dose (mGy)	% diff.	Dose (mGy)
Breasts	Total Dose	0	0	0	0	0	0	0	0	0	-	-	0	0	0	0	0	0	0	0	0	0	0	0	0	0	0	0	0	0	0	0	0	0	0	0	0	0	0	0	0	0	0	0	0	0	0	0	0
	Total Neutron Dose	3.05405	1.37093	0	1.43802	0	0.933981	0	1.54082	0	-	-	1.18507	0	1.58767	0	0.906344	0	2.55469	0	1.3688	0	1.72811	0	1.63691	0	1.82109	0	1.3367	0	1.67815	0	1.10747	0	1.16153	0	1.62918	0	1.46205	0	2.41716	0	1.09629	0	1.34984	0	1.25235	0	2.10525
	Total Gamma Dose	913.563	842.441	0	830.374	0	700.188	0	763.097	0	-	-	757.208	0	825.265	0	718.89	0	970.67	0	790.254	0	825.177	0	788.868	0	801.122	0	778.457	0	801.327	0	760.283	0	751.647	0	767.012	0	809.976	0	804.328	0	741.663	0	805.944	0	759.457	0	868.059
Colon	Total Dose	0	0	0	0	0	0	0	0	0	0	0	0	0	0	0	0	0	0	0	0	0	0	0	0	0	0	0	0	0	0	0	0	0	0	0	0	0	0	0	0	0	0	0	0	0	0	0	0
	Total Neutron Dose	1.77691	1.37093	0	1.43802	0	0.933981	0	1.54082	0	3.05405	0	1.18507	0	1.58767	0	0.906344	0	2.55469	0	1.3688	0	1.72811	0	1.63691	0	1.82109	0	1.3367	0	1.67815	0	1.10747	0	1.16153	0	1.62918	0	1.46205	0	2.41716	0	1.09629	0	1.34984	0	1.25235	0	2.10525
	Total Gamma Dose	823.622	842.441	0	830.374	0	700.188	0	763.097	0	913.563	0	757.208	0	825.265	0	718.89	0	970.67	0	790.254	0	825.177	0	788.868	0	801.122	0	778.457	0	801.327	0	760.283	0	751.647	0	767.012	0	809.976	0	804.328	0	741.663	0	805.944	0	759.457	0	868.059
Liver	Total Dose	0	0	0	0	0	0	0	0	0	0	0	0	0	0	0	0	0	0	0	-	-	0	0	0	0	0	0	0	0	0	0	0	0	0	0	0	0	0	0	0	0	0	0	0	0	0	0	0
	Total Neutron Dose	1.3688	1.37093	0	1.43802	0	0.933981	0	1.54082	0	3.05405	0	1.18507	0	1.58767	0	0.906344	0	2.55469	0	-	-	1.72811	0	1.63691	0	1.82109	0	1.3367	0	1.67815	0	1.10747	0	1.16153	0	1.62918	0	1.46205	0	2.41716	0	1.09629	0	1.34984	0	1.25235	0	2.10525
	Total Gamma Dose	790.254	842.441	0	830.374	0	700.188	0	763.097	0	913.563	0	757.208	0	825.265	0	718.89	0	970.67	0	-	-	825.177	0	788.868	0	801.122	0	778.457	0	801.327	0	760.283	0	751.647	0	767.012	0	809.976	0	804.328	0	741.663	0	805.944	0	759.457	0	868.059
Lungs	Total Dose	0	0	0	0	0	0	0	0	0	0	0	0	0	0	0	0	0	0	0	0	0	-	-	0	0	0	0	0	0	0	0	0	0	0	0	0	0	0	0	0	0	0	0	0	0	0	0	0
	Total Neutron Dose	1.72811	1.37093	0	1.43802	0	0.933981	0	1.54082	0	3.05405	0	1.18507	0	1.58767	0	0.906344	0	2.55469	0	1.3688	0	-	-	1.63691	0	1.82109	0	1.3367	0	1.67815	0	1.10747	0	1.16153	0	1.62918	0	1.46205	0	2.41716	0	1.09629	0	1.34984	0	1.25235	0	2.10525
	Total Gamma Dose	825.177	842.441	0	830.374	0	700.188	0	763.097	0	913.563	0	757.208	0	825.265	0	718.89	0	970.67	0	790.254	0	-	-	788.868	0	801.122	0	778.457	0	801.327	0	760.283	0	751.647	0	767.012	0	809.976	0	804.328	0	741.663	0	805.944	0	759.457	0	868.059
Stomach Wall	Total Dose	0	0	0	0	0	0	0	0	0	0	0	0	0	0	0	0	0	0	0	0	0	0	0	0	0	0	0	0	0	0	0	0	0	0	0	0	0	0	0	0	0	0	0	-	-	0	0	0
	Total Neutron Dose	1.34984	1.37093	0	1.43802	0	0.933981	0	1.54082	0	3.05405	0	1.18507	0	1.58767	0	0.906344	0	2.55469	0	1.3688	0	1.72811	0	1.63691	0	1.82109	0	1.3367	0	1.67815	0	1.10747	0	1.16153	0	1.62918	0	1.46205	0	2.41716	0	1.09629	0	-	-	1.25235	0	2.10525
	Total Gamma Dose	805.944	842.441	0	830.374	0	700.188	0	763.097	0	913.563	0	757.208	0	825.265	0	718.89	0	970.67	0	790.254	0	825.177	0	788.868	0	801.122	0	778.457	0	801.327	0	760.283	0	751.647	0	767.012	0	809.976	0	804.328	0	741.663	0	-	-	759.457	0	868.059
Uterus	Total Dose	0	0	0	0	0	0	0	0	0	0	0	0	0	0	0	0	0	0	0	0	0	0	0	0	0	0	0	0	0	0	0	0	0	-	-	0	0	0	0	0	0	0	0	0	0	0	0	0
	Total Neutron Dose	1.16153	1.37093	0	1.43802	0	0.933981	0	1.54082	0	3.05405	0	1.18507	0	1.58767	0	0.906344	0	2.55469	0	1.3688	0	1.72811	0	1.63691	0	1.82109	0	1.3367	0	1.67815	0	1.10747	0	-	-	1.62918	0	1.46205	0	2.41716	0	1.09629	0	1.34984	0	1.25235	0	2.10525
	Total Gamma Dose	751.647	842.441	0	830.374	0	700.188	0	763.097	0	913.563	0	757.208	0	825.265	0	718.89	0	970.67	0	790.254	0	825.177	0	788.868	0	801.122	0	778.457	0	801.327	0	760.283	0	-	-	767.012	0	809.976	0	804.328	0	741.663	0	805.944	0	759.457	0	868.059
[truncated: 9 more columns]

## Sheet: Heavy-9P
			Surrogate organs
True organ			BoneSurface		ActiveMarrow		Adrenals		Brain		Breasts		GallBladderWall		HeartWall		Kidney		EyeLens		Liver		Lungs		LymphNodes		Muscle		Oesophagus		OralMucosa		Pancreas		Uterus/Prostate		SalivaryGlands		SmallIntestineWall		Skin		Spleen		StomachWall		Ovaries/Testes		Thymus
Organ	Dose Category	Dose (mGy)	Dose (mGy)	% diff.	Dose (mGy)	% diff.	Dose (mGy)	% diff.	Dose (mGy)	% diff.	Dose (mGy)	% diff.	Dose (mGy)	% diff.	Dose (mGy)	% diff.	Dose (mGy)	% diff.	Dose (mGy)	% diff.	Dose (mGy)	% diff.	Dose (mGy)	% diff.	Dose (mGy)	% diff.	Dose (mGy)	% diff.	Dose (mGy)	% diff.	Dose (mGy)	% diff.	Dose (mGy)	% diff.	Dose (mGy)	% diff.	Dose (mGy)	% diff.	Dose (mGy)	% diff.	Dose (mGy)	% diff.	Dose (mGy)	% diff.	Dose (mGy)	% diff.	Dose (mGy)	% diff.	Dose (mGy)
Breasts	Total Dose	0	0	0	0	0	0	0	0	0	-	-	0	0	0	0	0	0	0	0	0	0	0	0	0	0	0	0	0	0	0	0	0	0	0	0	0	0	0	0	0	0	0	0	0	0	0	0	0
	Total Neutron Dose	0.5724	0.553264	0	0.591829	0	0.44175	0	0.674894	0	-	-	0.404391	0	0.497897	0	0.41986	0	0.961095	0	0.465216	0	0.647825	0	0.607711	0	0.733118	0	0.486497	0	0.492878	0	0.378457	0	0.338615	0	0.572216	0	0.418455	0	1.00666	0	0.516223	0	0.453874	0	0.308526	0	0.618633
	Total Gamma Dose	256.742	292.976	0	286.903	0	238.421	0	267.25	0	-	-	256.155	0	279.886	0	247.197	0	297.025	0	268.216	0	280.812	0	270.287	0	275.004	0	263.018	0	286.85	0	256.324	0	253.946	0	272.999	0	274.714	0	278.569	0	248.866	0	271.01	0	267.978	0	292.093
Colon	Total Dose	0	0	0	0	0	0	0	0	0	0	0	0	0	0	0	0	0	0	0	0	0	0	0	0	0	0	0	0	0	0	0	0	0	0	0	0	0	0	0	0	0	0	0	0	0	0	0	0
	Total Neutron Dose	0.552043	0.553264	0	0.591829	0	0.44175	0	0.674894	0	0.5724	0	0.404391	0	0.497897	0	0.41986	0	0.961095	0	0.465216	0	0.647825	0	0.607711	0	0.733118	0	0.486497	0	0.492878	0	0.378457	0	0.338615	0	0.572216	0	0.418455	0	1.00666	0	0.516223	0	0.453874	0	0.308526	0	0.618633
	Total Gamma Dose	279.134	292.976	0	286.903	0	238.421	0	267.25	0	256.742	0	256.155	0	279.886	0	247.197	0	297.025	0	268.216	0	280.812	0	270.287	0	275.004	0	263.018	0	286.85	0	256.324	0	253.946	0	272.999	0	274.714	0	278.569	0	248.866	0	271.01	0	267.978	0	292.093
Liver	Total Dose	0	0	0	0	0	0	0	0	0	0	0	0	0	0	0	0	0	0	0	-	-	0	0	0	0	0	0	0	0	0	0	0	0	0	0	0	0	0	0	0	0	0	0	0	0	0	0	0
	Total Neutron Dose	0.465216	0.553264	0	0.591829	0	0.44175	0	0.674894	0	0.5724	0	0.404391	0	0.497897	0	0.41986	0	0.961095	0	-	-	0.647825	0	0.607711	0	0.733118	0	0.486497	0	0.492878	0	0.378457	0	0.338615	0	0.572216	0	0.418455	0	1.00666	0	0.516223	0	0.453874	0	0.308526	0	0.618633
	Total Gamma Dose	268.216	292.976	0	286.903	0	238.421	0	267.25	0	256.742	0	256.155	0	279.886	0	247.197	0	297.025	0	-	-	280.812	0	270.287	0	275.004	0	263.018	0	286.85	0	256.324	0	253.946	0	272.999	0	274.714	0	278.569	0	248.866	0	271.01	0	267.978	0	292.093
Lungs	Total Dose	0	0	0	0	0	0	0	0	0	0	0	0	0	0	0	0	0	0	0	0	0	-	-	0	0	0	0	0	0	0	0	0	0	0	0	0	0	0	0	0	0	0	0	0	0	0	0	0
	Total Neutron Dose	0.647825	0.553264	0	0.591829	0	0.44175	0	0.674894	0	0.5724	0	0.404391	0	0.497897	0	0.41986	0	0.961095	0	0.465216	0	-	-	0.607711	0	0.733118	0	0.486497	0	0.492878	0	0.378457	0	0.338615	0	0.572216	0	0.418455	0	1.00666	0	0.516223	0	0.453874	0	0.308526	0	0.618633
	Total Gamma Dose	280.812	292.976	0	286.903	0	238.421	0	267.25	0	256.742	0	256.155	0	279.886	0	247.197	0	297.025	0	268.216	0	-	-	270.287	0	275.004	0	263.018	0	286.85	0	256.324	0	253.946	0	272.999	0	274.714	0	278.569	0	248.866	0	271.01	0	267.978	0	292.093
Stomach Wall	Total Dose	0	0	0	0	0	0	0	0	0	0	0	0	0	0	0	0	0	0	0	0	0	0	0	0	0	0	0	0	0	0	0	0	0	0	0	0	0	0	0	0	0	0	0	-	-	0	0	0
	Total Neutron Dose	0.453874	0.553264	0	0.591829	0	0.44175	0	0.674894	0	0.5724	0	0.404391	0	0.497897	0	0.41986	0	0.961095	0	0.465216	0	0.647825	0	0.607711	0	0.733118	0	0.486497	0	0.492878	0	0.378457	0	0.338615	0	0.572216	0	0.418455	0	1.00666	0	0.516223	0	-	-	0.308526	0	0.618633
	Total Gamma Dose	271.01	292.976	0	286.903	0	238.421	0	267.25	0	256.742	0	256.155	0	279.886	0	247.197	0	297.025	0	268.216	0	280.812	0	270.287	0	275.004	0	263.018	0	286.85	0	256.324	0	253.946	0	272.999	0	274.714	0	278.569	0	248.866	0	-	-	267.978	0	292.093
Uterus	Total Dose	0	0	0	0	0	0	0	0	0	0	0	0	0	0	0	0	0	0	0	0	0	0	0	0	0	0	0	0	0	0	0	0	0	-	-	0	0	0	0	0	0	0	0	0	0	0	0	0
	Total Neutron Dose	0.338615	0.553264	0	0.591829	0	0.44175	0	0.674894	0	0.5724	0	0.404391	0	0.497897	0	0.41986	0	0.961095	0	0.465216	0	0.647825	0	0.607711	0	0.733118	0	0.486497	0	0.492878	0	0.378457	0	-	-	0.572216	0	0.418455	0	1.00666	0	0.516223	0	0.453874	0	0.308526	0	0.618633
	Total Gamma Dose	253.946	292.976	0	286.903	0	238.421	0	267.25	0	256.742	0	256.155	0	279.886	0	247.197	0	297.025	0	268.216	0	280.812	0	270.287	0	275.004	0	263.018	0	286.85	0	256.324	0	-	-	272.999	0	274.714	0	278.569	0	248.866	0	271.01	0	267.978	0	292.093
[truncated: 9 more columns]

## Sheet: Light-GLOBE
			Surrogate organs
True organ			BoneSurface		ActiveMarrow		Adrenals		Brain		Breasts		GallBladderWall		HeartWall		Kidney		EyeLens		Liver		Lungs		LymphNodes		Muscle		Oesophagus		OralMucosa		Pancreas		Uterus/Prostate		SalivaryGlands		SmallIntestineWall		Skin		Spleen		StomachWall		Ovaries/Testes		Thymus
Organ	Dose Category	Dose (mGy)	Dose (mGy)	% diff.	Dose (mGy)	% diff.	Dose (mGy)	% diff.	Dose (mGy)	% diff.	Dose (mGy)	% diff.	Dose (mGy)	% diff.	Dose (mGy)	% diff.	Dose (mGy)	% diff.	Dose (mGy)	% diff.	Dose (mGy)	% diff.	Dose (mGy)	% diff.	Dose (mGy)	% diff.	Dose (mGy)	% diff.	Dose (mGy)	% diff.	Dose (mGy)	% diff.	Dose (mGy)	% diff.	Dose (mGy)	% diff.	Dose (mGy)	% diff.	Dose (mGy)	% diff.	Dose (mGy)	% diff.	Dose (mGy)	% diff.	Dose (mGy)	% diff.	Dose (mGy)	% diff.	Dose (mGy)
Breasts	Total Dose	0	0	0	0	0	0	0	0	0	-	-	0	0	0	0	0	0	0	0	0	0	0	0	0	0	0	0	0	0	0	0	0	0	0	0	0	0	0	0	0	0	0	0	0	0	0	0	0
	Total Neutron Dose	3.40214	1.65198	0	1.7282	0	1.12543	0	1.91558	0	-	-	1.25689	0	1.94776	0	1.05884	0	3.52902	0	1.55497	0	1.97517	0	1.94634	0	2.16126	0	1.51778	0	2.01661	0	1.27397	0	1.19555	0	1.85524	0	1.68234	0	2.99583	0	1.45666	0	1.66883	0	1.32405	0	2.27753
	Total Gamma Dose	862.27	879.019	0	866.205	0	711.682	0	796.095	0	-	-	761.884	0	862.001	0	743.422	0	1038.86	0	821.549	0	856.261	0	821.862	0	831.333	0	801.213	0	825.369	0	799.657	0	773.113	0	807.201	0	848.47	0	840.113	0	766.005	0	840.044	0	810.373	0	893.542
Colon	Total Dose	0	0	0	0	0	0	0	0	0	0	0	0	0	0	0	0	0	0	0	0	0	0	0	0	0	0	0	0	0	0	0	0	0	0	0	0	0	0	0	0	0	0	0	0	0	0	0	0
	Total Neutron Dose	2.06242	1.65198	0	1.7282	0	1.12543	0	1.91558	0	3.40214	0	1.25689	0	1.94776	0	1.05884	0	3.52902	0	1.55497	0	1.97517	0	1.94634	0	2.16126	0	1.51778	0	2.01661	0	1.27397	0	1.19555	0	1.85524	0	1.68234	0	2.99583	0	1.45666	0	1.66883	0	1.32405	0	2.27753
	Total Gamma Dose	850.629	879.019	0	866.205	0	711.682	0	796.095	0	862.27	0	761.884	0	862.001	0	743.422	0	1038.86	0	821.549	0	856.261	0	821.862	0	831.333	0	801.213	0	825.369	0	799.657	0	773.113	0	807.201	0	848.47	0	840.113	0	766.005	0	840.044	0	810.373	0	893.542
Liver	Total Dose	0	0	0	0	0	0	0	0	0	0	0	0	0	0	0	0	0	0	0	-	-	0	0	0	0	0	0	0	0	0	0	0	0	0	0	0	0	0	0	0	0	0	0	0	0	0	0	0
	Total Neutron Dose	1.55497	1.65198	0	1.7282	0	1.12543	0	1.91558	0	3.40214	0	1.25689	0	1.94776	0	1.05884	0	3.52902	0	-	-	1.97517	0	1.94634	0	2.16126	0	1.51778	0	2.01661	0	1.27397	0	1.19555	0	1.85524	0	1.68234	0	2.99583	0	1.45666	0	1.66883	0	1.32405	0	2.27753
	Total Gamma Dose	821.549	879.019	0	866.205	0	711.682	0	796.095	0	862.27	0	761.884	0	862.001	0	743.422	0	1038.86	0	-	-	856.261	0	821.862	0	831.333	0	801.213	0	825.369	0	799.657	0	773.113	0	807.201	0	848.47	0	840.113	0	766.005	0	840.044	0	810.373	0	893.542
Lungs	Total Dose	0	0	0	0	0	0	0	0	0	0	0	0	0	0	0	0	0	0	0	0	0	-	-	0	0	0	0	0	0	0	0	0	0	0	0	0	0	0	0	0	0	0	0	0	0	0	0	0
	Total Neutron Dose	1.97517	1.65198	0	1.7282	0	1.12543	0	1.91558	0	3.40214	0	1.25689	0	1.94776	0	1.05884	0	3.52902	0	1.55497	0	-	-	1.94634	0	2.16126	0	1.51778	0	2.01661	0	1.27397	0	1.19555	0	1.85524	0	1.68234	0	2.99583	0	1.45666	0	1.66883	0	1.32405	0	2.27753
	Total Gamma Dose	856.261	879.019	0	866.205	0	711.682	0	796.095	0	862.27	0	761.884	0	862.001	0	743.422	0	1038.86	0	821.549	0	-	-	821.862	0	831.333	0	801.213	0	825.369	0	799.657	0	773.113	0	807.201	0	848.47	0	840.113	0	766.005	0	840.044	0	810.373	0	893.542
Stomach Wall	Total Dose	0	0	0	0	0	0	0	0	0	0	0	0	0	0	0	0	0	0	0	0	0	0	0	0	0	0	0	0	0	0	0	0	0	0	0	0	0	0	0	0	0	0	0	-	-	0	0	0
	Total Neutron Dose	1.66883	1.65198	0	1.7282	0	1.12543	0	1.91558	0	3.40214	0	1.25689	0	1.94776	0	1.05884	0	3.52902	0	1.55497	0	1.97517	0	1.94634	0	2.16126	0	1.51778	0	2.01661	0	1.27397	0	1.19555	0	1.85524	0	1.68234	0	2.99583	0	1.45666	0	-	-	1.32405	0	2.27753
	Total Gamma Dose	840.044	879.019	0	866.205	0	711.682	0	796.095	0	862.27	0	761.884	0	862.001	0	743.422	0	1038.86	0	821.549	0	856.261	0	821.862	0	831.333	0	801.213	0	825.369	0	799.657	0	773.113	0	807.201	0	848.47	0	840.113	0	766.005	0	-	-	810.373	0	893.542
Uterus	Total Dose	0	0	0	0	0	0	0	0	0	0	0	0	0	0	0	0	0	0	0	0	0	0	0	0	0	0	0	0	0	0	0	0	0	-	-	0	0	0	0	0	0	0	0	0	0	0	0	0
	Total Neutron Dose	1.19555	1.65198	0	1.7282	0	1.12543	0	1.91558	0	3.40214	0	1.25689	0	1.94776	0	1.05884	0	3.52902	0	1.55497	0	1.97517	0	1.94634	0	2.16126	0	1.51778	0	2.01661	0	1.27397	0	-	-	1.85524	0	1.68234	0	2.99583	0	1.45666	0	1.66883	0	1.32405	0	2.27753
	Total Gamma Dose	773.113	879.019	0	866.205	0	711.682	0	796.095	0	862.27	0	761.884	0	862.001	0	743.422	0	1038.86	0	821.549	0	856.261	0	821.862	0	831.333	0	801.213	0	825.369	0	799.657	0	-	-	807.201	0	848.47	0	840.113	0	766.005	0	840.044	0	810.373	0	893.542
[truncated: 9 more columns]

## Sheet: Heavy-GLOBE
			Surrogate organs
True organ			BoneSurface		ActiveMarrow		Adrenals		Brain		Breasts		GallBladderWall		HeartWall		Kidney		EyeLens		Liver		Lungs		LymphNodes		Muscle		Oesophagus		OralMucosa		Pancreas		Uterus/Prostate		SalivaryGlands		SmallIntestineWall		Skin		Spleen		StomachWall		Ovaries/Testes		Thymus
Organ	Dose Category	Dose (mGy)	Dose (mGy)	% diff.	Dose (mGy)	% diff.	Dose (mGy)	% diff.	Dose (mGy)	% diff.	Dose (mGy)	% diff.	Dose (mGy)	% diff.	Dose (mGy)	% diff.	Dose (mGy)	% diff.	Dose (mGy)	% diff.	Dose (mGy)	% diff.	Dose (mGy)	% diff.	Dose (mGy)	% diff.	Dose (mGy)	% diff.	Dose (mGy)	% diff.	Dose (mGy)	% diff.	Dose (mGy)	% diff.	Dose (mGy)	% diff.	Dose (mGy)	% diff.	Dose (mGy)	% diff.	Dose (mGy)	% diff.	Dose (mGy)	% diff.	Dose (mGy)	% diff.	Dose (mGy)	% diff.	Dose (mGy)
Breasts	Total Dose	0	0	0	0	0	0	0	0	0	-	-	0	0	0	0	0	0	0	0	0	0	0	0	0	0	0	0	0	0	0	0	0	0	0	0	0	0	0	0	0	0	0	0	0	0	0	0	0
	Total Neutron Dose	1.50417	0.718492	0	0.762584	0	0.533656	0	0.864645	0	-	-	0.420619	0	0.645982	0	0.479507	0	1.3077	0	0.53794	0	0.800834	0	0.732402	0	0.896681	0	0.623367	0	0.677887	0	0.460816	0	0.443665	0	0.765606	0	0.511673	0	1.29162	0	0.636447	0	0.56613	0	0.440121	0	0.801531
	Total Gamma Dose	359.481	301.81	0	296.377	0	243.992	0	276.361	0	-	-	253.863	0	284.642	0	242.479	0	235.479	0	259.976	0	285.687	0	276.32	0	276.824	0	266.196	0	269.211	0	266.309	0	261.548	0	263.695	0	276.947	0	280.233	0	265.877	0	283.202	0	241.097	0	302.774
Colon	Total Dose	0	0	0	0	0	0	0	0	0	0	0	0	0	0	0	0	0	0	0	0	0	0	0	0	0	0	0	0	0	0	0	0	0	0	0	0	0	0	0	0	0	0	0	0	0	0	0	0
	Total Neutron Dose	0.667832	0.718492	0	0.762584	0	0.533656	0	0.864645	0	1.50417	0	0.420619	0	0.645982	0	0.479507	0	1.3077	0	0.53794	0	0.800834	0	0.732402	0	0.896681	0	0.623367	0	0.677887	0	0.460816	0	0.443665	0	0.765606	0	0.511673	0	1.29162	0	0.636447	0	0.56613	0	0.440121	0	0.801531
	Total Gamma Dose	281.187	301.81	0	296.377	0	243.992	0	276.361	0	359.481	0	253.863	0	284.642	0	242.479	0	235.479	0	259.976	0	285.687	0	276.32	0	276.824	0	266.196	0	269.211	0	266.309	0	261.548	0	263.695	0	276.947	0	280.233	0	265.877	0	283.202	0	241.097	0	302.774
Liver	Total Dose	0	0	0	0	0	0	0	0	0	0	0	0	0	0	0	0	0	0	0	-	-	0	0	0	0	0	0	0	0	0	0	0	0	0	0	0	0	0	0	0	0	0	0	0	0	0	0	0
	Total Neutron Dose	0.53794	0.718492	0	0.762584	0	0.533656	0	0.864645	0	1.50417	0	0.420619	0	0.645982	0	0.479507	0	1.3077	0	-	-	0.800834	0	0.732402	0	0.896681	0	0.623367	0	0.677887	0	0.460816	0	0.443665	0	0.765606	0	0.511673	0	1.29162	0	0.636447	0	0.56613	0	0.440121	0	0.801531
	Total Gamma Dose	259.976	301.81	0	296.377	0	243.992	0	276.361	0	359.481	0	253.863	0	284.642	0	242.479	0	235.479	0	-	-	285.687	0	276.32	0	276.824	0	266.196	0	269.211	0	266.309	0	261.548	0	263.695	0	276.947	0	280.233	0	265.877	0	283.202	0	241.097	0	302.774
Lungs	Total Dose	0	0	0	0	0	0	0	0	0	0	0	0	0	0	0	0	0	0	0	0	0	-	-	0	0	0	0	0	0	0	0	0	0	0	0	0	0	0	0	0	0	0	0	0	0	0	0	0
	Total Neutron Dose	0.800834	0.718492	0	0.762584	0	0.533656	0	0.864645	0	1.50417	0	0.420619	0	0.645982	0	0.479507	0	1.3077	0	0.53794	0	-	-	0.732402	0	0.896681	0	0.623367	0	0.677887	0	0.460816	0	0.443665	0	0.765606	0	0.511673	0	1.29162	0	0.636447	0	0.56613	0	0.440121	0	0.801531
	Total Gamma Dose	285.687	301.81	0	296.377	0	243.992	0	276.361	0	359.481	0	253.863	0	284.642	0	242.479	0	235.479	0	259.976	0	-	-	276.32	0	276.824	0	266.196	0	269.211	0	266.309	0	261.548	0	263.695	0	276.947	0	280.233	0	265.877	0	283.202	0	241.097	0	302.774
Stomach Wall	Total Dose	0	0	0	0	0	0	0	0	0	0	0	0	0	0	0	0	0	0	0	0	0	0	0	0	0	0	0	0	0	0	0	0	0	0	0	0	0	0	0	0	0	0	0	-	-	0	0	0
	Total Neutron Dose	0.56613	0.718492	0	0.762584	0	0.533656	0	0.864645	0	1.50417	0	0.420619	0	0.645982	0	0.479507	0	1.3077	0	0.53794	0	0.800834	0	0.732402	0	0.896681	0	0.623367	0	0.677887	0	0.460816	0	0.443665	0	0.765606	0	0.511673	0	1.29162	0	0.636447	0	-	-	0.440121	0	0.801531
	Total Gamma Dose	283.202	301.81	0	296.377	0	243.992	0	276.361	0	359.481	0	253.863	0	284.642	0	242.479	0	235.479	0	259.976	0	285.687	0	276.32	0	276.824	0	266.196	0	269.211	0	266.309	0	261.548	0	263.695	0	276.947	0	280.233	0	265.877	0	-	-	241.097	0	302.774
Uterus	Total Dose	0	0	0	0	0	0	0	0	0	0	0	0	0	0	0	0	0	0	0	0	0	0	0	0	0	0	0	0	0	0	0	0	0	-	-	0	0	0	0	0	0	0	0	0	0	0	0	0
	Total Neutron Dose	0.443665	0.718492	0	0.762584	0	0.533656	0	0.864645	0	1.50417	0	0.420619	0	0.645982	0	0.479507	0	1.3077	0	0.53794	0	0.800834	0	0.732402	0	0.896681	0	0.623367	0	0.677887	0	0.460816	0	-	-	0.765606	0	0.511673	0	1.29162	0	0.636447	0	0.56613	0	0.440121	0	0.801531
	Total Gamma Dose	261.548	301.81	0	296.377	0	243.992	0	276.361	0	359.481	0	253.863	0	284.642	0	242.479	0	235.479	0	259.976	0	285.687	0	276.32	0	276.824	0	266.196	0	269.211	0	266.309	0	-	-	263.695	0	276.947	0	280.233	0	265.877	0	283.202	0	241.097	0	302.774
[truncated: 9 more columns]
