# Supplementary material for: Japanese pediatric and adult atomic bomb survivor dosimetry: potential improvements using the J45 phantom series and modern Monte Carlo transport
Source: Radiat Environ Biophys. 2021 Oct 30;61(1):73–86. doi: 10.1007/s00411-021-00946-2 (PMC8897329; doi:10.1007/s00411-021-00946-2)
Supplement: Supplementary file 1 — Supplementary file1 (ZIP 2974 KB) [file 411_2021_946_MOESM1_ESM.zip › _supplementary/comprehensive surrogacy/Table_05m_Hiroshima_1000m.xlsx]

## Sheet: IO
			Surrogate organs
True organ			BoneSurface		ActiveMarrow		Adrenals		Brain		Breasts		GallBladderWall		HeartWall		Kidney		EyeLens		Liver		Lungs		LymphNodes		Muscle		Oesophagus		OralMucosa		Pancreas		Uterus/Prostate		SalivaryGlands		SmallIntestineWall		Skin		Spleen		StomachWall		Ovaries/Testes		Thymus
Organ	Dose Category	Dose (mGy)	Dose (mGy)	% diff.	Dose (mGy)	% diff.	Dose (mGy)	% diff.	Dose (mGy)	% diff.	Dose (mGy)	% diff.	Dose (mGy)	% diff.	Dose (mGy)	% diff.	Dose (mGy)	% diff.	Dose (mGy)	% diff.	Dose (mGy)	% diff.	Dose (mGy)	% diff.	Dose (mGy)	% diff.	Dose (mGy)	% diff.	Dose (mGy)	% diff.	Dose (mGy)	% diff.	Dose (mGy)	% diff.	Dose (mGy)	% diff.	Dose (mGy)	% diff.	Dose (mGy)	% diff.	Dose (mGy)	% diff.	Dose (mGy)	% diff.	Dose (mGy)	% diff.	Dose (mGy)	% diff.	Dose (mGy)
Breasts	Total Dose	0	0	0	0	0	0	0	0	0	-	-	0	0	0	0	0	0	0	0	0	0	0	0	0	0	0	0	0	0	0	0	0	0	0	0	0	0	0	0	0	0	0	0	0	0	0	0	0
	Total Neutron Dose	190.171	77.5902	0	82.7953	0	44.2831	0	88.9251	0	-	-	49.7074	0	83.5019	0	41.4877	0	212.114	0	63.902	0	92.3557	0	86.4432	0	104.645	0	63.275	0	89.3379	0	47.1853	0	67.1275	0	88.5742	0	63.3839	0	160.516	0	61.7036	0	69.5307	0	108.987	0	111.805
	Total Gamma Dose	4480.17	4107.13	0	4026.48	0	3296.68	0	3691.14	0	-	-	3702.31	0	3877.12	0	3386.35	0	4161.44	0	3786.26	0	3955.85	0	3748.85	0	3773.27	0	3781.09	0	3890.12	0	3649.78	0	4019.72	0	3668.35	0	3846.53	0	3871.33	0	3495.39	0	3771	0	4327.47	0	4189.98
Colon	Total Dose	0	0	0	0	0	0	0	0	0	0	0	0	0	0	0	0	0	0	0	0	0	0	0	0	0	0	0	0	0	0	0	0	0	0	0	0	0	0	0	0	0	0	0	0	0	0	0	0
	Total Neutron Dose	87.3617	77.5902	0	82.7953	0	44.2831	0	88.9251	0	190.171	0	49.7074	0	83.5019	0	41.4877	0	212.114	0	63.902	0	92.3557	0	86.4432	0	104.645	0	63.275	0	89.3379	0	47.1853	0	67.1275	0	88.5742	0	63.3839	0	160.516	0	61.7036	0	69.5307	0	108.987	0	111.805
	Total Gamma Dose	3909.86	4107.13	0	4026.48	0	3296.68	0	3691.14	0	4480.17	0	3702.31	0	3877.12	0	3386.35	0	4161.44	0	3786.26	0	3955.85	0	3748.85	0	3773.27	0	3781.09	0	3890.12	0	3649.78	0	4019.72	0	3668.35	0	3846.53	0	3871.33	0	3495.39	0	3771	0	4327.47	0	4189.98
Liver	Total Dose	0	0	0	0	0	0	0	0	0	0	0	0	0	0	0	0	0	0	0	-	-	0	0	0	0	0	0	0	0	0	0	0	0	0	0	0	0	0	0	0	0	0	0	0	0	0	0	0
	Total Neutron Dose	63.902	77.5902	0	82.7953	0	44.2831	0	88.9251	0	190.171	0	49.7074	0	83.5019	0	41.4877	0	212.114	0	-	-	92.3557	0	86.4432	0	104.645	0	63.275	0	89.3379	0	47.1853	0	67.1275	0	88.5742	0	63.3839	0	160.516	0	61.7036	0	69.5307	0	108.987	0	111.805
	Total Gamma Dose	3786.26	4107.13	0	4026.48	0	3296.68	0	3691.14	0	4480.17	0	3702.31	0	3877.12	0	3386.35	0	4161.44	0	-	-	3955.85	0	3748.85	0	3773.27	0	3781.09	0	3890.12	0	3649.78	0	4019.72	0	3668.35	0	3846.53	0	3871.33	0	3495.39	0	3771	0	4327.47	0	4189.98
Lungs	Total Dose	0	0	0	0	0	0	0	0	0	0	0	0	0	0	0	0	0	0	0	0	0	-	-	0	0	0	0	0	0	0	0	0	0	0	0	0	0	0	0	0	0	0	0	0	0	0	0	0
	Total Neutron Dose	92.3557	77.5902	0	82.7953	0	44.2831	0	88.9251	0	190.171	0	49.7074	0	83.5019	0	41.4877	0	212.114	0	63.902	0	-	-	86.4432	0	104.645	0	63.275	0	89.3379	0	47.1853	0	67.1275	0	88.5742	0	63.3839	0	160.516	0	61.7036	0	69.5307	0	108.987	0	111.805
	Total Gamma Dose	3955.85	4107.13	0	4026.48	0	3296.68	0	3691.14	0	4480.17	0	3702.31	0	3877.12	0	3386.35	0	4161.44	0	3786.26	0	-	-	3748.85	0	3773.27	0	3781.09	0	3890.12	0	3649.78	0	4019.72	0	3668.35	0	3846.53	0	3871.33	0	3495.39	0	3771	0	4327.47	0	4189.98
Stomach Wall	Total Dose	0	0	0	0	0	0	0	0	0	0	0	0	0	0	0	0	0	0	0	0	0	0	0	0	0	0	0	0	0	0	0	0	0	0	0	0	0	0	0	0	0	0	0	-	-	0	0	0
	Total Neutron Dose	69.5307	77.5902	0	82.7953	0	44.2831	0	88.9251	0	190.171	0	49.7074	0	83.5019	0	41.4877	0	212.114	0	63.902	0	92.3557	0	86.4432	0	104.645	0	63.275	0	89.3379	0	47.1853	0	67.1275	0	88.5742	0	63.3839	0	160.516	0	61.7036	0	-	-	108.987	0	111.805
	Total Gamma Dose	3771	4107.13	0	4026.48	0	3296.68	0	3691.14	0	4480.17	0	3702.31	0	3877.12	0	3386.35	0	4161.44	0	3786.26	0	3955.85	0	3748.85	0	3773.27	0	3781.09	0	3890.12	0	3649.78	0	4019.72	0	3668.35	0	3846.53	0	3871.33	0	3495.39	0	-	-	4327.47	0	4189.98
[truncated: 9 more columns]

## Sheet: Light-9P
			Surrogate organs
True organ			BoneSurface		ActiveMarrow		Adrenals		Brain		Breasts		GallBladderWall		HeartWall		Kidney		EyeLens		Liver		Lungs		LymphNodes		Muscle		Oesophagus		OralMucosa		Pancreas		Uterus/Prostate		SalivaryGlands		SmallIntestineWall		Skin		Spleen		StomachWall		Ovaries/Testes		Thymus
Organ	Dose Category	Dose (mGy)	Dose (mGy)	% diff.	Dose (mGy)	% diff.	Dose (mGy)	% diff.	Dose (mGy)	% diff.	Dose (mGy)	% diff.	Dose (mGy)	% diff.	Dose (mGy)	% diff.	Dose (mGy)	% diff.	Dose (mGy)	% diff.	Dose (mGy)	% diff.	Dose (mGy)	% diff.	Dose (mGy)	% diff.	Dose (mGy)	% diff.	Dose (mGy)	% diff.	Dose (mGy)	% diff.	Dose (mGy)	% diff.	Dose (mGy)	% diff.	Dose (mGy)	% diff.	Dose (mGy)	% diff.	Dose (mGy)	% diff.	Dose (mGy)	% diff.	Dose (mGy)	% diff.	Dose (mGy)	% diff.	Dose (mGy)
Breasts	Total Dose	0	0	0	0	0	0	0	0	0	-	-	0	0	0	0	0	0	0	0	0	0	0	0	0	0	0	0	0	0	0	0	0	0	0	0	0	0	0	0	0	0	0	0	0	0	0	0	0
	Total Neutron Dose	117.175	49.6556	0	54.4867	0	27.4403	0	57.168	0	-	-	35.9981	0	56.54	0	27.4593	0	121.647	0	45.6649	0	64.4402	0	57.5532	0	70.4076	0	43.2606	0	60.7835	0	32.7208	0	53.902	0	60.3025	0	50.4231	0	103.448	0	40.5005	0	48.3909	0	88.5325	0	77.3536
	Total Gamma Dose	3672.49	3487.33	0	3427.57	0	2840.29	0	3149.08	0	-	-	3028.12	0	3407.5	0	2786.32	0	3145.04	0	3205.2	0	3356.59	0	3178.45	0	3237.62	0	3115.69	0	3107.13	0	3115.39	0	3148.63	0	3210.16	0	3278.5	0	3303.23	0	3015.89	0	3308.72	0	3421.2	0	3471.89
Colon	Total Dose	0	0	0	0	0	0	0	0	0	0	0	0	0	0	0	0	0	0	0	0	0	0	0	0	0	0	0	0	0	0	0	0	0	0	0	0	0	0	0	0	0	0	0	0	0	0	0	0
	Total Neutron Dose	64.2241	49.6556	0	54.4867	0	27.4403	0	57.168	0	117.175	0	35.9981	0	56.54	0	27.4593	0	121.647	0	45.6649	0	64.4402	0	57.5532	0	70.4076	0	43.2606	0	60.7835	0	32.7208	0	53.902	0	60.3025	0	50.4231	0	103.448	0	40.5005	0	48.3909	0	88.5325	0	77.3536
	Total Gamma Dose	3356.33	3487.33	0	3427.57	0	2840.29	0	3149.08	0	3672.49	0	3028.12	0	3407.5	0	2786.32	0	3145.04	0	3205.2	0	3356.59	0	3178.45	0	3237.62	0	3115.69	0	3107.13	0	3115.39	0	3148.63	0	3210.16	0	3278.5	0	3303.23	0	3015.89	0	3308.72	0	3421.2	0	3471.89
Liver	Total Dose	0	0	0	0	0	0	0	0	0	0	0	0	0	0	0	0	0	0	0	-	-	0	0	0	0	0	0	0	0	0	0	0	0	0	0	0	0	0	0	0	0	0	0	0	0	0	0	0
	Total Neutron Dose	45.6649	49.6556	0	54.4867	0	27.4403	0	57.168	0	117.175	0	35.9981	0	56.54	0	27.4593	0	121.647	0	-	-	64.4402	0	57.5532	0	70.4076	0	43.2606	0	60.7835	0	32.7208	0	53.902	0	60.3025	0	50.4231	0	103.448	0	40.5005	0	48.3909	0	88.5325	0	77.3536
	Total Gamma Dose	3205.2	3487.33	0	3427.57	0	2840.29	0	3149.08	0	3672.49	0	3028.12	0	3407.5	0	2786.32	0	3145.04	0	-	-	3356.59	0	3178.45	0	3237.62	0	3115.69	0	3107.13	0	3115.39	0	3148.63	0	3210.16	0	3278.5	0	3303.23	0	3015.89	0	3308.72	0	3421.2	0	3471.89
Lungs	Total Dose	0	0	0	0	0	0	0	0	0	0	0	0	0	0	0	0	0	0	0	0	0	-	-	0	0	0	0	0	0	0	0	0	0	0	0	0	0	0	0	0	0	0	0	0	0	0	0	0
	Total Neutron Dose	64.4402	49.6556	0	54.4867	0	27.4403	0	57.168	0	117.175	0	35.9981	0	56.54	0	27.4593	0	121.647	0	45.6649	0	-	-	57.5532	0	70.4076	0	43.2606	0	60.7835	0	32.7208	0	53.902	0	60.3025	0	50.4231	0	103.448	0	40.5005	0	48.3909	0	88.5325	0	77.3536
	Total Gamma Dose	3356.59	3487.33	0	3427.57	0	2840.29	0	3149.08	0	3672.49	0	3028.12	0	3407.5	0	2786.32	0	3145.04	0	3205.2	0	-	-	3178.45	0	3237.62	0	3115.69	0	3107.13	0	3115.39	0	3148.63	0	3210.16	0	3278.5	0	3303.23	0	3015.89	0	3308.72	0	3421.2	0	3471.89
Stomach Wall	Total Dose	0	0	0	0	0	0	0	0	0	0	0	0	0	0	0	0	0	0	0	0	0	0	0	0	0	0	0	0	0	0	0	0	0	0	0	0	0	0	0	0	0	0	0	-	-	0	0	0
	Total Neutron Dose	48.3909	49.6556	0	54.4867	0	27.4403	0	57.168	0	117.175	0	35.9981	0	56.54	0	27.4593	0	121.647	0	45.6649	0	64.4402	0	57.5532	0	70.4076	0	43.2606	0	60.7835	0	32.7208	0	53.902	0	60.3025	0	50.4231	0	103.448	0	40.5005	0	-	-	88.5325	0	77.3536
	Total Gamma Dose	3308.72	3487.33	0	3427.57	0	2840.29	0	3149.08	0	3672.49	0	3028.12	0	3407.5	0	2786.32	0	3145.04	0	3205.2	0	3356.59	0	3178.45	0	3237.62	0	3115.69	0	3107.13	0	3115.39	0	3148.63	0	3210.16	0	3278.5	0	3303.23	0	3015.89	0	-	-	3421.2	0	3471.89
[truncated: 9 more columns]

## Sheet: Heavy-9P
			Surrogate organs
True organ			BoneSurface		ActiveMarrow		Adrenals		Brain		Breasts		GallBladderWall		HeartWall		Kidney		EyeLens		Liver		Lungs		LymphNodes		Muscle		Oesophagus		OralMucosa		Pancreas		Uterus/Prostate		SalivaryGlands		SmallIntestineWall		Skin		Spleen		StomachWall		Ovaries/Testes		Thymus
Organ	Dose Category	Dose (mGy)	Dose (mGy)	% diff.	Dose (mGy)	% diff.	Dose (mGy)	% diff.	Dose (mGy)	% diff.	Dose (mGy)	% diff.	Dose (mGy)	% diff.	Dose (mGy)	% diff.	Dose (mGy)	% diff.	Dose (mGy)	% diff.	Dose (mGy)	% diff.	Dose (mGy)	% diff.	Dose (mGy)	% diff.	Dose (mGy)	% diff.	Dose (mGy)	% diff.	Dose (mGy)	% diff.	Dose (mGy)	% diff.	Dose (mGy)	% diff.	Dose (mGy)	% diff.	Dose (mGy)	% diff.	Dose (mGy)	% diff.	Dose (mGy)	% diff.	Dose (mGy)	% diff.	Dose (mGy)	% diff.	Dose (mGy)
Breasts	Total Dose	0	0	0	0	0	0	0	0	0	-	-	0	0	0	0	0	0	0	0	0	0	0	0	0	0	0	0	0	0	0	0	0	0	0	0	0	0	0	0	0	0	0	0	0	0	0	0	0
	Total Neutron Dose	49.394	21.8722	0	24.7943	0	16.2041	0	24.3589	0	-	-	14.0456	0	20.0379	0	17.2988	0	48.9798	0	18.3193	0	25.9358	0	23.7292	0	32.0465	0	16.8889	0	23.542	0	14.4829	0	13.9348	0	24.2011	0	15.8827	0	46.5612	0	20.4844	0	16.6689	0	16.9766	0	23.8149
	Total Gamma Dose	1357.61	1440.9	0	1411.56	0	1163.17	0	1319.67	0	-	-	1301.68	0	1329.53	0	1175.9	0	1576.14	0	1295.41	0	1364.16	0	1291.07	0	1313.26	0	1253.78	0	1355.05	0	1203.45	0	1272.75	0	1322.24	0	1309.4	0	1338.33	0	1204.28	0	1282	0	1520.88	0	1380.19
Colon	Total Dose	0	0	0	0	0	0	0	0	0	0	0	0	0	0	0	0	0	0	0	0	0	0	0	0	0	0	0	0	0	0	0	0	0	0	0	0	0	0	0	0	0	0	0	0	0	0	0	0
	Total Neutron Dose	21.4049	21.8722	0	24.7943	0	16.2041	0	24.3589	0	49.394	0	14.0456	0	20.0379	0	17.2988	0	48.9798	0	18.3193	0	25.9358	0	23.7292	0	32.0465	0	16.8889	0	23.542	0	14.4829	0	13.9348	0	24.2011	0	15.8827	0	46.5612	0	20.4844	0	16.6689	0	16.9766	0	23.8149
	Total Gamma Dose	1330.9	1440.9	0	1411.56	0	1163.17	0	1319.67	0	1357.61	0	1301.68	0	1329.53	0	1175.9	0	1576.14	0	1295.41	0	1364.16	0	1291.07	0	1313.26	0	1253.78	0	1355.05	0	1203.45	0	1272.75	0	1322.24	0	1309.4	0	1338.33	0	1204.28	0	1282	0	1520.88	0	1380.19
Liver	Total Dose	0	0	0	0	0	0	0	0	0	0	0	0	0	0	0	0	0	0	0	-	-	0	0	0	0	0	0	0	0	0	0	0	0	0	0	0	0	0	0	0	0	0	0	0	0	0	0	0
	Total Neutron Dose	18.3193	21.8722	0	24.7943	0	16.2041	0	24.3589	0	49.394	0	14.0456	0	20.0379	0	17.2988	0	48.9798	0	-	-	25.9358	0	23.7292	0	32.0465	0	16.8889	0	23.542	0	14.4829	0	13.9348	0	24.2011	0	15.8827	0	46.5612	0	20.4844	0	16.6689	0	16.9766	0	23.8149
	Total Gamma Dose	1295.41	1440.9	0	1411.56	0	1163.17	0	1319.67	0	1357.61	0	1301.68	0	1329.53	0	1175.9	0	1576.14	0	-	-	1364.16	0	1291.07	0	1313.26	0	1253.78	0	1355.05	0	1203.45	0	1272.75	0	1322.24	0	1309.4	0	1338.33	0	1204.28	0	1282	0	1520.88	0	1380.19
Lungs	Total Dose	0	0	0	0	0	0	0	0	0	0	0	0	0	0	0	0	0	0	0	0	0	-	-	0	0	0	0	0	0	0	0	0	0	0	0	0	0	0	0	0	0	0	0	0	0	0	0	0
	Total Neutron Dose	25.9358	21.8722	0	24.7943	0	16.2041	0	24.3589	0	49.394	0	14.0456	0	20.0379	0	17.2988	0	48.9798	0	18.3193	0	-	-	23.7292	0	32.0465	0	16.8889	0	23.542	0	14.4829	0	13.9348	0	24.2011	0	15.8827	0	46.5612	0	20.4844	0	16.6689	0	16.9766	0	23.8149
	Total Gamma Dose	1364.16	1440.9	0	1411.56	0	1163.17	0	1319.67	0	1357.61	0	1301.68	0	1329.53	0	1175.9	0	1576.14	0	1295.41	0	-	-	1291.07	0	1313.26	0	1253.78	0	1355.05	0	1203.45	0	1272.75	0	1322.24	0	1309.4	0	1338.33	0	1204.28	0	1282	0	1520.88	0	1380.19
Stomach Wall	Total Dose	0	0	0	0	0	0	0	0	0	0	0	0	0	0	0	0	0	0	0	0	0	0	0	0	0	0	0	0	0	0	0	0	0	0	0	0	0	0	0	0	0	0	0	-	-	0	0	0
	Total Neutron Dose	16.6689	21.8722	0	24.7943	0	16.2041	0	24.3589	0	49.394	0	14.0456	0	20.0379	0	17.2988	0	48.9798	0	18.3193	0	25.9358	0	23.7292	0	32.0465	0	16.8889	0	23.542	0	14.4829	0	13.9348	0	24.2011	0	15.8827	0	46.5612	0	20.4844	0	-	-	16.9766	0	23.8149
	Total Gamma Dose	1282	1440.9	0	1411.56	0	1163.17	0	1319.67	0	1357.61	0	1301.68	0	1329.53	0	1175.9	0	1576.14	0	1295.41	0	1364.16	0	1291.07	0	1313.26	0	1253.78	0	1355.05	0	1203.45	0	1272.75	0	1322.24	0	1309.4	0	1338.33	0	1204.28	0	-	-	1520.88	0	1380.19
[truncated: 9 more columns]

## Sheet: Light-GLOBE
			Surrogate organs
True organ			BoneSurface		ActiveMarrow		Adrenals		Brain		Breasts		GallBladderWall		HeartWall		Kidney		EyeLens		Liver		Lungs		LymphNodes		Muscle		Oesophagus		OralMucosa		Pancreas		Uterus/Prostate		SalivaryGlands		SmallIntestineWall		Skin		Spleen		StomachWall		Ovaries/Testes		Thymus
Organ	Dose Category	Dose (mGy)	Dose (mGy)	% diff.	Dose (mGy)	% diff.	Dose (mGy)	% diff.	Dose (mGy)	% diff.	Dose (mGy)	% diff.	Dose (mGy)	% diff.	Dose (mGy)	% diff.	Dose (mGy)	% diff.	Dose (mGy)	% diff.	Dose (mGy)	% diff.	Dose (mGy)	% diff.	Dose (mGy)	% diff.	Dose (mGy)	% diff.	Dose (mGy)	% diff.	Dose (mGy)	% diff.	Dose (mGy)	% diff.	Dose (mGy)	% diff.	Dose (mGy)	% diff.	Dose (mGy)	% diff.	Dose (mGy)	% diff.	Dose (mGy)	% diff.	Dose (mGy)	% diff.	Dose (mGy)	% diff.	Dose (mGy)
Breasts	Total Dose	0	0	0	0	0	0	0	0	0	-	-	0	0	0	0	0	0	0	0	0	0	0	0	0	0	0	0	0	0	0	0	0	0	0	0	0	0	0	0	0	0	0	0	0	0	0	0	0
	Total Neutron Dose	206.1	68.0724	0	72.7941	0	37.0402	0	76.6315	0	-	-	41.7094	0	77.9563	0	39.3799	0	166.866	0	59.3979	0	83.6031	0	78.9274	0	93.6867	0	56.9141	0	83.882	0	43.4314	0	66.5643	0	77.9016	0	59.6572	0	142.401	0	53.5595	0	60.9946	0	87.731	0	105.557
	Total Gamma Dose	4109.38	3967.76	0	3894.86	0	3200.33	0	3573.09	0	-	-	3587.18	0	3890.96	0	3265.3	0	4366.34	0	3630.38	0	3793.62	0	3602	0	3666.55	0	3538.77	0	3685.82	0	3424.28	0	3701.69	0	3573.72	0	3777.64	0	3718.63	0	3463.12	0	3713.34	0	3791.81	0	3958.59
Colon	Total Dose	0	0	0	0	0	0	0	0	0	0	0	0	0	0	0	0	0	0	0	0	0	0	0	0	0	0	0	0	0	0	0	0	0	0	0	0	0	0	0	0	0	0	0	0	0	0	0	0
	Total Neutron Dose	81.3783	68.0724	0	72.7941	0	37.0402	0	76.6315	0	206.1	0	41.7094	0	77.9563	0	39.3799	0	166.866	0	59.3979	0	83.6031	0	78.9274	0	93.6867	0	56.9141	0	83.882	0	43.4314	0	66.5643	0	77.9016	0	59.6572	0	142.401	0	53.5595	0	60.9946	0	87.731	0	105.557
	Total Gamma Dose	3808.73	3967.76	0	3894.86	0	3200.33	0	3573.09	0	4109.38	0	3587.18	0	3890.96	0	3265.3	0	4366.34	0	3630.38	0	3793.62	0	3602	0	3666.55	0	3538.77	0	3685.82	0	3424.28	0	3701.69	0	3573.72	0	3777.64	0	3718.63	0	3463.12	0	3713.34	0	3791.81	0	3958.59
Liver	Total Dose	0	0	0	0	0	0	0	0	0	0	0	0	0	0	0	0	0	0	0	-	-	0	0	0	0	0	0	0	0	0	0	0	0	0	0	0	0	0	0	0	0	0	0	0	0	0	0	0
	Total Neutron Dose	59.3979	68.0724	0	72.7941	0	37.0402	0	76.6315	0	206.1	0	41.7094	0	77.9563	0	39.3799	0	166.866	0	-	-	83.6031	0	78.9274	0	93.6867	0	56.9141	0	83.882	0	43.4314	0	66.5643	0	77.9016	0	59.6572	0	142.401	0	53.5595	0	60.9946	0	87.731	0	105.557
	Total Gamma Dose	3630.38	3967.76	0	3894.86	0	3200.33	0	3573.09	0	4109.38	0	3587.18	0	3890.96	0	3265.3	0	4366.34	0	-	-	3793.62	0	3602	0	3666.55	0	3538.77	0	3685.82	0	3424.28	0	3701.69	0	3573.72	0	3777.64	0	3718.63	0	3463.12	0	3713.34	0	3791.81	0	3958.59
Lungs	Total Dose	0	0	0	0	0	0	0	0	0	0	0	0	0	0	0	0	0	0	0	0	0	-	-	0	0	0	0	0	0	0	0	0	0	0	0	0	0	0	0	0	0	0	0	0	0	0	0	0
	Total Neutron Dose	83.6031	68.0724	0	72.7941	0	37.0402	0	76.6315	0	206.1	0	41.7094	0	77.9563	0	39.3799	0	166.866	0	59.3979	0	-	-	78.9274	0	93.6867	0	56.9141	0	83.882	0	43.4314	0	66.5643	0	77.9016	0	59.6572	0	142.401	0	53.5595	0	60.9946	0	87.731	0	105.557
	Total Gamma Dose	3793.62	3967.76	0	3894.86	0	3200.33	0	3573.09	0	4109.38	0	3587.18	0	3890.96	0	3265.3	0	4366.34	0	3630.38	0	-	-	3602	0	3666.55	0	3538.77	0	3685.82	0	3424.28	0	3701.69	0	3573.72	0	3777.64	0	3718.63	0	3463.12	0	3713.34	0	3791.81	0	3958.59
Stomach Wall	Total Dose	0	0	0	0	0	0	0	0	0	0	0	0	0	0	0	0	0	0	0	0	0	0	0	0	0	0	0	0	0	0	0	0	0	0	0	0	0	0	0	0	0	0	0	-	-	0	0	0
	Total Neutron Dose	60.9946	68.0724	0	72.7941	0	37.0402	0	76.6315	0	206.1	0	41.7094	0	77.9563	0	39.3799	0	166.866	0	59.3979	0	83.6031	0	78.9274	0	93.6867	0	56.9141	0	83.882	0	43.4314	0	66.5643	0	77.9016	0	59.6572	0	142.401	0	53.5595	0	-	-	87.731	0	105.557
	Total Gamma Dose	3713.34	3967.76	0	3894.86	0	3200.33	0	3573.09	0	4109.38	0	3587.18	0	3890.96	0	3265.3	0	4366.34	0	3630.38	0	3793.62	0	3602	0	3666.55	0	3538.77	0	3685.82	0	3424.28	0	3701.69	0	3573.72	0	3777.64	0	3718.63	0	3463.12	0	-	-	3791.81	0	3958.59
[truncated: 9 more columns]

## Sheet: Heavy-GLOBE
			Surrogate organs
True organ			BoneSurface		ActiveMarrow		Adrenals		Brain		Breasts		GallBladderWall		HeartWall		Kidney		EyeLens		Liver		Lungs		LymphNodes		Muscle		Oesophagus		OralMucosa		Pancreas		Uterus/Prostate		SalivaryGlands		SmallIntestineWall		Skin		Spleen		StomachWall		Ovaries/Testes		Thymus
Organ	Dose Category	Dose (mGy)	Dose (mGy)	% diff.	Dose (mGy)	% diff.	Dose (mGy)	% diff.	Dose (mGy)	% diff.	Dose (mGy)	% diff.	Dose (mGy)	% diff.	Dose (mGy)	% diff.	Dose (mGy)	% diff.	Dose (mGy)	% diff.	Dose (mGy)	% diff.	Dose (mGy)	% diff.	Dose (mGy)	% diff.	Dose (mGy)	% diff.	Dose (mGy)	% diff.	Dose (mGy)	% diff.	Dose (mGy)	% diff.	Dose (mGy)	% diff.	Dose (mGy)	% diff.	Dose (mGy)	% diff.	Dose (mGy)	% diff.	Dose (mGy)	% diff.	Dose (mGy)	% diff.	Dose (mGy)	% diff.	Dose (mGy)
Breasts	Total Dose	0	0	0	0	0	0	0	0	0	-	-	0	0	0	0	0	0	0	0	0	0	0	0	0	0	0	0	0	0	0	0	0	0	0	0	0	0	0	0	0	0	0	0	0	0	0	0	0
	Total Neutron Dose	48.6856	28.9495	0	32.4113	0	21.3224	0	33.882	0	-	-	14.5154	0	24.6713	0	18.164	0	44.8236	0	19.9528	0	31.2074	0	29.6269	0	38.7094	0	22.8733	0	25.07	0	17.1025	0	21.3172	0	31.258	0	18.4838	0	59.8258	0	26.526	0	19.4224	0	28.7907	0	32.113
	Total Gamma Dose	1359.99	1466.34	0	1434.96	0	1163.1	0	1336.82	0	-	-	1231.57	0	1356.02	0	1225.4	0	1314.88	0	1285.97	0	1360.65	0	1298.17	0	1323.13	0	1347.64	0	1368.13	0	1242.51	0	1323.43	0	1331.27	0	1286.24	0	1351.49	0	1227.28	0	1288.13	0	1368.69	0	1440.65
Colon	Total Dose	0	0	0	0	0	0	0	0	0	0	0	0	0	0	0	0	0	0	0	0	0	0	0	0	0	0	0	0	0	0	0	0	0	0	0	0	0	0	0	0	0	0	0	0	0	0	0	0
	Total Neutron Dose	24.3035	28.9495	0	32.4113	0	21.3224	0	33.882	0	48.6856	0	14.5154	0	24.6713	0	18.164	0	44.8236	0	19.9528	0	31.2074	0	29.6269	0	38.7094	0	22.8733	0	25.07	0	17.1025	0	21.3172	0	31.258	0	18.4838	0	59.8258	0	26.526	0	19.4224	0	28.7907	0	32.113
	Total Gamma Dose	1299.51	1466.34	0	1434.96	0	1163.1	0	1336.82	0	1359.99	0	1231.57	0	1356.02	0	1225.4	0	1314.88	0	1285.97	0	1360.65	0	1298.17	0	1323.13	0	1347.64	0	1368.13	0	1242.51	0	1323.43	0	1331.27	0	1286.24	0	1351.49	0	1227.28	0	1288.13	0	1368.69	0	1440.65
Liver	Total Dose	0	0	0	0	0	0	0	0	0	0	0	0	0	0	0	0	0	0	0	-	-	0	0	0	0	0	0	0	0	0	0	0	0	0	0	0	0	0	0	0	0	0	0	0	0	0	0	0
	Total Neutron Dose	19.9528	28.9495	0	32.4113	0	21.3224	0	33.882	0	48.6856	0	14.5154	0	24.6713	0	18.164	0	44.8236	0	-	-	31.2074	0	29.6269	0	38.7094	0	22.8733	0	25.07	0	17.1025	0	21.3172	0	31.258	0	18.4838	0	59.8258	0	26.526	0	19.4224	0	28.7907	0	32.113
	Total Gamma Dose	1285.97	1466.34	0	1434.96	0	1163.1	0	1336.82	0	1359.99	0	1231.57	0	1356.02	0	1225.4	0	1314.88	0	-	-	1360.65	0	1298.17	0	1323.13	0	1347.64	0	1368.13	0	1242.51	0	1323.43	0	1331.27	0	1286.24	0	1351.49	0	1227.28	0	1288.13	0	1368.69	0	1440.65
Lungs	Total Dose	0	0	0	0	0	0	0	0	0	0	0	0	0	0	0	0	0	0	0	0	0	-	-	0	0	0	0	0	0	0	0	0	0	0	0	0	0	0	0	0	0	0	0	0	0	0	0	0
	Total Neutron Dose	31.2074	28.9495	0	32.4113	0	21.3224	0	33.882	0	48.6856	0	14.5154	0	24.6713	0	18.164	0	44.8236	0	19.9528	0	-	-	29.6269	0	38.7094	0	22.8733	0	25.07	0	17.1025	0	21.3172	0	31.258	0	18.4838	0	59.8258	0	26.526	0	19.4224	0	28.7907	0	32.113
	Total Gamma Dose	1360.65	1466.34	0	1434.96	0	1163.1	0	1336.82	0	1359.99	0	1231.57	0	1356.02	0	1225.4	0	1314.88	0	1285.97	0	-	-	1298.17	0	1323.13	0	1347.64	0	1368.13	0	1242.51	0	1323.43	0	1331.27	0	1286.24	0	1351.49	0	1227.28	0	1288.13	0	1368.69	0	1440.65
Stomach Wall	Total Dose	0	0	0	0	0	0	0	0	0	0	0	0	0	0	0	0	0	0	0	0	0	0	0	0	0	0	0	0	0	0	0	0	0	0	0	0	0	0	0	0	0	0	0	-	-	0	0	0
	Total Neutron Dose	19.4224	28.9495	0	32.4113	0	21.3224	0	33.882	0	48.6856	0	14.5154	0	24.6713	0	18.164	0	44.8236	0	19.9528	0	31.2074	0	29.6269	0	38.7094	0	22.8733	0	25.07	0	17.1025	0	21.3172	0	31.258	0	18.4838	0	59.8258	0	26.526	0	-	-	28.7907	0	32.113
	Total Gamma Dose	1288.13	1466.34	0	1434.96	0	1163.1	0	1336.82	0	1359.99	0	1231.57	0	1356.02	0	1225.4	0	1314.88	0	1285.97	0	1360.65	0	1298.17	0	1323.13	0	1347.64	0	1368.13	0	1242.51	0	1323.43	0	1331.27	0	1286.24	0	1351.49	0	1227.28	0	-	-	1368.69	0	1440.65
[truncated: 9 more columns]
