# Supplementary material for: Japanese pediatric and adult atomic bomb survivor dosimetry: potential improvements using the J45 phantom series and modern Monte Carlo transport
Source: Radiat Environ Biophys. 2021 Oct 30;61(1):73–86. doi: 10.1007/s00411-021-00946-2 (PMC8897329; doi:10.1007/s00411-021-00946-2)
Supplement: Supplementary file 1 — Supplementary file1 (ZIP 2974 KB) [file 411_2021_946_MOESM1_ESM.zip › _supplementary/comprehensive surrogacy/Table_05m_Hiroshima_1500m.xlsx]

## Sheet: IO
			Surrogate organs
True organ			BoneSurface		ActiveMarrow		Adrenals		Brain		Breasts		GallBladderWall		HeartWall		Kidney		EyeLens		Liver		Lungs		LymphNodes		Muscle		Oesophagus		OralMucosa		Pancreas		Uterus/Prostate		SalivaryGlands		SmallIntestineWall		Skin		Spleen		StomachWall		Ovaries/Testes		Thymus
Organ	Dose Category	Dose (mGy)	Dose (mGy)	% diff.	Dose (mGy)	% diff.	Dose (mGy)	% diff.	Dose (mGy)	% diff.	Dose (mGy)	% diff.	Dose (mGy)	% diff.	Dose (mGy)	% diff.	Dose (mGy)	% diff.	Dose (mGy)	% diff.	Dose (mGy)	% diff.	Dose (mGy)	% diff.	Dose (mGy)	% diff.	Dose (mGy)	% diff.	Dose (mGy)	% diff.	Dose (mGy)	% diff.	Dose (mGy)	% diff.	Dose (mGy)	% diff.	Dose (mGy)	% diff.	Dose (mGy)	% diff.	Dose (mGy)	% diff.	Dose (mGy)	% diff.	Dose (mGy)	% diff.	Dose (mGy)	% diff.	Dose (mGy)
Breasts	Total Dose	0	0	0	0	0	0	0	0	0	-	-	0	0	0	0	0	0	0	0	0	0	0	0	0	0	0	0	0	0	0	0	0	0	0	0	0	0	0	0	0	0	0	0	0	0	0	0	0
	Total Neutron Dose	7.2147	3.03078	0	3.16449	0	1.85281	0	3.3554	0	-	-	2.26735	0	3.42405	0	1.83449	0	7.96309	0	2.68274	0	3.68733	0	3.45851	0	3.97143	0	2.57753	0	3.30846	0	2.15149	0	2.60035	0	3.26374	0	2.7656	0	5.79489	0	2.43393	0	2.82406	0	4.38048	0	4.54288
	Total Gamma Dose	512.508	503.332	0	494.464	0	389.586	0	456.633	0	-	-	459.19	0	487.988	0	433.672	0	539.274	0	468.443	0	488.856	0	464.905	0	473.001	0	459.616	0	491.423	0	451.503	0	462.972	0	469.037	0	480.082	0	478.432	0	437.68	0	476.254	0	506.883	0	507.732
Colon	Total Dose	0	0	0	0	0	0	0	0	0	0	0	0	0	0	0	0	0	0	0	0	0	0	0	0	0	0	0	0	0	0	0	0	0	0	0	0	0	0	0	0	0	0	0	0	0	0	0	0
	Total Neutron Dose	3.52304	3.03078	0	3.16449	0	1.85281	0	3.3554	0	7.2147	0	2.26735	0	3.42405	0	1.83449	0	7.96309	0	2.68274	0	3.68733	0	3.45851	0	3.97143	0	2.57753	0	3.30846	0	2.15149	0	2.60035	0	3.26374	0	2.7656	0	5.79489	0	2.43393	0	2.82406	0	4.38048	0	4.54288
	Total Gamma Dose	482.164	503.332	0	494.464	0	389.586	0	456.633	0	512.508	0	459.19	0	487.988	0	433.672	0	539.274	0	468.443	0	488.856	0	464.905	0	473.001	0	459.616	0	491.423	0	451.503	0	462.972	0	469.037	0	480.082	0	478.432	0	437.68	0	476.254	0	506.883	0	507.732
Liver	Total Dose	0	0	0	0	0	0	0	0	0	0	0	0	0	0	0	0	0	0	0	-	-	0	0	0	0	0	0	0	0	0	0	0	0	0	0	0	0	0	0	0	0	0	0	0	0	0	0	0
	Total Neutron Dose	2.68274	3.03078	0	3.16449	0	1.85281	0	3.3554	0	7.2147	0	2.26735	0	3.42405	0	1.83449	0	7.96309	0	-	-	3.68733	0	3.45851	0	3.97143	0	2.57753	0	3.30846	0	2.15149	0	2.60035	0	3.26374	0	2.7656	0	5.79489	0	2.43393	0	2.82406	0	4.38048	0	4.54288
	Total Gamma Dose	468.443	503.332	0	494.464	0	389.586	0	456.633	0	512.508	0	459.19	0	487.988	0	433.672	0	539.274	0	-	-	488.856	0	464.905	0	473.001	0	459.616	0	491.423	0	451.503	0	462.972	0	469.037	0	480.082	0	478.432	0	437.68	0	476.254	0	506.883	0	507.732
Lungs	Total Dose	0	0	0	0	0	0	0	0	0	0	0	0	0	0	0	0	0	0	0	0	0	-	-	0	0	0	0	0	0	0	0	0	0	0	0	0	0	0	0	0	0	0	0	0	0	0	0	0
	Total Neutron Dose	3.68733	3.03078	0	3.16449	0	1.85281	0	3.3554	0	7.2147	0	2.26735	0	3.42405	0	1.83449	0	7.96309	0	2.68274	0	-	-	3.45851	0	3.97143	0	2.57753	0	3.30846	0	2.15149	0	2.60035	0	3.26374	0	2.7656	0	5.79489	0	2.43393	0	2.82406	0	4.38048	0	4.54288
	Total Gamma Dose	488.856	503.332	0	494.464	0	389.586	0	456.633	0	512.508	0	459.19	0	487.988	0	433.672	0	539.274	0	468.443	0	-	-	464.905	0	473.001	0	459.616	0	491.423	0	451.503	0	462.972	0	469.037	0	480.082	0	478.432	0	437.68	0	476.254	0	506.883	0	507.732
Stomach Wall	Total Dose	0	0	0	0	0	0	0	0	0	0	0	0	0	0	0	0	0	0	0	0	0	0	0	0	0	0	0	0	0	0	0	0	0	0	0	0	0	0	0	0	0	0	0	-	-	0	0	0
	Total Neutron Dose	2.82406	3.03078	0	3.16449	0	1.85281	0	3.3554	0	7.2147	0	2.26735	0	3.42405	0	1.83449	0	7.96309	0	2.68274	0	3.68733	0	3.45851	0	3.97143	0	2.57753	0	3.30846	0	2.15149	0	2.60035	0	3.26374	0	2.7656	0	5.79489	0	2.43393	0	-	-	4.38048	0	4.54288
	Total Gamma Dose	476.254	503.332	0	494.464	0	389.586	0	456.633	0	512.508	0	459.19	0	487.988	0	433.672	0	539.274	0	468.443	0	488.856	0	464.905	0	473.001	0	459.616	0	491.423	0	451.503	0	462.972	0	469.037	0	480.082	0	478.432	0	437.68	0	-	-	506.883	0	507.732
[truncated: 9 more columns]

## Sheet: Light-9P
			Surrogate organs
True organ			BoneSurface		ActiveMarrow		Adrenals		Brain		Breasts		GallBladderWall		HeartWall		Kidney		EyeLens		Liver		Lungs		LymphNodes		Muscle		Oesophagus		OralMucosa		Pancreas		Uterus/Prostate		SalivaryGlands		SmallIntestineWall		Skin		Spleen		StomachWall		Ovaries/Testes		Thymus
Organ	Dose Category	Dose (mGy)	Dose (mGy)	% diff.	Dose (mGy)	% diff.	Dose (mGy)	% diff.	Dose (mGy)	% diff.	Dose (mGy)	% diff.	Dose (mGy)	% diff.	Dose (mGy)	% diff.	Dose (mGy)	% diff.	Dose (mGy)	% diff.	Dose (mGy)	% diff.	Dose (mGy)	% diff.	Dose (mGy)	% diff.	Dose (mGy)	% diff.	Dose (mGy)	% diff.	Dose (mGy)	% diff.	Dose (mGy)	% diff.	Dose (mGy)	% diff.	Dose (mGy)	% diff.	Dose (mGy)	% diff.	Dose (mGy)	% diff.	Dose (mGy)	% diff.	Dose (mGy)	% diff.	Dose (mGy)	% diff.	Dose (mGy)
Breasts	Total Dose	0	0	0	0	0	0	0	0	0	-	-	0	0	0	0	0	0	0	0	0	0	0	0	0	0	0	0	0	0	0	0	0	0	0	0	0	0	0	0	0	0	0	0	0	0	0	0	0
	Total Neutron Dose	4.88926	2.09544	0	2.2132	0	1.14028	0	2.2995	0	-	-	1.43	0	2.46862	0	1.24006	0	3.54331	0	1.96727	0	2.56741	0	2.44678	0	2.83053	0	1.93841	0	2.60143	0	1.57989	0	3.12145	0	2.52869	0	2.14706	0	3.93216	0	1.76635	0	2.08412	0	3.705	0	3.10526
	Total Gamma Dose	426.013	442.347	0	437.079	0	341.773	0	401.533	0	-	-	388.981	0	436.637	0	362.879	0	516.65	0	412.951	0	429.387	0	417.784	0	418.857	0	406.867	0	423.035	0	406.067	0	444.351	0	400.972	0	424.378	0	423.56	0	385.953	0	421.725	0	454.417	0	450.652
Colon	Total Dose	0	0	0	0	0	0	0	0	0	0	0	0	0	0	0	0	0	0	0	0	0	0	0	0	0	0	0	0	0	0	0	0	0	0	0	0	0	0	0	0	0	0	0	0	0	0	0	0
	Total Neutron Dose	2.69579	2.09544	0	2.2132	0	1.14028	0	2.2995	0	4.88926	0	1.43	0	2.46862	0	1.24006	0	3.54331	0	1.96727	0	2.56741	0	2.44678	0	2.83053	0	1.93841	0	2.60143	0	1.57989	0	3.12145	0	2.52869	0	2.14706	0	3.93216	0	1.76635	0	2.08412	0	3.705	0	3.10526
	Total Gamma Dose	433.624	442.347	0	437.079	0	341.773	0	401.533	0	426.013	0	388.981	0	436.637	0	362.879	0	516.65	0	412.951	0	429.387	0	417.784	0	418.857	0	406.867	0	423.035	0	406.067	0	444.351	0	400.972	0	424.378	0	423.56	0	385.953	0	421.725	0	454.417	0	450.652
Liver	Total Dose	0	0	0	0	0	0	0	0	0	0	0	0	0	0	0	0	0	0	0	-	-	0	0	0	0	0	0	0	0	0	0	0	0	0	0	0	0	0	0	0	0	0	0	0	0	0	0	0
	Total Neutron Dose	1.96727	2.09544	0	2.2132	0	1.14028	0	2.2995	0	4.88926	0	1.43	0	2.46862	0	1.24006	0	3.54331	0	-	-	2.56741	0	2.44678	0	2.83053	0	1.93841	0	2.60143	0	1.57989	0	3.12145	0	2.52869	0	2.14706	0	3.93216	0	1.76635	0	2.08412	0	3.705	0	3.10526
	Total Gamma Dose	412.951	442.347	0	437.079	0	341.773	0	401.533	0	426.013	0	388.981	0	436.637	0	362.879	0	516.65	0	-	-	429.387	0	417.784	0	418.857	0	406.867	0	423.035	0	406.067	0	444.351	0	400.972	0	424.378	0	423.56	0	385.953	0	421.725	0	454.417	0	450.652
Lungs	Total Dose	0	0	0	0	0	0	0	0	0	0	0	0	0	0	0	0	0	0	0	0	0	-	-	0	0	0	0	0	0	0	0	0	0	0	0	0	0	0	0	0	0	0	0	0	0	0	0	0
	Total Neutron Dose	2.56741	2.09544	0	2.2132	0	1.14028	0	2.2995	0	4.88926	0	1.43	0	2.46862	0	1.24006	0	3.54331	0	1.96727	0	-	-	2.44678	0	2.83053	0	1.93841	0	2.60143	0	1.57989	0	3.12145	0	2.52869	0	2.14706	0	3.93216	0	1.76635	0	2.08412	0	3.705	0	3.10526
	Total Gamma Dose	429.387	442.347	0	437.079	0	341.773	0	401.533	0	426.013	0	388.981	0	436.637	0	362.879	0	516.65	0	412.951	0	-	-	417.784	0	418.857	0	406.867	0	423.035	0	406.067	0	444.351	0	400.972	0	424.378	0	423.56	0	385.953	0	421.725	0	454.417	0	450.652
Stomach Wall	Total Dose	0	0	0	0	0	0	0	0	0	0	0	0	0	0	0	0	0	0	0	0	0	0	0	0	0	0	0	0	0	0	0	0	0	0	0	0	0	0	0	0	0	0	0	-	-	0	0	0
	Total Neutron Dose	2.08412	2.09544	0	2.2132	0	1.14028	0	2.2995	0	4.88926	0	1.43	0	2.46862	0	1.24006	0	3.54331	0	1.96727	0	2.56741	0	2.44678	0	2.83053	0	1.93841	0	2.60143	0	1.57989	0	3.12145	0	2.52869	0	2.14706	0	3.93216	0	1.76635	0	-	-	3.705	0	3.10526
	Total Gamma Dose	421.725	442.347	0	437.079	0	341.773	0	401.533	0	426.013	0	388.981	0	436.637	0	362.879	0	516.65	0	412.951	0	429.387	0	417.784	0	418.857	0	406.867	0	423.035	0	406.067	0	444.351	0	400.972	0	424.378	0	423.56	0	385.953	0	-	-	454.417	0	450.652
[truncated: 9 more columns]

## Sheet: Heavy-9P
			Surrogate organs
True organ			BoneSurface		ActiveMarrow		Adrenals		Brain		Breasts		GallBladderWall		HeartWall		Kidney		EyeLens		Liver		Lungs		LymphNodes		Muscle		Oesophagus		OralMucosa		Pancreas		Uterus/Prostate		SalivaryGlands		SmallIntestineWall		Skin		Spleen		StomachWall		Ovaries/Testes		Thymus
Organ	Dose Category	Dose (mGy)	Dose (mGy)	% diff.	Dose (mGy)	% diff.	Dose (mGy)	% diff.	Dose (mGy)	% diff.	Dose (mGy)	% diff.	Dose (mGy)	% diff.	Dose (mGy)	% diff.	Dose (mGy)	% diff.	Dose (mGy)	% diff.	Dose (mGy)	% diff.	Dose (mGy)	% diff.	Dose (mGy)	% diff.	Dose (mGy)	% diff.	Dose (mGy)	% diff.	Dose (mGy)	% diff.	Dose (mGy)	% diff.	Dose (mGy)	% diff.	Dose (mGy)	% diff.	Dose (mGy)	% diff.	Dose (mGy)	% diff.	Dose (mGy)	% diff.	Dose (mGy)	% diff.	Dose (mGy)	% diff.	Dose (mGy)
Breasts	Total Dose	0	0	0	0	0	0	0	0	0	-	-	0	0	0	0	0	0	0	0	0	0	0	0	0	0	0	0	0	0	0	0	0	0	0	0	0	0	0	0	0	0	0	0	0	0	0	0	0
	Total Neutron Dose	1.51947	0.886148	0	0.969227	0	0.641661	0	1.03838	0	-	-	0.518465	0	0.785998	0	0.611221	0	1.44101	0	0.725422	0	1.0267	0	0.906453	0	1.20387	0	0.74743	0	0.858507	0	0.523331	0	0.65019	0	1.01929	0	0.655505	0	1.69799	0	0.785009	0	0.656904	0	0.794157	0	0.967372
	Total Gamma Dose	162.712	161.404	0	158.461	0	136.329	0	148.882	0	-	-	146.988	0	153.819	0	136.828	0	175.768	0	149.415	0	156.756	0	149.753	0	151.341	0	145.216	0	148.195	0	140.214	0	140.448	0	148.309	0	150.585	0	153.751	0	141.318	0	145.976	0	159.556	0	160.2
Colon	Total Dose	0	0	0	0	0	0	0	0	0	0	0	0	0	0	0	0	0	0	0	0	0	0	0	0	0	0	0	0	0	0	0	0	0	0	0	0	0	0	0	0	0	0	0	0	0	0	0	0
	Total Neutron Dose	0.848315	0.886148	0	0.969227	0	0.641661	0	1.03838	0	1.51947	0	0.518465	0	0.785998	0	0.611221	0	1.44101	0	0.725422	0	1.0267	0	0.906453	0	1.20387	0	0.74743	0	0.858507	0	0.523331	0	0.65019	0	1.01929	0	0.655505	0	1.69799	0	0.785009	0	0.656904	0	0.794157	0	0.967372
	Total Gamma Dose	152.803	161.404	0	158.461	0	136.329	0	148.882	0	162.712	0	146.988	0	153.819	0	136.828	0	175.768	0	149.415	0	156.756	0	149.753	0	151.341	0	145.216	0	148.195	0	140.214	0	140.448	0	148.309	0	150.585	0	153.751	0	141.318	0	145.976	0	159.556	0	160.2
Liver	Total Dose	0	0	0	0	0	0	0	0	0	0	0	0	0	0	0	0	0	0	0	-	-	0	0	0	0	0	0	0	0	0	0	0	0	0	0	0	0	0	0	0	0	0	0	0	0	0	0	0
	Total Neutron Dose	0.725422	0.886148	0	0.969227	0	0.641661	0	1.03838	0	1.51947	0	0.518465	0	0.785998	0	0.611221	0	1.44101	0	-	-	1.0267	0	0.906453	0	1.20387	0	0.74743	0	0.858507	0	0.523331	0	0.65019	0	1.01929	0	0.655505	0	1.69799	0	0.785009	0	0.656904	0	0.794157	0	0.967372
	Total Gamma Dose	149.415	161.404	0	158.461	0	136.329	0	148.882	0	162.712	0	146.988	0	153.819	0	136.828	0	175.768	0	-	-	156.756	0	149.753	0	151.341	0	145.216	0	148.195	0	140.214	0	140.448	0	148.309	0	150.585	0	153.751	0	141.318	0	145.976	0	159.556	0	160.2
Lungs	Total Dose	0	0	0	0	0	0	0	0	0	0	0	0	0	0	0	0	0	0	0	0	0	-	-	0	0	0	0	0	0	0	0	0	0	0	0	0	0	0	0	0	0	0	0	0	0	0	0	0
	Total Neutron Dose	1.0267	0.886148	0	0.969227	0	0.641661	0	1.03838	0	1.51947	0	0.518465	0	0.785998	0	0.611221	0	1.44101	0	0.725422	0	-	-	0.906453	0	1.20387	0	0.74743	0	0.858507	0	0.523331	0	0.65019	0	1.01929	0	0.655505	0	1.69799	0	0.785009	0	0.656904	0	0.794157	0	0.967372
	Total Gamma Dose	156.756	161.404	0	158.461	0	136.329	0	148.882	0	162.712	0	146.988	0	153.819	0	136.828	0	175.768	0	149.415	0	-	-	149.753	0	151.341	0	145.216	0	148.195	0	140.214	0	140.448	0	148.309	0	150.585	0	153.751	0	141.318	0	145.976	0	159.556	0	160.2
Stomach Wall	Total Dose	0	0	0	0	0	0	0	0	0	0	0	0	0	0	0	0	0	0	0	0	0	0	0	0	0	0	0	0	0	0	0	0	0	0	0	0	0	0	0	0	0	0	0	-	-	0	0	0
	Total Neutron Dose	0.656904	0.886148	0	0.969227	0	0.641661	0	1.03838	0	1.51947	0	0.518465	0	0.785998	0	0.611221	0	1.44101	0	0.725422	0	1.0267	0	0.906453	0	1.20387	0	0.74743	0	0.858507	0	0.523331	0	0.65019	0	1.01929	0	0.655505	0	1.69799	0	0.785009	0	-	-	0.794157	0	0.967372
	Total Gamma Dose	145.976	161.404	0	158.461	0	136.329	0	148.882	0	162.712	0	146.988	0	153.819	0	136.828	0	175.768	0	149.415	0	156.756	0	149.753	0	151.341	0	145.216	0	148.195	0	140.214	0	140.448	0	148.309	0	150.585	0	153.751	0	141.318	0	-	-	159.556	0	160.2
[truncated: 9 more columns]

## Sheet: Light-GLOBE
			Surrogate organs
True organ			BoneSurface		ActiveMarrow		Adrenals		Brain		Breasts		GallBladderWall		HeartWall		Kidney		EyeLens		Liver		Lungs		LymphNodes		Muscle		Oesophagus		OralMucosa		Pancreas		Uterus/Prostate		SalivaryGlands		SmallIntestineWall		Skin		Spleen		StomachWall		Ovaries/Testes		Thymus
Organ	Dose Category	Dose (mGy)	Dose (mGy)	% diff.	Dose (mGy)	% diff.	Dose (mGy)	% diff.	Dose (mGy)	% diff.	Dose (mGy)	% diff.	Dose (mGy)	% diff.	Dose (mGy)	% diff.	Dose (mGy)	% diff.	Dose (mGy)	% diff.	Dose (mGy)	% diff.	Dose (mGy)	% diff.	Dose (mGy)	% diff.	Dose (mGy)	% diff.	Dose (mGy)	% diff.	Dose (mGy)	% diff.	Dose (mGy)	% diff.	Dose (mGy)	% diff.	Dose (mGy)	% diff.	Dose (mGy)	% diff.	Dose (mGy)	% diff.	Dose (mGy)	% diff.	Dose (mGy)	% diff.	Dose (mGy)	% diff.	Dose (mGy)
Breasts	Total Dose	0	0	0	0	0	0	0	0	0	-	-	0	0	0	0	0	0	0	0	0	0	0	0	0	0	0	0	0	0	0	0	0	0	0	0	0	0	0	0	0	0	0	0	0	0	0	0	0
	Total Neutron Dose	6.03203	2.66767	0	2.79883	0	1.53613	0	2.96967	0	-	-	1.96385	0	2.96268	0	1.58371	0	6.16422	0	2.39666	0	3.255	0	3.16121	0	3.56714	0	2.29735	0	3.52582	0	1.84279	0	2.38897	0	3.01735	0	2.5351	0	5.17557	0	2.10441	0	2.50795	0	4.28912	0	3.8593
	Total Gamma Dose	513.513	468.346	0	461.456	0	387.961	0	429.997	0	-	-	410.286	0	465.434	0	387.786	0	442.636	0	435.54	0	463.651	0	442	0	444.234	0	439.773	0	423.234	0	430.315	0	487.947	0	436.913	0	451.722	0	450.505	0	420.178	0	453.149	0	495.757	0	484.366
Colon	Total Dose	0	0	0	0	0	0	0	0	0	0	0	0	0	0	0	0	0	0	0	0	0	0	0	0	0	0	0	0	0	0	0	0	0	0	0	0	0	0	0	0	0	0	0	0	0	0	0	0
	Total Neutron Dose	3.27395	2.66767	0	2.79883	0	1.53613	0	2.96967	0	6.03203	0	1.96385	0	2.96268	0	1.58371	0	6.16422	0	2.39666	0	3.255	0	3.16121	0	3.56714	0	2.29735	0	3.52582	0	1.84279	0	2.38897	0	3.01735	0	2.5351	0	5.17557	0	2.10441	0	2.50795	0	4.28912	0	3.8593
	Total Gamma Dose	458.792	468.346	0	461.456	0	387.961	0	429.997	0	513.513	0	410.286	0	465.434	0	387.786	0	442.636	0	435.54	0	463.651	0	442	0	444.234	0	439.773	0	423.234	0	430.315	0	487.947	0	436.913	0	451.722	0	450.505	0	420.178	0	453.149	0	495.757	0	484.366
Liver	Total Dose	0	0	0	0	0	0	0	0	0	0	0	0	0	0	0	0	0	0	0	-	-	0	0	0	0	0	0	0	0	0	0	0	0	0	0	0	0	0	0	0	0	0	0	0	0	0	0	0
	Total Neutron Dose	2.39666	2.66767	0	2.79883	0	1.53613	0	2.96967	0	6.03203	0	1.96385	0	2.96268	0	1.58371	0	6.16422	0	-	-	3.255	0	3.16121	0	3.56714	0	2.29735	0	3.52582	0	1.84279	0	2.38897	0	3.01735	0	2.5351	0	5.17557	0	2.10441	0	2.50795	0	4.28912	0	3.8593
	Total Gamma Dose	435.54	468.346	0	461.456	0	387.961	0	429.997	0	513.513	0	410.286	0	465.434	0	387.786	0	442.636	0	-	-	463.651	0	442	0	444.234	0	439.773	0	423.234	0	430.315	0	487.947	0	436.913	0	451.722	0	450.505	0	420.178	0	453.149	0	495.757	0	484.366
Lungs	Total Dose	0	0	0	0	0	0	0	0	0	0	0	0	0	0	0	0	0	0	0	0	0	-	-	0	0	0	0	0	0	0	0	0	0	0	0	0	0	0	0	0	0	0	0	0	0	0	0	0
	Total Neutron Dose	3.255	2.66767	0	2.79883	0	1.53613	0	2.96967	0	6.03203	0	1.96385	0	2.96268	0	1.58371	0	6.16422	0	2.39666	0	-	-	3.16121	0	3.56714	0	2.29735	0	3.52582	0	1.84279	0	2.38897	0	3.01735	0	2.5351	0	5.17557	0	2.10441	0	2.50795	0	4.28912	0	3.8593
	Total Gamma Dose	463.651	468.346	0	461.456	0	387.961	0	429.997	0	513.513	0	410.286	0	465.434	0	387.786	0	442.636	0	435.54	0	-	-	442	0	444.234	0	439.773	0	423.234	0	430.315	0	487.947	0	436.913	0	451.722	0	450.505	0	420.178	0	453.149	0	495.757	0	484.366
Stomach Wall	Total Dose	0	0	0	0	0	0	0	0	0	0	0	0	0	0	0	0	0	0	0	0	0	0	0	0	0	0	0	0	0	0	0	0	0	0	0	0	0	0	0	0	0	0	0	-	-	0	0	0
	Total Neutron Dose	2.50795	2.66767	0	2.79883	0	1.53613	0	2.96967	0	6.03203	0	1.96385	0	2.96268	0	1.58371	0	6.16422	0	2.39666	0	3.255	0	3.16121	0	3.56714	0	2.29735	0	3.52582	0	1.84279	0	2.38897	0	3.01735	0	2.5351	0	5.17557	0	2.10441	0	-	-	4.28912	0	3.8593
	Total Gamma Dose	453.149	468.346	0	461.456	0	387.961	0	429.997	0	513.513	0	410.286	0	465.434	0	387.786	0	442.636	0	435.54	0	463.651	0	442	0	444.234	0	439.773	0	423.234	0	430.315	0	487.947	0	436.913	0	451.722	0	450.505	0	420.178	0	-	-	495.757	0	484.366
[truncated: 9 more columns]

## Sheet: Heavy-GLOBE
			Surrogate organs
True organ			BoneSurface		ActiveMarrow		Adrenals		Brain		Breasts		GallBladderWall		HeartWall		Kidney		EyeLens		Liver		Lungs		LymphNodes		Muscle		Oesophagus		OralMucosa		Pancreas		Uterus/Prostate		SalivaryGlands		SmallIntestineWall		Skin		Spleen		StomachWall		Ovaries/Testes		Thymus
Organ	Dose Category	Dose (mGy)	Dose (mGy)	% diff.	Dose (mGy)	% diff.	Dose (mGy)	% diff.	Dose (mGy)	% diff.	Dose (mGy)	% diff.	Dose (mGy)	% diff.	Dose (mGy)	% diff.	Dose (mGy)	% diff.	Dose (mGy)	% diff.	Dose (mGy)	% diff.	Dose (mGy)	% diff.	Dose (mGy)	% diff.	Dose (mGy)	% diff.	Dose (mGy)	% diff.	Dose (mGy)	% diff.	Dose (mGy)	% diff.	Dose (mGy)	% diff.	Dose (mGy)	% diff.	Dose (mGy)	% diff.	Dose (mGy)	% diff.	Dose (mGy)	% diff.	Dose (mGy)	% diff.	Dose (mGy)	% diff.	Dose (mGy)
Breasts	Total Dose	0	0	0	0	0	0	0	0	0	-	-	0	0	0	0	0	0	0	0	0	0	0	0	0	0	0	0	0	0	0	0	0	0	0	0	0	0	0	0	0	0	0	0	0	0	0	0	0
	Total Neutron Dose	2.32151	1.13159	0	1.2181	0	0.775235	0	1.33808	0	-	-	0.639832	0	0.974397	0	0.688829	0	2.50171	0	0.838682	0	1.27276	0	1.18904	0	1.48361	0	0.890911	0	1.12572	0	0.699268	0	0.759295	0	1.18614	0	0.777611	0	2.19204	0	0.937113	0	0.819418	0	1.23401	0	1.38649
	Total Gamma Dose	160.314	163.03	0	159.71	0	136.818	0	150.582	0	-	-	138.205	0	155.182	0	134.083	0	162.436	0	146.211	0	156.288	0	147.815	0	151.056	0	149.435	0	153.24	0	141.213	0	146.974	0	149.754	0	148.616	0	154.519	0	141.671	0	149.794	0	161.322	0	161.919
Colon	Total Dose	0	0	0	0	0	0	0	0	0	0	0	0	0	0	0	0	0	0	0	0	0	0	0	0	0	0	0	0	0	0	0	0	0	0	0	0	0	0	0	0	0	0	0	0	0	0	0	0
	Total Neutron Dose	1.01542	1.13159	0	1.2181	0	0.775235	0	1.33808	0	2.32151	0	0.639832	0	0.974397	0	0.688829	0	2.50171	0	0.838682	0	1.27276	0	1.18904	0	1.48361	0	0.890911	0	1.12572	0	0.699268	0	0.759295	0	1.18614	0	0.777611	0	2.19204	0	0.937113	0	0.819418	0	1.23401	0	1.38649
	Total Gamma Dose	150.687	163.03	0	159.71	0	136.818	0	150.582	0	160.314	0	138.205	0	155.182	0	134.083	0	162.436	0	146.211	0	156.288	0	147.815	0	151.056	0	149.435	0	153.24	0	141.213	0	146.974	0	149.754	0	148.616	0	154.519	0	141.671	0	149.794	0	161.322	0	161.919
Liver	Total Dose	0	0	0	0	0	0	0	0	0	0	0	0	0	0	0	0	0	0	0	-	-	0	0	0	0	0	0	0	0	0	0	0	0	0	0	0	0	0	0	0	0	0	0	0	0	0	0	0
	Total Neutron Dose	0.838682	1.13159	0	1.2181	0	0.775235	0	1.33808	0	2.32151	0	0.639832	0	0.974397	0	0.688829	0	2.50171	0	-	-	1.27276	0	1.18904	0	1.48361	0	0.890911	0	1.12572	0	0.699268	0	0.759295	0	1.18614	0	0.777611	0	2.19204	0	0.937113	0	0.819418	0	1.23401	0	1.38649
	Total Gamma Dose	146.211	163.03	0	159.71	0	136.818	0	150.582	0	160.314	0	138.205	0	155.182	0	134.083	0	162.436	0	-	-	156.288	0	147.815	0	151.056	0	149.435	0	153.24	0	141.213	0	146.974	0	149.754	0	148.616	0	154.519	0	141.671	0	149.794	0	161.322	0	161.919
Lungs	Total Dose	0	0	0	0	0	0	0	0	0	0	0	0	0	0	0	0	0	0	0	0	0	-	-	0	0	0	0	0	0	0	0	0	0	0	0	0	0	0	0	0	0	0	0	0	0	0	0	0
	Total Neutron Dose	1.27276	1.13159	0	1.2181	0	0.775235	0	1.33808	0	2.32151	0	0.639832	0	0.974397	0	0.688829	0	2.50171	0	0.838682	0	-	-	1.18904	0	1.48361	0	0.890911	0	1.12572	0	0.699268	0	0.759295	0	1.18614	0	0.777611	0	2.19204	0	0.937113	0	0.819418	0	1.23401	0	1.38649
	Total Gamma Dose	156.288	163.03	0	159.71	0	136.818	0	150.582	0	160.314	0	138.205	0	155.182	0	134.083	0	162.436	0	146.211	0	-	-	147.815	0	151.056	0	149.435	0	153.24	0	141.213	0	146.974	0	149.754	0	148.616	0	154.519	0	141.671	0	149.794	0	161.322	0	161.919
Stomach Wall	Total Dose	0	0	0	0	0	0	0	0	0	0	0	0	0	0	0	0	0	0	0	0	0	0	0	0	0	0	0	0	0	0	0	0	0	0	0	0	0	0	0	0	0	0	0	-	-	0	0	0
	Total Neutron Dose	0.819418	1.13159	0	1.2181	0	0.775235	0	1.33808	0	2.32151	0	0.639832	0	0.974397	0	0.688829	0	2.50171	0	0.838682	0	1.27276	0	1.18904	0	1.48361	0	0.890911	0	1.12572	0	0.699268	0	0.759295	0	1.18614	0	0.777611	0	2.19204	0	0.937113	0	-	-	1.23401	0	1.38649
	Total Gamma Dose	149.794	163.03	0	159.71	0	136.818	0	150.582	0	160.314	0	138.205	0	155.182	0	134.083	0	162.436	0	146.211	0	156.288	0	147.815	0	151.056	0	149.435	0	153.24	0	141.213	0	146.974	0	149.754	0	148.616	0	154.519	0	141.671	0	-	-	161.322	0	161.919
[truncated: 9 more columns]
