# Supplementary material for: Japanese pediatric and adult atomic bomb survivor dosimetry: potential improvements using the J45 phantom series and modern Monte Carlo transport
Source: Radiat Environ Biophys. 2021 Oct 30;61(1):73–86. doi: 10.1007/s00411-021-00946-2 (PMC8897329; doi:10.1007/s00411-021-00946-2)
Supplement: Supplementary file 1 — Supplementary file1 (ZIP 2974 KB) [file 411_2021_946_MOESM1_ESM.zip › _supplementary/comprehensive surrogacy/Table_05m_Nagasaki_1000m.xlsx]

## Sheet: IO
			Surrogate organs
True organ			BoneSurface		ActiveMarrow		Adrenals		Brain		Breasts		GallBladderWall		HeartWall		Kidney		EyeLens		Liver		Lungs		LymphNodes		Muscle		Oesophagus		OralMucosa		Pancreas		Uterus/Prostate		SalivaryGlands		SmallIntestineWall		Skin		Spleen		StomachWall		Ovaries/Testes		Thymus
Organ	Dose Category	Dose (mGy)	Dose (mGy)	% diff.	Dose (mGy)	% diff.	Dose (mGy)	% diff.	Dose (mGy)	% diff.	Dose (mGy)	% diff.	Dose (mGy)	% diff.	Dose (mGy)	% diff.	Dose (mGy)	% diff.	Dose (mGy)	% diff.	Dose (mGy)	% diff.	Dose (mGy)	% diff.	Dose (mGy)	% diff.	Dose (mGy)	% diff.	Dose (mGy)	% diff.	Dose (mGy)	% diff.	Dose (mGy)	% diff.	Dose (mGy)	% diff.	Dose (mGy)	% diff.	Dose (mGy)	% diff.	Dose (mGy)	% diff.	Dose (mGy)	% diff.	Dose (mGy)	% diff.	Dose (mGy)	% diff.	Dose (mGy)
Breasts	Total Dose	0	0	0	0	0	0	0	0	0	-	-	0	0	0	0	0	0	0	0	0	0	0	0	0	0	0	0	0	0	0	0	0	0	0	0	0	0	0	0	0	0	0	0	0	0	0	0	0
	Total Neutron Dose	100.862	43.2337	0	45.2165	0	25.1605	0	49.3116	0	-	-	30.7905	0	47.8636	0	25.5566	0	91.2912	0	38.7088	0	52.7409	0	49.0677	0	56.2606	0	38.2271	0	50.9962	0	30.492	0	49.0765	0	49.1725	0	40.4554	0	81.1215	0	32.7847	0	39.6439	0	66.6145	0	64.453
	Total Gamma Dose	8450.53	8265.77	0	8093.39	0	6508.94	0	7340.88	0	-	-	7294.79	0	8091.57	0	6714.16	0	7172.84	0	7482.19	0	7951.58	0	7550.31	0	7663.05	0	7419.98	0	7870.71	0	7128.62	0	8586.85	0	7595.34	0	7773.28	0	7806.36	0	7064.2	0	7787.23	0	8537.05	0	8104.11
Colon	Total Dose	0	0	0	0	0	0	0	0	0	0	0	0	0	0	0	0	0	0	0	0	0	0	0	0	0	0	0	0	0	0	0	0	0	0	0	0	0	0	0	0	0	0	0	0	0	0	0	0
	Total Neutron Dose	50.773	43.2337	0	45.2165	0	25.1605	0	49.3116	0	100.862	0	30.7905	0	47.8636	0	25.5566	0	91.2912	0	38.7088	0	52.7409	0	49.0677	0	56.2606	0	38.2271	0	50.9962	0	30.492	0	49.0765	0	49.1725	0	40.4554	0	81.1215	0	32.7847	0	39.6439	0	66.6145	0	64.453
	Total Gamma Dose	7833.82	8265.77	0	8093.39	0	6508.94	0	7340.88	0	8450.53	0	7294.79	0	8091.57	0	6714.16	0	7172.84	0	7482.19	0	7951.58	0	7550.31	0	7663.05	0	7419.98	0	7870.71	0	7128.62	0	8586.85	0	7595.34	0	7773.28	0	7806.36	0	7064.2	0	7787.23	0	8537.05	0	8104.11
Liver	Total Dose	0	0	0	0	0	0	0	0	0	0	0	0	0	0	0	0	0	0	0	-	-	0	0	0	0	0	0	0	0	0	0	0	0	0	0	0	0	0	0	0	0	0	0	0	0	0	0	0
	Total Neutron Dose	38.7088	43.2337	0	45.2165	0	25.1605	0	49.3116	0	100.862	0	30.7905	0	47.8636	0	25.5566	0	91.2912	0	-	-	52.7409	0	49.0677	0	56.2606	0	38.2271	0	50.9962	0	30.492	0	49.0765	0	49.1725	0	40.4554	0	81.1215	0	32.7847	0	39.6439	0	66.6145	0	64.453
	Total Gamma Dose	7482.19	8265.77	0	8093.39	0	6508.94	0	7340.88	0	8450.53	0	7294.79	0	8091.57	0	6714.16	0	7172.84	0	-	-	7951.58	0	7550.31	0	7663.05	0	7419.98	0	7870.71	0	7128.62	0	8586.85	0	7595.34	0	7773.28	0	7806.36	0	7064.2	0	7787.23	0	8537.05	0	8104.11
Lungs	Total Dose	0	0	0	0	0	0	0	0	0	0	0	0	0	0	0	0	0	0	0	0	0	-	-	0	0	0	0	0	0	0	0	0	0	0	0	0	0	0	0	0	0	0	0	0	0	0	0	0
	Total Neutron Dose	52.7409	43.2337	0	45.2165	0	25.1605	0	49.3116	0	100.862	0	30.7905	0	47.8636	0	25.5566	0	91.2912	0	38.7088	0	-	-	49.0677	0	56.2606	0	38.2271	0	50.9962	0	30.492	0	49.0765	0	49.1725	0	40.4554	0	81.1215	0	32.7847	0	39.6439	0	66.6145	0	64.453
	Total Gamma Dose	7951.58	8265.77	0	8093.39	0	6508.94	0	7340.88	0	8450.53	0	7294.79	0	8091.57	0	6714.16	0	7172.84	0	7482.19	0	-	-	7550.31	0	7663.05	0	7419.98	0	7870.71	0	7128.62	0	8586.85	0	7595.34	0	7773.28	0	7806.36	0	7064.2	0	7787.23	0	8537.05	0	8104.11
Stomach Wall	Total Dose	0	0	0	0	0	0	0	0	0	0	0	0	0	0	0	0	0	0	0	0	0	0	0	0	0	0	0	0	0	0	0	0	0	0	0	0	0	0	0	0	0	0	0	-	-	0	0	0
	Total Neutron Dose	39.6439	43.2337	0	45.2165	0	25.1605	0	49.3116	0	100.862	0	30.7905	0	47.8636	0	25.5566	0	91.2912	0	38.7088	0	52.7409	0	49.0677	0	56.2606	0	38.2271	0	50.9962	0	30.492	0	49.0765	0	49.1725	0	40.4554	0	81.1215	0	32.7847	0	-	-	66.6145	0	64.453
	Total Gamma Dose	7787.23	8265.77	0	8093.39	0	6508.94	0	7340.88	0	8450.53	0	7294.79	0	8091.57	0	6714.16	0	7172.84	0	7482.19	0	7951.58	0	7550.31	0	7663.05	0	7419.98	0	7870.71	0	7128.62	0	8586.85	0	7595.34	0	7773.28	0	7806.36	0	7064.2	0	-	-	8537.05	0	8104.11
[truncated: 9 more columns]

## Sheet: Light-9P
			Surrogate organs
True organ			BoneSurface		ActiveMarrow		Adrenals		Brain		Breasts		GallBladderWall		HeartWall		Kidney		EyeLens		Liver		Lungs		LymphNodes		Muscle		Oesophagus		OralMucosa		Pancreas		Uterus/Prostate		SalivaryGlands		SmallIntestineWall		Skin		Spleen		StomachWall		Ovaries/Testes		Thymus
Organ	Dose Category	Dose (mGy)	Dose (mGy)	% diff.	Dose (mGy)	% diff.	Dose (mGy)	% diff.	Dose (mGy)	% diff.	Dose (mGy)	% diff.	Dose (mGy)	% diff.	Dose (mGy)	% diff.	Dose (mGy)	% diff.	Dose (mGy)	% diff.	Dose (mGy)	% diff.	Dose (mGy)	% diff.	Dose (mGy)	% diff.	Dose (mGy)	% diff.	Dose (mGy)	% diff.	Dose (mGy)	% diff.	Dose (mGy)	% diff.	Dose (mGy)	% diff.	Dose (mGy)	% diff.	Dose (mGy)	% diff.	Dose (mGy)	% diff.	Dose (mGy)	% diff.	Dose (mGy)	% diff.	Dose (mGy)	% diff.	Dose (mGy)
Breasts	Total Dose	0	0	0	0	0	0	0	0	0	-	-	0	0	0	0	0	0	0	0	0	0	0	0	0	0	0	0	0	0	0	0	0	0	0	0	0	0	0	0	0	0	0	0	0	0	0	0	0
	Total Neutron Dose	65.5503	30.0164	0	31.5533	0	18.0109	0	34.0568	0	-	-	23.7111	0	34.8564	0	19.3292	0	85.6709	0	28.4972	0	37.6457	0	35.8857	0	40.4411	0	29.7426	0	36.2173	0	22.4193	0	32.3391	0	37.001	0	30.429	0	55.5174	0	23.0342	0	29.9876	0	46.9964	0	46.8682
	Total Gamma Dose	7582.35	7155.82	0	7046.57	0	5733.38	0	6325.81	0	-	-	6422.72	0	6965.94	0	5820.73	0	7112.06	0	6533.23	0	6969.03	0	6605.88	0	6711.08	0	6454.64	0	7024.54	0	6377.52	0	6759.83	0	6708.03	0	6874.65	0	6778.99	0	6102.94	0	6605.77	0	7742.63	0	7127.88
Colon	Total Dose	0	0	0	0	0	0	0	0	0	0	0	0	0	0	0	0	0	0	0	0	0	0	0	0	0	0	0	0	0	0	0	0	0	0	0	0	0	0	0	0	0	0	0	0	0	0	0	0
	Total Neutron Dose	37.6942	30.0164	0	31.5533	0	18.0109	0	34.0568	0	65.5503	0	23.7111	0	34.8564	0	19.3292	0	85.6709	0	28.4972	0	37.6457	0	35.8857	0	40.4411	0	29.7426	0	36.2173	0	22.4193	0	32.3391	0	37.001	0	30.429	0	55.5174	0	23.0342	0	29.9876	0	46.9964	0	46.8682
	Total Gamma Dose	6945.55	7155.82	0	7046.57	0	5733.38	0	6325.81	0	7582.35	0	6422.72	0	6965.94	0	5820.73	0	7112.06	0	6533.23	0	6969.03	0	6605.88	0	6711.08	0	6454.64	0	7024.54	0	6377.52	0	6759.83	0	6708.03	0	6874.65	0	6778.99	0	6102.94	0	6605.77	0	7742.63	0	7127.88
Liver	Total Dose	0	0	0	0	0	0	0	0	0	0	0	0	0	0	0	0	0	0	0	-	-	0	0	0	0	0	0	0	0	0	0	0	0	0	0	0	0	0	0	0	0	0	0	0	0	0	0	0
	Total Neutron Dose	28.4972	30.0164	0	31.5533	0	18.0109	0	34.0568	0	65.5503	0	23.7111	0	34.8564	0	19.3292	0	85.6709	0	-	-	37.6457	0	35.8857	0	40.4411	0	29.7426	0	36.2173	0	22.4193	0	32.3391	0	37.001	0	30.429	0	55.5174	0	23.0342	0	29.9876	0	46.9964	0	46.8682
	Total Gamma Dose	6533.23	7155.82	0	7046.57	0	5733.38	0	6325.81	0	7582.35	0	6422.72	0	6965.94	0	5820.73	0	7112.06	0	-	-	6969.03	0	6605.88	0	6711.08	0	6454.64	0	7024.54	0	6377.52	0	6759.83	0	6708.03	0	6874.65	0	6778.99	0	6102.94	0	6605.77	0	7742.63	0	7127.88
Lungs	Total Dose	0	0	0	0	0	0	0	0	0	0	0	0	0	0	0	0	0	0	0	0	0	-	-	0	0	0	0	0	0	0	0	0	0	0	0	0	0	0	0	0	0	0	0	0	0	0	0	0
	Total Neutron Dose	37.6457	30.0164	0	31.5533	0	18.0109	0	34.0568	0	65.5503	0	23.7111	0	34.8564	0	19.3292	0	85.6709	0	28.4972	0	-	-	35.8857	0	40.4411	0	29.7426	0	36.2173	0	22.4193	0	32.3391	0	37.001	0	30.429	0	55.5174	0	23.0342	0	29.9876	0	46.9964	0	46.8682
	Total Gamma Dose	6969.03	7155.82	0	7046.57	0	5733.38	0	6325.81	0	7582.35	0	6422.72	0	6965.94	0	5820.73	0	7112.06	0	6533.23	0	-	-	6605.88	0	6711.08	0	6454.64	0	7024.54	0	6377.52	0	6759.83	0	6708.03	0	6874.65	0	6778.99	0	6102.94	0	6605.77	0	7742.63	0	7127.88
Stomach Wall	Total Dose	0	0	0	0	0	0	0	0	0	0	0	0	0	0	0	0	0	0	0	0	0	0	0	0	0	0	0	0	0	0	0	0	0	0	0	0	0	0	0	0	0	0	0	-	-	0	0	0
	Total Neutron Dose	29.9876	30.0164	0	31.5533	0	18.0109	0	34.0568	0	65.5503	0	23.7111	0	34.8564	0	19.3292	0	85.6709	0	28.4972	0	37.6457	0	35.8857	0	40.4411	0	29.7426	0	36.2173	0	22.4193	0	32.3391	0	37.001	0	30.429	0	55.5174	0	23.0342	0	-	-	46.9964	0	46.8682
	Total Gamma Dose	6605.77	7155.82	0	7046.57	0	5733.38	0	6325.81	0	7582.35	0	6422.72	0	6965.94	0	5820.73	0	7112.06	0	6533.23	0	6969.03	0	6605.88	0	6711.08	0	6454.64	0	7024.54	0	6377.52	0	6759.83	0	6708.03	0	6874.65	0	6778.99	0	6102.94	0	-	-	7742.63	0	7127.88
[truncated: 9 more columns]

## Sheet: Heavy-9P
			Surrogate organs
True organ			BoneSurface		ActiveMarrow		Adrenals		Brain		Breasts		GallBladderWall		HeartWall		Kidney		EyeLens		Liver		Lungs		LymphNodes		Muscle		Oesophagus		OralMucosa		Pancreas		Uterus/Prostate		SalivaryGlands		SmallIntestineWall		Skin		Spleen		StomachWall		Ovaries/Testes		Thymus
Organ	Dose Category	Dose (mGy)	Dose (mGy)	% diff.	Dose (mGy)	% diff.	Dose (mGy)	% diff.	Dose (mGy)	% diff.	Dose (mGy)	% diff.	Dose (mGy)	% diff.	Dose (mGy)	% diff.	Dose (mGy)	% diff.	Dose (mGy)	% diff.	Dose (mGy)	% diff.	Dose (mGy)	% diff.	Dose (mGy)	% diff.	Dose (mGy)	% diff.	Dose (mGy)	% diff.	Dose (mGy)	% diff.	Dose (mGy)	% diff.	Dose (mGy)	% diff.	Dose (mGy)	% diff.	Dose (mGy)	% diff.	Dose (mGy)	% diff.	Dose (mGy)	% diff.	Dose (mGy)	% diff.	Dose (mGy)	% diff.	Dose (mGy)
Breasts	Total Dose	0	0	0	0	0	0	0	0	0	-	-	0	0	0	0	0	0	0	0	0	0	0	0	0	0	0	0	0	0	0	0	0	0	0	0	0	0	0	0	0	0	0	0	0	0	0	0	0
	Total Neutron Dose	20.8197	12.7674	0	13.77	0	9.87488	0	14.5253	0	-	-	7.98034	0	11.3034	0	9.548	0	19.6167	0	10.6341	0	14.5493	0	13.5415	0	16.9898	0	10.3678	0	14.4925	0	8.39307	0	10.9314	0	14.9931	0	9.45063	0	23.8647	0	11.0394	0	9.01436	0	11.6871	0	13.6543
	Total Gamma Dose	3043.61	2614.15	0	2560.85	0	2102.35	0	2369.36	0	-	-	2237.64	0	2455.49	0	2106.44	0	2582.4	0	2374.92	0	2483.49	0	2364.69	0	2402.35	0	2296.18	0	2375.85	0	2173.11	0	2477.61	0	2394.35	0	2362.41	0	2457.32	0	2207.13	0	2337.49	0	2591	0	2525.38
Colon	Total Dose	0	0	0	0	0	0	0	0	0	0	0	0	0	0	0	0	0	0	0	0	0	0	0	0	0	0	0	0	0	0	0	0	0	0	0	0	0	0	0	0	0	0	0	0	0	0	0	0
	Total Neutron Dose	12.2545	12.7674	0	13.77	0	9.87488	0	14.5253	0	20.8197	0	7.98034	0	11.3034	0	9.548	0	19.6167	0	10.6341	0	14.5493	0	13.5415	0	16.9898	0	10.3678	0	14.4925	0	8.39307	0	10.9314	0	14.9931	0	9.45063	0	23.8647	0	11.0394	0	9.01436	0	11.6871	0	13.6543
	Total Gamma Dose	2413.66	2614.15	0	2560.85	0	2102.35	0	2369.36	0	3043.61	0	2237.64	0	2455.49	0	2106.44	0	2582.4	0	2374.92	0	2483.49	0	2364.69	0	2402.35	0	2296.18	0	2375.85	0	2173.11	0	2477.61	0	2394.35	0	2362.41	0	2457.32	0	2207.13	0	2337.49	0	2591	0	2525.38
Liver	Total Dose	0	0	0	0	0	0	0	0	0	0	0	0	0	0	0	0	0	0	0	-	-	0	0	0	0	0	0	0	0	0	0	0	0	0	0	0	0	0	0	0	0	0	0	0	0	0	0	0
	Total Neutron Dose	10.6341	12.7674	0	13.77	0	9.87488	0	14.5253	0	20.8197	0	7.98034	0	11.3034	0	9.548	0	19.6167	0	-	-	14.5493	0	13.5415	0	16.9898	0	10.3678	0	14.4925	0	8.39307	0	10.9314	0	14.9931	0	9.45063	0	23.8647	0	11.0394	0	9.01436	0	11.6871	0	13.6543
	Total Gamma Dose	2374.92	2614.15	0	2560.85	0	2102.35	0	2369.36	0	3043.61	0	2237.64	0	2455.49	0	2106.44	0	2582.4	0	-	-	2483.49	0	2364.69	0	2402.35	0	2296.18	0	2375.85	0	2173.11	0	2477.61	0	2394.35	0	2362.41	0	2457.32	0	2207.13	0	2337.49	0	2591	0	2525.38
Lungs	Total Dose	0	0	0	0	0	0	0	0	0	0	0	0	0	0	0	0	0	0	0	0	0	-	-	0	0	0	0	0	0	0	0	0	0	0	0	0	0	0	0	0	0	0	0	0	0	0	0	0
	Total Neutron Dose	14.5493	12.7674	0	13.77	0	9.87488	0	14.5253	0	20.8197	0	7.98034	0	11.3034	0	9.548	0	19.6167	0	10.6341	0	-	-	13.5415	0	16.9898	0	10.3678	0	14.4925	0	8.39307	0	10.9314	0	14.9931	0	9.45063	0	23.8647	0	11.0394	0	9.01436	0	11.6871	0	13.6543
	Total Gamma Dose	2483.49	2614.15	0	2560.85	0	2102.35	0	2369.36	0	3043.61	0	2237.64	0	2455.49	0	2106.44	0	2582.4	0	2374.92	0	-	-	2364.69	0	2402.35	0	2296.18	0	2375.85	0	2173.11	0	2477.61	0	2394.35	0	2362.41	0	2457.32	0	2207.13	0	2337.49	0	2591	0	2525.38
Stomach Wall	Total Dose	0	0	0	0	0	0	0	0	0	0	0	0	0	0	0	0	0	0	0	0	0	0	0	0	0	0	0	0	0	0	0	0	0	0	0	0	0	0	0	0	0	0	0	-	-	0	0	0
	Total Neutron Dose	9.01436	12.7674	0	13.77	0	9.87488	0	14.5253	0	20.8197	0	7.98034	0	11.3034	0	9.548	0	19.6167	0	10.6341	0	14.5493	0	13.5415	0	16.9898	0	10.3678	0	14.4925	0	8.39307	0	10.9314	0	14.9931	0	9.45063	0	23.8647	0	11.0394	0	-	-	11.6871	0	13.6543
	Total Gamma Dose	2337.49	2614.15	0	2560.85	0	2102.35	0	2369.36	0	3043.61	0	2237.64	0	2455.49	0	2106.44	0	2582.4	0	2374.92	0	2483.49	0	2364.69	0	2402.35	0	2296.18	0	2375.85	0	2173.11	0	2477.61	0	2394.35	0	2362.41	0	2457.32	0	2207.13	0	-	-	2591	0	2525.38
[truncated: 9 more columns]

## Sheet: Light-GLOBE
			Surrogate organs
True organ			BoneSurface		ActiveMarrow		Adrenals		Brain		Breasts		GallBladderWall		HeartWall		Kidney		EyeLens		Liver		Lungs		LymphNodes		Muscle		Oesophagus		OralMucosa		Pancreas		Uterus/Prostate		SalivaryGlands		SmallIntestineWall		Skin		Spleen		StomachWall		Ovaries/Testes		Thymus
Organ	Dose Category	Dose (mGy)	Dose (mGy)	% diff.	Dose (mGy)	% diff.	Dose (mGy)	% diff.	Dose (mGy)	% diff.	Dose (mGy)	% diff.	Dose (mGy)	% diff.	Dose (mGy)	% diff.	Dose (mGy)	% diff.	Dose (mGy)	% diff.	Dose (mGy)	% diff.	Dose (mGy)	% diff.	Dose (mGy)	% diff.	Dose (mGy)	% diff.	Dose (mGy)	% diff.	Dose (mGy)	% diff.	Dose (mGy)	% diff.	Dose (mGy)	% diff.	Dose (mGy)	% diff.	Dose (mGy)	% diff.	Dose (mGy)	% diff.	Dose (mGy)	% diff.	Dose (mGy)	% diff.	Dose (mGy)	% diff.	Dose (mGy)
Breasts	Total Dose	0	0	0	0	0	0	0	0	0	-	-	0	0	0	0	0	0	0	0	0	0	0	0	0	0	0	0	0	0	0	0	0	0	0	0	0	0	0	0	0	0	0	0	0	0	0	0	0
	Total Neutron Dose	92.0826	37.3796	0	39.1778	0	22.5862	0	43.4949	0	-	-	27.4109	0	43.7309	0	22.312	0	69.8703	0	34.0944	0	45.6909	0	42.7682	0	49.2819	0	35.1041	0	42.4738	0	27.1512	0	43.633	0	41.3471	0	36.3882	0	70.4428	0	30.1477	0	36.2565	0	51.5743	0	56.7534
	Total Gamma Dose	9581.66	7898.19	0	7740.07	0	6192.66	0	7020.36	0	-	-	7018.33	0	7646.64	0	6542.12	0	8101.09	0	7271.7	0	7668.04	0	7263.36	0	7355.01	0	7038.33	0	7420.3	0	6863.02	0	6865.61	0	7283.92	0	7564.86	0	7492	0	6779.92	0	7393.51	0	8062.7	0	7812.62
Colon	Total Dose	0	0	0	0	0	0	0	0	0	0	0	0	0	0	0	0	0	0	0	0	0	0	0	0	0	0	0	0	0	0	0	0	0	0	0	0	0	0	0	0	0	0	0	0	0	0	0	0
	Total Neutron Dose	45.6529	37.3796	0	39.1778	0	22.5862	0	43.4949	0	92.0826	0	27.4109	0	43.7309	0	22.312	0	69.8703	0	34.0944	0	45.6909	0	42.7682	0	49.2819	0	35.1041	0	42.4738	0	27.1512	0	43.633	0	41.3471	0	36.3882	0	70.4428	0	30.1477	0	36.2565	0	51.5743	0	56.7534
	Total Gamma Dose	7672.25	7898.19	0	7740.07	0	6192.66	0	7020.36	0	9581.66	0	7018.33	0	7646.64	0	6542.12	0	8101.09	0	7271.7	0	7668.04	0	7263.36	0	7355.01	0	7038.33	0	7420.3	0	6863.02	0	6865.61	0	7283.92	0	7564.86	0	7492	0	6779.92	0	7393.51	0	8062.7	0	7812.62
Liver	Total Dose	0	0	0	0	0	0	0	0	0	0	0	0	0	0	0	0	0	0	0	-	-	0	0	0	0	0	0	0	0	0	0	0	0	0	0	0	0	0	0	0	0	0	0	0	0	0	0	0
	Total Neutron Dose	34.0944	37.3796	0	39.1778	0	22.5862	0	43.4949	0	92.0826	0	27.4109	0	43.7309	0	22.312	0	69.8703	0	-	-	45.6909	0	42.7682	0	49.2819	0	35.1041	0	42.4738	0	27.1512	0	43.633	0	41.3471	0	36.3882	0	70.4428	0	30.1477	0	36.2565	0	51.5743	0	56.7534
	Total Gamma Dose	7271.7	7898.19	0	7740.07	0	6192.66	0	7020.36	0	9581.66	0	7018.33	0	7646.64	0	6542.12	0	8101.09	0	-	-	7668.04	0	7263.36	0	7355.01	0	7038.33	0	7420.3	0	6863.02	0	6865.61	0	7283.92	0	7564.86	0	7492	0	6779.92	0	7393.51	0	8062.7	0	7812.62
Lungs	Total Dose	0	0	0	0	0	0	0	0	0	0	0	0	0	0	0	0	0	0	0	0	0	-	-	0	0	0	0	0	0	0	0	0	0	0	0	0	0	0	0	0	0	0	0	0	0	0	0	0
	Total Neutron Dose	45.6909	37.3796	0	39.1778	0	22.5862	0	43.4949	0	92.0826	0	27.4109	0	43.7309	0	22.312	0	69.8703	0	34.0944	0	-	-	42.7682	0	49.2819	0	35.1041	0	42.4738	0	27.1512	0	43.633	0	41.3471	0	36.3882	0	70.4428	0	30.1477	0	36.2565	0	51.5743	0	56.7534
	Total Gamma Dose	7668.04	7898.19	0	7740.07	0	6192.66	0	7020.36	0	9581.66	0	7018.33	0	7646.64	0	6542.12	0	8101.09	0	7271.7	0	-	-	7263.36	0	7355.01	0	7038.33	0	7420.3	0	6863.02	0	6865.61	0	7283.92	0	7564.86	0	7492	0	6779.92	0	7393.51	0	8062.7	0	7812.62
Stomach Wall	Total Dose	0	0	0	0	0	0	0	0	0	0	0	0	0	0	0	0	0	0	0	0	0	0	0	0	0	0	0	0	0	0	0	0	0	0	0	0	0	0	0	0	0	0	0	-	-	0	0	0
	Total Neutron Dose	36.2565	37.3796	0	39.1778	0	22.5862	0	43.4949	0	92.0826	0	27.4109	0	43.7309	0	22.312	0	69.8703	0	34.0944	0	45.6909	0	42.7682	0	49.2819	0	35.1041	0	42.4738	0	27.1512	0	43.633	0	41.3471	0	36.3882	0	70.4428	0	30.1477	0	-	-	51.5743	0	56.7534
	Total Gamma Dose	7393.51	7898.19	0	7740.07	0	6192.66	0	7020.36	0	9581.66	0	7018.33	0	7646.64	0	6542.12	0	8101.09	0	7271.7	0	7668.04	0	7263.36	0	7355.01	0	7038.33	0	7420.3	0	6863.02	0	6865.61	0	7283.92	0	7564.86	0	7492	0	6779.92	0	-	-	8062.7	0	7812.62
[truncated: 9 more columns]

## Sheet: Heavy-GLOBE
			Surrogate organs
True organ			BoneSurface		ActiveMarrow		Adrenals		Brain		Breasts		GallBladderWall		HeartWall		Kidney		EyeLens		Liver		Lungs		LymphNodes		Muscle		Oesophagus		OralMucosa		Pancreas		Uterus/Prostate		SalivaryGlands		SmallIntestineWall		Skin		Spleen		StomachWall		Ovaries/Testes		Thymus
Organ	Dose Category	Dose (mGy)	Dose (mGy)	% diff.	Dose (mGy)	% diff.	Dose (mGy)	% diff.	Dose (mGy)	% diff.	Dose (mGy)	% diff.	Dose (mGy)	% diff.	Dose (mGy)	% diff.	Dose (mGy)	% diff.	Dose (mGy)	% diff.	Dose (mGy)	% diff.	Dose (mGy)	% diff.	Dose (mGy)	% diff.	Dose (mGy)	% diff.	Dose (mGy)	% diff.	Dose (mGy)	% diff.	Dose (mGy)	% diff.	Dose (mGy)	% diff.	Dose (mGy)	% diff.	Dose (mGy)	% diff.	Dose (mGy)	% diff.	Dose (mGy)	% diff.	Dose (mGy)	% diff.	Dose (mGy)	% diff.	Dose (mGy)
Breasts	Total Dose	0	0	0	0	0	0	0	0	0	-	-	0	0	0	0	0	0	0	0	0	0	0	0	0	0	0	0	0	0	0	0	0	0	0	0	0	0	0	0	0	0	0	0	0	0	0	0	0
	Total Neutron Dose	37.0969	16.1588	0	17.2225	0	11.7196	0	19.487	0	-	-	9.22537	0	14.008	0	10.5888	0	28.9033	0	11.9331	0	17.516	0	16.3968	0	20.2424	0	13.1268	0	15.0049	0	9.89833	0	11.9488	0	15.9179	0	11.1211	0	29.8542	0	14.2389	0	11.7073	0	14.8858	0	17.3932
	Total Gamma Dose	2468.28	2683.33	0	2626.07	0	2152.82	0	2453.86	0	-	-	2268.13	0	2513.75	0	2239.25	0	2314.87	0	2383.13	0	2549.05	0	2405.56	0	2456.14	0	2394.56	0	2463.75	0	2294.63	0	2382.16	0	2334.88	0	2384.78	0	2521.25	0	2298.12	0	2427.69	0	2628.58	0	2711.12
Colon	Total Dose	0	0	0	0	0	0	0	0	0	0	0	0	0	0	0	0	0	0	0	0	0	0	0	0	0	0	0	0	0	0	0	0	0	0	0	0	0	0	0	0	0	0	0	0	0	0	0	0
	Total Neutron Dose	14.3961	16.1588	0	17.2225	0	11.7196	0	19.487	0	37.0969	0	9.22537	0	14.008	0	10.5888	0	28.9033	0	11.9331	0	17.516	0	16.3968	0	20.2424	0	13.1268	0	15.0049	0	9.89833	0	11.9488	0	15.9179	0	11.1211	0	29.8542	0	14.2389	0	11.7073	0	14.8858	0	17.3932
	Total Gamma Dose	2434.63	2683.33	0	2626.07	0	2152.82	0	2453.86	0	2468.28	0	2268.13	0	2513.75	0	2239.25	0	2314.87	0	2383.13	0	2549.05	0	2405.56	0	2456.14	0	2394.56	0	2463.75	0	2294.63	0	2382.16	0	2334.88	0	2384.78	0	2521.25	0	2298.12	0	2427.69	0	2628.58	0	2711.12
Liver	Total Dose	0	0	0	0	0	0	0	0	0	0	0	0	0	0	0	0	0	0	0	-	-	0	0	0	0	0	0	0	0	0	0	0	0	0	0	0	0	0	0	0	0	0	0	0	0	0	0	0
	Total Neutron Dose	11.9331	16.1588	0	17.2225	0	11.7196	0	19.487	0	37.0969	0	9.22537	0	14.008	0	10.5888	0	28.9033	0	-	-	17.516	0	16.3968	0	20.2424	0	13.1268	0	15.0049	0	9.89833	0	11.9488	0	15.9179	0	11.1211	0	29.8542	0	14.2389	0	11.7073	0	14.8858	0	17.3932
	Total Gamma Dose	2383.13	2683.33	0	2626.07	0	2152.82	0	2453.86	0	2468.28	0	2268.13	0	2513.75	0	2239.25	0	2314.87	0	-	-	2549.05	0	2405.56	0	2456.14	0	2394.56	0	2463.75	0	2294.63	0	2382.16	0	2334.88	0	2384.78	0	2521.25	0	2298.12	0	2427.69	0	2628.58	0	2711.12
Lungs	Total Dose	0	0	0	0	0	0	0	0	0	0	0	0	0	0	0	0	0	0	0	0	0	-	-	0	0	0	0	0	0	0	0	0	0	0	0	0	0	0	0	0	0	0	0	0	0	0	0	0
	Total Neutron Dose	17.516	16.1588	0	17.2225	0	11.7196	0	19.487	0	37.0969	0	9.22537	0	14.008	0	10.5888	0	28.9033	0	11.9331	0	-	-	16.3968	0	20.2424	0	13.1268	0	15.0049	0	9.89833	0	11.9488	0	15.9179	0	11.1211	0	29.8542	0	14.2389	0	11.7073	0	14.8858	0	17.3932
	Total Gamma Dose	2549.05	2683.33	0	2626.07	0	2152.82	0	2453.86	0	2468.28	0	2268.13	0	2513.75	0	2239.25	0	2314.87	0	2383.13	0	-	-	2405.56	0	2456.14	0	2394.56	0	2463.75	0	2294.63	0	2382.16	0	2334.88	0	2384.78	0	2521.25	0	2298.12	0	2427.69	0	2628.58	0	2711.12
Stomach Wall	Total Dose	0	0	0	0	0	0	0	0	0	0	0	0	0	0	0	0	0	0	0	0	0	0	0	0	0	0	0	0	0	0	0	0	0	0	0	0	0	0	0	0	0	0	0	-	-	0	0	0
	Total Neutron Dose	11.7073	16.1588	0	17.2225	0	11.7196	0	19.487	0	37.0969	0	9.22537	0	14.008	0	10.5888	0	28.9033	0	11.9331	0	17.516	0	16.3968	0	20.2424	0	13.1268	0	15.0049	0	9.89833	0	11.9488	0	15.9179	0	11.1211	0	29.8542	0	14.2389	0	-	-	14.8858	0	17.3932
	Total Gamma Dose	2427.69	2683.33	0	2626.07	0	2152.82	0	2453.86	0	2468.28	0	2268.13	0	2513.75	0	2239.25	0	2314.87	0	2383.13	0	2549.05	0	2405.56	0	2456.14	0	2394.56	0	2463.75	0	2294.63	0	2382.16	0	2334.88	0	2384.78	0	2521.25	0	2298.12	0	-	-	2628.58	0	2711.12
[truncated: 9 more columns]
