# Supplementary material for: Japanese pediatric and adult atomic bomb survivor dosimetry: potential improvements using the J45 phantom series and modern Monte Carlo transport
Source: Radiat Environ Biophys. 2021 Oct 30;61(1):73–86. doi: 10.1007/s00411-021-00946-2 (PMC8897329; doi:10.1007/s00411-021-00946-2)
Supplement: Supplementary file 1 — Supplementary file1 (ZIP 2974 KB) [file 411_2021_946_MOESM1_ESM.zip › _supplementary/comprehensive surrogacy/Table_05m_Nagasaki_1500m.xlsx]

## Sheet: IO
			Surrogate organs
True organ			BoneSurface		ActiveMarrow		Adrenals		Brain		Breasts		GallBladderWall		HeartWall		Kidney		EyeLens		Liver		Lungs		LymphNodes		Muscle		Oesophagus		OralMucosa		Pancreas		Uterus/Prostate		SalivaryGlands		SmallIntestineWall		Skin		Spleen		StomachWall		Ovaries/Testes		Thymus
Organ	Dose Category	Dose (mGy)	Dose (mGy)	% diff.	Dose (mGy)	% diff.	Dose (mGy)	% diff.	Dose (mGy)	% diff.	Dose (mGy)	% diff.	Dose (mGy)	% diff.	Dose (mGy)	% diff.	Dose (mGy)	% diff.	Dose (mGy)	% diff.	Dose (mGy)	% diff.	Dose (mGy)	% diff.	Dose (mGy)	% diff.	Dose (mGy)	% diff.	Dose (mGy)	% diff.	Dose (mGy)	% diff.	Dose (mGy)	% diff.	Dose (mGy)	% diff.	Dose (mGy)	% diff.	Dose (mGy)	% diff.	Dose (mGy)	% diff.	Dose (mGy)	% diff.	Dose (mGy)	% diff.	Dose (mGy)	% diff.	Dose (mGy)
Breasts	Total Dose	0	0	0	0	0	0	0	0	0	-	-	0	0	0	0	0	0	0	0	0	0	0	0	0	0	0	0	0	0	0	0	0	0	0	0	0	0	0	0	0	0	0	0	0	0	0	0	0
	Total Neutron Dose	4.42321	1.86207	0	1.93732	0	1.11361	0	2.11977	0	-	-	1.422	0	2.08667	0	1.12974	0	4.58247	0	1.75472	0	2.27543	0	2.14018	0	2.40816	0	1.70604	0	2.08186	0	1.35597	0	2.05871	0	2.03245	0	1.75278	0	3.34393	0	1.53827	0	1.80461	0	2.95731	0	2.83135
	Total Gamma Dose	931.014	936.16	0	922.752	0	767.93	0	849.645	0	-	-	831.692	0	921.535	0	772.132	0	966.543	0	853.293	0	918.412	0	874.852	0	882.733	0	858.805	0	911.36	0	837.487	0	836.019	0	890.765	0	905.119	0	892.075	0	819.816	0	890.293	0	883.848	0	949.689
Colon	Total Dose	0	0	0	0	0	0	0	0	0	0	0	0	0	0	0	0	0	0	0	0	0	0	0	0	0	0	0	0	0	0	0	0	0	0	0	0	0	0	0	0	0	0	0	0	0	0	0	0
	Total Neutron Dose	2.19346	1.86207	0	1.93732	0	1.11361	0	2.11977	0	4.42321	0	1.422	0	2.08667	0	1.12974	0	4.58247	0	1.75472	0	2.27543	0	2.14018	0	2.40816	0	1.70604	0	2.08186	0	1.35597	0	2.05871	0	2.03245	0	1.75278	0	3.34393	0	1.53827	0	1.80461	0	2.95731	0	2.83135
	Total Gamma Dose	908.923	936.16	0	922.752	0	767.93	0	849.645	0	931.014	0	831.692	0	921.535	0	772.132	0	966.543	0	853.293	0	918.412	0	874.852	0	882.733	0	858.805	0	911.36	0	837.487	0	836.019	0	890.765	0	905.119	0	892.075	0	819.816	0	890.293	0	883.848	0	949.689
Liver	Total Dose	0	0	0	0	0	0	0	0	0	0	0	0	0	0	0	0	0	0	0	-	-	0	0	0	0	0	0	0	0	0	0	0	0	0	0	0	0	0	0	0	0	0	0	0	0	0	0	0
	Total Neutron Dose	1.75472	1.86207	0	1.93732	0	1.11361	0	2.11977	0	4.42321	0	1.422	0	2.08667	0	1.12974	0	4.58247	0	-	-	2.27543	0	2.14018	0	2.40816	0	1.70604	0	2.08186	0	1.35597	0	2.05871	0	2.03245	0	1.75278	0	3.34393	0	1.53827	0	1.80461	0	2.95731	0	2.83135
	Total Gamma Dose	853.293	936.16	0	922.752	0	767.93	0	849.645	0	931.014	0	831.692	0	921.535	0	772.132	0	966.543	0	-	-	918.412	0	874.852	0	882.733	0	858.805	0	911.36	0	837.487	0	836.019	0	890.765	0	905.119	0	892.075	0	819.816	0	890.293	0	883.848	0	949.689
Lungs	Total Dose	0	0	0	0	0	0	0	0	0	0	0	0	0	0	0	0	0	0	0	0	0	-	-	0	0	0	0	0	0	0	0	0	0	0	0	0	0	0	0	0	0	0	0	0	0	0	0	0
	Total Neutron Dose	2.27543	1.86207	0	1.93732	0	1.11361	0	2.11977	0	4.42321	0	1.422	0	2.08667	0	1.12974	0	4.58247	0	1.75472	0	-	-	2.14018	0	2.40816	0	1.70604	0	2.08186	0	1.35597	0	2.05871	0	2.03245	0	1.75278	0	3.34393	0	1.53827	0	1.80461	0	2.95731	0	2.83135
	Total Gamma Dose	918.412	936.16	0	922.752	0	767.93	0	849.645	0	931.014	0	831.692	0	921.535	0	772.132	0	966.543	0	853.293	0	-	-	874.852	0	882.733	0	858.805	0	911.36	0	837.487	0	836.019	0	890.765	0	905.119	0	892.075	0	819.816	0	890.293	0	883.848	0	949.689
Stomach Wall	Total Dose	0	0	0	0	0	0	0	0	0	0	0	0	0	0	0	0	0	0	0	0	0	0	0	0	0	0	0	0	0	0	0	0	0	0	0	0	0	0	0	0	0	0	0	-	-	0	0	0
	Total Neutron Dose	1.80461	1.86207	0	1.93732	0	1.11361	0	2.11977	0	4.42321	0	1.422	0	2.08667	0	1.12974	0	4.58247	0	1.75472	0	2.27543	0	2.14018	0	2.40816	0	1.70604	0	2.08186	0	1.35597	0	2.05871	0	2.03245	0	1.75278	0	3.34393	0	1.53827	0	-	-	2.95731	0	2.83135
	Total Gamma Dose	890.293	936.16	0	922.752	0	767.93	0	849.645	0	931.014	0	831.692	0	921.535	0	772.132	0	966.543	0	853.293	0	918.412	0	874.852	0	882.733	0	858.805	0	911.36	0	837.487	0	836.019	0	890.765	0	905.119	0	892.075	0	819.816	0	-	-	883.848	0	949.689
[truncated: 9 more columns]

## Sheet: Light-9P
			Surrogate organs
True organ			BoneSurface		ActiveMarrow		Adrenals		Brain		Breasts		GallBladderWall		HeartWall		Kidney		EyeLens		Liver		Lungs		LymphNodes		Muscle		Oesophagus		OralMucosa		Pancreas		Uterus/Prostate		SalivaryGlands		SmallIntestineWall		Skin		Spleen		StomachWall		Ovaries/Testes		Thymus
Organ	Dose Category	Dose (mGy)	Dose (mGy)	% diff.	Dose (mGy)	% diff.	Dose (mGy)	% diff.	Dose (mGy)	% diff.	Dose (mGy)	% diff.	Dose (mGy)	% diff.	Dose (mGy)	% diff.	Dose (mGy)	% diff.	Dose (mGy)	% diff.	Dose (mGy)	% diff.	Dose (mGy)	% diff.	Dose (mGy)	% diff.	Dose (mGy)	% diff.	Dose (mGy)	% diff.	Dose (mGy)	% diff.	Dose (mGy)	% diff.	Dose (mGy)	% diff.	Dose (mGy)	% diff.	Dose (mGy)	% diff.	Dose (mGy)	% diff.	Dose (mGy)	% diff.	Dose (mGy)	% diff.	Dose (mGy)	% diff.	Dose (mGy)
Breasts	Total Dose	0	0	0	0	0	0	0	0	0	-	-	0	0	0	0	0	0	0	0	0	0	0	0	0	0	0	0	0	0	0	0	0	0	0	0	0	0	0	0	0	0	0	0	0	0	0	0	0
	Total Neutron Dose	3.19531	1.36936	0	1.43667	0	0.929237	0	1.54062	0	-	-	1.1779	0	1.588	0	0.910712	0	2.56089	0	1.36768	0	1.72818	0	1.63586	0	1.82384	0	1.33308	0	1.69312	0	1.09495	0	1.87654	0	1.62235	0	1.46468	0	2.41565	0	1.10175	0	1.35291	0	1.88452	0	2.10416
	Total Gamma Dose	859.411	842.537	0	830.451	0	701.544	0	763.615	0	-	-	756.802	0	824.168	0	716.332	0	963.415	0	789.409	0	825.052	0	787.809	0	801.631	0	774.179	0	805.592	0	757.493	0	832.127	0	766.727	0	815.676	0	804.527	0	741.307	0	805.407	0	874.683	0	870.943
Colon	Total Dose	0	0	0	0	0	0	0	0	0	0	0	0	0	0	0	0	0	0	0	0	0	0	0	0	0	0	0	0	0	0	0	0	0	0	0	0	0	0	0	0	0	0	0	0	0	0	0	0
	Total Neutron Dose	1.77391	1.36936	0	1.43667	0	0.929237	0	1.54062	0	3.19531	0	1.1779	0	1.588	0	0.910712	0	2.56089	0	1.36768	0	1.72818	0	1.63586	0	1.82384	0	1.33308	0	1.69312	0	1.09495	0	1.87654	0	1.62235	0	1.46468	0	2.41565	0	1.10175	0	1.35291	0	1.88452	0	2.10416
	Total Gamma Dose	824.896	842.537	0	830.451	0	701.544	0	763.615	0	859.411	0	756.802	0	824.168	0	716.332	0	963.415	0	789.409	0	825.052	0	787.809	0	801.631	0	774.179	0	805.592	0	757.493	0	832.127	0	766.727	0	815.676	0	804.527	0	741.307	0	805.407	0	874.683	0	870.943
Liver	Total Dose	0	0	0	0	0	0	0	0	0	0	0	0	0	0	0	0	0	0	0	-	-	0	0	0	0	0	0	0	0	0	0	0	0	0	0	0	0	0	0	0	0	0	0	0	0	0	0	0
	Total Neutron Dose	1.36768	1.36936	0	1.43667	0	0.929237	0	1.54062	0	3.19531	0	1.1779	0	1.588	0	0.910712	0	2.56089	0	-	-	1.72818	0	1.63586	0	1.82384	0	1.33308	0	1.69312	0	1.09495	0	1.87654	0	1.62235	0	1.46468	0	2.41565	0	1.10175	0	1.35291	0	1.88452	0	2.10416
	Total Gamma Dose	789.409	842.537	0	830.451	0	701.544	0	763.615	0	859.411	0	756.802	0	824.168	0	716.332	0	963.415	0	-	-	825.052	0	787.809	0	801.631	0	774.179	0	805.592	0	757.493	0	832.127	0	766.727	0	815.676	0	804.527	0	741.307	0	805.407	0	874.683	0	870.943
Lungs	Total Dose	0	0	0	0	0	0	0	0	0	0	0	0	0	0	0	0	0	0	0	0	0	-	-	0	0	0	0	0	0	0	0	0	0	0	0	0	0	0	0	0	0	0	0	0	0	0	0	0
	Total Neutron Dose	1.72818	1.36936	0	1.43667	0	0.929237	0	1.54062	0	3.19531	0	1.1779	0	1.588	0	0.910712	0	2.56089	0	1.36768	0	-	-	1.63586	0	1.82384	0	1.33308	0	1.69312	0	1.09495	0	1.87654	0	1.62235	0	1.46468	0	2.41565	0	1.10175	0	1.35291	0	1.88452	0	2.10416
	Total Gamma Dose	825.052	842.537	0	830.451	0	701.544	0	763.615	0	859.411	0	756.802	0	824.168	0	716.332	0	963.415	0	789.409	0	-	-	787.809	0	801.631	0	774.179	0	805.592	0	757.493	0	832.127	0	766.727	0	815.676	0	804.527	0	741.307	0	805.407	0	874.683	0	870.943
Stomach Wall	Total Dose	0	0	0	0	0	0	0	0	0	0	0	0	0	0	0	0	0	0	0	0	0	0	0	0	0	0	0	0	0	0	0	0	0	0	0	0	0	0	0	0	0	0	0	-	-	0	0	0
	Total Neutron Dose	1.35291	1.36936	0	1.43667	0	0.929237	0	1.54062	0	3.19531	0	1.1779	0	1.588	0	0.910712	0	2.56089	0	1.36768	0	1.72818	0	1.63586	0	1.82384	0	1.33308	0	1.69312	0	1.09495	0	1.87654	0	1.62235	0	1.46468	0	2.41565	0	1.10175	0	-	-	1.88452	0	2.10416
	Total Gamma Dose	805.407	842.537	0	830.451	0	701.544	0	763.615	0	859.411	0	756.802	0	824.168	0	716.332	0	963.415	0	789.409	0	825.052	0	787.809	0	801.631	0	774.179	0	805.592	0	757.493	0	832.127	0	766.727	0	815.676	0	804.527	0	741.307	0	-	-	874.683	0	870.943
[truncated: 9 more columns]

## Sheet: Heavy-9P
			Surrogate organs
True organ			BoneSurface		ActiveMarrow		Adrenals		Brain		Breasts		GallBladderWall		HeartWall		Kidney		EyeLens		Liver		Lungs		LymphNodes		Muscle		Oesophagus		OralMucosa		Pancreas		Uterus/Prostate		SalivaryGlands		SmallIntestineWall		Skin		Spleen		StomachWall		Ovaries/Testes		Thymus
Organ	Dose Category	Dose (mGy)	Dose (mGy)	% diff.	Dose (mGy)	% diff.	Dose (mGy)	% diff.	Dose (mGy)	% diff.	Dose (mGy)	% diff.	Dose (mGy)	% diff.	Dose (mGy)	% diff.	Dose (mGy)	% diff.	Dose (mGy)	% diff.	Dose (mGy)	% diff.	Dose (mGy)	% diff.	Dose (mGy)	% diff.	Dose (mGy)	% diff.	Dose (mGy)	% diff.	Dose (mGy)	% diff.	Dose (mGy)	% diff.	Dose (mGy)	% diff.	Dose (mGy)	% diff.	Dose (mGy)	% diff.	Dose (mGy)	% diff.	Dose (mGy)	% diff.	Dose (mGy)	% diff.	Dose (mGy)	% diff.	Dose (mGy)
Breasts	Total Dose	0	0	0	0	0	0	0	0	0	-	-	0	0	0	0	0	0	0	0	0	0	0	0	0	0	0	0	0	0	0	0	0	0	0	0	0	0	0	0	0	0	0	0	0	0	0	0	0
	Total Neutron Dose	0.96912	0.55401	0	0.592364	0	0.440801	0	0.675723	0	-	-	0.405511	0	0.497944	0	0.422501	0	0.959457	0	0.466157	0	0.64975	0	0.606562	0	0.734092	0	0.485104	0	0.494263	0	0.374662	0	0.483782	0	0.572587	0	0.419601	0	1.00599	0	0.51341	0	0.451603	0	0.575833	0	0.61751
	Total Gamma Dose	285.086	292.985	0	286.917	0	238.275	0	267.3	0	-	-	252.648	0	279.187	0	246.204	0	292.964	0	268.271	0	280.838	0	269.782	0	275.089	0	263.015	0	294.786	0	255.272	0	255.031	0	273.038	0	276.358	0	278.492	0	248.152	0	270.726	0	295.475	0	291.547
Colon	Total Dose	0	0	0	0	0	0	0	0	0	0	0	0	0	0	0	0	0	0	0	0	0	0	0	0	0	0	0	0	0	0	0	0	0	0	0	0	0	0	0	0	0	0	0	0	0	0	0	0
	Total Neutron Dose	0.551746	0.55401	0	0.592364	0	0.440801	0	0.675723	0	0.96912	0	0.405511	0	0.497944	0	0.422501	0	0.959457	0	0.466157	0	0.64975	0	0.606562	0	0.734092	0	0.485104	0	0.494263	0	0.374662	0	0.483782	0	0.572587	0	0.419601	0	1.00599	0	0.51341	0	0.451603	0	0.575833	0	0.61751
	Total Gamma Dose	279.804	292.985	0	286.917	0	238.275	0	267.3	0	285.086	0	252.648	0	279.187	0	246.204	0	292.964	0	268.271	0	280.838	0	269.782	0	275.089	0	263.015	0	294.786	0	255.272	0	255.031	0	273.038	0	276.358	0	278.492	0	248.152	0	270.726	0	295.475	0	291.547
Liver	Total Dose	0	0	0	0	0	0	0	0	0	0	0	0	0	0	0	0	0	0	0	-	-	0	0	0	0	0	0	0	0	0	0	0	0	0	0	0	0	0	0	0	0	0	0	0	0	0	0	0
	Total Neutron Dose	0.466157	0.55401	0	0.592364	0	0.440801	0	0.675723	0	0.96912	0	0.405511	0	0.497944	0	0.422501	0	0.959457	0	-	-	0.64975	0	0.606562	0	0.734092	0	0.485104	0	0.494263	0	0.374662	0	0.483782	0	0.572587	0	0.419601	0	1.00599	0	0.51341	0	0.451603	0	0.575833	0	0.61751
	Total Gamma Dose	268.271	292.985	0	286.917	0	238.275	0	267.3	0	285.086	0	252.648	0	279.187	0	246.204	0	292.964	0	-	-	280.838	0	269.782	0	275.089	0	263.015	0	294.786	0	255.272	0	255.031	0	273.038	0	276.358	0	278.492	0	248.152	0	270.726	0	295.475	0	291.547
Lungs	Total Dose	0	0	0	0	0	0	0	0	0	0	0	0	0	0	0	0	0	0	0	0	0	-	-	0	0	0	0	0	0	0	0	0	0	0	0	0	0	0	0	0	0	0	0	0	0	0	0	0
	Total Neutron Dose	0.64975	0.55401	0	0.592364	0	0.440801	0	0.675723	0	0.96912	0	0.405511	0	0.497944	0	0.422501	0	0.959457	0	0.466157	0	-	-	0.606562	0	0.734092	0	0.485104	0	0.494263	0	0.374662	0	0.483782	0	0.572587	0	0.419601	0	1.00599	0	0.51341	0	0.451603	0	0.575833	0	0.61751
	Total Gamma Dose	280.838	292.985	0	286.917	0	238.275	0	267.3	0	285.086	0	252.648	0	279.187	0	246.204	0	292.964	0	268.271	0	-	-	269.782	0	275.089	0	263.015	0	294.786	0	255.272	0	255.031	0	273.038	0	276.358	0	278.492	0	248.152	0	270.726	0	295.475	0	291.547
Stomach Wall	Total Dose	0	0	0	0	0	0	0	0	0	0	0	0	0	0	0	0	0	0	0	0	0	0	0	0	0	0	0	0	0	0	0	0	0	0	0	0	0	0	0	0	0	0	0	-	-	0	0	0
	Total Neutron Dose	0.451603	0.55401	0	0.592364	0	0.440801	0	0.675723	0	0.96912	0	0.405511	0	0.497944	0	0.422501	0	0.959457	0	0.466157	0	0.64975	0	0.606562	0	0.734092	0	0.485104	0	0.494263	0	0.374662	0	0.483782	0	0.572587	0	0.419601	0	1.00599	0	0.51341	0	-	-	0.575833	0	0.61751
	Total Gamma Dose	270.726	292.985	0	286.917	0	238.275	0	267.3	0	285.086	0	252.648	0	279.187	0	246.204	0	292.964	0	268.271	0	280.838	0	269.782	0	275.089	0	263.015	0	294.786	0	255.272	0	255.031	0	273.038	0	276.358	0	278.492	0	248.152	0	-	-	295.475	0	291.547
[truncated: 9 more columns]

## Sheet: Light-GLOBE
			Surrogate organs
True organ			BoneSurface		ActiveMarrow		Adrenals		Brain		Breasts		GallBladderWall		HeartWall		Kidney		EyeLens		Liver		Lungs		LymphNodes		Muscle		Oesophagus		OralMucosa		Pancreas		Uterus/Prostate		SalivaryGlands		SmallIntestineWall		Skin		Spleen		StomachWall		Ovaries/Testes		Thymus
Organ	Dose Category	Dose (mGy)	Dose (mGy)	% diff.	Dose (mGy)	% diff.	Dose (mGy)	% diff.	Dose (mGy)	% diff.	Dose (mGy)	% diff.	Dose (mGy)	% diff.	Dose (mGy)	% diff.	Dose (mGy)	% diff.	Dose (mGy)	% diff.	Dose (mGy)	% diff.	Dose (mGy)	% diff.	Dose (mGy)	% diff.	Dose (mGy)	% diff.	Dose (mGy)	% diff.	Dose (mGy)	% diff.	Dose (mGy)	% diff.	Dose (mGy)	% diff.	Dose (mGy)	% diff.	Dose (mGy)	% diff.	Dose (mGy)	% diff.	Dose (mGy)	% diff.	Dose (mGy)	% diff.	Dose (mGy)	% diff.	Dose (mGy)
Breasts	Total Dose	0	0	0	0	0	0	0	0	0	-	-	0	0	0	0	0	0	0	0	0	0	0	0	0	0	0	0	0	0	0	0	0	0	0	0	0	0	0	0	0	0	0	0	0	0	0	0	0
	Total Neutron Dose	3.94956	1.65172	0	1.72756	0	1.12907	0	1.91577	0	-	-	1.26601	0	1.94829	0	1.06458	0	3.53393	0	1.55969	0	1.97564	0	1.94651	0	2.16438	0	1.51627	0	2.02167	0	1.27815	0	1.63987	0	1.85221	0	1.68154	0	2.9927	0	1.46301	0	1.66836	0	2.21644	0	2.28923
	Total Gamma Dose	898.784	878.976	0	866.178	0	705.018	0	795.999	0	-	-	756.226	0	864.365	0	743.307	0	1026.89	0	820.655	0	856.261	0	820.686	0	831.76	0	806.478	0	822.333	0	801.127	0	883.251	0	808.807	0	854.161	0	840.733	0	764.472	0	839.161	0	881.831	0	895.281
Colon	Total Dose	0	0	0	0	0	0	0	0	0	0	0	0	0	0	0	0	0	0	0	0	0	0	0	0	0	0	0	0	0	0	0	0	0	0	0	0	0	0	0	0	0	0	0	0	0	0	0	0
	Total Neutron Dose	2.06664	1.65172	0	1.72756	0	1.12907	0	1.91577	0	3.94956	0	1.26601	0	1.94829	0	1.06458	0	3.53393	0	1.55969	0	1.97564	0	1.94651	0	2.16438	0	1.51627	0	2.02167	0	1.27815	0	1.63987	0	1.85221	0	1.68154	0	2.9927	0	1.46301	0	1.66836	0	2.21644	0	2.28923
	Total Gamma Dose	852.705	878.976	0	866.178	0	705.018	0	795.999	0	898.784	0	756.226	0	864.365	0	743.307	0	1026.89	0	820.655	0	856.261	0	820.686	0	831.76	0	806.478	0	822.333	0	801.127	0	883.251	0	808.807	0	854.161	0	840.733	0	764.472	0	839.161	0	881.831	0	895.281
Liver	Total Dose	0	0	0	0	0	0	0	0	0	0	0	0	0	0	0	0	0	0	0	-	-	0	0	0	0	0	0	0	0	0	0	0	0	0	0	0	0	0	0	0	0	0	0	0	0	0	0	0
	Total Neutron Dose	1.55969	1.65172	0	1.72756	0	1.12907	0	1.91577	0	3.94956	0	1.26601	0	1.94829	0	1.06458	0	3.53393	0	-	-	1.97564	0	1.94651	0	2.16438	0	1.51627	0	2.02167	0	1.27815	0	1.63987	0	1.85221	0	1.68154	0	2.9927	0	1.46301	0	1.66836	0	2.21644	0	2.28923
	Total Gamma Dose	820.655	878.976	0	866.178	0	705.018	0	795.999	0	898.784	0	756.226	0	864.365	0	743.307	0	1026.89	0	-	-	856.261	0	820.686	0	831.76	0	806.478	0	822.333	0	801.127	0	883.251	0	808.807	0	854.161	0	840.733	0	764.472	0	839.161	0	881.831	0	895.281
Lungs	Total Dose	0	0	0	0	0	0	0	0	0	0	0	0	0	0	0	0	0	0	0	0	0	-	-	0	0	0	0	0	0	0	0	0	0	0	0	0	0	0	0	0	0	0	0	0	0	0	0	0
	Total Neutron Dose	1.97564	1.65172	0	1.72756	0	1.12907	0	1.91577	0	3.94956	0	1.26601	0	1.94829	0	1.06458	0	3.53393	0	1.55969	0	-	-	1.94651	0	2.16438	0	1.51627	0	2.02167	0	1.27815	0	1.63987	0	1.85221	0	1.68154	0	2.9927	0	1.46301	0	1.66836	0	2.21644	0	2.28923
	Total Gamma Dose	856.261	878.976	0	866.178	0	705.018	0	795.999	0	898.784	0	756.226	0	864.365	0	743.307	0	1026.89	0	820.655	0	-	-	820.686	0	831.76	0	806.478	0	822.333	0	801.127	0	883.251	0	808.807	0	854.161	0	840.733	0	764.472	0	839.161	0	881.831	0	895.281
Stomach Wall	Total Dose	0	0	0	0	0	0	0	0	0	0	0	0	0	0	0	0	0	0	0	0	0	0	0	0	0	0	0	0	0	0	0	0	0	0	0	0	0	0	0	0	0	0	0	-	-	0	0	0
	Total Neutron Dose	1.66836	1.65172	0	1.72756	0	1.12907	0	1.91577	0	3.94956	0	1.26601	0	1.94829	0	1.06458	0	3.53393	0	1.55969	0	1.97564	0	1.94651	0	2.16438	0	1.51627	0	2.02167	0	1.27815	0	1.63987	0	1.85221	0	1.68154	0	2.9927	0	1.46301	0	-	-	2.21644	0	2.28923
	Total Gamma Dose	839.161	878.976	0	866.178	0	705.018	0	795.999	0	898.784	0	756.226	0	864.365	0	743.307	0	1026.89	0	820.655	0	856.261	0	820.686	0	831.76	0	806.478	0	822.333	0	801.127	0	883.251	0	808.807	0	854.161	0	840.733	0	764.472	0	-	-	881.831	0	895.281
[truncated: 9 more columns]

## Sheet: Heavy-GLOBE
			Surrogate organs
True organ			BoneSurface		ActiveMarrow		Adrenals		Brain		Breasts		GallBladderWall		HeartWall		Kidney		EyeLens		Liver		Lungs		LymphNodes		Muscle		Oesophagus		OralMucosa		Pancreas		Uterus/Prostate		SalivaryGlands		SmallIntestineWall		Skin		Spleen		StomachWall		Ovaries/Testes		Thymus
Organ	Dose Category	Dose (mGy)	Dose (mGy)	% diff.	Dose (mGy)	% diff.	Dose (mGy)	% diff.	Dose (mGy)	% diff.	Dose (mGy)	% diff.	Dose (mGy)	% diff.	Dose (mGy)	% diff.	Dose (mGy)	% diff.	Dose (mGy)	% diff.	Dose (mGy)	% diff.	Dose (mGy)	% diff.	Dose (mGy)	% diff.	Dose (mGy)	% diff.	Dose (mGy)	% diff.	Dose (mGy)	% diff.	Dose (mGy)	% diff.	Dose (mGy)	% diff.	Dose (mGy)	% diff.	Dose (mGy)	% diff.	Dose (mGy)	% diff.	Dose (mGy)	% diff.	Dose (mGy)	% diff.	Dose (mGy)	% diff.	Dose (mGy)
Breasts	Total Dose	0	0	0	0	0	0	0	0	0	-	-	0	0	0	0	0	0	0	0	0	0	0	0	0	0	0	0	0	0	0	0	0	0	0	0	0	0	0	0	0	0	0	0	0	0	0	0	0
	Total Neutron Dose	1.49991	0.718366	0	0.762364	0	0.535625	0	0.864877	0	-	-	0.418002	0	0.646369	0	0.474318	0	1.3064	0	0.538397	0	0.801187	0	0.731559	0	0.896952	0	0.624059	0	0.681606	0	0.461371	0	0.697671	0	0.767027	0	0.511648	0	1.28958	0	0.63575	0	0.566058	0	0.634194	0	0.805803
	Total Gamma Dose	322.991	301.843	0	296.405	0	243.019	0	276.228	0	-	-	253.042	0	285.231	0	243.301	0	243.34	0	260.02	0	285.495	0	276.409	0	277.157	0	265.476	0	274.646	0	266.122	0	291.349	0	263.635	0	278.095	0	280.067	0	265.776	0	284.161	0	294.146	0	304.087
Colon	Total Dose	0	0	0	0	0	0	0	0	0	0	0	0	0	0	0	0	0	0	0	0	0	0	0	0	0	0	0	0	0	0	0	0	0	0	0	0	0	0	0	0	0	0	0	0	0	0	0	0
	Total Neutron Dose	0.665971	0.718366	0	0.762364	0	0.535625	0	0.864877	0	1.49991	0	0.418002	0	0.646369	0	0.474318	0	1.3064	0	0.538397	0	0.801187	0	0.731559	0	0.896952	0	0.624059	0	0.681606	0	0.461371	0	0.697671	0	0.767027	0	0.511648	0	1.28958	0	0.63575	0	0.566058	0	0.634194	0	0.805803
	Total Gamma Dose	282.441	301.843	0	296.405	0	243.019	0	276.228	0	322.991	0	253.042	0	285.231	0	243.301	0	243.34	0	260.02	0	285.495	0	276.409	0	277.157	0	265.476	0	274.646	0	266.122	0	291.349	0	263.635	0	278.095	0	280.067	0	265.776	0	284.161	0	294.146	0	304.087
Liver	Total Dose	0	0	0	0	0	0	0	0	0	0	0	0	0	0	0	0	0	0	0	-	-	0	0	0	0	0	0	0	0	0	0	0	0	0	0	0	0	0	0	0	0	0	0	0	0	0	0	0
	Total Neutron Dose	0.538397	0.718366	0	0.762364	0	0.535625	0	0.864877	0	1.49991	0	0.418002	0	0.646369	0	0.474318	0	1.3064	0	-	-	0.801187	0	0.731559	0	0.896952	0	0.624059	0	0.681606	0	0.461371	0	0.697671	0	0.767027	0	0.511648	0	1.28958	0	0.63575	0	0.566058	0	0.634194	0	0.805803
	Total Gamma Dose	260.02	301.843	0	296.405	0	243.019	0	276.228	0	322.991	0	253.042	0	285.231	0	243.301	0	243.34	0	-	-	285.495	0	276.409	0	277.157	0	265.476	0	274.646	0	266.122	0	291.349	0	263.635	0	278.095	0	280.067	0	265.776	0	284.161	0	294.146	0	304.087
Lungs	Total Dose	0	0	0	0	0	0	0	0	0	0	0	0	0	0	0	0	0	0	0	0	0	-	-	0	0	0	0	0	0	0	0	0	0	0	0	0	0	0	0	0	0	0	0	0	0	0	0	0
	Total Neutron Dose	0.801187	0.718366	0	0.762364	0	0.535625	0	0.864877	0	1.49991	0	0.418002	0	0.646369	0	0.474318	0	1.3064	0	0.538397	0	-	-	0.731559	0	0.896952	0	0.624059	0	0.681606	0	0.461371	0	0.697671	0	0.767027	0	0.511648	0	1.28958	0	0.63575	0	0.566058	0	0.634194	0	0.805803
	Total Gamma Dose	285.495	301.843	0	296.405	0	243.019	0	276.228	0	322.991	0	253.042	0	285.231	0	243.301	0	243.34	0	260.02	0	-	-	276.409	0	277.157	0	265.476	0	274.646	0	266.122	0	291.349	0	263.635	0	278.095	0	280.067	0	265.776	0	284.161	0	294.146	0	304.087
Stomach Wall	Total Dose	0	0	0	0	0	0	0	0	0	0	0	0	0	0	0	0	0	0	0	0	0	0	0	0	0	0	0	0	0	0	0	0	0	0	0	0	0	0	0	0	0	0	0	-	-	0	0	0
	Total Neutron Dose	0.566058	0.718366	0	0.762364	0	0.535625	0	0.864877	0	1.49991	0	0.418002	0	0.646369	0	0.474318	0	1.3064	0	0.538397	0	0.801187	0	0.731559	0	0.896952	0	0.624059	0	0.681606	0	0.461371	0	0.697671	0	0.767027	0	0.511648	0	1.28958	0	0.63575	0	-	-	0.634194	0	0.805803
	Total Gamma Dose	284.161	301.843	0	296.405	0	243.019	0	276.228	0	322.991	0	253.042	0	285.231	0	243.301	0	243.34	0	260.02	0	285.495	0	276.409	0	277.157	0	265.476	0	274.646	0	266.122	0	291.349	0	263.635	0	278.095	0	280.067	0	265.776	0	-	-	294.146	0	304.087
[truncated: 9 more columns]
