# Supplementary material for: Japanese pediatric and adult atomic bomb survivor dosimetry: potential improvements using the J45 phantom series and modern Monte Carlo transport
Source: Radiat Environ Biophys. 2021 Oct 30;61(1):73–86. doi: 10.1007/s00411-021-00946-2 (PMC8897329; doi:10.1007/s00411-021-00946-2)
Supplement: Supplementary file 1 — Supplementary file1 (ZIP 2974 KB) [file 411_2021_946_MOESM1_ESM.zip › _supplementary/comprehensive surrogacy/Table_10f_Hiroshima_1000m.xlsx]

## Sheet: IO
			Surrogate organs
True organ			BoneSurface		ActiveMarrow		Adrenals		Brain		Breasts		GallBladderWall		HeartWall		Kidney		EyeLens		Liver		Lungs		LymphNodes		Muscle		Oesophagus		OralMucosa		Pancreas		Uterus/Prostate		SalivaryGlands		SmallIntestineWall		Skin		Spleen		StomachWall		Ovaries/Testes		Thymus
Organ	Dose Category	Dose (mGy)	Dose (mGy)	% diff.	Dose (mGy)	% diff.	Dose (mGy)	% diff.	Dose (mGy)	% diff.	Dose (mGy)	% diff.	Dose (mGy)	% diff.	Dose (mGy)	% diff.	Dose (mGy)	% diff.	Dose (mGy)	% diff.	Dose (mGy)	% diff.	Dose (mGy)	% diff.	Dose (mGy)	% diff.	Dose (mGy)	% diff.	Dose (mGy)	% diff.	Dose (mGy)	% diff.	Dose (mGy)	% diff.	Dose (mGy)	% diff.	Dose (mGy)	% diff.	Dose (mGy)	% diff.	Dose (mGy)	% diff.	Dose (mGy)	% diff.	Dose (mGy)	% diff.	Dose (mGy)	% diff.	Dose (mGy)
Breasts	Total Dose	0	0	0	0	0	0	0	0	0	-	-	0	0	0	0	0	0	0	0	0	0	0	0	0	0	0	0	0	0	0	0	0	0	0	0	0	0	0	0	0	0	0	0	0	0	0	0	0
	Total Neutron Dose	192.69	61.0648	0	69.1378	0	37.0466	0	81.1955	0	-	-	49.5618	0	76.8251	0	40.1121	0	184.117	0	60.5074	0	79.6913	0	75.398	0	98.652	0	57.7039	0	89.174	0	34.4615	0	36.3015	0	85.7803	0	58.24	0	158.622	0	55.7433	0	56.7145	0	38.7259	0	87.1046
	Total Gamma Dose	3941.59	4002.42	0	3847.86	0	3281.52	0	3712.24	0	-	-	3690.58	0	4005.5	0	3150.34	0	3938.12	0	3711.74	0	3878.35	0	3665.55	0	3726.57	0	3612.47	0	3737.61	0	3383.71	0	3476.01	0	3610.71	0	3768.08	0	3833.36	0	3486.59	0	3697.92	0	3713.05	0	4069.88
Colon	Total Dose	0	0	0	0	0	0	0	0	0	0	0	0	0	0	0	0	0	0	0	0	0	0	0	0	0	0	0	0	0	0	0	0	0	0	0	0	0	0	0	0	0	0	0	0	0	0	0	0
	Total Neutron Dose	84.613	61.0648	0	69.1378	0	37.0466	0	81.1955	0	192.69	0	49.5618	0	76.8251	0	40.1121	0	184.117	0	60.5074	0	79.6913	0	75.398	0	98.652	0	57.7039	0	89.174	0	34.4615	0	36.3015	0	85.7803	0	58.24	0	158.622	0	55.7433	0	56.7145	0	38.7259	0	87.1046
	Total Gamma Dose	3878.39	4002.42	0	3847.86	0	3281.52	0	3712.24	0	3941.59	0	3690.58	0	4005.5	0	3150.34	0	3938.12	0	3711.74	0	3878.35	0	3665.55	0	3726.57	0	3612.47	0	3737.61	0	3383.71	0	3476.01	0	3610.71	0	3768.08	0	3833.36	0	3486.59	0	3697.92	0	3713.05	0	4069.88
Liver	Total Dose	0	0	0	0	0	0	0	0	0	0	0	0	0	0	0	0	0	0	0	-	-	0	0	0	0	0	0	0	0	0	0	0	0	0	0	0	0	0	0	0	0	0	0	0	0	0	0	0
	Total Neutron Dose	60.5074	61.0648	0	69.1378	0	37.0466	0	81.1955	0	192.69	0	49.5618	0	76.8251	0	40.1121	0	184.117	0	-	-	79.6913	0	75.398	0	98.652	0	57.7039	0	89.174	0	34.4615	0	36.3015	0	85.7803	0	58.24	0	158.622	0	55.7433	0	56.7145	0	38.7259	0	87.1046
	Total Gamma Dose	3711.74	4002.42	0	3847.86	0	3281.52	0	3712.24	0	3941.59	0	3690.58	0	4005.5	0	3150.34	0	3938.12	0	-	-	3878.35	0	3665.55	0	3726.57	0	3612.47	0	3737.61	0	3383.71	0	3476.01	0	3610.71	0	3768.08	0	3833.36	0	3486.59	0	3697.92	0	3713.05	0	4069.88
Lungs	Total Dose	0	0	0	0	0	0	0	0	0	0	0	0	0	0	0	0	0	0	0	0	0	-	-	0	0	0	0	0	0	0	0	0	0	0	0	0	0	0	0	0	0	0	0	0	0	0	0	0
	Total Neutron Dose	79.6913	61.0648	0	69.1378	0	37.0466	0	81.1955	0	192.69	0	49.5618	0	76.8251	0	40.1121	0	184.117	0	60.5074	0	-	-	75.398	0	98.652	0	57.7039	0	89.174	0	34.4615	0	36.3015	0	85.7803	0	58.24	0	158.622	0	55.7433	0	56.7145	0	38.7259	0	87.1046
	Total Gamma Dose	3878.35	4002.42	0	3847.86	0	3281.52	0	3712.24	0	3941.59	0	3690.58	0	4005.5	0	3150.34	0	3938.12	0	3711.74	0	-	-	3665.55	0	3726.57	0	3612.47	0	3737.61	0	3383.71	0	3476.01	0	3610.71	0	3768.08	0	3833.36	0	3486.59	0	3697.92	0	3713.05	0	4069.88
Stomach Wall	Total Dose	0	0	0	0	0	0	0	0	0	0	0	0	0	0	0	0	0	0	0	0	0	0	0	0	0	0	0	0	0	0	0	0	0	0	0	0	0	0	0	0	0	0	0	-	-	0	0	0
	Total Neutron Dose	56.7145	61.0648	0	69.1378	0	37.0466	0	81.1955	0	192.69	0	49.5618	0	76.8251	0	40.1121	0	184.117	0	60.5074	0	79.6913	0	75.398	0	98.652	0	57.7039	0	89.174	0	34.4615	0	36.3015	0	85.7803	0	58.24	0	158.622	0	55.7433	0	-	-	38.7259	0	87.1046
	Total Gamma Dose	3697.92	4002.42	0	3847.86	0	3281.52	0	3712.24	0	3941.59	0	3690.58	0	4005.5	0	3150.34	0	3938.12	0	3711.74	0	3878.35	0	3665.55	0	3726.57	0	3612.47	0	3737.61	0	3383.71	0	3476.01	0	3610.71	0	3768.08	0	3833.36	0	3486.59	0	-	-	3713.05	0	4069.88
Uterus	Total Dose	0	0	0	0	0	0	0	0	0	0	0	0	0	0	0	0	0	0	0	0	0	0	0	0	0	0	0	0	0	0	0	0	0	-	-	0	0	0	0	0	0	0	0	0	0	0	0	0
	Total Neutron Dose	36.3015	61.0648	0	69.1378	0	37.0466	0	81.1955	0	192.69	0	49.5618	0	76.8251	0	40.1121	0	184.117	0	60.5074	0	79.6913	0	75.398	0	98.652	0	57.7039	0	89.174	0	34.4615	0	-	-	85.7803	0	58.24	0	158.622	0	55.7433	0	56.7145	0	38.7259	0	87.1046
	Total Gamma Dose	3476.01	4002.42	0	3847.86	0	3281.52	0	3712.24	0	3941.59	0	3690.58	0	4005.5	0	3150.34	0	3938.12	0	3711.74	0	3878.35	0	3665.55	0	3726.57	0	3612.47	0	3737.61	0	3383.71	0	-	-	3610.71	0	3768.08	0	3833.36	0	3486.59	0	3697.92	0	3713.05	0	4069.88
[truncated: 9 more columns]

## Sheet: Light-9P
			Surrogate organs
True organ			BoneSurface		ActiveMarrow		Adrenals		Brain		Breasts		GallBladderWall		HeartWall		Kidney		EyeLens		Liver		Lungs		LymphNodes		Muscle		Oesophagus		OralMucosa		Pancreas		Uterus/Prostate		SalivaryGlands		SmallIntestineWall		Skin		Spleen		StomachWall		Ovaries/Testes		Thymus
Organ	Dose Category	Dose (mGy)	Dose (mGy)	% diff.	Dose (mGy)	% diff.	Dose (mGy)	% diff.	Dose (mGy)	% diff.	Dose (mGy)	% diff.	Dose (mGy)	% diff.	Dose (mGy)	% diff.	Dose (mGy)	% diff.	Dose (mGy)	% diff.	Dose (mGy)	% diff.	Dose (mGy)	% diff.	Dose (mGy)	% diff.	Dose (mGy)	% diff.	Dose (mGy)	% diff.	Dose (mGy)	% diff.	Dose (mGy)	% diff.	Dose (mGy)	% diff.	Dose (mGy)	% diff.	Dose (mGy)	% diff.	Dose (mGy)	% diff.	Dose (mGy)	% diff.	Dose (mGy)	% diff.	Dose (mGy)	% diff.	Dose (mGy)
Breasts	Total Dose	0	0	0	0	0	0	0	0	0	-	-	0	0	0	0	0	0	0	0	0	0	0	0	0	0	0	0	0	0	0	0	0	0	0	0	0	0	0	0	0	0	0	0	0	0	0	0	0
	Total Neutron Dose	127.705	39.7926	0	45.9206	0	22.2708	0	54.4384	0	-	-	34.1961	0	53.505	0	25.7771	0	99.6285	0	42.8809	0	54.5129	0	52.4428	0	66.714	0	38.7012	0	62.7843	0	24.6965	0	29.7853	0	60.5228	0	43.7689	0	101.295	0	36.4498	0	39.6717	0	31.0276	0	56.9227
	Total Gamma Dose	3373.51	3406.09	0	3299.81	0	2644.55	0	3148.89	0	-	-	2997.87	0	3313.45	0	2740.49	0	3664.27	0	3173.52	0	3345.29	0	3094.44	0	3194.2	0	3061.35	0	3284.29	0	3006.07	0	2969.36	0	3073.02	0	3228.61	0	3262.07	0	2986.85	0	3210.1	0	2908	0	3359.15
Colon	Total Dose	0	0	0	0	0	0	0	0	0	0	0	0	0	0	0	0	0	0	0	0	0	0	0	0	0	0	0	0	0	0	0	0	0	0	0	0	0	0	0	0	0	0	0	0	0	0	0	0
	Total Neutron Dose	60.801	39.7926	0	45.9206	0	22.2708	0	54.4384	0	127.705	0	34.1961	0	53.505	0	25.7771	0	99.6285	0	42.8809	0	54.5129	0	52.4428	0	66.714	0	38.7012	0	62.7843	0	24.6965	0	29.7853	0	60.5228	0	43.7689	0	101.295	0	36.4498	0	39.6717	0	31.0276	0	56.9227
	Total Gamma Dose	3338.46	3406.09	0	3299.81	0	2644.55	0	3148.89	0	3373.51	0	2997.87	0	3313.45	0	2740.49	0	3664.27	0	3173.52	0	3345.29	0	3094.44	0	3194.2	0	3061.35	0	3284.29	0	3006.07	0	2969.36	0	3073.02	0	3228.61	0	3262.07	0	2986.85	0	3210.1	0	2908	0	3359.15
Liver	Total Dose	0	0	0	0	0	0	0	0	0	0	0	0	0	0	0	0	0	0	0	-	-	0	0	0	0	0	0	0	0	0	0	0	0	0	0	0	0	0	0	0	0	0	0	0	0	0	0	0
	Total Neutron Dose	42.8809	39.7926	0	45.9206	0	22.2708	0	54.4384	0	127.705	0	34.1961	0	53.505	0	25.7771	0	99.6285	0	-	-	54.5129	0	52.4428	0	66.714	0	38.7012	0	62.7843	0	24.6965	0	29.7853	0	60.5228	0	43.7689	0	101.295	0	36.4498	0	39.6717	0	31.0276	0	56.9227
	Total Gamma Dose	3173.52	3406.09	0	3299.81	0	2644.55	0	3148.89	0	3373.51	0	2997.87	0	3313.45	0	2740.49	0	3664.27	0	-	-	3345.29	0	3094.44	0	3194.2	0	3061.35	0	3284.29	0	3006.07	0	2969.36	0	3073.02	0	3228.61	0	3262.07	0	2986.85	0	3210.1	0	2908	0	3359.15
Lungs	Total Dose	0	0	0	0	0	0	0	0	0	0	0	0	0	0	0	0	0	0	0	0	0	-	-	0	0	0	0	0	0	0	0	0	0	0	0	0	0	0	0	0	0	0	0	0	0	0	0	0
	Total Neutron Dose	54.5129	39.7926	0	45.9206	0	22.2708	0	54.4384	0	127.705	0	34.1961	0	53.505	0	25.7771	0	99.6285	0	42.8809	0	-	-	52.4428	0	66.714	0	38.7012	0	62.7843	0	24.6965	0	29.7853	0	60.5228	0	43.7689	0	101.295	0	36.4498	0	39.6717	0	31.0276	0	56.9227
	Total Gamma Dose	3345.29	3406.09	0	3299.81	0	2644.55	0	3148.89	0	3373.51	0	2997.87	0	3313.45	0	2740.49	0	3664.27	0	3173.52	0	-	-	3094.44	0	3194.2	0	3061.35	0	3284.29	0	3006.07	0	2969.36	0	3073.02	0	3228.61	0	3262.07	0	2986.85	0	3210.1	0	2908	0	3359.15
Stomach Wall	Total Dose	0	0	0	0	0	0	0	0	0	0	0	0	0	0	0	0	0	0	0	0	0	0	0	0	0	0	0	0	0	0	0	0	0	0	0	0	0	0	0	0	0	0	0	-	-	0	0	0
	Total Neutron Dose	39.6717	39.7926	0	45.9206	0	22.2708	0	54.4384	0	127.705	0	34.1961	0	53.505	0	25.7771	0	99.6285	0	42.8809	0	54.5129	0	52.4428	0	66.714	0	38.7012	0	62.7843	0	24.6965	0	29.7853	0	60.5228	0	43.7689	0	101.295	0	36.4498	0	-	-	31.0276	0	56.9227
	Total Gamma Dose	3210.1	3406.09	0	3299.81	0	2644.55	0	3148.89	0	3373.51	0	2997.87	0	3313.45	0	2740.49	0	3664.27	0	3173.52	0	3345.29	0	3094.44	0	3194.2	0	3061.35	0	3284.29	0	3006.07	0	2969.36	0	3073.02	0	3228.61	0	3262.07	0	2986.85	0	-	-	2908	0	3359.15
Uterus	Total Dose	0	0	0	0	0	0	0	0	0	0	0	0	0	0	0	0	0	0	0	0	0	0	0	0	0	0	0	0	0	0	0	0	0	-	-	0	0	0	0	0	0	0	0	0	0	0	0	0
	Total Neutron Dose	29.7853	39.7926	0	45.9206	0	22.2708	0	54.4384	0	127.705	0	34.1961	0	53.505	0	25.7771	0	99.6285	0	42.8809	0	54.5129	0	52.4428	0	66.714	0	38.7012	0	62.7843	0	24.6965	0	-	-	60.5228	0	43.7689	0	101.295	0	36.4498	0	39.6717	0	31.0276	0	56.9227
	Total Gamma Dose	2969.36	3406.09	0	3299.81	0	2644.55	0	3148.89	0	3373.51	0	2997.87	0	3313.45	0	2740.49	0	3664.27	0	3173.52	0	3345.29	0	3094.44	0	3194.2	0	3061.35	0	3284.29	0	3006.07	0	-	-	3073.02	0	3228.61	0	3262.07	0	2986.85	0	3210.1	0	2908	0	3359.15
[truncated: 9 more columns]

## Sheet: Heavy-9P
			Surrogate organs
True organ			BoneSurface		ActiveMarrow		Adrenals		Brain		Breasts		GallBladderWall		HeartWall		Kidney		EyeLens		Liver		Lungs		LymphNodes		Muscle		Oesophagus		OralMucosa		Pancreas		Uterus/Prostate		SalivaryGlands		SmallIntestineWall		Skin		Spleen		StomachWall		Ovaries/Testes		Thymus
Organ	Dose Category	Dose (mGy)	Dose (mGy)	% diff.	Dose (mGy)	% diff.	Dose (mGy)	% diff.	Dose (mGy)	% diff.	Dose (mGy)	% diff.	Dose (mGy)	% diff.	Dose (mGy)	% diff.	Dose (mGy)	% diff.	Dose (mGy)	% diff.	Dose (mGy)	% diff.	Dose (mGy)	% diff.	Dose (mGy)	% diff.	Dose (mGy)	% diff.	Dose (mGy)	% diff.	Dose (mGy)	% diff.	Dose (mGy)	% diff.	Dose (mGy)	% diff.	Dose (mGy)	% diff.	Dose (mGy)	% diff.	Dose (mGy)	% diff.	Dose (mGy)	% diff.	Dose (mGy)	% diff.	Dose (mGy)	% diff.	Dose (mGy)
Breasts	Total Dose	0	0	0	0	0	0	0	0	0	-	-	0	0	0	0	0	0	0	0	0	0	0	0	0	0	0	0	0	0	0	0	0	0	0	0	0	0	0	0	0	0	0	0	0	0	0	0	0
	Total Neutron Dose	37.2803	17.9551	0	22.0845	0	16.9705	0	24.2922	0	-	-	15.0765	0	15.8732	0	17.5138	0	47.5935	0	17.0497	0	22.3282	0	21.0491	0	30.0308	0	14.873	0	23.6547	0	9.99336	0	10.1029	0	24.9506	0	13.4954	0	45.5279	0	19.7862	0	12.8968	0	10.0458	0	20.4714
	Total Gamma Dose	1470.73	1400.38	0	1351.15	0	1121.19	0	1315.54	0	-	-	1245.08	0	1339.72	0	1135.45	0	1534.97	0	1263.13	0	1339.04	0	1256.83	0	1292.19	0	1240.04	0	1303.82	0	1193.14	0	1193.09	0	1300.02	0	1270.84	0	1328.16	0	1190.15	0	1277.65	0	1197.89	0	1406.55
Colon	Total Dose	0	0	0	0	0	0	0	0	0	0	0	0	0	0	0	0	0	0	0	0	0	0	0	0	0	0	0	0	0	0	0	0	0	0	0	0	0	0	0	0	0	0	0	0	0	0	0	0
	Total Neutron Dose	18.5613	17.9551	0	22.0845	0	16.9705	0	24.2922	0	37.2803	0	15.0765	0	15.8732	0	17.5138	0	47.5935	0	17.0497	0	22.3282	0	21.0491	0	30.0308	0	14.873	0	23.6547	0	9.99336	0	10.1029	0	24.9506	0	13.4954	0	45.5279	0	19.7862	0	12.8968	0	10.0458	0	20.4714
	Total Gamma Dose	1321.98	1400.38	0	1351.15	0	1121.19	0	1315.54	0	1470.73	0	1245.08	0	1339.72	0	1135.45	0	1534.97	0	1263.13	0	1339.04	0	1256.83	0	1292.19	0	1240.04	0	1303.82	0	1193.14	0	1193.09	0	1300.02	0	1270.84	0	1328.16	0	1190.15	0	1277.65	0	1197.89	0	1406.55
Liver	Total Dose	0	0	0	0	0	0	0	0	0	0	0	0	0	0	0	0	0	0	0	-	-	0	0	0	0	0	0	0	0	0	0	0	0	0	0	0	0	0	0	0	0	0	0	0	0	0	0	0
	Total Neutron Dose	17.0497	17.9551	0	22.0845	0	16.9705	0	24.2922	0	37.2803	0	15.0765	0	15.8732	0	17.5138	0	47.5935	0	-	-	22.3282	0	21.0491	0	30.0308	0	14.873	0	23.6547	0	9.99336	0	10.1029	0	24.9506	0	13.4954	0	45.5279	0	19.7862	0	12.8968	0	10.0458	0	20.4714
	Total Gamma Dose	1263.13	1400.38	0	1351.15	0	1121.19	0	1315.54	0	1470.73	0	1245.08	0	1339.72	0	1135.45	0	1534.97	0	-	-	1339.04	0	1256.83	0	1292.19	0	1240.04	0	1303.82	0	1193.14	0	1193.09	0	1300.02	0	1270.84	0	1328.16	0	1190.15	0	1277.65	0	1197.89	0	1406.55
Lungs	Total Dose	0	0	0	0	0	0	0	0	0	0	0	0	0	0	0	0	0	0	0	0	0	-	-	0	0	0	0	0	0	0	0	0	0	0	0	0	0	0	0	0	0	0	0	0	0	0	0	0
	Total Neutron Dose	22.3282	17.9551	0	22.0845	0	16.9705	0	24.2922	0	37.2803	0	15.0765	0	15.8732	0	17.5138	0	47.5935	0	17.0497	0	-	-	21.0491	0	30.0308	0	14.873	0	23.6547	0	9.99336	0	10.1029	0	24.9506	0	13.4954	0	45.5279	0	19.7862	0	12.8968	0	10.0458	0	20.4714
	Total Gamma Dose	1339.04	1400.38	0	1351.15	0	1121.19	0	1315.54	0	1470.73	0	1245.08	0	1339.72	0	1135.45	0	1534.97	0	1263.13	0	-	-	1256.83	0	1292.19	0	1240.04	0	1303.82	0	1193.14	0	1193.09	0	1300.02	0	1270.84	0	1328.16	0	1190.15	0	1277.65	0	1197.89	0	1406.55
Stomach Wall	Total Dose	0	0	0	0	0	0	0	0	0	0	0	0	0	0	0	0	0	0	0	0	0	0	0	0	0	0	0	0	0	0	0	0	0	0	0	0	0	0	0	0	0	0	0	-	-	0	0	0
	Total Neutron Dose	12.8968	17.9551	0	22.0845	0	16.9705	0	24.2922	0	37.2803	0	15.0765	0	15.8732	0	17.5138	0	47.5935	0	17.0497	0	22.3282	0	21.0491	0	30.0308	0	14.873	0	23.6547	0	9.99336	0	10.1029	0	24.9506	0	13.4954	0	45.5279	0	19.7862	0	-	-	10.0458	0	20.4714
	Total Gamma Dose	1277.65	1400.38	0	1351.15	0	1121.19	0	1315.54	0	1470.73	0	1245.08	0	1339.72	0	1135.45	0	1534.97	0	1263.13	0	1339.04	0	1256.83	0	1292.19	0	1240.04	0	1303.82	0	1193.14	0	1193.09	0	1300.02	0	1270.84	0	1328.16	0	1190.15	0	-	-	1197.89	0	1406.55
Uterus	Total Dose	0	0	0	0	0	0	0	0	0	0	0	0	0	0	0	0	0	0	0	0	0	0	0	0	0	0	0	0	0	0	0	0	0	-	-	0	0	0	0	0	0	0	0	0	0	0	0	0
	Total Neutron Dose	10.1029	17.9551	0	22.0845	0	16.9705	0	24.2922	0	37.2803	0	15.0765	0	15.8732	0	17.5138	0	47.5935	0	17.0497	0	22.3282	0	21.0491	0	30.0308	0	14.873	0	23.6547	0	9.99336	0	-	-	24.9506	0	13.4954	0	45.5279	0	19.7862	0	12.8968	0	10.0458	0	20.4714
	Total Gamma Dose	1193.09	1400.38	0	1351.15	0	1121.19	0	1315.54	0	1470.73	0	1245.08	0	1339.72	0	1135.45	0	1534.97	0	1263.13	0	1339.04	0	1256.83	0	1292.19	0	1240.04	0	1303.82	0	1193.14	0	-	-	1300.02	0	1270.84	0	1328.16	0	1190.15	0	1277.65	0	1197.89	0	1406.55
[truncated: 9 more columns]

## Sheet: Light-GLOBE
			Surrogate organs
True organ			BoneSurface		ActiveMarrow		Adrenals		Brain		Breasts		GallBladderWall		HeartWall		Kidney		EyeLens		Liver		Lungs		LymphNodes		Muscle		Oesophagus		OralMucosa		Pancreas		Uterus/Prostate		SalivaryGlands		SmallIntestineWall		Skin		Spleen		StomachWall		Ovaries/Testes		Thymus
Organ	Dose Category	Dose (mGy)	Dose (mGy)	% diff.	Dose (mGy)	% diff.	Dose (mGy)	% diff.	Dose (mGy)	% diff.	Dose (mGy)	% diff.	Dose (mGy)	% diff.	Dose (mGy)	% diff.	Dose (mGy)	% diff.	Dose (mGy)	% diff.	Dose (mGy)	% diff.	Dose (mGy)	% diff.	Dose (mGy)	% diff.	Dose (mGy)	% diff.	Dose (mGy)	% diff.	Dose (mGy)	% diff.	Dose (mGy)	% diff.	Dose (mGy)	% diff.	Dose (mGy)	% diff.	Dose (mGy)	% diff.	Dose (mGy)	% diff.	Dose (mGy)	% diff.	Dose (mGy)	% diff.	Dose (mGy)	% diff.	Dose (mGy)
Breasts	Total Dose	0	0	0	0	0	0	0	0	0	-	-	0	0	0	0	0	0	0	0	0	0	0	0	0	0	0	0	0	0	0	0	0	0	0	0	0	0	0	0	0	0	0	0	0	0	0	0	0
	Total Neutron Dose	197.845	54.3774	0	61.5601	0	33.2375	0	75.7456	0	-	-	44.8388	0	69.6783	0	32.7458	0	215.385	0	55.3232	0	73.0046	0	68.3288	0	88.8155	0	49.0115	0	75.2425	0	32.5748	0	29.6358	0	75.9343	0	54.6245	0	141.171	0	48.5925	0	51.8274	0	34.1562	0	90.4879
	Total Gamma Dose	3980.86	3834.2	0	3714.58	0	3076.29	0	3554.09	0	-	-	3594.31	0	3784.24	0	3037.51	0	3646.45	0	3574.29	0	3747.62	0	3527.16	0	3619.09	0	3425.07	0	3724.62	0	3385.88	0	3211.15	0	3487.57	0	3691.79	0	3705.92	0	3306.87	0	3673.59	0	3536.35	0	3882.86
Colon	Total Dose	0	0	0	0	0	0	0	0	0	0	0	0	0	0	0	0	0	0	0	0	0	0	0	0	0	0	0	0	0	0	0	0	0	0	0	0	0	0	0	0	0	0	0	0	0	0	0	0
	Total Neutron Dose	77.7522	54.3774	0	61.5601	0	33.2375	0	75.7456	0	197.845	0	44.8388	0	69.6783	0	32.7458	0	215.385	0	55.3232	0	73.0046	0	68.3288	0	88.8155	0	49.0115	0	75.2425	0	32.5748	0	29.6358	0	75.9343	0	54.6245	0	141.171	0	48.5925	0	51.8274	0	34.1562	0	90.4879
	Total Gamma Dose	3778.67	3834.2	0	3714.58	0	3076.29	0	3554.09	0	3980.86	0	3594.31	0	3784.24	0	3037.51	0	3646.45	0	3574.29	0	3747.62	0	3527.16	0	3619.09	0	3425.07	0	3724.62	0	3385.88	0	3211.15	0	3487.57	0	3691.79	0	3705.92	0	3306.87	0	3673.59	0	3536.35	0	3882.86
Liver	Total Dose	0	0	0	0	0	0	0	0	0	0	0	0	0	0	0	0	0	0	0	-	-	0	0	0	0	0	0	0	0	0	0	0	0	0	0	0	0	0	0	0	0	0	0	0	0	0	0	0
	Total Neutron Dose	55.3232	54.3774	0	61.5601	0	33.2375	0	75.7456	0	197.845	0	44.8388	0	69.6783	0	32.7458	0	215.385	0	-	-	73.0046	0	68.3288	0	88.8155	0	49.0115	0	75.2425	0	32.5748	0	29.6358	0	75.9343	0	54.6245	0	141.171	0	48.5925	0	51.8274	0	34.1562	0	90.4879
	Total Gamma Dose	3574.29	3834.2	0	3714.58	0	3076.29	0	3554.09	0	3980.86	0	3594.31	0	3784.24	0	3037.51	0	3646.45	0	-	-	3747.62	0	3527.16	0	3619.09	0	3425.07	0	3724.62	0	3385.88	0	3211.15	0	3487.57	0	3691.79	0	3705.92	0	3306.87	0	3673.59	0	3536.35	0	3882.86
Lungs	Total Dose	0	0	0	0	0	0	0	0	0	0	0	0	0	0	0	0	0	0	0	0	0	-	-	0	0	0	0	0	0	0	0	0	0	0	0	0	0	0	0	0	0	0	0	0	0	0	0	0
	Total Neutron Dose	73.0046	54.3774	0	61.5601	0	33.2375	0	75.7456	0	197.845	0	44.8388	0	69.6783	0	32.7458	0	215.385	0	55.3232	0	-	-	68.3288	0	88.8155	0	49.0115	0	75.2425	0	32.5748	0	29.6358	0	75.9343	0	54.6245	0	141.171	0	48.5925	0	51.8274	0	34.1562	0	90.4879
	Total Gamma Dose	3747.62	3834.2	0	3714.58	0	3076.29	0	3554.09	0	3980.86	0	3594.31	0	3784.24	0	3037.51	0	3646.45	0	3574.29	0	-	-	3527.16	0	3619.09	0	3425.07	0	3724.62	0	3385.88	0	3211.15	0	3487.57	0	3691.79	0	3705.92	0	3306.87	0	3673.59	0	3536.35	0	3882.86
Stomach Wall	Total Dose	0	0	0	0	0	0	0	0	0	0	0	0	0	0	0	0	0	0	0	0	0	0	0	0	0	0	0	0	0	0	0	0	0	0	0	0	0	0	0	0	0	0	0	-	-	0	0	0
	Total Neutron Dose	51.8274	54.3774	0	61.5601	0	33.2375	0	75.7456	0	197.845	0	44.8388	0	69.6783	0	32.7458	0	215.385	0	55.3232	0	73.0046	0	68.3288	0	88.8155	0	49.0115	0	75.2425	0	32.5748	0	29.6358	0	75.9343	0	54.6245	0	141.171	0	48.5925	0	-	-	34.1562	0	90.4879
	Total Gamma Dose	3673.59	3834.2	0	3714.58	0	3076.29	0	3554.09	0	3980.86	0	3594.31	0	3784.24	0	3037.51	0	3646.45	0	3574.29	0	3747.62	0	3527.16	0	3619.09	0	3425.07	0	3724.62	0	3385.88	0	3211.15	0	3487.57	0	3691.79	0	3705.92	0	3306.87	0	-	-	3536.35	0	3882.86
Uterus	Total Dose	0	0	0	0	0	0	0	0	0	0	0	0	0	0	0	0	0	0	0	0	0	0	0	0	0	0	0	0	0	0	0	0	0	-	-	0	0	0	0	0	0	0	0	0	0	0	0	0
	Total Neutron Dose	29.6358	54.3774	0	61.5601	0	33.2375	0	75.7456	0	197.845	0	44.8388	0	69.6783	0	32.7458	0	215.385	0	55.3232	0	73.0046	0	68.3288	0	88.8155	0	49.0115	0	75.2425	0	32.5748	0	-	-	75.9343	0	54.6245	0	141.171	0	48.5925	0	51.8274	0	34.1562	0	90.4879
	Total Gamma Dose	3211.15	3834.2	0	3714.58	0	3076.29	0	3554.09	0	3980.86	0	3594.31	0	3784.24	0	3037.51	0	3646.45	0	3574.29	0	3747.62	0	3527.16	0	3619.09	0	3425.07	0	3724.62	0	3385.88	0	-	-	3487.57	0	3691.79	0	3705.92	0	3306.87	0	3673.59	0	3536.35	0	3882.86
[truncated: 9 more columns]

## Sheet: Heavy-GLOBE
			Surrogate organs
True organ			BoneSurface		ActiveMarrow		Adrenals		Brain		Breasts		GallBladderWall		HeartWall		Kidney		EyeLens		Liver		Lungs		LymphNodes		Muscle		Oesophagus		OralMucosa		Pancreas		Uterus/Prostate		SalivaryGlands		SmallIntestineWall		Skin		Spleen		StomachWall		Ovaries/Testes		Thymus
Organ	Dose Category	Dose (mGy)	Dose (mGy)	% diff.	Dose (mGy)	% diff.	Dose (mGy)	% diff.	Dose (mGy)	% diff.	Dose (mGy)	% diff.	Dose (mGy)	% diff.	Dose (mGy)	% diff.	Dose (mGy)	% diff.	Dose (mGy)	% diff.	Dose (mGy)	% diff.	Dose (mGy)	% diff.	Dose (mGy)	% diff.	Dose (mGy)	% diff.	Dose (mGy)	% diff.	Dose (mGy)	% diff.	Dose (mGy)	% diff.	Dose (mGy)	% diff.	Dose (mGy)	% diff.	Dose (mGy)	% diff.	Dose (mGy)	% diff.	Dose (mGy)	% diff.	Dose (mGy)	% diff.	Dose (mGy)	% diff.	Dose (mGy)
Breasts	Total Dose	0	0	0	0	0	0	0	0	0	-	-	0	0	0	0	0	0	0	0	0	0	0	0	0	0	0	0	0	0	0	0	0	0	0	0	0	0	0	0	0	0	0	0	0	0	0	0	0
	Total Neutron Dose	50.2944	23.0406	0	27.2925	0	17.891	0	33.6738	0	-	-	13.779	0	21.8174	0	19.9737	0	41.4522	0	18.5293	0	26.5199	0	26.2354	0	36.2267	0	19.3142	0	27.7398	0	11.303	0	9.3794	0	30.6911	0	15.5745	0	58.4362	0	26.8457	0	15.0856	0	11.9965	0	23.1992
	Total Gamma Dose	1509.5	1427.23	0	1373.42	0	1143.76	0	1328.38	0	-	-	1185.76	0	1346.51	0	1157.06	0	1422.14	0	1271.22	0	1338.77	0	1260.8	0	1299.96	0	1305.2	0	1389.23	0	1168	0	1206.1	0	1290.4	0	1261.18	0	1341.55	0	1198.74	0	1249.98	0	1232.61	0	1391.41
Colon	Total Dose	0	0	0	0	0	0	0	0	0	0	0	0	0	0	0	0	0	0	0	0	0	0	0	0	0	0	0	0	0	0	0	0	0	0	0	0	0	0	0	0	0	0	0	0	0	0	0	0
	Total Neutron Dose	21.9423	23.0406	0	27.2925	0	17.891	0	33.6738	0	50.2944	0	13.779	0	21.8174	0	19.9737	0	41.4522	0	18.5293	0	26.5199	0	26.2354	0	36.2267	0	19.3142	0	27.7398	0	11.303	0	9.3794	0	30.6911	0	15.5745	0	58.4362	0	26.8457	0	15.0856	0	11.9965	0	23.1992
	Total Gamma Dose	1285.21	1427.23	0	1373.42	0	1143.76	0	1328.38	0	1509.5	0	1185.76	0	1346.51	0	1157.06	0	1422.14	0	1271.22	0	1338.77	0	1260.8	0	1299.96	0	1305.2	0	1389.23	0	1168	0	1206.1	0	1290.4	0	1261.18	0	1341.55	0	1198.74	0	1249.98	0	1232.61	0	1391.41
Liver	Total Dose	0	0	0	0	0	0	0	0	0	0	0	0	0	0	0	0	0	0	0	-	-	0	0	0	0	0	0	0	0	0	0	0	0	0	0	0	0	0	0	0	0	0	0	0	0	0	0	0
	Total Neutron Dose	18.5293	23.0406	0	27.2925	0	17.891	0	33.6738	0	50.2944	0	13.779	0	21.8174	0	19.9737	0	41.4522	0	-	-	26.5199	0	26.2354	0	36.2267	0	19.3142	0	27.7398	0	11.303	0	9.3794	0	30.6911	0	15.5745	0	58.4362	0	26.8457	0	15.0856	0	11.9965	0	23.1992
	Total Gamma Dose	1271.22	1427.23	0	1373.42	0	1143.76	0	1328.38	0	1509.5	0	1185.76	0	1346.51	0	1157.06	0	1422.14	0	-	-	1338.77	0	1260.8	0	1299.96	0	1305.2	0	1389.23	0	1168	0	1206.1	0	1290.4	0	1261.18	0	1341.55	0	1198.74	0	1249.98	0	1232.61	0	1391.41
Lungs	Total Dose	0	0	0	0	0	0	0	0	0	0	0	0	0	0	0	0	0	0	0	0	0	-	-	0	0	0	0	0	0	0	0	0	0	0	0	0	0	0	0	0	0	0	0	0	0	0	0	0
	Total Neutron Dose	26.5199	23.0406	0	27.2925	0	17.891	0	33.6738	0	50.2944	0	13.779	0	21.8174	0	19.9737	0	41.4522	0	18.5293	0	-	-	26.2354	0	36.2267	0	19.3142	0	27.7398	0	11.303	0	9.3794	0	30.6911	0	15.5745	0	58.4362	0	26.8457	0	15.0856	0	11.9965	0	23.1992
	Total Gamma Dose	1338.77	1427.23	0	1373.42	0	1143.76	0	1328.38	0	1509.5	0	1185.76	0	1346.51	0	1157.06	0	1422.14	0	1271.22	0	-	-	1260.8	0	1299.96	0	1305.2	0	1389.23	0	1168	0	1206.1	0	1290.4	0	1261.18	0	1341.55	0	1198.74	0	1249.98	0	1232.61	0	1391.41
Stomach Wall	Total Dose	0	0	0	0	0	0	0	0	0	0	0	0	0	0	0	0	0	0	0	0	0	0	0	0	0	0	0	0	0	0	0	0	0	0	0	0	0	0	0	0	0	0	0	-	-	0	0	0
	Total Neutron Dose	15.0856	23.0406	0	27.2925	0	17.891	0	33.6738	0	50.2944	0	13.779	0	21.8174	0	19.9737	0	41.4522	0	18.5293	0	26.5199	0	26.2354	0	36.2267	0	19.3142	0	27.7398	0	11.303	0	9.3794	0	30.6911	0	15.5745	0	58.4362	0	26.8457	0	-	-	11.9965	0	23.1992
	Total Gamma Dose	1249.98	1427.23	0	1373.42	0	1143.76	0	1328.38	0	1509.5	0	1185.76	0	1346.51	0	1157.06	0	1422.14	0	1271.22	0	1338.77	0	1260.8	0	1299.96	0	1305.2	0	1389.23	0	1168	0	1206.1	0	1290.4	0	1261.18	0	1341.55	0	1198.74	0	-	-	1232.61	0	1391.41
Uterus	Total Dose	0	0	0	0	0	0	0	0	0	0	0	0	0	0	0	0	0	0	0	0	0	0	0	0	0	0	0	0	0	0	0	0	0	-	-	0	0	0	0	0	0	0	0	0	0	0	0	0
	Total Neutron Dose	9.3794	23.0406	0	27.2925	0	17.891	0	33.6738	0	50.2944	0	13.779	0	21.8174	0	19.9737	0	41.4522	0	18.5293	0	26.5199	0	26.2354	0	36.2267	0	19.3142	0	27.7398	0	11.303	0	-	-	30.6911	0	15.5745	0	58.4362	0	26.8457	0	15.0856	0	11.9965	0	23.1992
	Total Gamma Dose	1206.1	1427.23	0	1373.42	0	1143.76	0	1328.38	0	1509.5	0	1185.76	0	1346.51	0	1157.06	0	1422.14	0	1271.22	0	1338.77	0	1260.8	0	1299.96	0	1305.2	0	1389.23	0	1168	0	-	-	1290.4	0	1261.18	0	1341.55	0	1198.74	0	1249.98	0	1232.61	0	1391.41
[truncated: 9 more columns]
