# Supplementary material for: Japanese pediatric and adult atomic bomb survivor dosimetry: potential improvements using the J45 phantom series and modern Monte Carlo transport
Source: Radiat Environ Biophys. 2021 Oct 30;61(1):73–86. doi: 10.1007/s00411-021-00946-2 (PMC8897329; doi:10.1007/s00411-021-00946-2)
Supplement: Supplementary file 1 — Supplementary file1 (ZIP 2974 KB) [file 411_2021_946_MOESM1_ESM.zip › _supplementary/comprehensive surrogacy/Table_10f_Hiroshima_1500m.xlsx]

## Sheet: IO
			Surrogate organs
True organ			BoneSurface		ActiveMarrow		Adrenals		Brain		Breasts		GallBladderWall		HeartWall		Kidney		EyeLens		Liver		Lungs		LymphNodes		Muscle		Oesophagus		OralMucosa		Pancreas		Uterus/Prostate		SalivaryGlands		SmallIntestineWall		Skin		Spleen		StomachWall		Ovaries/Testes		Thymus
Organ	Dose Category	Dose (mGy)	Dose (mGy)	% diff.	Dose (mGy)	% diff.	Dose (mGy)	% diff.	Dose (mGy)	% diff.	Dose (mGy)	% diff.	Dose (mGy)	% diff.	Dose (mGy)	% diff.	Dose (mGy)	% diff.	Dose (mGy)	% diff.	Dose (mGy)	% diff.	Dose (mGy)	% diff.	Dose (mGy)	% diff.	Dose (mGy)	% diff.	Dose (mGy)	% diff.	Dose (mGy)	% diff.	Dose (mGy)	% diff.	Dose (mGy)	% diff.	Dose (mGy)	% diff.	Dose (mGy)	% diff.	Dose (mGy)	% diff.	Dose (mGy)	% diff.	Dose (mGy)	% diff.	Dose (mGy)	% diff.	Dose (mGy)
Breasts	Total Dose	0	0	0	0	0	0	0	0	0	-	-	0	0	0	0	0	0	0	0	0	0	0	0	0	0	0	0	0	0	0	0	0	0	0	0	0	0	0	0	0	0	0	0	0	0	0	0	0
	Total Neutron Dose	5.95679	2.43658	0	2.71618	0	1.50455	0	3.25563	0	-	-	2.06554	0	3.0621	0	1.58807	0	6.01923	0	2.47955	0	3.21639	0	2.99855	0	3.76409	0	2.27239	0	3.2143	0	1.59951	0	1.41244	0	3.142	0	2.55263	0	5.66688	0	2.3093	0	2.42068	0	1.62944	0	3.70944
	Total Gamma Dose	491.546	490.312	0	475.018	0	404.248	0	451.489	0	-	-	448.226	0	478.483	0	394.45	0	497.786	0	459.634	0	483.153	0	455.372	0	468.411	0	448.153	0	471.288	0	435.872	0	436.006	0	458.684	0	472.194	0	475.157	0	426.243	0	464.197	0	437.972	0	502.723
Colon	Total Dose	0	0	0	0	0	0	0	0	0	0	0	0	0	0	0	0	0	0	0	0	0	0	0	0	0	0	0	0	0	0	0	0	0	0	0	0	0	0	0	0	0	0	0	0	0	0	0	0
	Total Neutron Dose	3.43475	2.43658	0	2.71618	0	1.50455	0	3.25563	0	5.95679	0	2.06554	0	3.0621	0	1.58807	0	6.01923	0	2.47955	0	3.21639	0	2.99855	0	3.76409	0	2.27239	0	3.2143	0	1.59951	0	1.41244	0	3.142	0	2.55263	0	5.66688	0	2.3093	0	2.42068	0	1.62944	0	3.70944
	Total Gamma Dose	483.847	490.312	0	475.018	0	404.248	0	451.489	0	491.546	0	448.226	0	478.483	0	394.45	0	497.786	0	459.634	0	483.153	0	455.372	0	468.411	0	448.153	0	471.288	0	435.872	0	436.006	0	458.684	0	472.194	0	475.157	0	426.243	0	464.197	0	437.972	0	502.723
Liver	Total Dose	0	0	0	0	0	0	0	0	0	0	0	0	0	0	0	0	0	0	0	-	-	0	0	0	0	0	0	0	0	0	0	0	0	0	0	0	0	0	0	0	0	0	0	0	0	0	0	0
	Total Neutron Dose	2.47955	2.43658	0	2.71618	0	1.50455	0	3.25563	0	5.95679	0	2.06554	0	3.0621	0	1.58807	0	6.01923	0	-	-	3.21639	0	2.99855	0	3.76409	0	2.27239	0	3.2143	0	1.59951	0	1.41244	0	3.142	0	2.55263	0	5.66688	0	2.3093	0	2.42068	0	1.62944	0	3.70944
	Total Gamma Dose	459.634	490.312	0	475.018	0	404.248	0	451.489	0	491.546	0	448.226	0	478.483	0	394.45	0	497.786	0	-	-	483.153	0	455.372	0	468.411	0	448.153	0	471.288	0	435.872	0	436.006	0	458.684	0	472.194	0	475.157	0	426.243	0	464.197	0	437.972	0	502.723
Lungs	Total Dose	0	0	0	0	0	0	0	0	0	0	0	0	0	0	0	0	0	0	0	0	0	-	-	0	0	0	0	0	0	0	0	0	0	0	0	0	0	0	0	0	0	0	0	0	0	0	0	0
	Total Neutron Dose	3.21639	2.43658	0	2.71618	0	1.50455	0	3.25563	0	5.95679	0	2.06554	0	3.0621	0	1.58807	0	6.01923	0	2.47955	0	-	-	2.99855	0	3.76409	0	2.27239	0	3.2143	0	1.59951	0	1.41244	0	3.142	0	2.55263	0	5.66688	0	2.3093	0	2.42068	0	1.62944	0	3.70944
	Total Gamma Dose	483.153	490.312	0	475.018	0	404.248	0	451.489	0	491.546	0	448.226	0	478.483	0	394.45	0	497.786	0	459.634	0	-	-	455.372	0	468.411	0	448.153	0	471.288	0	435.872	0	436.006	0	458.684	0	472.194	0	475.157	0	426.243	0	464.197	0	437.972	0	502.723
Stomach Wall	Total Dose	0	0	0	0	0	0	0	0	0	0	0	0	0	0	0	0	0	0	0	0	0	0	0	0	0	0	0	0	0	0	0	0	0	0	0	0	0	0	0	0	0	0	0	-	-	0	0	0
	Total Neutron Dose	2.42068	2.43658	0	2.71618	0	1.50455	0	3.25563	0	5.95679	0	2.06554	0	3.0621	0	1.58807	0	6.01923	0	2.47955	0	3.21639	0	2.99855	0	3.76409	0	2.27239	0	3.2143	0	1.59951	0	1.41244	0	3.142	0	2.55263	0	5.66688	0	2.3093	0	-	-	1.62944	0	3.70944
	Total Gamma Dose	464.197	490.312	0	475.018	0	404.248	0	451.489	0	491.546	0	448.226	0	478.483	0	394.45	0	497.786	0	459.634	0	483.153	0	455.372	0	468.411	0	448.153	0	471.288	0	435.872	0	436.006	0	458.684	0	472.194	0	475.157	0	426.243	0	-	-	437.972	0	502.723
Uterus	Total Dose	0	0	0	0	0	0	0	0	0	0	0	0	0	0	0	0	0	0	0	0	0	0	0	0	0	0	0	0	0	0	0	0	0	-	-	0	0	0	0	0	0	0	0	0	0	0	0	0
	Total Neutron Dose	1.41244	2.43658	0	2.71618	0	1.50455	0	3.25563	0	5.95679	0	2.06554	0	3.0621	0	1.58807	0	6.01923	0	2.47955	0	3.21639	0	2.99855	0	3.76409	0	2.27239	0	3.2143	0	1.59951	0	-	-	3.142	0	2.55263	0	5.66688	0	2.3093	0	2.42068	0	1.62944	0	3.70944
	Total Gamma Dose	436.006	490.312	0	475.018	0	404.248	0	451.489	0	491.546	0	448.226	0	478.483	0	394.45	0	497.786	0	459.634	0	483.153	0	455.372	0	468.411	0	448.153	0	471.288	0	435.872	0	-	-	458.684	0	472.194	0	475.157	0	426.243	0	464.197	0	437.972	0	502.723
[truncated: 9 more columns]

## Sheet: Light-9P
			Surrogate organs
True organ			BoneSurface		ActiveMarrow		Adrenals		Brain		Breasts		GallBladderWall		HeartWall		Kidney		EyeLens		Liver		Lungs		LymphNodes		Muscle		Oesophagus		OralMucosa		Pancreas		Uterus/Prostate		SalivaryGlands		SmallIntestineWall		Skin		Spleen		StomachWall		Ovaries/Testes		Thymus
Organ	Dose Category	Dose (mGy)	Dose (mGy)	% diff.	Dose (mGy)	% diff.	Dose (mGy)	% diff.	Dose (mGy)	% diff.	Dose (mGy)	% diff.	Dose (mGy)	% diff.	Dose (mGy)	% diff.	Dose (mGy)	% diff.	Dose (mGy)	% diff.	Dose (mGy)	% diff.	Dose (mGy)	% diff.	Dose (mGy)	% diff.	Dose (mGy)	% diff.	Dose (mGy)	% diff.	Dose (mGy)	% diff.	Dose (mGy)	% diff.	Dose (mGy)	% diff.	Dose (mGy)	% diff.	Dose (mGy)	% diff.	Dose (mGy)	% diff.	Dose (mGy)	% diff.	Dose (mGy)	% diff.	Dose (mGy)	% diff.	Dose (mGy)
Breasts	Total Dose	0	0	0	0	0	0	0	0	0	-	-	0	0	0	0	0	0	0	0	0	0	0	0	0	0	0	0	0	0	0	0	0	0	0	0	0	0	0	0	0	0	0	0	0	0	0	0	0
	Total Neutron Dose	4.55854	1.68757	0	1.90583	0	1.08403	0	2.30183	0	-	-	1.48402	0	2.25171	0	1.0808	0	5.04143	0	1.80055	0	2.27587	0	2.12916	0	2.68811	0	1.59231	0	2.77891	0	1.18303	0	1.09697	0	2.52556	0	1.89496	0	3.89066	0	1.62805	0	1.81343	0	1.30522	0	2.53454
	Total Gamma Dose	441.572	432.176	0	420.836	0	342.591	0	397.508	0	-	-	392.122	0	424.956	0	351.455	0	402.211	0	405.498	0	424.719	0	403.739	0	414.103	0	400.943	0	424.117	0	396.254	0	381.066	0	412.118	0	420.384	0	419.661	0	381.069	0	415.32	0	394.538	0	444.986
Colon	Total Dose	0	0	0	0	0	0	0	0	0	0	0	0	0	0	0	0	0	0	0	0	0	0	0	0	0	0	0	0	0	0	0	0	0	0	0	0	0	0	0	0	0	0	0	0	0	0	0	0
	Total Neutron Dose	2.51428	1.68757	0	1.90583	0	1.08403	0	2.30183	0	4.55854	0	1.48402	0	2.25171	0	1.0808	0	5.04143	0	1.80055	0	2.27587	0	2.12916	0	2.68811	0	1.59231	0	2.77891	0	1.18303	0	1.09697	0	2.52556	0	1.89496	0	3.89066	0	1.62805	0	1.81343	0	1.30522	0	2.53454
	Total Gamma Dose	430.535	432.176	0	420.836	0	342.591	0	397.508	0	441.572	0	392.122	0	424.956	0	351.455	0	402.211	0	405.498	0	424.719	0	403.739	0	414.103	0	400.943	0	424.117	0	396.254	0	381.066	0	412.118	0	420.384	0	419.661	0	381.069	0	415.32	0	394.538	0	444.986
Liver	Total Dose	0	0	0	0	0	0	0	0	0	0	0	0	0	0	0	0	0	0	0	-	-	0	0	0	0	0	0	0	0	0	0	0	0	0	0	0	0	0	0	0	0	0	0	0	0	0	0	0
	Total Neutron Dose	1.80055	1.68757	0	1.90583	0	1.08403	0	2.30183	0	4.55854	0	1.48402	0	2.25171	0	1.0808	0	5.04143	0	-	-	2.27587	0	2.12916	0	2.68811	0	1.59231	0	2.77891	0	1.18303	0	1.09697	0	2.52556	0	1.89496	0	3.89066	0	1.62805	0	1.81343	0	1.30522	0	2.53454
	Total Gamma Dose	405.498	432.176	0	420.836	0	342.591	0	397.508	0	441.572	0	392.122	0	424.956	0	351.455	0	402.211	0	-	-	424.719	0	403.739	0	414.103	0	400.943	0	424.117	0	396.254	0	381.066	0	412.118	0	420.384	0	419.661	0	381.069	0	415.32	0	394.538	0	444.986
Lungs	Total Dose	0	0	0	0	0	0	0	0	0	0	0	0	0	0	0	0	0	0	0	0	0	-	-	0	0	0	0	0	0	0	0	0	0	0	0	0	0	0	0	0	0	0	0	0	0	0	0	0
	Total Neutron Dose	2.27587	1.68757	0	1.90583	0	1.08403	0	2.30183	0	4.55854	0	1.48402	0	2.25171	0	1.0808	0	5.04143	0	1.80055	0	-	-	2.12916	0	2.68811	0	1.59231	0	2.77891	0	1.18303	0	1.09697	0	2.52556	0	1.89496	0	3.89066	0	1.62805	0	1.81343	0	1.30522	0	2.53454
	Total Gamma Dose	424.719	432.176	0	420.836	0	342.591	0	397.508	0	441.572	0	392.122	0	424.956	0	351.455	0	402.211	0	405.498	0	-	-	403.739	0	414.103	0	400.943	0	424.117	0	396.254	0	381.066	0	412.118	0	420.384	0	419.661	0	381.069	0	415.32	0	394.538	0	444.986
Stomach Wall	Total Dose	0	0	0	0	0	0	0	0	0	0	0	0	0	0	0	0	0	0	0	0	0	0	0	0	0	0	0	0	0	0	0	0	0	0	0	0	0	0	0	0	0	0	0	-	-	0	0	0
	Total Neutron Dose	1.81343	1.68757	0	1.90583	0	1.08403	0	2.30183	0	4.55854	0	1.48402	0	2.25171	0	1.0808	0	5.04143	0	1.80055	0	2.27587	0	2.12916	0	2.68811	0	1.59231	0	2.77891	0	1.18303	0	1.09697	0	2.52556	0	1.89496	0	3.89066	0	1.62805	0	-	-	1.30522	0	2.53454
	Total Gamma Dose	415.32	432.176	0	420.836	0	342.591	0	397.508	0	441.572	0	392.122	0	424.956	0	351.455	0	402.211	0	405.498	0	424.719	0	403.739	0	414.103	0	400.943	0	424.117	0	396.254	0	381.066	0	412.118	0	420.384	0	419.661	0	381.069	0	-	-	394.538	0	444.986
Uterus	Total Dose	0	0	0	0	0	0	0	0	0	0	0	0	0	0	0	0	0	0	0	0	0	0	0	0	0	0	0	0	0	0	0	0	0	-	-	0	0	0	0	0	0	0	0	0	0	0	0	0
	Total Neutron Dose	1.09697	1.68757	0	1.90583	0	1.08403	0	2.30183	0	4.55854	0	1.48402	0	2.25171	0	1.0808	0	5.04143	0	1.80055	0	2.27587	0	2.12916	0	2.68811	0	1.59231	0	2.77891	0	1.18303	0	-	-	2.52556	0	1.89496	0	3.89066	0	1.62805	0	1.81343	0	1.30522	0	2.53454
	Total Gamma Dose	381.066	432.176	0	420.836	0	342.591	0	397.508	0	441.572	0	392.122	0	424.956	0	351.455	0	402.211	0	405.498	0	424.719	0	403.739	0	414.103	0	400.943	0	424.117	0	396.254	0	-	-	412.118	0	420.384	0	419.661	0	381.069	0	415.32	0	394.538	0	444.986
[truncated: 9 more columns]

## Sheet: Heavy-9P
			Surrogate organs
True organ			BoneSurface		ActiveMarrow		Adrenals		Brain		Breasts		GallBladderWall		HeartWall		Kidney		EyeLens		Liver		Lungs		LymphNodes		Muscle		Oesophagus		OralMucosa		Pancreas		Uterus/Prostate		SalivaryGlands		SmallIntestineWall		Skin		Spleen		StomachWall		Ovaries/Testes		Thymus
Organ	Dose Category	Dose (mGy)	Dose (mGy)	% diff.	Dose (mGy)	% diff.	Dose (mGy)	% diff.	Dose (mGy)	% diff.	Dose (mGy)	% diff.	Dose (mGy)	% diff.	Dose (mGy)	% diff.	Dose (mGy)	% diff.	Dose (mGy)	% diff.	Dose (mGy)	% diff.	Dose (mGy)	% diff.	Dose (mGy)	% diff.	Dose (mGy)	% diff.	Dose (mGy)	% diff.	Dose (mGy)	% diff.	Dose (mGy)	% diff.	Dose (mGy)	% diff.	Dose (mGy)	% diff.	Dose (mGy)	% diff.	Dose (mGy)	% diff.	Dose (mGy)	% diff.	Dose (mGy)	% diff.	Dose (mGy)	% diff.	Dose (mGy)
Breasts	Total Dose	0	0	0	0	0	0	0	0	0	-	-	0	0	0	0	0	0	0	0	0	0	0	0	0	0	0	0	0	0	0	0	0	0	0	0	0	0	0	0	0	0	0	0	0	0	0	0	0
	Total Neutron Dose	1.67953	0.72404	0	0.852569	0	0.696274	0	1.00958	0	-	-	0.651178	0	0.689386	0	0.610732	0	1.97753	0	0.678243	0	0.847827	0	0.853356	0	1.12711	0	0.661506	0	0.970846	0	0.413912	0	0.417004	0	0.935092	0	0.54917	0	1.66395	0	0.775989	0	0.564675	0	0.404069	0	0.761147
	Total Gamma Dose	158.533	157.132	0	152.019	0	127.087	0	146.563	0	-	-	147.367	0	151.273	0	130.032	0	191.613	0	145.525	0	153.934	0	144.114	0	148.968	0	141.869	0	151.196	0	137.537	0	138.05	0	150.519	0	147.828	0	152.467	0	133.28	0	145.732	0	148.184	0	150.349
Colon	Total Dose	0	0	0	0	0	0	0	0	0	0	0	0	0	0	0	0	0	0	0	0	0	0	0	0	0	0	0	0	0	0	0	0	0	0	0	0	0	0	0	0	0	0	0	0	0	0	0	0
	Total Neutron Dose	0.720467	0.72404	0	0.852569	0	0.696274	0	1.00958	0	1.67953	0	0.651178	0	0.689386	0	0.610732	0	1.97753	0	0.678243	0	0.847827	0	0.853356	0	1.12711	0	0.661506	0	0.970846	0	0.413912	0	0.417004	0	0.935092	0	0.54917	0	1.66395	0	0.775989	0	0.564675	0	0.404069	0	0.761147
	Total Gamma Dose	152.12	157.132	0	152.019	0	127.087	0	146.563	0	158.533	0	147.367	0	151.273	0	130.032	0	191.613	0	145.525	0	153.934	0	144.114	0	148.968	0	141.869	0	151.196	0	137.537	0	138.05	0	150.519	0	147.828	0	152.467	0	133.28	0	145.732	0	148.184	0	150.349
Liver	Total Dose	0	0	0	0	0	0	0	0	0	0	0	0	0	0	0	0	0	0	0	-	-	0	0	0	0	0	0	0	0	0	0	0	0	0	0	0	0	0	0	0	0	0	0	0	0	0	0	0
	Total Neutron Dose	0.678243	0.72404	0	0.852569	0	0.696274	0	1.00958	0	1.67953	0	0.651178	0	0.689386	0	0.610732	0	1.97753	0	-	-	0.847827	0	0.853356	0	1.12711	0	0.661506	0	0.970846	0	0.413912	0	0.417004	0	0.935092	0	0.54917	0	1.66395	0	0.775989	0	0.564675	0	0.404069	0	0.761147
	Total Gamma Dose	145.525	157.132	0	152.019	0	127.087	0	146.563	0	158.533	0	147.367	0	151.273	0	130.032	0	191.613	0	-	-	153.934	0	144.114	0	148.968	0	141.869	0	151.196	0	137.537	0	138.05	0	150.519	0	147.828	0	152.467	0	133.28	0	145.732	0	148.184	0	150.349
Lungs	Total Dose	0	0	0	0	0	0	0	0	0	0	0	0	0	0	0	0	0	0	0	0	0	-	-	0	0	0	0	0	0	0	0	0	0	0	0	0	0	0	0	0	0	0	0	0	0	0	0	0
	Total Neutron Dose	0.847827	0.72404	0	0.852569	0	0.696274	0	1.00958	0	1.67953	0	0.651178	0	0.689386	0	0.610732	0	1.97753	0	0.678243	0	-	-	0.853356	0	1.12711	0	0.661506	0	0.970846	0	0.413912	0	0.417004	0	0.935092	0	0.54917	0	1.66395	0	0.775989	0	0.564675	0	0.404069	0	0.761147
	Total Gamma Dose	153.934	157.132	0	152.019	0	127.087	0	146.563	0	158.533	0	147.367	0	151.273	0	130.032	0	191.613	0	145.525	0	-	-	144.114	0	148.968	0	141.869	0	151.196	0	137.537	0	138.05	0	150.519	0	147.828	0	152.467	0	133.28	0	145.732	0	148.184	0	150.349
Stomach Wall	Total Dose	0	0	0	0	0	0	0	0	0	0	0	0	0	0	0	0	0	0	0	0	0	0	0	0	0	0	0	0	0	0	0	0	0	0	0	0	0	0	0	0	0	0	0	-	-	0	0	0
	Total Neutron Dose	0.564675	0.72404	0	0.852569	0	0.696274	0	1.00958	0	1.67953	0	0.651178	0	0.689386	0	0.610732	0	1.97753	0	0.678243	0	0.847827	0	0.853356	0	1.12711	0	0.661506	0	0.970846	0	0.413912	0	0.417004	0	0.935092	0	0.54917	0	1.66395	0	0.775989	0	-	-	0.404069	0	0.761147
	Total Gamma Dose	145.732	157.132	0	152.019	0	127.087	0	146.563	0	158.533	0	147.367	0	151.273	0	130.032	0	191.613	0	145.525	0	153.934	0	144.114	0	148.968	0	141.869	0	151.196	0	137.537	0	138.05	0	150.519	0	147.828	0	152.467	0	133.28	0	-	-	148.184	0	150.349
Uterus	Total Dose	0	0	0	0	0	0	0	0	0	0	0	0	0	0	0	0	0	0	0	0	0	0	0	0	0	0	0	0	0	0	0	0	0	-	-	0	0	0	0	0	0	0	0	0	0	0	0	0
	Total Neutron Dose	0.417004	0.72404	0	0.852569	0	0.696274	0	1.00958	0	1.67953	0	0.651178	0	0.689386	0	0.610732	0	1.97753	0	0.678243	0	0.847827	0	0.853356	0	1.12711	0	0.661506	0	0.970846	0	0.413912	0	-	-	0.935092	0	0.54917	0	1.66395	0	0.775989	0	0.564675	0	0.404069	0	0.761147
	Total Gamma Dose	138.05	157.132	0	152.019	0	127.087	0	146.563	0	158.533	0	147.367	0	151.273	0	130.032	0	191.613	0	145.525	0	153.934	0	144.114	0	148.968	0	141.869	0	151.196	0	137.537	0	-	-	150.519	0	147.828	0	152.467	0	133.28	0	145.732	0	148.184	0	150.349
[truncated: 9 more columns]

## Sheet: Light-GLOBE
			Surrogate organs
True organ			BoneSurface		ActiveMarrow		Adrenals		Brain		Breasts		GallBladderWall		HeartWall		Kidney		EyeLens		Liver		Lungs		LymphNodes		Muscle		Oesophagus		OralMucosa		Pancreas		Uterus/Prostate		SalivaryGlands		SmallIntestineWall		Skin		Spleen		StomachWall		Ovaries/Testes		Thymus
Organ	Dose Category	Dose (mGy)	Dose (mGy)	% diff.	Dose (mGy)	% diff.	Dose (mGy)	% diff.	Dose (mGy)	% diff.	Dose (mGy)	% diff.	Dose (mGy)	% diff.	Dose (mGy)	% diff.	Dose (mGy)	% diff.	Dose (mGy)	% diff.	Dose (mGy)	% diff.	Dose (mGy)	% diff.	Dose (mGy)	% diff.	Dose (mGy)	% diff.	Dose (mGy)	% diff.	Dose (mGy)	% diff.	Dose (mGy)	% diff.	Dose (mGy)	% diff.	Dose (mGy)	% diff.	Dose (mGy)	% diff.	Dose (mGy)	% diff.	Dose (mGy)	% diff.	Dose (mGy)	% diff.	Dose (mGy)	% diff.	Dose (mGy)
Breasts	Total Dose	0	0	0	0	0	0	0	0	0	-	-	0	0	0	0	0	0	0	0	0	0	0	0	0	0	0	0	0	0	0	0	0	0	0	0	0	0	0	0	0	0	0	0	0	0	0	0	0
	Total Neutron Dose	6.5586	2.11785	0	2.37302	0	1.49395	0	2.89473	0	-	-	1.78595	0	2.87162	0	1.38001	0	5.43273	0	2.2279	0	2.85101	0	2.72928	0	3.35749	0	2.06404	0	3.15164	0	1.33397	0	1.27786	0	2.95794	0	2.26951	0	5.04765	0	1.93603	0	2.136	0	1.65742	0	3.33006
	Total Gamma Dose	462.931	457.446	0	444.659	0	374.148	0	423.649	0	-	-	418.789	0	455.072	0	372.613	0	436.051	0	436.392	0	457.743	0	429.558	0	439.413	0	430.528	0	447.96	0	407.732	0	390.732	0	427.001	0	444.457	0	447.684	0	388.362	0	442.252	0	415.556	0	470.47
Colon	Total Dose	0	0	0	0	0	0	0	0	0	0	0	0	0	0	0	0	0	0	0	0	0	0	0	0	0	0	0	0	0	0	0	0	0	0	0	0	0	0	0	0	0	0	0	0	0	0	0	0
	Total Neutron Dose	3.11287	2.11785	0	2.37302	0	1.49395	0	2.89473	0	6.5586	0	1.78595	0	2.87162	0	1.38001	0	5.43273	0	2.2279	0	2.85101	0	2.72928	0	3.35749	0	2.06404	0	3.15164	0	1.33397	0	1.27786	0	2.95794	0	2.26951	0	5.04765	0	1.93603	0	2.136	0	1.65742	0	3.33006
	Total Gamma Dose	456.825	457.446	0	444.659	0	374.148	0	423.649	0	462.931	0	418.789	0	455.072	0	372.613	0	436.051	0	436.392	0	457.743	0	429.558	0	439.413	0	430.528	0	447.96	0	407.732	0	390.732	0	427.001	0	444.457	0	447.684	0	388.362	0	442.252	0	415.556	0	470.47
Liver	Total Dose	0	0	0	0	0	0	0	0	0	0	0	0	0	0	0	0	0	0	0	-	-	0	0	0	0	0	0	0	0	0	0	0	0	0	0	0	0	0	0	0	0	0	0	0	0	0	0	0
	Total Neutron Dose	2.2279	2.11785	0	2.37302	0	1.49395	0	2.89473	0	6.5586	0	1.78595	0	2.87162	0	1.38001	0	5.43273	0	-	-	2.85101	0	2.72928	0	3.35749	0	2.06404	0	3.15164	0	1.33397	0	1.27786	0	2.95794	0	2.26951	0	5.04765	0	1.93603	0	2.136	0	1.65742	0	3.33006
	Total Gamma Dose	436.392	457.446	0	444.659	0	374.148	0	423.649	0	462.931	0	418.789	0	455.072	0	372.613	0	436.051	0	-	-	457.743	0	429.558	0	439.413	0	430.528	0	447.96	0	407.732	0	390.732	0	427.001	0	444.457	0	447.684	0	388.362	0	442.252	0	415.556	0	470.47
Lungs	Total Dose	0	0	0	0	0	0	0	0	0	0	0	0	0	0	0	0	0	0	0	0	0	-	-	0	0	0	0	0	0	0	0	0	0	0	0	0	0	0	0	0	0	0	0	0	0	0	0	0
	Total Neutron Dose	2.85101	2.11785	0	2.37302	0	1.49395	0	2.89473	0	6.5586	0	1.78595	0	2.87162	0	1.38001	0	5.43273	0	2.2279	0	-	-	2.72928	0	3.35749	0	2.06404	0	3.15164	0	1.33397	0	1.27786	0	2.95794	0	2.26951	0	5.04765	0	1.93603	0	2.136	0	1.65742	0	3.33006
	Total Gamma Dose	457.743	457.446	0	444.659	0	374.148	0	423.649	0	462.931	0	418.789	0	455.072	0	372.613	0	436.051	0	436.392	0	-	-	429.558	0	439.413	0	430.528	0	447.96	0	407.732	0	390.732	0	427.001	0	444.457	0	447.684	0	388.362	0	442.252	0	415.556	0	470.47
Stomach Wall	Total Dose	0	0	0	0	0	0	0	0	0	0	0	0	0	0	0	0	0	0	0	0	0	0	0	0	0	0	0	0	0	0	0	0	0	0	0	0	0	0	0	0	0	0	0	-	-	0	0	0
	Total Neutron Dose	2.136	2.11785	0	2.37302	0	1.49395	0	2.89473	0	6.5586	0	1.78595	0	2.87162	0	1.38001	0	5.43273	0	2.2279	0	2.85101	0	2.72928	0	3.35749	0	2.06404	0	3.15164	0	1.33397	0	1.27786	0	2.95794	0	2.26951	0	5.04765	0	1.93603	0	-	-	1.65742	0	3.33006
	Total Gamma Dose	442.252	457.446	0	444.659	0	374.148	0	423.649	0	462.931	0	418.789	0	455.072	0	372.613	0	436.051	0	436.392	0	457.743	0	429.558	0	439.413	0	430.528	0	447.96	0	407.732	0	390.732	0	427.001	0	444.457	0	447.684	0	388.362	0	-	-	415.556	0	470.47
Uterus	Total Dose	0	0	0	0	0	0	0	0	0	0	0	0	0	0	0	0	0	0	0	0	0	0	0	0	0	0	0	0	0	0	0	0	0	-	-	0	0	0	0	0	0	0	0	0	0	0	0	0
	Total Neutron Dose	1.27786	2.11785	0	2.37302	0	1.49395	0	2.89473	0	6.5586	0	1.78595	0	2.87162	0	1.38001	0	5.43273	0	2.2279	0	2.85101	0	2.72928	0	3.35749	0	2.06404	0	3.15164	0	1.33397	0	-	-	2.95794	0	2.26951	0	5.04765	0	1.93603	0	2.136	0	1.65742	0	3.33006
	Total Gamma Dose	390.732	457.446	0	444.659	0	374.148	0	423.649	0	462.931	0	418.789	0	455.072	0	372.613	0	436.051	0	436.392	0	457.743	0	429.558	0	439.413	0	430.528	0	447.96	0	407.732	0	-	-	427.001	0	444.457	0	447.684	0	388.362	0	442.252	0	415.556	0	470.47
[truncated: 9 more columns]

## Sheet: Heavy-GLOBE
			Surrogate organs
True organ			BoneSurface		ActiveMarrow		Adrenals		Brain		Breasts		GallBladderWall		HeartWall		Kidney		EyeLens		Liver		Lungs		LymphNodes		Muscle		Oesophagus		OralMucosa		Pancreas		Uterus/Prostate		SalivaryGlands		SmallIntestineWall		Skin		Spleen		StomachWall		Ovaries/Testes		Thymus
Organ	Dose Category	Dose (mGy)	Dose (mGy)	% diff.	Dose (mGy)	% diff.	Dose (mGy)	% diff.	Dose (mGy)	% diff.	Dose (mGy)	% diff.	Dose (mGy)	% diff.	Dose (mGy)	% diff.	Dose (mGy)	% diff.	Dose (mGy)	% diff.	Dose (mGy)	% diff.	Dose (mGy)	% diff.	Dose (mGy)	% diff.	Dose (mGy)	% diff.	Dose (mGy)	% diff.	Dose (mGy)	% diff.	Dose (mGy)	% diff.	Dose (mGy)	% diff.	Dose (mGy)	% diff.	Dose (mGy)	% diff.	Dose (mGy)	% diff.	Dose (mGy)	% diff.	Dose (mGy)	% diff.	Dose (mGy)	% diff.	Dose (mGy)
Breasts	Total Dose	0	0	0	0	0	0	0	0	0	-	-	0	0	0	0	0	0	0	0	0	0	0	0	0	0	0	0	0	0	0	0	0	0	0	0	0	0	0	0	0	0	0	0	0	0	0	0	0
	Total Neutron Dose	2.26832	0.925354	0	1.06455	0	0.762551	0	1.35643	0	-	-	0.636836	0	0.91675	0	0.760447	0	2.18522	0	0.764928	0	1.0726	0	1.04716	0	1.38637	0	0.781386	0	1.1311	0	0.504666	0	0.467402	0	1.25001	0	0.689633	0	2.15168	0	1.08967	0	0.675689	0	0.487514	0	1.06469
	Total Gamma Dose	163.368	159.362	0	153.025	0	125.202	0	149.139	0	-	-	141.596	0	151.269	0	128.633	0	153.146	0	143.615	0	153.2	0	144.564	0	149.019	0	143.202	0	154.089	0	136.617	0	132.091	0	146.872	0	145.214	0	153.553	0	139.847	0	146.167	0	134.387	0	150.806
Colon	Total Dose	0	0	0	0	0	0	0	0	0	0	0	0	0	0	0	0	0	0	0	0	0	0	0	0	0	0	0	0	0	0	0	0	0	0	0	0	0	0	0	0	0	0	0	0	0	0	0	0
	Total Neutron Dose	0.942118	0.925354	0	1.06455	0	0.762551	0	1.35643	0	2.26832	0	0.636836	0	0.91675	0	0.760447	0	2.18522	0	0.764928	0	1.0726	0	1.04716	0	1.38637	0	0.781386	0	1.1311	0	0.504666	0	0.467402	0	1.25001	0	0.689633	0	2.15168	0	1.08967	0	0.675689	0	0.487514	0	1.06469
	Total Gamma Dose	150.219	159.362	0	153.025	0	125.202	0	149.139	0	163.368	0	141.596	0	151.269	0	128.633	0	153.146	0	143.615	0	153.2	0	144.564	0	149.019	0	143.202	0	154.089	0	136.617	0	132.091	0	146.872	0	145.214	0	153.553	0	139.847	0	146.167	0	134.387	0	150.806
Liver	Total Dose	0	0	0	0	0	0	0	0	0	0	0	0	0	0	0	0	0	0	0	-	-	0	0	0	0	0	0	0	0	0	0	0	0	0	0	0	0	0	0	0	0	0	0	0	0	0	0	0
	Total Neutron Dose	0.764928	0.925354	0	1.06455	0	0.762551	0	1.35643	0	2.26832	0	0.636836	0	0.91675	0	0.760447	0	2.18522	0	-	-	1.0726	0	1.04716	0	1.38637	0	0.781386	0	1.1311	0	0.504666	0	0.467402	0	1.25001	0	0.689633	0	2.15168	0	1.08967	0	0.675689	0	0.487514	0	1.06469
	Total Gamma Dose	143.615	159.362	0	153.025	0	125.202	0	149.139	0	163.368	0	141.596	0	151.269	0	128.633	0	153.146	0	-	-	153.2	0	144.564	0	149.019	0	143.202	0	154.089	0	136.617	0	132.091	0	146.872	0	145.214	0	153.553	0	139.847	0	146.167	0	134.387	0	150.806
Lungs	Total Dose	0	0	0	0	0	0	0	0	0	0	0	0	0	0	0	0	0	0	0	0	0	-	-	0	0	0	0	0	0	0	0	0	0	0	0	0	0	0	0	0	0	0	0	0	0	0	0	0
	Total Neutron Dose	1.0726	0.925354	0	1.06455	0	0.762551	0	1.35643	0	2.26832	0	0.636836	0	0.91675	0	0.760447	0	2.18522	0	0.764928	0	-	-	1.04716	0	1.38637	0	0.781386	0	1.1311	0	0.504666	0	0.467402	0	1.25001	0	0.689633	0	2.15168	0	1.08967	0	0.675689	0	0.487514	0	1.06469
	Total Gamma Dose	153.2	159.362	0	153.025	0	125.202	0	149.139	0	163.368	0	141.596	0	151.269	0	128.633	0	153.146	0	143.615	0	-	-	144.564	0	149.019	0	143.202	0	154.089	0	136.617	0	132.091	0	146.872	0	145.214	0	153.553	0	139.847	0	146.167	0	134.387	0	150.806
Stomach Wall	Total Dose	0	0	0	0	0	0	0	0	0	0	0	0	0	0	0	0	0	0	0	0	0	0	0	0	0	0	0	0	0	0	0	0	0	0	0	0	0	0	0	0	0	0	0	-	-	0	0	0
	Total Neutron Dose	0.675689	0.925354	0	1.06455	0	0.762551	0	1.35643	0	2.26832	0	0.636836	0	0.91675	0	0.760447	0	2.18522	0	0.764928	0	1.0726	0	1.04716	0	1.38637	0	0.781386	0	1.1311	0	0.504666	0	0.467402	0	1.25001	0	0.689633	0	2.15168	0	1.08967	0	-	-	0.487514	0	1.06469
	Total Gamma Dose	146.167	159.362	0	153.025	0	125.202	0	149.139	0	163.368	0	141.596	0	151.269	0	128.633	0	153.146	0	143.615	0	153.2	0	144.564	0	149.019	0	143.202	0	154.089	0	136.617	0	132.091	0	146.872	0	145.214	0	153.553	0	139.847	0	-	-	134.387	0	150.806
Uterus	Total Dose	0	0	0	0	0	0	0	0	0	0	0	0	0	0	0	0	0	0	0	0	0	0	0	0	0	0	0	0	0	0	0	0	0	-	-	0	0	0	0	0	0	0	0	0	0	0	0	0
	Total Neutron Dose	0.467402	0.925354	0	1.06455	0	0.762551	0	1.35643	0	2.26832	0	0.636836	0	0.91675	0	0.760447	0	2.18522	0	0.764928	0	1.0726	0	1.04716	0	1.38637	0	0.781386	0	1.1311	0	0.504666	0	-	-	1.25001	0	0.689633	0	2.15168	0	1.08967	0	0.675689	0	0.487514	0	1.06469
	Total Gamma Dose	132.091	159.362	0	153.025	0	125.202	0	149.139	0	163.368	0	141.596	0	151.269	0	128.633	0	153.146	0	143.615	0	153.2	0	144.564	0	149.019	0	143.202	0	154.089	0	136.617	0	-	-	146.872	0	145.214	0	153.553	0	139.847	0	146.167	0	134.387	0	150.806
[truncated: 9 more columns]
