# Supplementary material for: Japanese pediatric and adult atomic bomb survivor dosimetry: potential improvements using the J45 phantom series and modern Monte Carlo transport
Source: Radiat Environ Biophys. 2021 Oct 30;61(1):73–86. doi: 10.1007/s00411-021-00946-2 (PMC8897329; doi:10.1007/s00411-021-00946-2)
Supplement: Supplementary file 1 — Supplementary file1 (ZIP 2974 KB) [file 411_2021_946_MOESM1_ESM.zip › _supplementary/comprehensive surrogacy/Table_10f_Nagasaki_1000m.xlsx]

## Sheet: IO
			Surrogate organs
True organ			BoneSurface		ActiveMarrow		Adrenals		Brain		Breasts		GallBladderWall		HeartWall		Kidney		EyeLens		Liver		Lungs		LymphNodes		Muscle		Oesophagus		OralMucosa		Pancreas		Uterus/Prostate		SalivaryGlands		SmallIntestineWall		Skin		Spleen		StomachWall		Ovaries/Testes		Thymus
Organ	Dose Category	Dose (mGy)	Dose (mGy)	% diff.	Dose (mGy)	% diff.	Dose (mGy)	% diff.	Dose (mGy)	% diff.	Dose (mGy)	% diff.	Dose (mGy)	% diff.	Dose (mGy)	% diff.	Dose (mGy)	% diff.	Dose (mGy)	% diff.	Dose (mGy)	% diff.	Dose (mGy)	% diff.	Dose (mGy)	% diff.	Dose (mGy)	% diff.	Dose (mGy)	% diff.	Dose (mGy)	% diff.	Dose (mGy)	% diff.	Dose (mGy)	% diff.	Dose (mGy)	% diff.	Dose (mGy)	% diff.	Dose (mGy)	% diff.	Dose (mGy)	% diff.	Dose (mGy)	% diff.	Dose (mGy)	% diff.	Dose (mGy)
Breasts	Total Dose	0	0	0	0	0	0	0	0	0	-	-	0	0	0	0	0	0	0	0	0	0	0	0	0	0	0	0	0	0	0	0	0	0	0	0	0	0	0	0	0	0	0	0	0	0	0	0	0
	Total Neutron Dose	99.7472	34.5903	0	38.4523	0	23.9253	0	47.0026	0	-	-	29.8295	0	45.297	0	22.6324	0	84.4769	0	36.5252	0	46.1367	0	42.8766	0	53.3274	0	34.253	0	49.609	0	22.6113	0	21.97	0	47.6961	0	36.2671	0	78.8544	0	33.1069	0	34.5043	0	26.1797	0	52.21
	Total Gamma Dose	8194.56	8030.4	0	7726.95	0	6267.65	0	7313.19	0	-	-	7109.94	0	7775.21	0	6309.85	0	7414.02	0	7476.81	0	7874.02	0	7296.76	0	7565.15	0	7167.83	0	7344.36	0	6995.79	0	7239.53	0	7326.8	0	7640.97	0	7761.99	0	6756.56	0	7514.08	0	6848.05	0	7954.4
Colon	Total Dose	0	0	0	0	0	0	0	0	0	0	0	0	0	0	0	0	0	0	0	0	0	0	0	0	0	0	0	0	0	0	0	0	0	0	0	0	0	0	0	0	0	0	0	0	0	0	0	0
	Total Neutron Dose	48.1006	34.5903	0	38.4523	0	23.9253	0	47.0026	0	99.7472	0	29.8295	0	45.297	0	22.6324	0	84.4769	0	36.5252	0	46.1367	0	42.8766	0	53.3274	0	34.253	0	49.609	0	22.6113	0	21.97	0	47.6961	0	36.2671	0	78.8544	0	33.1069	0	34.5043	0	26.1797	0	52.21
	Total Gamma Dose	7822.44	8030.4	0	7726.95	0	6267.65	0	7313.19	0	8194.56	0	7109.94	0	7775.21	0	6309.85	0	7414.02	0	7476.81	0	7874.02	0	7296.76	0	7565.15	0	7167.83	0	7344.36	0	6995.79	0	7239.53	0	7326.8	0	7640.97	0	7761.99	0	6756.56	0	7514.08	0	6848.05	0	7954.4
Liver	Total Dose	0	0	0	0	0	0	0	0	0	0	0	0	0	0	0	0	0	0	0	-	-	0	0	0	0	0	0	0	0	0	0	0	0	0	0	0	0	0	0	0	0	0	0	0	0	0	0	0
	Total Neutron Dose	36.5252	34.5903	0	38.4523	0	23.9253	0	47.0026	0	99.7472	0	29.8295	0	45.297	0	22.6324	0	84.4769	0	-	-	46.1367	0	42.8766	0	53.3274	0	34.253	0	49.609	0	22.6113	0	21.97	0	47.6961	0	36.2671	0	78.8544	0	33.1069	0	34.5043	0	26.1797	0	52.21
	Total Gamma Dose	7476.81	8030.4	0	7726.95	0	6267.65	0	7313.19	0	8194.56	0	7109.94	0	7775.21	0	6309.85	0	7414.02	0	-	-	7874.02	0	7296.76	0	7565.15	0	7167.83	0	7344.36	0	6995.79	0	7239.53	0	7326.8	0	7640.97	0	7761.99	0	6756.56	0	7514.08	0	6848.05	0	7954.4
Lungs	Total Dose	0	0	0	0	0	0	0	0	0	0	0	0	0	0	0	0	0	0	0	0	0	-	-	0	0	0	0	0	0	0	0	0	0	0	0	0	0	0	0	0	0	0	0	0	0	0	0	0
	Total Neutron Dose	46.1367	34.5903	0	38.4523	0	23.9253	0	47.0026	0	99.7472	0	29.8295	0	45.297	0	22.6324	0	84.4769	0	36.5252	0	-	-	42.8766	0	53.3274	0	34.253	0	49.609	0	22.6113	0	21.97	0	47.6961	0	36.2671	0	78.8544	0	33.1069	0	34.5043	0	26.1797	0	52.21
	Total Gamma Dose	7874.02	8030.4	0	7726.95	0	6267.65	0	7313.19	0	8194.56	0	7109.94	0	7775.21	0	6309.85	0	7414.02	0	7476.81	0	-	-	7296.76	0	7565.15	0	7167.83	0	7344.36	0	6995.79	0	7239.53	0	7326.8	0	7640.97	0	7761.99	0	6756.56	0	7514.08	0	6848.05	0	7954.4
Stomach Wall	Total Dose	0	0	0	0	0	0	0	0	0	0	0	0	0	0	0	0	0	0	0	0	0	0	0	0	0	0	0	0	0	0	0	0	0	0	0	0	0	0	0	0	0	0	0	-	-	0	0	0
	Total Neutron Dose	34.5043	34.5903	0	38.4523	0	23.9253	0	47.0026	0	99.7472	0	29.8295	0	45.297	0	22.6324	0	84.4769	0	36.5252	0	46.1367	0	42.8766	0	53.3274	0	34.253	0	49.609	0	22.6113	0	21.97	0	47.6961	0	36.2671	0	78.8544	0	33.1069	0	-	-	26.1797	0	52.21
	Total Gamma Dose	7514.08	8030.4	0	7726.95	0	6267.65	0	7313.19	0	8194.56	0	7109.94	0	7775.21	0	6309.85	0	7414.02	0	7476.81	0	7874.02	0	7296.76	0	7565.15	0	7167.83	0	7344.36	0	6995.79	0	7239.53	0	7326.8	0	7640.97	0	7761.99	0	6756.56	0	-	-	6848.05	0	7954.4
Uterus	Total Dose	0	0	0	0	0	0	0	0	0	0	0	0	0	0	0	0	0	0	0	0	0	0	0	0	0	0	0	0	0	0	0	0	0	-	-	0	0	0	0	0	0	0	0	0	0	0	0	0
	Total Neutron Dose	21.97	34.5903	0	38.4523	0	23.9253	0	47.0026	0	99.7472	0	29.8295	0	45.297	0	22.6324	0	84.4769	0	36.5252	0	46.1367	0	42.8766	0	53.3274	0	34.253	0	49.609	0	22.6113	0	-	-	47.6961	0	36.2671	0	78.8544	0	33.1069	0	34.5043	0	26.1797	0	52.21
	Total Gamma Dose	7239.53	8030.4	0	7726.95	0	6267.65	0	7313.19	0	8194.56	0	7109.94	0	7775.21	0	6309.85	0	7414.02	0	7476.81	0	7874.02	0	7296.76	0	7565.15	0	7167.83	0	7344.36	0	6995.79	0	-	-	7326.8	0	7640.97	0	7761.99	0	6756.56	0	7514.08	0	6848.05	0	7954.4
[truncated: 9 more columns]

## Sheet: Light-9P
			Surrogate organs
True organ			BoneSurface		ActiveMarrow		Adrenals		Brain		Breasts		GallBladderWall		HeartWall		Kidney		EyeLens		Liver		Lungs		LymphNodes		Muscle		Oesophagus		OralMucosa		Pancreas		Uterus/Prostate		SalivaryGlands		SmallIntestineWall		Skin		Spleen		StomachWall		Ovaries/Testes		Thymus
Organ	Dose Category	Dose (mGy)	Dose (mGy)	% diff.	Dose (mGy)	% diff.	Dose (mGy)	% diff.	Dose (mGy)	% diff.	Dose (mGy)	% diff.	Dose (mGy)	% diff.	Dose (mGy)	% diff.	Dose (mGy)	% diff.	Dose (mGy)	% diff.	Dose (mGy)	% diff.	Dose (mGy)	% diff.	Dose (mGy)	% diff.	Dose (mGy)	% diff.	Dose (mGy)	% diff.	Dose (mGy)	% diff.	Dose (mGy)	% diff.	Dose (mGy)	% diff.	Dose (mGy)	% diff.	Dose (mGy)	% diff.	Dose (mGy)	% diff.	Dose (mGy)	% diff.	Dose (mGy)	% diff.	Dose (mGy)	% diff.	Dose (mGy)
Breasts	Total Dose	0	0	0	0	0	0	0	0	0	-	-	0	0	0	0	0	0	0	0	0	0	0	0	0	0	0	0	0	0	0	0	0	0	0	0	0	0	0	0	0	0	0	0	0	0	0	0	0
	Total Neutron Dose	70.1253	24.1934	0	27.242	0	16.6465	0	32.5372	0	-	-	22.4227	0	33.3223	0	15.697	0	73.5757	0	26.8582	0	33.122	0	31.6212	0	38.4313	0	25.5517	0	35.2169	0	17.8407	0	17.8006	0	35.0626	0	27.614	0	54.8726	0	24.3964	0	26.0416	0	18.6831	0	36.9043
	Total Gamma Dose	7217.9	6952.2	0	6742.5	0	5565.21	0	6291.89	0	-	-	6241.29	0	6890.29	0	5626.67	0	6429.28	0	6567.28	0	6870.67	0	6454.4	0	6612.92	0	6289.81	0	6812.13	0	6159.42	0	6115.22	0	6454.37	0	6654.88	0	6728.99	0	5966.76	0	6606.08	0	5989.97	0	6898.86
Colon	Total Dose	0	0	0	0	0	0	0	0	0	0	0	0	0	0	0	0	0	0	0	0	0	0	0	0	0	0	0	0	0	0	0	0	0	0	0	0	0	0	0	0	0	0	0	0	0	0	0	0
	Total Neutron Dose	36.0536	24.1934	0	27.242	0	16.6465	0	32.5372	0	70.1253	0	22.4227	0	33.3223	0	15.697	0	73.5757	0	26.8582	0	33.122	0	31.6212	0	38.4313	0	25.5517	0	35.2169	0	17.8407	0	17.8006	0	35.0626	0	27.614	0	54.8726	0	24.3964	0	26.0416	0	18.6831	0	36.9043
	Total Gamma Dose	6820.56	6952.2	0	6742.5	0	5565.21	0	6291.89	0	7217.9	0	6241.29	0	6890.29	0	5626.67	0	6429.28	0	6567.28	0	6870.67	0	6454.4	0	6612.92	0	6289.81	0	6812.13	0	6159.42	0	6115.22	0	6454.37	0	6654.88	0	6728.99	0	5966.76	0	6606.08	0	5989.97	0	6898.86
Liver	Total Dose	0	0	0	0	0	0	0	0	0	0	0	0	0	0	0	0	0	0	0	-	-	0	0	0	0	0	0	0	0	0	0	0	0	0	0	0	0	0	0	0	0	0	0	0	0	0	0	0
	Total Neutron Dose	26.8582	24.1934	0	27.242	0	16.6465	0	32.5372	0	70.1253	0	22.4227	0	33.3223	0	15.697	0	73.5757	0	-	-	33.122	0	31.6212	0	38.4313	0	25.5517	0	35.2169	0	17.8407	0	17.8006	0	35.0626	0	27.614	0	54.8726	0	24.3964	0	26.0416	0	18.6831	0	36.9043
	Total Gamma Dose	6567.28	6952.2	0	6742.5	0	5565.21	0	6291.89	0	7217.9	0	6241.29	0	6890.29	0	5626.67	0	6429.28	0	-	-	6870.67	0	6454.4	0	6612.92	0	6289.81	0	6812.13	0	6159.42	0	6115.22	0	6454.37	0	6654.88	0	6728.99	0	5966.76	0	6606.08	0	5989.97	0	6898.86
Lungs	Total Dose	0	0	0	0	0	0	0	0	0	0	0	0	0	0	0	0	0	0	0	0	0	-	-	0	0	0	0	0	0	0	0	0	0	0	0	0	0	0	0	0	0	0	0	0	0	0	0	0
	Total Neutron Dose	33.122	24.1934	0	27.242	0	16.6465	0	32.5372	0	70.1253	0	22.4227	0	33.3223	0	15.697	0	73.5757	0	26.8582	0	-	-	31.6212	0	38.4313	0	25.5517	0	35.2169	0	17.8407	0	17.8006	0	35.0626	0	27.614	0	54.8726	0	24.3964	0	26.0416	0	18.6831	0	36.9043
	Total Gamma Dose	6870.67	6952.2	0	6742.5	0	5565.21	0	6291.89	0	7217.9	0	6241.29	0	6890.29	0	5626.67	0	6429.28	0	6567.28	0	-	-	6454.4	0	6612.92	0	6289.81	0	6812.13	0	6159.42	0	6115.22	0	6454.37	0	6654.88	0	6728.99	0	5966.76	0	6606.08	0	5989.97	0	6898.86
Stomach Wall	Total Dose	0	0	0	0	0	0	0	0	0	0	0	0	0	0	0	0	0	0	0	0	0	0	0	0	0	0	0	0	0	0	0	0	0	0	0	0	0	0	0	0	0	0	0	-	-	0	0	0
	Total Neutron Dose	26.0416	24.1934	0	27.242	0	16.6465	0	32.5372	0	70.1253	0	22.4227	0	33.3223	0	15.697	0	73.5757	0	26.8582	0	33.122	0	31.6212	0	38.4313	0	25.5517	0	35.2169	0	17.8407	0	17.8006	0	35.0626	0	27.614	0	54.8726	0	24.3964	0	-	-	18.6831	0	36.9043
	Total Gamma Dose	6606.08	6952.2	0	6742.5	0	5565.21	0	6291.89	0	7217.9	0	6241.29	0	6890.29	0	5626.67	0	6429.28	0	6567.28	0	6870.67	0	6454.4	0	6612.92	0	6289.81	0	6812.13	0	6159.42	0	6115.22	0	6454.37	0	6654.88	0	6728.99	0	5966.76	0	-	-	5989.97	0	6898.86
Uterus	Total Dose	0	0	0	0	0	0	0	0	0	0	0	0	0	0	0	0	0	0	0	0	0	0	0	0	0	0	0	0	0	0	0	0	0	-	-	0	0	0	0	0	0	0	0	0	0	0	0	0
	Total Neutron Dose	17.8006	24.1934	0	27.242	0	16.6465	0	32.5372	0	70.1253	0	22.4227	0	33.3223	0	15.697	0	73.5757	0	26.8582	0	33.122	0	31.6212	0	38.4313	0	25.5517	0	35.2169	0	17.8407	0	-	-	35.0626	0	27.614	0	54.8726	0	24.3964	0	26.0416	0	18.6831	0	36.9043
	Total Gamma Dose	6115.22	6952.2	0	6742.5	0	5565.21	0	6291.89	0	7217.9	0	6241.29	0	6890.29	0	5626.67	0	6429.28	0	6567.28	0	6870.67	0	6454.4	0	6612.92	0	6289.81	0	6812.13	0	6159.42	0	-	-	6454.37	0	6654.88	0	6728.99	0	5966.76	0	6606.08	0	5989.97	0	6898.86
[truncated: 9 more columns]

## Sheet: Heavy-9P
			Surrogate organs
True organ			BoneSurface		ActiveMarrow		Adrenals		Brain		Breasts		GallBladderWall		HeartWall		Kidney		EyeLens		Liver		Lungs		LymphNodes		Muscle		Oesophagus		OralMucosa		Pancreas		Uterus/Prostate		SalivaryGlands		SmallIntestineWall		Skin		Spleen		StomachWall		Ovaries/Testes		Thymus
Organ	Dose Category	Dose (mGy)	Dose (mGy)	% diff.	Dose (mGy)	% diff.	Dose (mGy)	% diff.	Dose (mGy)	% diff.	Dose (mGy)	% diff.	Dose (mGy)	% diff.	Dose (mGy)	% diff.	Dose (mGy)	% diff.	Dose (mGy)	% diff.	Dose (mGy)	% diff.	Dose (mGy)	% diff.	Dose (mGy)	% diff.	Dose (mGy)	% diff.	Dose (mGy)	% diff.	Dose (mGy)	% diff.	Dose (mGy)	% diff.	Dose (mGy)	% diff.	Dose (mGy)	% diff.	Dose (mGy)	% diff.	Dose (mGy)	% diff.	Dose (mGy)	% diff.	Dose (mGy)	% diff.	Dose (mGy)	% diff.	Dose (mGy)
Breasts	Total Dose	0	0	0	0	0	0	0	0	0	-	-	0	0	0	0	0	0	0	0	0	0	0	0	0	0	0	0	0	0	0	0	0	0	0	0	0	0	0	0	0	0	0	0	0	0	0	0	0
	Total Neutron Dose	21.1121	10.5348	0	12.2493	0	8.44855	0	14.6709	0	-	-	7.53564	0	10.7629	0	9.18125	0	22.3498	0	9.70318	0	12.4721	0	12.2771	0	16.0193	0	10.0702	0	13.5836	0	6.48484	0	6.063	0	14.422	0	8.35957	0	23.419	0	11.6039	0	8.05994	0	6.52985	0	12.067
	Total Gamma Dose	2672.12	2545.42	0	2443.99	0	1926.53	0	2365.56	0	-	-	2268.87	0	2378.05	0	2044.08	0	2587.38	0	2322.51	0	2446.95	0	2289.18	0	2362.59	0	2262.92	0	2536.71	0	2164.1	0	2094.61	0	2400.37	0	2323.09	0	2439.78	0	2177.22	0	2277.16	0	2138.54	0	2457.04
Colon	Total Dose	0	0	0	0	0	0	0	0	0	0	0	0	0	0	0	0	0	0	0	0	0	0	0	0	0	0	0	0	0	0	0	0	0	0	0	0	0	0	0	0	0	0	0	0	0	0	0	0
	Total Neutron Dose	10.8925	10.5348	0	12.2493	0	8.44855	0	14.6709	0	21.1121	0	7.53564	0	10.7629	0	9.18125	0	22.3498	0	9.70318	0	12.4721	0	12.2771	0	16.0193	0	10.0702	0	13.5836	0	6.48484	0	6.063	0	14.422	0	8.35957	0	23.419	0	11.6039	0	8.05994	0	6.52985	0	12.067
	Total Gamma Dose	2407.89	2545.42	0	2443.99	0	1926.53	0	2365.56	0	2672.12	0	2268.87	0	2378.05	0	2044.08	0	2587.38	0	2322.51	0	2446.95	0	2289.18	0	2362.59	0	2262.92	0	2536.71	0	2164.1	0	2094.61	0	2400.37	0	2323.09	0	2439.78	0	2177.22	0	2277.16	0	2138.54	0	2457.04
Liver	Total Dose	0	0	0	0	0	0	0	0	0	0	0	0	0	0	0	0	0	0	0	-	-	0	0	0	0	0	0	0	0	0	0	0	0	0	0	0	0	0	0	0	0	0	0	0	0	0	0	0
	Total Neutron Dose	9.70318	10.5348	0	12.2493	0	8.44855	0	14.6709	0	21.1121	0	7.53564	0	10.7629	0	9.18125	0	22.3498	0	-	-	12.4721	0	12.2771	0	16.0193	0	10.0702	0	13.5836	0	6.48484	0	6.063	0	14.422	0	8.35957	0	23.419	0	11.6039	0	8.05994	0	6.52985	0	12.067
	Total Gamma Dose	2322.51	2545.42	0	2443.99	0	1926.53	0	2365.56	0	2672.12	0	2268.87	0	2378.05	0	2044.08	0	2587.38	0	-	-	2446.95	0	2289.18	0	2362.59	0	2262.92	0	2536.71	0	2164.1	0	2094.61	0	2400.37	0	2323.09	0	2439.78	0	2177.22	0	2277.16	0	2138.54	0	2457.04
Lungs	Total Dose	0	0	0	0	0	0	0	0	0	0	0	0	0	0	0	0	0	0	0	0	0	-	-	0	0	0	0	0	0	0	0	0	0	0	0	0	0	0	0	0	0	0	0	0	0	0	0	0
	Total Neutron Dose	12.4721	10.5348	0	12.2493	0	8.44855	0	14.6709	0	21.1121	0	7.53564	0	10.7629	0	9.18125	0	22.3498	0	9.70318	0	-	-	12.2771	0	16.0193	0	10.0702	0	13.5836	0	6.48484	0	6.063	0	14.422	0	8.35957	0	23.419	0	11.6039	0	8.05994	0	6.52985	0	12.067
	Total Gamma Dose	2446.95	2545.42	0	2443.99	0	1926.53	0	2365.56	0	2672.12	0	2268.87	0	2378.05	0	2044.08	0	2587.38	0	2322.51	0	-	-	2289.18	0	2362.59	0	2262.92	0	2536.71	0	2164.1	0	2094.61	0	2400.37	0	2323.09	0	2439.78	0	2177.22	0	2277.16	0	2138.54	0	2457.04
Stomach Wall	Total Dose	0	0	0	0	0	0	0	0	0	0	0	0	0	0	0	0	0	0	0	0	0	0	0	0	0	0	0	0	0	0	0	0	0	0	0	0	0	0	0	0	0	0	0	-	-	0	0	0
	Total Neutron Dose	8.05994	10.5348	0	12.2493	0	8.44855	0	14.6709	0	21.1121	0	7.53564	0	10.7629	0	9.18125	0	22.3498	0	9.70318	0	12.4721	0	12.2771	0	16.0193	0	10.0702	0	13.5836	0	6.48484	0	6.063	0	14.422	0	8.35957	0	23.419	0	11.6039	0	-	-	6.52985	0	12.067
	Total Gamma Dose	2277.16	2545.42	0	2443.99	0	1926.53	0	2365.56	0	2672.12	0	2268.87	0	2378.05	0	2044.08	0	2587.38	0	2322.51	0	2446.95	0	2289.18	0	2362.59	0	2262.92	0	2536.71	0	2164.1	0	2094.61	0	2400.37	0	2323.09	0	2439.78	0	2177.22	0	-	-	2138.54	0	2457.04
Uterus	Total Dose	0	0	0	0	0	0	0	0	0	0	0	0	0	0	0	0	0	0	0	0	0	0	0	0	0	0	0	0	0	0	0	0	0	-	-	0	0	0	0	0	0	0	0	0	0	0	0	0
	Total Neutron Dose	6.063	10.5348	0	12.2493	0	8.44855	0	14.6709	0	21.1121	0	7.53564	0	10.7629	0	9.18125	0	22.3498	0	9.70318	0	12.4721	0	12.2771	0	16.0193	0	10.0702	0	13.5836	0	6.48484	0	-	-	14.422	0	8.35957	0	23.419	0	11.6039	0	8.05994	0	6.52985	0	12.067
	Total Gamma Dose	2094.61	2545.42	0	2443.99	0	1926.53	0	2365.56	0	2672.12	0	2268.87	0	2378.05	0	2044.08	0	2587.38	0	2322.51	0	2446.95	0	2289.18	0	2362.59	0	2262.92	0	2536.71	0	2164.1	0	-	-	2400.37	0	2323.09	0	2439.78	0	2177.22	0	2277.16	0	2138.54	0	2457.04
[truncated: 9 more columns]

## Sheet: Light-GLOBE
			Surrogate organs
True organ			BoneSurface		ActiveMarrow		Adrenals		Brain		Breasts		GallBladderWall		HeartWall		Kidney		EyeLens		Liver		Lungs		LymphNodes		Muscle		Oesophagus		OralMucosa		Pancreas		Uterus/Prostate		SalivaryGlands		SmallIntestineWall		Skin		Spleen		StomachWall		Ovaries/Testes		Thymus
Organ	Dose Category	Dose (mGy)	Dose (mGy)	% diff.	Dose (mGy)	% diff.	Dose (mGy)	% diff.	Dose (mGy)	% diff.	Dose (mGy)	% diff.	Dose (mGy)	% diff.	Dose (mGy)	% diff.	Dose (mGy)	% diff.	Dose (mGy)	% diff.	Dose (mGy)	% diff.	Dose (mGy)	% diff.	Dose (mGy)	% diff.	Dose (mGy)	% diff.	Dose (mGy)	% diff.	Dose (mGy)	% diff.	Dose (mGy)	% diff.	Dose (mGy)	% diff.	Dose (mGy)	% diff.	Dose (mGy)	% diff.	Dose (mGy)	% diff.	Dose (mGy)	% diff.	Dose (mGy)	% diff.	Dose (mGy)	% diff.	Dose (mGy)
Breasts	Total Dose	0	0	0	0	0	0	0	0	0	-	-	0	0	0	0	0	0	0	0	0	0	0	0	0	0	0	0	0	0	0	0	0	0	0	0	0	0	0	0	0	0	0	0	0	0	0	0	0
	Total Neutron Dose	74.044	30.6427	0	34.1242	0	20.9612	0	42.8947	0	-	-	24.0572	0	39.2602	0	19.6623	0	94.7133	0	32.1418	0	40.5743	0	38.213	0	47.1033	0	30.5863	0	42.9755	0	20.51	0	19.6459	0	41.7076	0	32.1701	0	69.4375	0	28.2391	0	30.2894	0	25.0796	0	44.6314
	Total Gamma Dose	7645.89	7643.16	0	7396.68	0	6072.19	0	6957.07	0	-	-	7027.45	0	7445.46	0	6010.36	0	7978.1	0	7136.63	0	7524.41	0	7063.43	0	7256.83	0	6800.05	0	7359	0	6606.22	0	6655.65	0	7148.96	0	7327.79	0	7435.78	0	6572.73	0	7302.16	0	6777.95	0	7813.58
Colon	Total Dose	0	0	0	0	0	0	0	0	0	0	0	0	0	0	0	0	0	0	0	0	0	0	0	0	0	0	0	0	0	0	0	0	0	0	0	0	0	0	0	0	0	0	0	0	0	0	0	0
	Total Neutron Dose	42.9934	30.6427	0	34.1242	0	20.9612	0	42.8947	0	74.044	0	24.0572	0	39.2602	0	19.6623	0	94.7133	0	32.1418	0	40.5743	0	38.213	0	47.1033	0	30.5863	0	42.9755	0	20.51	0	19.6459	0	41.7076	0	32.1701	0	69.4375	0	28.2391	0	30.2894	0	25.0796	0	44.6314
	Total Gamma Dose	7512.49	7643.16	0	7396.68	0	6072.19	0	6957.07	0	7645.89	0	7027.45	0	7445.46	0	6010.36	0	7978.1	0	7136.63	0	7524.41	0	7063.43	0	7256.83	0	6800.05	0	7359	0	6606.22	0	6655.65	0	7148.96	0	7327.79	0	7435.78	0	6572.73	0	7302.16	0	6777.95	0	7813.58
Liver	Total Dose	0	0	0	0	0	0	0	0	0	0	0	0	0	0	0	0	0	0	0	-	-	0	0	0	0	0	0	0	0	0	0	0	0	0	0	0	0	0	0	0	0	0	0	0	0	0	0	0
	Total Neutron Dose	32.1418	30.6427	0	34.1242	0	20.9612	0	42.8947	0	74.044	0	24.0572	0	39.2602	0	19.6623	0	94.7133	0	-	-	40.5743	0	38.213	0	47.1033	0	30.5863	0	42.9755	0	20.51	0	19.6459	0	41.7076	0	32.1701	0	69.4375	0	28.2391	0	30.2894	0	25.0796	0	44.6314
	Total Gamma Dose	7136.63	7643.16	0	7396.68	0	6072.19	0	6957.07	0	7645.89	0	7027.45	0	7445.46	0	6010.36	0	7978.1	0	-	-	7524.41	0	7063.43	0	7256.83	0	6800.05	0	7359	0	6606.22	0	6655.65	0	7148.96	0	7327.79	0	7435.78	0	6572.73	0	7302.16	0	6777.95	0	7813.58
Lungs	Total Dose	0	0	0	0	0	0	0	0	0	0	0	0	0	0	0	0	0	0	0	0	0	-	-	0	0	0	0	0	0	0	0	0	0	0	0	0	0	0	0	0	0	0	0	0	0	0	0	0
	Total Neutron Dose	40.5743	30.6427	0	34.1242	0	20.9612	0	42.8947	0	74.044	0	24.0572	0	39.2602	0	19.6623	0	94.7133	0	32.1418	0	-	-	38.213	0	47.1033	0	30.5863	0	42.9755	0	20.51	0	19.6459	0	41.7076	0	32.1701	0	69.4375	0	28.2391	0	30.2894	0	25.0796	0	44.6314
	Total Gamma Dose	7524.41	7643.16	0	7396.68	0	6072.19	0	6957.07	0	7645.89	0	7027.45	0	7445.46	0	6010.36	0	7978.1	0	7136.63	0	-	-	7063.43	0	7256.83	0	6800.05	0	7359	0	6606.22	0	6655.65	0	7148.96	0	7327.79	0	7435.78	0	6572.73	0	7302.16	0	6777.95	0	7813.58
Stomach Wall	Total Dose	0	0	0	0	0	0	0	0	0	0	0	0	0	0	0	0	0	0	0	0	0	0	0	0	0	0	0	0	0	0	0	0	0	0	0	0	0	0	0	0	0	0	0	-	-	0	0	0
	Total Neutron Dose	30.2894	30.6427	0	34.1242	0	20.9612	0	42.8947	0	74.044	0	24.0572	0	39.2602	0	19.6623	0	94.7133	0	32.1418	0	40.5743	0	38.213	0	47.1033	0	30.5863	0	42.9755	0	20.51	0	19.6459	0	41.7076	0	32.1701	0	69.4375	0	28.2391	0	-	-	25.0796	0	44.6314
	Total Gamma Dose	7302.16	7643.16	0	7396.68	0	6072.19	0	6957.07	0	7645.89	0	7027.45	0	7445.46	0	6010.36	0	7978.1	0	7136.63	0	7524.41	0	7063.43	0	7256.83	0	6800.05	0	7359	0	6606.22	0	6655.65	0	7148.96	0	7327.79	0	7435.78	0	6572.73	0	-	-	6777.95	0	7813.58
Uterus	Total Dose	0	0	0	0	0	0	0	0	0	0	0	0	0	0	0	0	0	0	0	0	0	0	0	0	0	0	0	0	0	0	0	0	0	-	-	0	0	0	0	0	0	0	0	0	0	0	0	0
	Total Neutron Dose	19.6459	30.6427	0	34.1242	0	20.9612	0	42.8947	0	74.044	0	24.0572	0	39.2602	0	19.6623	0	94.7133	0	32.1418	0	40.5743	0	38.213	0	47.1033	0	30.5863	0	42.9755	0	20.51	0	-	-	41.7076	0	32.1701	0	69.4375	0	28.2391	0	30.2894	0	25.0796	0	44.6314
	Total Gamma Dose	6655.65	7643.16	0	7396.68	0	6072.19	0	6957.07	0	7645.89	0	7027.45	0	7445.46	0	6010.36	0	7978.1	0	7136.63	0	7524.41	0	7063.43	0	7256.83	0	6800.05	0	7359	0	6606.22	0	-	-	7148.96	0	7327.79	0	7435.78	0	6572.73	0	7302.16	0	6777.95	0	7813.58
[truncated: 9 more columns]

## Sheet: Heavy-GLOBE
			Surrogate organs
True organ			BoneSurface		ActiveMarrow		Adrenals		Brain		Breasts		GallBladderWall		HeartWall		Kidney		EyeLens		Liver		Lungs		LymphNodes		Muscle		Oesophagus		OralMucosa		Pancreas		Uterus/Prostate		SalivaryGlands		SmallIntestineWall		Skin		Spleen		StomachWall		Ovaries/Testes		Thymus
Organ	Dose Category	Dose (mGy)	Dose (mGy)	% diff.	Dose (mGy)	% diff.	Dose (mGy)	% diff.	Dose (mGy)	% diff.	Dose (mGy)	% diff.	Dose (mGy)	% diff.	Dose (mGy)	% diff.	Dose (mGy)	% diff.	Dose (mGy)	% diff.	Dose (mGy)	% diff.	Dose (mGy)	% diff.	Dose (mGy)	% diff.	Dose (mGy)	% diff.	Dose (mGy)	% diff.	Dose (mGy)	% diff.	Dose (mGy)	% diff.	Dose (mGy)	% diff.	Dose (mGy)	% diff.	Dose (mGy)	% diff.	Dose (mGy)	% diff.	Dose (mGy)	% diff.	Dose (mGy)	% diff.	Dose (mGy)	% diff.	Dose (mGy)
Breasts	Total Dose	0	0	0	0	0	0	0	0	0	-	-	0	0	0	0	0	0	0	0	0	0	0	0	0	0	0	0	0	0	0	0	0	0	0	0	0	0	0	0	0	0	0	0	0	0	0	0	0
	Total Neutron Dose	27.4508	13.0438	0	14.8847	0	10.0158	0	18.8238	0	-	-	8.46074	0	11.9542	0	10.871	0	25.9539	0	10.8323	0	15.2099	0	14.5674	0	19.0455	0	12.1387	0	16.4068	0	7.78822	0	7.07975	0	17.8503	0	9.56437	0	29.2345	0	14.2438	0	9.60401	0	8.23878	0	14.7759
	Total Gamma Dose	2727.06	2609.16	0	2501.46	0	2070.91	0	2418	0	-	-	2305.93	0	2467.05	0	2150.47	0	2179.75	0	2338.81	0	2470.9	0	2309.75	0	2412.12	0	2313.56	0	2356.16	0	2202.25	0	2252.28	0	2347.01	0	2336.46	0	2499.31	0	2216.42	0	2363.99	0	2196.19	0	2523.29
Colon	Total Dose	0	0	0	0	0	0	0	0	0	0	0	0	0	0	0	0	0	0	0	0	0	0	0	0	0	0	0	0	0	0	0	0	0	0	0	0	0	0	0	0	0	0	0	0	0	0	0	0
	Total Neutron Dose	12.7653	13.0438	0	14.8847	0	10.0158	0	18.8238	0	27.4508	0	8.46074	0	11.9542	0	10.871	0	25.9539	0	10.8323	0	15.2099	0	14.5674	0	19.0455	0	12.1387	0	16.4068	0	7.78822	0	7.07975	0	17.8503	0	9.56437	0	29.2345	0	14.2438	0	9.60401	0	8.23878	0	14.7759
	Total Gamma Dose	2410.13	2609.16	0	2501.46	0	2070.91	0	2418	0	2727.06	0	2305.93	0	2467.05	0	2150.47	0	2179.75	0	2338.81	0	2470.9	0	2309.75	0	2412.12	0	2313.56	0	2356.16	0	2202.25	0	2252.28	0	2347.01	0	2336.46	0	2499.31	0	2216.42	0	2363.99	0	2196.19	0	2523.29
Liver	Total Dose	0	0	0	0	0	0	0	0	0	0	0	0	0	0	0	0	0	0	0	-	-	0	0	0	0	0	0	0	0	0	0	0	0	0	0	0	0	0	0	0	0	0	0	0	0	0	0	0
	Total Neutron Dose	10.8323	13.0438	0	14.8847	0	10.0158	0	18.8238	0	27.4508	0	8.46074	0	11.9542	0	10.871	0	25.9539	0	-	-	15.2099	0	14.5674	0	19.0455	0	12.1387	0	16.4068	0	7.78822	0	7.07975	0	17.8503	0	9.56437	0	29.2345	0	14.2438	0	9.60401	0	8.23878	0	14.7759
	Total Gamma Dose	2338.81	2609.16	0	2501.46	0	2070.91	0	2418	0	2727.06	0	2305.93	0	2467.05	0	2150.47	0	2179.75	0	-	-	2470.9	0	2309.75	0	2412.12	0	2313.56	0	2356.16	0	2202.25	0	2252.28	0	2347.01	0	2336.46	0	2499.31	0	2216.42	0	2363.99	0	2196.19	0	2523.29
Lungs	Total Dose	0	0	0	0	0	0	0	0	0	0	0	0	0	0	0	0	0	0	0	0	0	-	-	0	0	0	0	0	0	0	0	0	0	0	0	0	0	0	0	0	0	0	0	0	0	0	0	0
	Total Neutron Dose	15.2099	13.0438	0	14.8847	0	10.0158	0	18.8238	0	27.4508	0	8.46074	0	11.9542	0	10.871	0	25.9539	0	10.8323	0	-	-	14.5674	0	19.0455	0	12.1387	0	16.4068	0	7.78822	0	7.07975	0	17.8503	0	9.56437	0	29.2345	0	14.2438	0	9.60401	0	8.23878	0	14.7759
	Total Gamma Dose	2470.9	2609.16	0	2501.46	0	2070.91	0	2418	0	2727.06	0	2305.93	0	2467.05	0	2150.47	0	2179.75	0	2338.81	0	-	-	2309.75	0	2412.12	0	2313.56	0	2356.16	0	2202.25	0	2252.28	0	2347.01	0	2336.46	0	2499.31	0	2216.42	0	2363.99	0	2196.19	0	2523.29
Stomach Wall	Total Dose	0	0	0	0	0	0	0	0	0	0	0	0	0	0	0	0	0	0	0	0	0	0	0	0	0	0	0	0	0	0	0	0	0	0	0	0	0	0	0	0	0	0	0	-	-	0	0	0
	Total Neutron Dose	9.60401	13.0438	0	14.8847	0	10.0158	0	18.8238	0	27.4508	0	8.46074	0	11.9542	0	10.871	0	25.9539	0	10.8323	0	15.2099	0	14.5674	0	19.0455	0	12.1387	0	16.4068	0	7.78822	0	7.07975	0	17.8503	0	9.56437	0	29.2345	0	14.2438	0	-	-	8.23878	0	14.7759
	Total Gamma Dose	2363.99	2609.16	0	2501.46	0	2070.91	0	2418	0	2727.06	0	2305.93	0	2467.05	0	2150.47	0	2179.75	0	2338.81	0	2470.9	0	2309.75	0	2412.12	0	2313.56	0	2356.16	0	2202.25	0	2252.28	0	2347.01	0	2336.46	0	2499.31	0	2216.42	0	-	-	2196.19	0	2523.29
Uterus	Total Dose	0	0	0	0	0	0	0	0	0	0	0	0	0	0	0	0	0	0	0	0	0	0	0	0	0	0	0	0	0	0	0	0	0	-	-	0	0	0	0	0	0	0	0	0	0	0	0	0
	Total Neutron Dose	7.07975	13.0438	0	14.8847	0	10.0158	0	18.8238	0	27.4508	0	8.46074	0	11.9542	0	10.871	0	25.9539	0	10.8323	0	15.2099	0	14.5674	0	19.0455	0	12.1387	0	16.4068	0	7.78822	0	-	-	17.8503	0	9.56437	0	29.2345	0	14.2438	0	9.60401	0	8.23878	0	14.7759
	Total Gamma Dose	2252.28	2609.16	0	2501.46	0	2070.91	0	2418	0	2727.06	0	2305.93	0	2467.05	0	2150.47	0	2179.75	0	2338.81	0	2470.9	0	2309.75	0	2412.12	0	2313.56	0	2356.16	0	2202.25	0	-	-	2347.01	0	2336.46	0	2499.31	0	2216.42	0	2363.99	0	2196.19	0	2523.29
[truncated: 9 more columns]
