# Supplementary material for: Japanese pediatric and adult atomic bomb survivor dosimetry: potential improvements using the J45 phantom series and modern Monte Carlo transport
Source: Radiat Environ Biophys. 2021 Oct 30;61(1):73–86. doi: 10.1007/s00411-021-00946-2 (PMC8897329; doi:10.1007/s00411-021-00946-2)
Supplement: Supplementary file 1 — Supplementary file1 (ZIP 2974 KB) [file 411_2021_946_MOESM1_ESM.zip › _supplementary/comprehensive surrogacy/Table_10f_Nagasaki_1500m.xlsx]

## Sheet: IO
			Surrogate organs
True organ			BoneSurface		ActiveMarrow		Adrenals		Brain		Breasts		GallBladderWall		HeartWall		Kidney		EyeLens		Liver		Lungs		LymphNodes		Muscle		Oesophagus		OralMucosa		Pancreas		Uterus/Prostate		SalivaryGlands		SmallIntestineWall		Skin		Spleen		StomachWall		Ovaries/Testes		Thymus
Organ	Dose Category	Dose (mGy)	Dose (mGy)	% diff.	Dose (mGy)	% diff.	Dose (mGy)	% diff.	Dose (mGy)	% diff.	Dose (mGy)	% diff.	Dose (mGy)	% diff.	Dose (mGy)	% diff.	Dose (mGy)	% diff.	Dose (mGy)	% diff.	Dose (mGy)	% diff.	Dose (mGy)	% diff.	Dose (mGy)	% diff.	Dose (mGy)	% diff.	Dose (mGy)	% diff.	Dose (mGy)	% diff.	Dose (mGy)	% diff.	Dose (mGy)	% diff.	Dose (mGy)	% diff.	Dose (mGy)	% diff.	Dose (mGy)	% diff.	Dose (mGy)	% diff.	Dose (mGy)	% diff.	Dose (mGy)	% diff.	Dose (mGy)
Breasts	Total Dose	0	0	0	0	0	0	0	0	0	-	-	0	0	0	0	0	0	0	0	0	0	0	0	0	0	0	0	0	0	0	0	0	0	0	0	0	0	0	0	0	0	0	0	0	0	0	0	0
	Total Neutron Dose	4.31011	1.51328	0	1.68433	0	1.05646	0	2.07159	0	-	-	1.37051	0	1.9385	0	0.993089	0	4.03075	0	1.65447	0	2.01307	0	1.90121	0	2.28801	0	1.5285	0	2.21458	0	1.06161	0	1.11159	0	2.0993	0	1.63949	0	3.27551	0	1.42645	0	1.52599	0	1.18907	0	2.16104
	Total Gamma Dose	923.583	915.875	0	890.286	0	736.793	0	844.393	0	-	-	853.648	0	911.319	0	740.36	0	871.272	0	865.336	0	906.196	0	847.722	0	870.722	0	851.138	0	900.086	0	813.854	0	822.871	0	854.571	0	877.156	0	884.248	0	797.689	0	880.093	0	826.788	0	934.791
Colon	Total Dose	0	0	0	0	0	0	0	0	0	0	0	0	0	0	0	0	0	0	0	0	0	0	0	0	0	0	0	0	0	0	0	0	0	0	0	0	0	0	0	0	0	0	0	0	0	0	0	0
	Total Neutron Dose	2.12598	1.51328	0	1.68433	0	1.05646	0	2.07159	0	4.31011	0	1.37051	0	1.9385	0	0.993089	0	4.03075	0	1.65447	0	2.01307	0	1.90121	0	2.28801	0	1.5285	0	2.21458	0	1.06161	0	1.11159	0	2.0993	0	1.63949	0	3.27551	0	1.42645	0	1.52599	0	1.18907	0	2.16104
	Total Gamma Dose	898.663	915.875	0	890.286	0	736.793	0	844.393	0	923.583	0	853.648	0	911.319	0	740.36	0	871.272	0	865.336	0	906.196	0	847.722	0	870.722	0	851.138	0	900.086	0	813.854	0	822.871	0	854.571	0	877.156	0	884.248	0	797.689	0	880.093	0	826.788	0	934.791
Liver	Total Dose	0	0	0	0	0	0	0	0	0	0	0	0	0	0	0	0	0	0	0	-	-	0	0	0	0	0	0	0	0	0	0	0	0	0	0	0	0	0	0	0	0	0	0	0	0	0	0	0
	Total Neutron Dose	1.65447	1.51328	0	1.68433	0	1.05646	0	2.07159	0	4.31011	0	1.37051	0	1.9385	0	0.993089	0	4.03075	0	-	-	2.01307	0	1.90121	0	2.28801	0	1.5285	0	2.21458	0	1.06161	0	1.11159	0	2.0993	0	1.63949	0	3.27551	0	1.42645	0	1.52599	0	1.18907	0	2.16104
	Total Gamma Dose	865.336	915.875	0	890.286	0	736.793	0	844.393	0	923.583	0	853.648	0	911.319	0	740.36	0	871.272	0	-	-	906.196	0	847.722	0	870.722	0	851.138	0	900.086	0	813.854	0	822.871	0	854.571	0	877.156	0	884.248	0	797.689	0	880.093	0	826.788	0	934.791
Lungs	Total Dose	0	0	0	0	0	0	0	0	0	0	0	0	0	0	0	0	0	0	0	0	0	-	-	0	0	0	0	0	0	0	0	0	0	0	0	0	0	0	0	0	0	0	0	0	0	0	0	0
	Total Neutron Dose	2.01307	1.51328	0	1.68433	0	1.05646	0	2.07159	0	4.31011	0	1.37051	0	1.9385	0	0.993089	0	4.03075	0	1.65447	0	-	-	1.90121	0	2.28801	0	1.5285	0	2.21458	0	1.06161	0	1.11159	0	2.0993	0	1.63949	0	3.27551	0	1.42645	0	1.52599	0	1.18907	0	2.16104
	Total Gamma Dose	906.196	915.875	0	890.286	0	736.793	0	844.393	0	923.583	0	853.648	0	911.319	0	740.36	0	871.272	0	865.336	0	-	-	847.722	0	870.722	0	851.138	0	900.086	0	813.854	0	822.871	0	854.571	0	877.156	0	884.248	0	797.689	0	880.093	0	826.788	0	934.791
Stomach Wall	Total Dose	0	0	0	0	0	0	0	0	0	0	0	0	0	0	0	0	0	0	0	0	0	0	0	0	0	0	0	0	0	0	0	0	0	0	0	0	0	0	0	0	0	0	0	-	-	0	0	0
	Total Neutron Dose	1.52599	1.51328	0	1.68433	0	1.05646	0	2.07159	0	4.31011	0	1.37051	0	1.9385	0	0.993089	0	4.03075	0	1.65447	0	2.01307	0	1.90121	0	2.28801	0	1.5285	0	2.21458	0	1.06161	0	1.11159	0	2.0993	0	1.63949	0	3.27551	0	1.42645	0	-	-	1.18907	0	2.16104
	Total Gamma Dose	880.093	915.875	0	890.286	0	736.793	0	844.393	0	923.583	0	853.648	0	911.319	0	740.36	0	871.272	0	865.336	0	906.196	0	847.722	0	870.722	0	851.138	0	900.086	0	813.854	0	822.871	0	854.571	0	877.156	0	884.248	0	797.689	0	-	-	826.788	0	934.791
Uterus	Total Dose	0	0	0	0	0	0	0	0	0	0	0	0	0	0	0	0	0	0	0	0	0	0	0	0	0	0	0	0	0	0	0	0	0	-	-	0	0	0	0	0	0	0	0	0	0	0	0	0
	Total Neutron Dose	1.11159	1.51328	0	1.68433	0	1.05646	0	2.07159	0	4.31011	0	1.37051	0	1.9385	0	0.993089	0	4.03075	0	1.65447	0	2.01307	0	1.90121	0	2.28801	0	1.5285	0	2.21458	0	1.06161	0	-	-	2.0993	0	1.63949	0	3.27551	0	1.42645	0	1.52599	0	1.18907	0	2.16104
	Total Gamma Dose	822.871	915.875	0	890.286	0	736.793	0	844.393	0	923.583	0	853.648	0	911.319	0	740.36	0	871.272	0	865.336	0	906.196	0	847.722	0	870.722	0	851.138	0	900.086	0	813.854	0	-	-	854.571	0	877.156	0	884.248	0	797.689	0	880.093	0	826.788	0	934.791
[truncated: 9 more columns]

## Sheet: Light-9P
			Surrogate organs
True organ			BoneSurface		ActiveMarrow		Adrenals		Brain		Breasts		GallBladderWall		HeartWall		Kidney		EyeLens		Liver		Lungs		LymphNodes		Muscle		Oesophagus		OralMucosa		Pancreas		Uterus/Prostate		SalivaryGlands		SmallIntestineWall		Skin		Spleen		StomachWall		Ovaries/Testes		Thymus
Organ	Dose Category	Dose (mGy)	Dose (mGy)	% diff.	Dose (mGy)	% diff.	Dose (mGy)	% diff.	Dose (mGy)	% diff.	Dose (mGy)	% diff.	Dose (mGy)	% diff.	Dose (mGy)	% diff.	Dose (mGy)	% diff.	Dose (mGy)	% diff.	Dose (mGy)	% diff.	Dose (mGy)	% diff.	Dose (mGy)	% diff.	Dose (mGy)	% diff.	Dose (mGy)	% diff.	Dose (mGy)	% diff.	Dose (mGy)	% diff.	Dose (mGy)	% diff.	Dose (mGy)	% diff.	Dose (mGy)	% diff.	Dose (mGy)	% diff.	Dose (mGy)	% diff.	Dose (mGy)	% diff.	Dose (mGy)	% diff.	Dose (mGy)
Breasts	Total Dose	0	0	0	0	0	0	0	0	0	-	-	0	0	0	0	0	0	0	0	0	0	0	0	0	0	0	0	0	0	0	0	0	0	0	0	0	0	0	0	0	0	0	0	0	0	0	0	0
	Total Neutron Dose	2.82571	1.1222	0	1.26499	0	0.758466	0	1.50675	0	-	-	1.08036	0	1.51057	0	0.739196	0	2.91022	0	1.25939	0	1.53897	0	1.48174	0	1.73569	0	1.1641	0	1.75871	0	0.848089	0	0.935189	0	1.67086	0	1.33032	0	2.38756	0	1.10213	0	1.22247	0	1.02182	0	1.72311
	Total Gamma Dose	842.548	823.351	0	802.12	0	689.327	0	755.793	0	-	-	771.253	0	806.055	0	676.134	0	771.939	0	769.725	0	816.775	0	774.242	0	792.299	0	754.695	0	780.351	0	729.452	0	733.473	0	781.594	0	806.86	0	800.401	0	711.842	0	785.715	0	747.074	0	837.067
Colon	Total Dose	0	0	0	0	0	0	0	0	0	0	0	0	0	0	0	0	0	0	0	0	0	0	0	0	0	0	0	0	0	0	0	0	0	0	0	0	0	0	0	0	0	0	0	0	0	0	0	0
	Total Neutron Dose	1.67149	1.1222	0	1.26499	0	0.758466	0	1.50675	0	2.82571	0	1.08036	0	1.51057	0	0.739196	0	2.91022	0	1.25939	0	1.53897	0	1.48174	0	1.73569	0	1.1641	0	1.75871	0	0.848089	0	0.935189	0	1.67086	0	1.33032	0	2.38756	0	1.10213	0	1.22247	0	1.02182	0	1.72311
	Total Gamma Dose	822.653	823.351	0	802.12	0	689.327	0	755.793	0	842.548	0	771.253	0	806.055	0	676.134	0	771.939	0	769.725	0	816.775	0	774.242	0	792.299	0	754.695	0	780.351	0	729.452	0	733.473	0	781.594	0	806.86	0	800.401	0	711.842	0	785.715	0	747.074	0	837.067
Liver	Total Dose	0	0	0	0	0	0	0	0	0	0	0	0	0	0	0	0	0	0	0	-	-	0	0	0	0	0	0	0	0	0	0	0	0	0	0	0	0	0	0	0	0	0	0	0	0	0	0	0
	Total Neutron Dose	1.25939	1.1222	0	1.26499	0	0.758466	0	1.50675	0	2.82571	0	1.08036	0	1.51057	0	0.739196	0	2.91022	0	-	-	1.53897	0	1.48174	0	1.73569	0	1.1641	0	1.75871	0	0.848089	0	0.935189	0	1.67086	0	1.33032	0	2.38756	0	1.10213	0	1.22247	0	1.02182	0	1.72311
	Total Gamma Dose	769.725	823.351	0	802.12	0	689.327	0	755.793	0	842.548	0	771.253	0	806.055	0	676.134	0	771.939	0	-	-	816.775	0	774.242	0	792.299	0	754.695	0	780.351	0	729.452	0	733.473	0	781.594	0	806.86	0	800.401	0	711.842	0	785.715	0	747.074	0	837.067
Lungs	Total Dose	0	0	0	0	0	0	0	0	0	0	0	0	0	0	0	0	0	0	0	0	0	-	-	0	0	0	0	0	0	0	0	0	0	0	0	0	0	0	0	0	0	0	0	0	0	0	0	0
	Total Neutron Dose	1.53897	1.1222	0	1.26499	0	0.758466	0	1.50675	0	2.82571	0	1.08036	0	1.51057	0	0.739196	0	2.91022	0	1.25939	0	-	-	1.48174	0	1.73569	0	1.1641	0	1.75871	0	0.848089	0	0.935189	0	1.67086	0	1.33032	0	2.38756	0	1.10213	0	1.22247	0	1.02182	0	1.72311
	Total Gamma Dose	816.775	823.351	0	802.12	0	689.327	0	755.793	0	842.548	0	771.253	0	806.055	0	676.134	0	771.939	0	769.725	0	-	-	774.242	0	792.299	0	754.695	0	780.351	0	729.452	0	733.473	0	781.594	0	806.86	0	800.401	0	711.842	0	785.715	0	747.074	0	837.067
Stomach Wall	Total Dose	0	0	0	0	0	0	0	0	0	0	0	0	0	0	0	0	0	0	0	0	0	0	0	0	0	0	0	0	0	0	0	0	0	0	0	0	0	0	0	0	0	0	0	-	-	0	0	0
	Total Neutron Dose	1.22247	1.1222	0	1.26499	0	0.758466	0	1.50675	0	2.82571	0	1.08036	0	1.51057	0	0.739196	0	2.91022	0	1.25939	0	1.53897	0	1.48174	0	1.73569	0	1.1641	0	1.75871	0	0.848089	0	0.935189	0	1.67086	0	1.33032	0	2.38756	0	1.10213	0	-	-	1.02182	0	1.72311
	Total Gamma Dose	785.715	823.351	0	802.12	0	689.327	0	755.793	0	842.548	0	771.253	0	806.055	0	676.134	0	771.939	0	769.725	0	816.775	0	774.242	0	792.299	0	754.695	0	780.351	0	729.452	0	733.473	0	781.594	0	806.86	0	800.401	0	711.842	0	-	-	747.074	0	837.067
Uterus	Total Dose	0	0	0	0	0	0	0	0	0	0	0	0	0	0	0	0	0	0	0	0	0	0	0	0	0	0	0	0	0	0	0	0	0	-	-	0	0	0	0	0	0	0	0	0	0	0	0	0
	Total Neutron Dose	0.935189	1.1222	0	1.26499	0	0.758466	0	1.50675	0	2.82571	0	1.08036	0	1.51057	0	0.739196	0	2.91022	0	1.25939	0	1.53897	0	1.48174	0	1.73569	0	1.1641	0	1.75871	0	0.848089	0	-	-	1.67086	0	1.33032	0	2.38756	0	1.10213	0	1.22247	0	1.02182	0	1.72311
	Total Gamma Dose	733.473	823.351	0	802.12	0	689.327	0	755.793	0	842.548	0	771.253	0	806.055	0	676.134	0	771.939	0	769.725	0	816.775	0	774.242	0	792.299	0	754.695	0	780.351	0	729.452	0	-	-	781.594	0	806.86	0	800.401	0	711.842	0	785.715	0	747.074	0	837.067
[truncated: 9 more columns]

## Sheet: Heavy-9P
			Surrogate organs
True organ			BoneSurface		ActiveMarrow		Adrenals		Brain		Breasts		GallBladderWall		HeartWall		Kidney		EyeLens		Liver		Lungs		LymphNodes		Muscle		Oesophagus		OralMucosa		Pancreas		Uterus/Prostate		SalivaryGlands		SmallIntestineWall		Skin		Spleen		StomachWall		Ovaries/Testes		Thymus
Organ	Dose Category	Dose (mGy)	Dose (mGy)	% diff.	Dose (mGy)	% diff.	Dose (mGy)	% diff.	Dose (mGy)	% diff.	Dose (mGy)	% diff.	Dose (mGy)	% diff.	Dose (mGy)	% diff.	Dose (mGy)	% diff.	Dose (mGy)	% diff.	Dose (mGy)	% diff.	Dose (mGy)	% diff.	Dose (mGy)	% diff.	Dose (mGy)	% diff.	Dose (mGy)	% diff.	Dose (mGy)	% diff.	Dose (mGy)	% diff.	Dose (mGy)	% diff.	Dose (mGy)	% diff.	Dose (mGy)	% diff.	Dose (mGy)	% diff.	Dose (mGy)	% diff.	Dose (mGy)	% diff.	Dose (mGy)	% diff.	Dose (mGy)
Breasts	Total Dose	0	0	0	0	0	0	0	0	0	-	-	0	0	0	0	0	0	0	0	0	0	0	0	0	0	0	0	0	0	0	0	0	0	0	0	0	0	0	0	0	0	0	0	0	0	0	0	0
	Total Neutron Dose	0.778701	0.465292	0	0.535602	0	0.400736	0	0.656017	0	-	-	0.391685	0	0.454781	0	0.414252	0	0.737889	0	0.443044	0	0.557727	0	0.546993	0	0.692506	0	0.441343	0	0.661561	0	0.310023	0	0.258077	0	0.634129	0	0.377971	0	0.988237	0	0.470806	0	0.374054	0	0.272606	0	0.570671
	Total Gamma Dose	318.154	283.261	0	274.401	0	225.869	0	264.079	0	-	-	246.439	0	280.329	0	233.892	0	223.933	0	262.279	0	277.94	0	259.801	0	271.339	0	264.476	0	275.562	0	245.575	0	249.184	0	270.356	0	267.365	0	275.67	0	254.208	0	263.418	0	264.584	0	289.101
Colon	Total Dose	0	0	0	0	0	0	0	0	0	0	0	0	0	0	0	0	0	0	0	0	0	0	0	0	0	0	0	0	0	0	0	0	0	0	0	0	0	0	0	0	0	0	0	0	0	0	0	0
	Total Neutron Dose	0.505854	0.465292	0	0.535602	0	0.400736	0	0.656017	0	0.778701	0	0.391685	0	0.454781	0	0.414252	0	0.737889	0	0.443044	0	0.557727	0	0.546993	0	0.692506	0	0.441343	0	0.661561	0	0.310023	0	0.258077	0	0.634129	0	0.377971	0	0.988237	0	0.470806	0	0.374054	0	0.272606	0	0.570671
	Total Gamma Dose	274.363	283.261	0	274.401	0	225.869	0	264.079	0	318.154	0	246.439	0	280.329	0	233.892	0	223.933	0	262.279	0	277.94	0	259.801	0	271.339	0	264.476	0	275.562	0	245.575	0	249.184	0	270.356	0	267.365	0	275.67	0	254.208	0	263.418	0	264.584	0	289.101
Liver	Total Dose	0	0	0	0	0	0	0	0	0	0	0	0	0	0	0	0	0	0	0	-	-	0	0	0	0	0	0	0	0	0	0	0	0	0	0	0	0	0	0	0	0	0	0	0	0	0	0	0
	Total Neutron Dose	0.443044	0.465292	0	0.535602	0	0.400736	0	0.656017	0	0.778701	0	0.391685	0	0.454781	0	0.414252	0	0.737889	0	-	-	0.557727	0	0.546993	0	0.692506	0	0.441343	0	0.661561	0	0.310023	0	0.258077	0	0.634129	0	0.377971	0	0.988237	0	0.470806	0	0.374054	0	0.272606	0	0.570671
	Total Gamma Dose	262.279	283.261	0	274.401	0	225.869	0	264.079	0	318.154	0	246.439	0	280.329	0	233.892	0	223.933	0	-	-	277.94	0	259.801	0	271.339	0	264.476	0	275.562	0	245.575	0	249.184	0	270.356	0	267.365	0	275.67	0	254.208	0	263.418	0	264.584	0	289.101
Lungs	Total Dose	0	0	0	0	0	0	0	0	0	0	0	0	0	0	0	0	0	0	0	0	0	-	-	0	0	0	0	0	0	0	0	0	0	0	0	0	0	0	0	0	0	0	0	0	0	0	0	0
	Total Neutron Dose	0.557727	0.465292	0	0.535602	0	0.400736	0	0.656017	0	0.778701	0	0.391685	0	0.454781	0	0.414252	0	0.737889	0	0.443044	0	-	-	0.546993	0	0.692506	0	0.441343	0	0.661561	0	0.310023	0	0.258077	0	0.634129	0	0.377971	0	0.988237	0	0.470806	0	0.374054	0	0.272606	0	0.570671
	Total Gamma Dose	277.94	283.261	0	274.401	0	225.869	0	264.079	0	318.154	0	246.439	0	280.329	0	233.892	0	223.933	0	262.279	0	-	-	259.801	0	271.339	0	264.476	0	275.562	0	245.575	0	249.184	0	270.356	0	267.365	0	275.67	0	254.208	0	263.418	0	264.584	0	289.101
Stomach Wall	Total Dose	0	0	0	0	0	0	0	0	0	0	0	0	0	0	0	0	0	0	0	0	0	0	0	0	0	0	0	0	0	0	0	0	0	0	0	0	0	0	0	0	0	0	0	-	-	0	0	0
	Total Neutron Dose	0.374054	0.465292	0	0.535602	0	0.400736	0	0.656017	0	0.778701	0	0.391685	0	0.454781	0	0.414252	0	0.737889	0	0.443044	0	0.557727	0	0.546993	0	0.692506	0	0.441343	0	0.661561	0	0.310023	0	0.258077	0	0.634129	0	0.377971	0	0.988237	0	0.470806	0	-	-	0.272606	0	0.570671
	Total Gamma Dose	263.418	283.261	0	274.401	0	225.869	0	264.079	0	318.154	0	246.439	0	280.329	0	233.892	0	223.933	0	262.279	0	277.94	0	259.801	0	271.339	0	264.476	0	275.562	0	245.575	0	249.184	0	270.356	0	267.365	0	275.67	0	254.208	0	-	-	264.584	0	289.101
Uterus	Total Dose	0	0	0	0	0	0	0	0	0	0	0	0	0	0	0	0	0	0	0	0	0	0	0	0	0	0	0	0	0	0	0	0	0	-	-	0	0	0	0	0	0	0	0	0	0	0	0	0
	Total Neutron Dose	0.258077	0.465292	0	0.535602	0	0.400736	0	0.656017	0	0.778701	0	0.391685	0	0.454781	0	0.414252	0	0.737889	0	0.443044	0	0.557727	0	0.546993	0	0.692506	0	0.441343	0	0.661561	0	0.310023	0	-	-	0.634129	0	0.377971	0	0.988237	0	0.470806	0	0.374054	0	0.272606	0	0.570671
	Total Gamma Dose	249.184	283.261	0	274.401	0	225.869	0	264.079	0	318.154	0	246.439	0	280.329	0	233.892	0	223.933	0	262.279	0	277.94	0	259.801	0	271.339	0	264.476	0	275.562	0	245.575	0	-	-	270.356	0	267.365	0	275.67	0	254.208	0	263.418	0	264.584	0	289.101
[truncated: 9 more columns]

## Sheet: Light-GLOBE
			Surrogate organs
True organ			BoneSurface		ActiveMarrow		Adrenals		Brain		Breasts		GallBladderWall		HeartWall		Kidney		EyeLens		Liver		Lungs		LymphNodes		Muscle		Oesophagus		OralMucosa		Pancreas		Uterus/Prostate		SalivaryGlands		SmallIntestineWall		Skin		Spleen		StomachWall		Ovaries/Testes		Thymus
Organ	Dose Category	Dose (mGy)	Dose (mGy)	% diff.	Dose (mGy)	% diff.	Dose (mGy)	% diff.	Dose (mGy)	% diff.	Dose (mGy)	% diff.	Dose (mGy)	% diff.	Dose (mGy)	% diff.	Dose (mGy)	% diff.	Dose (mGy)	% diff.	Dose (mGy)	% diff.	Dose (mGy)	% diff.	Dose (mGy)	% diff.	Dose (mGy)	% diff.	Dose (mGy)	% diff.	Dose (mGy)	% diff.	Dose (mGy)	% diff.	Dose (mGy)	% diff.	Dose (mGy)	% diff.	Dose (mGy)	% diff.	Dose (mGy)	% diff.	Dose (mGy)	% diff.	Dose (mGy)	% diff.	Dose (mGy)	% diff.	Dose (mGy)
Breasts	Total Dose	0	0	0	0	0	0	0	0	0	-	-	0	0	0	0	0	0	0	0	0	0	0	0	0	0	0	0	0	0	0	0	0	0	0	0	0	0	0	0	0	0	0	0	0	0	0	0	0
	Total Neutron Dose	3.37377	1.36624	0	1.52489	0	0.919952	0	1.91531	0	-	-	1.14854	0	1.73287	0	0.9059	0	2.82888	0	1.41706	0	1.77896	0	1.67996	0	2.0545	0	1.39293	0	1.86643	0	1.02056	0	1.04538	0	1.91562	0	1.50281	0	2.93697	0	1.24456	0	1.4506	0	1.08644	0	2.11894
	Total Gamma Dose	931.132	854.598	0	830.699	0	692.582	0	785.763	0	-	-	764.712	0	842.884	0	703.3	0	828.898	0	806.014	0	843.713	0	798.623	0	822	0	779.383	0	805.212	0	769.909	0	811.617	0	817.705	0	836.064	0	834.737	0	748.51	0	815.098	0	792.097	0	862.353
Colon	Total Dose	0	0	0	0	0	0	0	0	0	0	0	0	0	0	0	0	0	0	0	0	0	0	0	0	0	0	0	0	0	0	0	0	0	0	0	0	0	0	0	0	0	0	0	0	0	0	0	0
	Total Neutron Dose	1.93341	1.36624	0	1.52489	0	0.919952	0	1.91531	0	3.37377	0	1.14854	0	1.73287	0	0.9059	0	2.82888	0	1.41706	0	1.77896	0	1.67996	0	2.0545	0	1.39293	0	1.86643	0	1.02056	0	1.04538	0	1.91562	0	1.50281	0	2.93697	0	1.24456	0	1.4506	0	1.08644	0	2.11894
	Total Gamma Dose	848.739	854.598	0	830.699	0	692.582	0	785.763	0	931.132	0	764.712	0	842.884	0	703.3	0	828.898	0	806.014	0	843.713	0	798.623	0	822	0	779.383	0	805.212	0	769.909	0	811.617	0	817.705	0	836.064	0	834.737	0	748.51	0	815.098	0	792.097	0	862.353
Liver	Total Dose	0	0	0	0	0	0	0	0	0	0	0	0	0	0	0	0	0	0	0	-	-	0	0	0	0	0	0	0	0	0	0	0	0	0	0	0	0	0	0	0	0	0	0	0	0	0	0	0
	Total Neutron Dose	1.41706	1.36624	0	1.52489	0	0.919952	0	1.91531	0	3.37377	0	1.14854	0	1.73287	0	0.9059	0	2.82888	0	-	-	1.77896	0	1.67996	0	2.0545	0	1.39293	0	1.86643	0	1.02056	0	1.04538	0	1.91562	0	1.50281	0	2.93697	0	1.24456	0	1.4506	0	1.08644	0	2.11894
	Total Gamma Dose	806.014	854.598	0	830.699	0	692.582	0	785.763	0	931.132	0	764.712	0	842.884	0	703.3	0	828.898	0	-	-	843.713	0	798.623	0	822	0	779.383	0	805.212	0	769.909	0	811.617	0	817.705	0	836.064	0	834.737	0	748.51	0	815.098	0	792.097	0	862.353
Lungs	Total Dose	0	0	0	0	0	0	0	0	0	0	0	0	0	0	0	0	0	0	0	0	0	-	-	0	0	0	0	0	0	0	0	0	0	0	0	0	0	0	0	0	0	0	0	0	0	0	0	0
	Total Neutron Dose	1.77896	1.36624	0	1.52489	0	0.919952	0	1.91531	0	3.37377	0	1.14854	0	1.73287	0	0.9059	0	2.82888	0	1.41706	0	-	-	1.67996	0	2.0545	0	1.39293	0	1.86643	0	1.02056	0	1.04538	0	1.91562	0	1.50281	0	2.93697	0	1.24456	0	1.4506	0	1.08644	0	2.11894
	Total Gamma Dose	843.713	854.598	0	830.699	0	692.582	0	785.763	0	931.132	0	764.712	0	842.884	0	703.3	0	828.898	0	806.014	0	-	-	798.623	0	822	0	779.383	0	805.212	0	769.909	0	811.617	0	817.705	0	836.064	0	834.737	0	748.51	0	815.098	0	792.097	0	862.353
Stomach Wall	Total Dose	0	0	0	0	0	0	0	0	0	0	0	0	0	0	0	0	0	0	0	0	0	0	0	0	0	0	0	0	0	0	0	0	0	0	0	0	0	0	0	0	0	0	0	-	-	0	0	0
	Total Neutron Dose	1.4506	1.36624	0	1.52489	0	0.919952	0	1.91531	0	3.37377	0	1.14854	0	1.73287	0	0.9059	0	2.82888	0	1.41706	0	1.77896	0	1.67996	0	2.0545	0	1.39293	0	1.86643	0	1.02056	0	1.04538	0	1.91562	0	1.50281	0	2.93697	0	1.24456	0	-	-	1.08644	0	2.11894
	Total Gamma Dose	815.098	854.598	0	830.699	0	692.582	0	785.763	0	931.132	0	764.712	0	842.884	0	703.3	0	828.898	0	806.014	0	843.713	0	798.623	0	822	0	779.383	0	805.212	0	769.909	0	811.617	0	817.705	0	836.064	0	834.737	0	748.51	0	-	-	792.097	0	862.353
Uterus	Total Dose	0	0	0	0	0	0	0	0	0	0	0	0	0	0	0	0	0	0	0	0	0	0	0	0	0	0	0	0	0	0	0	0	0	-	-	0	0	0	0	0	0	0	0	0	0	0	0	0
	Total Neutron Dose	1.04538	1.36624	0	1.52489	0	0.919952	0	1.91531	0	3.37377	0	1.14854	0	1.73287	0	0.9059	0	2.82888	0	1.41706	0	1.77896	0	1.67996	0	2.0545	0	1.39293	0	1.86643	0	1.02056	0	-	-	1.91562	0	1.50281	0	2.93697	0	1.24456	0	1.4506	0	1.08644	0	2.11894
	Total Gamma Dose	811.617	854.598	0	830.699	0	692.582	0	785.763	0	931.132	0	764.712	0	842.884	0	703.3	0	828.898	0	806.014	0	843.713	0	798.623	0	822	0	779.383	0	805.212	0	769.909	0	-	-	817.705	0	836.064	0	834.737	0	748.51	0	815.098	0	792.097	0	862.353
[truncated: 9 more columns]

## Sheet: Heavy-GLOBE
			Surrogate organs
True organ			BoneSurface		ActiveMarrow		Adrenals		Brain		Breasts		GallBladderWall		HeartWall		Kidney		EyeLens		Liver		Lungs		LymphNodes		Muscle		Oesophagus		OralMucosa		Pancreas		Uterus/Prostate		SalivaryGlands		SmallIntestineWall		Skin		Spleen		StomachWall		Ovaries/Testes		Thymus
Organ	Dose Category	Dose (mGy)	Dose (mGy)	% diff.	Dose (mGy)	% diff.	Dose (mGy)	% diff.	Dose (mGy)	% diff.	Dose (mGy)	% diff.	Dose (mGy)	% diff.	Dose (mGy)	% diff.	Dose (mGy)	% diff.	Dose (mGy)	% diff.	Dose (mGy)	% diff.	Dose (mGy)	% diff.	Dose (mGy)	% diff.	Dose (mGy)	% diff.	Dose (mGy)	% diff.	Dose (mGy)	% diff.	Dose (mGy)	% diff.	Dose (mGy)	% diff.	Dose (mGy)	% diff.	Dose (mGy)	% diff.	Dose (mGy)	% diff.	Dose (mGy)	% diff.	Dose (mGy)	% diff.	Dose (mGy)	% diff.	Dose (mGy)
Breasts	Total Dose	0	0	0	0	0	0	0	0	0	-	-	0	0	0	0	0	0	0	0	0	0	0	0	0	0	0	0	0	0	0	0	0	0	0	0	0	0	0	0	0	0	0	0	0	0	0	0	0
	Total Neutron Dose	1.08798	0.582763	0	0.659703	0	0.470536	0	0.823881	0	-	-	0.371319	0	0.6101	0	0.458741	0	0.957551	0	0.507029	0	0.690738	0	0.669867	0	0.845324	0	0.561287	0	0.708482	0	0.356576	0	0.351359	0	0.7342	0	0.461437	0	1.25053	0	0.641936	0	0.478665	0	0.318897	0	0.714232
	Total Gamma Dose	304.913	290.83	0	280.468	0	234.806	0	274.071	0	-	-	255.629	0	280.716	0	233.97	0	262.991	0	255.988	0	279.27	0	264.289	0	272.756	0	256.379	0	268.596	0	249.097	0	261.495	0	274.199	0	269.59	0	278.33	0	261.605	0	270.975	0	261.655	0	280.301
Colon	Total Dose	0	0	0	0	0	0	0	0	0	0	0	0	0	0	0	0	0	0	0	0	0	0	0	0	0	0	0	0	0	0	0	0	0	0	0	0	0	0	0	0	0	0	0	0	0	0	0	0
	Total Neutron Dose	0.608397	0.582763	0	0.659703	0	0.470536	0	0.823881	0	1.08798	0	0.371319	0	0.6101	0	0.458741	0	0.957551	0	0.507029	0	0.690738	0	0.669867	0	0.845324	0	0.561287	0	0.708482	0	0.356576	0	0.351359	0	0.7342	0	0.461437	0	1.25053	0	0.641936	0	0.478665	0	0.318897	0	0.714232
	Total Gamma Dose	275.069	290.83	0	280.468	0	234.806	0	274.071	0	304.913	0	255.629	0	280.716	0	233.97	0	262.991	0	255.988	0	279.27	0	264.289	0	272.756	0	256.379	0	268.596	0	249.097	0	261.495	0	274.199	0	269.59	0	278.33	0	261.605	0	270.975	0	261.655	0	280.301
Liver	Total Dose	0	0	0	0	0	0	0	0	0	0	0	0	0	0	0	0	0	0	0	-	-	0	0	0	0	0	0	0	0	0	0	0	0	0	0	0	0	0	0	0	0	0	0	0	0	0	0	0
	Total Neutron Dose	0.507029	0.582763	0	0.659703	0	0.470536	0	0.823881	0	1.08798	0	0.371319	0	0.6101	0	0.458741	0	0.957551	0	-	-	0.690738	0	0.669867	0	0.845324	0	0.561287	0	0.708482	0	0.356576	0	0.351359	0	0.7342	0	0.461437	0	1.25053	0	0.641936	0	0.478665	0	0.318897	0	0.714232
	Total Gamma Dose	255.988	290.83	0	280.468	0	234.806	0	274.071	0	304.913	0	255.629	0	280.716	0	233.97	0	262.991	0	-	-	279.27	0	264.289	0	272.756	0	256.379	0	268.596	0	249.097	0	261.495	0	274.199	0	269.59	0	278.33	0	261.605	0	270.975	0	261.655	0	280.301
Lungs	Total Dose	0	0	0	0	0	0	0	0	0	0	0	0	0	0	0	0	0	0	0	0	0	-	-	0	0	0	0	0	0	0	0	0	0	0	0	0	0	0	0	0	0	0	0	0	0	0	0	0
	Total Neutron Dose	0.690738	0.582763	0	0.659703	0	0.470536	0	0.823881	0	1.08798	0	0.371319	0	0.6101	0	0.458741	0	0.957551	0	0.507029	0	-	-	0.669867	0	0.845324	0	0.561287	0	0.708482	0	0.356576	0	0.351359	0	0.7342	0	0.461437	0	1.25053	0	0.641936	0	0.478665	0	0.318897	0	0.714232
	Total Gamma Dose	279.27	290.83	0	280.468	0	234.806	0	274.071	0	304.913	0	255.629	0	280.716	0	233.97	0	262.991	0	255.988	0	-	-	264.289	0	272.756	0	256.379	0	268.596	0	249.097	0	261.495	0	274.199	0	269.59	0	278.33	0	261.605	0	270.975	0	261.655	0	280.301
Stomach Wall	Total Dose	0	0	0	0	0	0	0	0	0	0	0	0	0	0	0	0	0	0	0	0	0	0	0	0	0	0	0	0	0	0	0	0	0	0	0	0	0	0	0	0	0	0	0	-	-	0	0	0
	Total Neutron Dose	0.478665	0.582763	0	0.659703	0	0.470536	0	0.823881	0	1.08798	0	0.371319	0	0.6101	0	0.458741	0	0.957551	0	0.507029	0	0.690738	0	0.669867	0	0.845324	0	0.561287	0	0.708482	0	0.356576	0	0.351359	0	0.7342	0	0.461437	0	1.25053	0	0.641936	0	-	-	0.318897	0	0.714232
	Total Gamma Dose	270.975	290.83	0	280.468	0	234.806	0	274.071	0	304.913	0	255.629	0	280.716	0	233.97	0	262.991	0	255.988	0	279.27	0	264.289	0	272.756	0	256.379	0	268.596	0	249.097	0	261.495	0	274.199	0	269.59	0	278.33	0	261.605	0	-	-	261.655	0	280.301
Uterus	Total Dose	0	0	0	0	0	0	0	0	0	0	0	0	0	0	0	0	0	0	0	0	0	0	0	0	0	0	0	0	0	0	0	0	0	-	-	0	0	0	0	0	0	0	0	0	0	0	0	0
	Total Neutron Dose	0.351359	0.582763	0	0.659703	0	0.470536	0	0.823881	0	1.08798	0	0.371319	0	0.6101	0	0.458741	0	0.957551	0	0.507029	0	0.690738	0	0.669867	0	0.845324	0	0.561287	0	0.708482	0	0.356576	0	-	-	0.7342	0	0.461437	0	1.25053	0	0.641936	0	0.478665	0	0.318897	0	0.714232
	Total Gamma Dose	261.495	290.83	0	280.468	0	234.806	0	274.071	0	304.913	0	255.629	0	280.716	0	233.97	0	262.991	0	255.988	0	279.27	0	264.289	0	272.756	0	256.379	0	268.596	0	249.097	0	-	-	274.199	0	269.59	0	278.33	0	261.605	0	270.975	0	261.655	0	280.301
[truncated: 9 more columns]
