# Supplementary material for: Japanese pediatric and adult atomic bomb survivor dosimetry: potential improvements using the J45 phantom series and modern Monte Carlo transport
Source: Radiat Environ Biophys. 2021 Oct 30;61(1):73–86. doi: 10.1007/s00411-021-00946-2 (PMC8897329; doi:10.1007/s00411-021-00946-2)
Supplement: Supplementary file 1 — Supplementary file1 (ZIP 2974 KB) [file 411_2021_946_MOESM1_ESM.zip › _supplementary/comprehensive surrogacy/Table_10m_Hiroshima_1000m.xlsx]

## Sheet: IO
			Surrogate organs
True organ			BoneSurface		ActiveMarrow		Adrenals		Brain		Breasts		GallBladderWall		HeartWall		Kidney		EyeLens		Liver		Lungs		LymphNodes		Muscle		Oesophagus		OralMucosa		Pancreas		Uterus/Prostate		SalivaryGlands		SmallIntestineWall		Skin		Spleen		StomachWall		Ovaries/Testes		Thymus
Organ	Dose Category	Dose (mGy)	Dose (mGy)	% diff.	Dose (mGy)	% diff.	Dose (mGy)	% diff.	Dose (mGy)	% diff.	Dose (mGy)	% diff.	Dose (mGy)	% diff.	Dose (mGy)	% diff.	Dose (mGy)	% diff.	Dose (mGy)	% diff.	Dose (mGy)	% diff.	Dose (mGy)	% diff.	Dose (mGy)	% diff.	Dose (mGy)	% diff.	Dose (mGy)	% diff.	Dose (mGy)	% diff.	Dose (mGy)	% diff.	Dose (mGy)	% diff.	Dose (mGy)	% diff.	Dose (mGy)	% diff.	Dose (mGy)	% diff.	Dose (mGy)	% diff.	Dose (mGy)	% diff.	Dose (mGy)	% diff.	Dose (mGy)
Breasts	Total Dose	0	0	0	0	0	0	0	0	0	-	-	0	0	0	0	0	0	0	0	0	0	0	0	0	0	0	0	0	0	0	0	0	0	0	0	0	0	0	0	0	0	0	0	0	0	0	0	0
	Total Neutron Dose	207.095	61.0424	0	69.1527	0	37.6026	0	81.2156	0	-	-	49.1728	0	76.6241	0	40.2739	0	183.239	0	60.1749	0	79.8472	0	75.2742	0	98.6087	0	57.813	0	88.7253	0	34.9364	0	62.3298	0	86.083	0	58.3851	0	158.54	0	56.3039	0	56.6725	0	141.598	0	86.6044
	Total Gamma Dose	3975.1	4001.96	0	3847.27	0	3252.33	0	3710.46	0	-	-	3713.02	0	4010.41	0	3177.07	0	4014.52	0	3706.34	0	3879.38	0	3656.41	0	3726.34	0	3622.01	0	3690.37	0	3377.43	0	3556.9	0	3607.09	0	3779.82	0	3833.58	0	3479.32	0	3694.49	0	3854.1	0	4070.2
Colon	Total Dose	0	0	0	0	0	0	0	0	0	0	0	0	0	0	0	0	0	0	0	0	0	0	0	0	0	0	0	0	0	0	0	0	0	0	0	0	0	0	0	0	0	0	0	0	0	0	0	0
	Total Neutron Dose	84.9394	61.0424	0	69.1527	0	37.6026	0	81.2156	0	207.095	0	49.1728	0	76.6241	0	40.2739	0	183.239	0	60.1749	0	79.8472	0	75.2742	0	98.6087	0	57.813	0	88.7253	0	34.9364	0	62.3298	0	86.083	0	58.3851	0	158.54	0	56.3039	0	56.6725	0	141.598	0	86.6044
	Total Gamma Dose	3878.76	4001.96	0	3847.27	0	3252.33	0	3710.46	0	3975.1	0	3713.02	0	4010.41	0	3177.07	0	4014.52	0	3706.34	0	3879.38	0	3656.41	0	3726.34	0	3622.01	0	3690.37	0	3377.43	0	3556.9	0	3607.09	0	3779.82	0	3833.58	0	3479.32	0	3694.49	0	3854.1	0	4070.2
Liver	Total Dose	0	0	0	0	0	0	0	0	0	0	0	0	0	0	0	0	0	0	0	-	-	0	0	0	0	0	0	0	0	0	0	0	0	0	0	0	0	0	0	0	0	0	0	0	0	0	0	0
	Total Neutron Dose	60.1749	61.0424	0	69.1527	0	37.6026	0	81.2156	0	207.095	0	49.1728	0	76.6241	0	40.2739	0	183.239	0	-	-	79.8472	0	75.2742	0	98.6087	0	57.813	0	88.7253	0	34.9364	0	62.3298	0	86.083	0	58.3851	0	158.54	0	56.3039	0	56.6725	0	141.598	0	86.6044
	Total Gamma Dose	3706.34	4001.96	0	3847.27	0	3252.33	0	3710.46	0	3975.1	0	3713.02	0	4010.41	0	3177.07	0	4014.52	0	-	-	3879.38	0	3656.41	0	3726.34	0	3622.01	0	3690.37	0	3377.43	0	3556.9	0	3607.09	0	3779.82	0	3833.58	0	3479.32	0	3694.49	0	3854.1	0	4070.2
Lungs	Total Dose	0	0	0	0	0	0	0	0	0	0	0	0	0	0	0	0	0	0	0	0	0	-	-	0	0	0	0	0	0	0	0	0	0	0	0	0	0	0	0	0	0	0	0	0	0	0	0	0
	Total Neutron Dose	79.8472	61.0424	0	69.1527	0	37.6026	0	81.2156	0	207.095	0	49.1728	0	76.6241	0	40.2739	0	183.239	0	60.1749	0	-	-	75.2742	0	98.6087	0	57.813	0	88.7253	0	34.9364	0	62.3298	0	86.083	0	58.3851	0	158.54	0	56.3039	0	56.6725	0	141.598	0	86.6044
	Total Gamma Dose	3879.38	4001.96	0	3847.27	0	3252.33	0	3710.46	0	3975.1	0	3713.02	0	4010.41	0	3177.07	0	4014.52	0	3706.34	0	-	-	3656.41	0	3726.34	0	3622.01	0	3690.37	0	3377.43	0	3556.9	0	3607.09	0	3779.82	0	3833.58	0	3479.32	0	3694.49	0	3854.1	0	4070.2
Stomach Wall	Total Dose	0	0	0	0	0	0	0	0	0	0	0	0	0	0	0	0	0	0	0	0	0	0	0	0	0	0	0	0	0	0	0	0	0	0	0	0	0	0	0	0	0	0	0	-	-	0	0	0
	Total Neutron Dose	56.6725	61.0424	0	69.1527	0	37.6026	0	81.2156	0	207.095	0	49.1728	0	76.6241	0	40.2739	0	183.239	0	60.1749	0	79.8472	0	75.2742	0	98.6087	0	57.813	0	88.7253	0	34.9364	0	62.3298	0	86.083	0	58.3851	0	158.54	0	56.3039	0	-	-	141.598	0	86.6044
	Total Gamma Dose	3694.49	4001.96	0	3847.27	0	3252.33	0	3710.46	0	3975.1	0	3713.02	0	4010.41	0	3177.07	0	4014.52	0	3706.34	0	3879.38	0	3656.41	0	3726.34	0	3622.01	0	3690.37	0	3377.43	0	3556.9	0	3607.09	0	3779.82	0	3833.58	0	3479.32	0	-	-	3854.1	0	4070.2
[truncated: 9 more columns]

## Sheet: Light-9P
			Surrogate organs
True organ			BoneSurface		ActiveMarrow		Adrenals		Brain		Breasts		GallBladderWall		HeartWall		Kidney		EyeLens		Liver		Lungs		LymphNodes		Muscle		Oesophagus		OralMucosa		Pancreas		Uterus/Prostate		SalivaryGlands		SmallIntestineWall		Skin		Spleen		StomachWall		Ovaries/Testes		Thymus
Organ	Dose Category	Dose (mGy)	Dose (mGy)	% diff.	Dose (mGy)	% diff.	Dose (mGy)	% diff.	Dose (mGy)	% diff.	Dose (mGy)	% diff.	Dose (mGy)	% diff.	Dose (mGy)	% diff.	Dose (mGy)	% diff.	Dose (mGy)	% diff.	Dose (mGy)	% diff.	Dose (mGy)	% diff.	Dose (mGy)	% diff.	Dose (mGy)	% diff.	Dose (mGy)	% diff.	Dose (mGy)	% diff.	Dose (mGy)	% diff.	Dose (mGy)	% diff.	Dose (mGy)	% diff.	Dose (mGy)	% diff.	Dose (mGy)	% diff.	Dose (mGy)	% diff.	Dose (mGy)	% diff.	Dose (mGy)	% diff.	Dose (mGy)
Breasts	Total Dose	0	0	0	0	0	0	0	0	0	-	-	0	0	0	0	0	0	0	0	0	0	0	0	0	0	0	0	0	0	0	0	0	0	0	0	0	0	0	0	0	0	0	0	0	0	0	0	0
	Total Neutron Dose	124.66	39.7975	0	45.9323	0	22.0203	0	54.3978	0	-	-	33.3413	0	53.5012	0	25.6966	0	99.6275	0	42.9029	0	54.4999	0	52.5832	0	66.7227	0	38.6557	0	62.5146	0	24.4883	0	50.5068	0	60.5461	0	43.6488	0	101.24	0	36.1576	0	39.7355	0	82.3517	0	57.4654
	Total Gamma Dose	3479.78	3406.05	0	3299.82	0	2673.3	0	3150.64	0	-	-	3002.11	0	3311.2	0	2732.05	0	3737.74	0	3174.49	0	3344.01	0	3097.04	0	3194.5	0	3054.45	0	3265.85	0	2991.74	0	3214.43	0	3068.4	0	3239.97	0	3262.54	0	2987.17	0	3212.23	0	3689.37	0	3371.3
Colon	Total Dose	0	0	0	0	0	0	0	0	0	0	0	0	0	0	0	0	0	0	0	0	0	0	0	0	0	0	0	0	0	0	0	0	0	0	0	0	0	0	0	0	0	0	0	0	0	0	0	0
	Total Neutron Dose	60.9827	39.7975	0	45.9323	0	22.0203	0	54.3978	0	124.66	0	33.3413	0	53.5012	0	25.6966	0	99.6275	0	42.9029	0	54.4999	0	52.5832	0	66.7227	0	38.6557	0	62.5146	0	24.4883	0	50.5068	0	60.5461	0	43.6488	0	101.24	0	36.1576	0	39.7355	0	82.3517	0	57.4654
	Total Gamma Dose	3351.03	3406.05	0	3299.82	0	2673.3	0	3150.64	0	3479.78	0	3002.11	0	3311.2	0	2732.05	0	3737.74	0	3174.49	0	3344.01	0	3097.04	0	3194.5	0	3054.45	0	3265.85	0	2991.74	0	3214.43	0	3068.4	0	3239.97	0	3262.54	0	2987.17	0	3212.23	0	3689.37	0	3371.3
Liver	Total Dose	0	0	0	0	0	0	0	0	0	0	0	0	0	0	0	0	0	0	0	-	-	0	0	0	0	0	0	0	0	0	0	0	0	0	0	0	0	0	0	0	0	0	0	0	0	0	0	0
	Total Neutron Dose	42.9029	39.7975	0	45.9323	0	22.0203	0	54.3978	0	124.66	0	33.3413	0	53.5012	0	25.6966	0	99.6275	0	-	-	54.4999	0	52.5832	0	66.7227	0	38.6557	0	62.5146	0	24.4883	0	50.5068	0	60.5461	0	43.6488	0	101.24	0	36.1576	0	39.7355	0	82.3517	0	57.4654
	Total Gamma Dose	3174.49	3406.05	0	3299.82	0	2673.3	0	3150.64	0	3479.78	0	3002.11	0	3311.2	0	2732.05	0	3737.74	0	-	-	3344.01	0	3097.04	0	3194.5	0	3054.45	0	3265.85	0	2991.74	0	3214.43	0	3068.4	0	3239.97	0	3262.54	0	2987.17	0	3212.23	0	3689.37	0	3371.3
Lungs	Total Dose	0	0	0	0	0	0	0	0	0	0	0	0	0	0	0	0	0	0	0	0	0	-	-	0	0	0	0	0	0	0	0	0	0	0	0	0	0	0	0	0	0	0	0	0	0	0	0	0
	Total Neutron Dose	54.4999	39.7975	0	45.9323	0	22.0203	0	54.3978	0	124.66	0	33.3413	0	53.5012	0	25.6966	0	99.6275	0	42.9029	0	-	-	52.5832	0	66.7227	0	38.6557	0	62.5146	0	24.4883	0	50.5068	0	60.5461	0	43.6488	0	101.24	0	36.1576	0	39.7355	0	82.3517	0	57.4654
	Total Gamma Dose	3344.01	3406.05	0	3299.82	0	2673.3	0	3150.64	0	3479.78	0	3002.11	0	3311.2	0	2732.05	0	3737.74	0	3174.49	0	-	-	3097.04	0	3194.5	0	3054.45	0	3265.85	0	2991.74	0	3214.43	0	3068.4	0	3239.97	0	3262.54	0	2987.17	0	3212.23	0	3689.37	0	3371.3
Stomach Wall	Total Dose	0	0	0	0	0	0	0	0	0	0	0	0	0	0	0	0	0	0	0	0	0	0	0	0	0	0	0	0	0	0	0	0	0	0	0	0	0	0	0	0	0	0	0	-	-	0	0	0
	Total Neutron Dose	39.7355	39.7975	0	45.9323	0	22.0203	0	54.3978	0	124.66	0	33.3413	0	53.5012	0	25.6966	0	99.6275	0	42.9029	0	54.4999	0	52.5832	0	66.7227	0	38.6557	0	62.5146	0	24.4883	0	50.5068	0	60.5461	0	43.6488	0	101.24	0	36.1576	0	-	-	82.3517	0	57.4654
	Total Gamma Dose	3212.23	3406.05	0	3299.82	0	2673.3	0	3150.64	0	3479.78	0	3002.11	0	3311.2	0	2732.05	0	3737.74	0	3174.49	0	3344.01	0	3097.04	0	3194.5	0	3054.45	0	3265.85	0	2991.74	0	3214.43	0	3068.4	0	3239.97	0	3262.54	0	2987.17	0	-	-	3689.37	0	3371.3
[truncated: 9 more columns]

## Sheet: Heavy-9P
			Surrogate organs
True organ			BoneSurface		ActiveMarrow		Adrenals		Brain		Breasts		GallBladderWall		HeartWall		Kidney		EyeLens		Liver		Lungs		LymphNodes		Muscle		Oesophagus		OralMucosa		Pancreas		Uterus/Prostate		SalivaryGlands		SmallIntestineWall		Skin		Spleen		StomachWall		Ovaries/Testes		Thymus
Organ	Dose Category	Dose (mGy)	Dose (mGy)	% diff.	Dose (mGy)	% diff.	Dose (mGy)	% diff.	Dose (mGy)	% diff.	Dose (mGy)	% diff.	Dose (mGy)	% diff.	Dose (mGy)	% diff.	Dose (mGy)	% diff.	Dose (mGy)	% diff.	Dose (mGy)	% diff.	Dose (mGy)	% diff.	Dose (mGy)	% diff.	Dose (mGy)	% diff.	Dose (mGy)	% diff.	Dose (mGy)	% diff.	Dose (mGy)	% diff.	Dose (mGy)	% diff.	Dose (mGy)	% diff.	Dose (mGy)	% diff.	Dose (mGy)	% diff.	Dose (mGy)	% diff.	Dose (mGy)	% diff.	Dose (mGy)	% diff.	Dose (mGy)
Breasts	Total Dose	0	0	0	0	0	0	0	0	0	-	-	0	0	0	0	0	0	0	0	0	0	0	0	0	0	0	0	0	0	0	0	0	0	0	0	0	0	0	0	0	0	0	0	0	0	0	0	0
	Total Neutron Dose	37.2393	17.9894	0	22.0906	0	16.6613	0	24.3329	0	-	-	15.1934	0	15.8802	0	17.5719	0	47.0914	0	17.0403	0	22.2961	0	21.0625	0	30.0374	0	14.975	0	23.4193	0	9.7823	0	15.6633	0	25.0678	0	13.5507	0	45.4788	0	19.7851	0	12.849	0	17.4497	0	20.193
	Total Gamma Dose	1472.9	1400.32	0	1351.29	0	1115.86	0	1315.36	0	-	-	1224.78	0	1340.62	0	1136.69	0	1495.43	0	1262.82	0	1337.63	0	1257.7	0	1291.77	0	1244.67	0	1340.63	0	1192.01	0	1266.23	0	1301.8	0	1274.32	0	1327.89	0	1188.86	0	1275.84	0	1352.21	0	1400.1
Colon	Total Dose	0	0	0	0	0	0	0	0	0	0	0	0	0	0	0	0	0	0	0	0	0	0	0	0	0	0	0	0	0	0	0	0	0	0	0	0	0	0	0	0	0	0	0	0	0	0	0	0
	Total Neutron Dose	18.5626	17.9894	0	22.0906	0	16.6613	0	24.3329	0	37.2393	0	15.1934	0	15.8802	0	17.5719	0	47.0914	0	17.0403	0	22.2961	0	21.0625	0	30.0374	0	14.975	0	23.4193	0	9.7823	0	15.6633	0	25.0678	0	13.5507	0	45.4788	0	19.7851	0	12.849	0	17.4497	0	20.193
	Total Gamma Dose	1321.17	1400.32	0	1351.29	0	1115.86	0	1315.36	0	1472.9	0	1224.78	0	1340.62	0	1136.69	0	1495.43	0	1262.82	0	1337.63	0	1257.7	0	1291.77	0	1244.67	0	1340.63	0	1192.01	0	1266.23	0	1301.8	0	1274.32	0	1327.89	0	1188.86	0	1275.84	0	1352.21	0	1400.1
Liver	Total Dose	0	0	0	0	0	0	0	0	0	0	0	0	0	0	0	0	0	0	0	-	-	0	0	0	0	0	0	0	0	0	0	0	0	0	0	0	0	0	0	0	0	0	0	0	0	0	0	0
	Total Neutron Dose	17.0403	17.9894	0	22.0906	0	16.6613	0	24.3329	0	37.2393	0	15.1934	0	15.8802	0	17.5719	0	47.0914	0	-	-	22.2961	0	21.0625	0	30.0374	0	14.975	0	23.4193	0	9.7823	0	15.6633	0	25.0678	0	13.5507	0	45.4788	0	19.7851	0	12.849	0	17.4497	0	20.193
	Total Gamma Dose	1262.82	1400.32	0	1351.29	0	1115.86	0	1315.36	0	1472.9	0	1224.78	0	1340.62	0	1136.69	0	1495.43	0	-	-	1337.63	0	1257.7	0	1291.77	0	1244.67	0	1340.63	0	1192.01	0	1266.23	0	1301.8	0	1274.32	0	1327.89	0	1188.86	0	1275.84	0	1352.21	0	1400.1
Lungs	Total Dose	0	0	0	0	0	0	0	0	0	0	0	0	0	0	0	0	0	0	0	0	0	-	-	0	0	0	0	0	0	0	0	0	0	0	0	0	0	0	0	0	0	0	0	0	0	0	0	0
	Total Neutron Dose	22.2961	17.9894	0	22.0906	0	16.6613	0	24.3329	0	37.2393	0	15.1934	0	15.8802	0	17.5719	0	47.0914	0	17.0403	0	-	-	21.0625	0	30.0374	0	14.975	0	23.4193	0	9.7823	0	15.6633	0	25.0678	0	13.5507	0	45.4788	0	19.7851	0	12.849	0	17.4497	0	20.193
	Total Gamma Dose	1337.63	1400.32	0	1351.29	0	1115.86	0	1315.36	0	1472.9	0	1224.78	0	1340.62	0	1136.69	0	1495.43	0	1262.82	0	-	-	1257.7	0	1291.77	0	1244.67	0	1340.63	0	1192.01	0	1266.23	0	1301.8	0	1274.32	0	1327.89	0	1188.86	0	1275.84	0	1352.21	0	1400.1
Stomach Wall	Total Dose	0	0	0	0	0	0	0	0	0	0	0	0	0	0	0	0	0	0	0	0	0	0	0	0	0	0	0	0	0	0	0	0	0	0	0	0	0	0	0	0	0	0	0	-	-	0	0	0
	Total Neutron Dose	12.849	17.9894	0	22.0906	0	16.6613	0	24.3329	0	37.2393	0	15.1934	0	15.8802	0	17.5719	0	47.0914	0	17.0403	0	22.2961	0	21.0625	0	30.0374	0	14.975	0	23.4193	0	9.7823	0	15.6633	0	25.0678	0	13.5507	0	45.4788	0	19.7851	0	-	-	17.4497	0	20.193
	Total Gamma Dose	1275.84	1400.32	0	1351.29	0	1115.86	0	1315.36	0	1472.9	0	1224.78	0	1340.62	0	1136.69	0	1495.43	0	1262.82	0	1337.63	0	1257.7	0	1291.77	0	1244.67	0	1340.63	0	1192.01	0	1266.23	0	1301.8	0	1274.32	0	1327.89	0	1188.86	0	-	-	1352.21	0	1400.1
[truncated: 9 more columns]

## Sheet: Light-GLOBE
			Surrogate organs
True organ			BoneSurface		ActiveMarrow		Adrenals		Brain		Breasts		GallBladderWall		HeartWall		Kidney		EyeLens		Liver		Lungs		LymphNodes		Muscle		Oesophagus		OralMucosa		Pancreas		Uterus/Prostate		SalivaryGlands		SmallIntestineWall		Skin		Spleen		StomachWall		Ovaries/Testes		Thymus
Organ	Dose Category	Dose (mGy)	Dose (mGy)	% diff.	Dose (mGy)	% diff.	Dose (mGy)	% diff.	Dose (mGy)	% diff.	Dose (mGy)	% diff.	Dose (mGy)	% diff.	Dose (mGy)	% diff.	Dose (mGy)	% diff.	Dose (mGy)	% diff.	Dose (mGy)	% diff.	Dose (mGy)	% diff.	Dose (mGy)	% diff.	Dose (mGy)	% diff.	Dose (mGy)	% diff.	Dose (mGy)	% diff.	Dose (mGy)	% diff.	Dose (mGy)	% diff.	Dose (mGy)	% diff.	Dose (mGy)	% diff.	Dose (mGy)	% diff.	Dose (mGy)	% diff.	Dose (mGy)	% diff.	Dose (mGy)	% diff.	Dose (mGy)
Breasts	Total Dose	0	0	0	0	0	0	0	0	0	-	-	0	0	0	0	0	0	0	0	0	0	0	0	0	0	0	0	0	0	0	0	0	0	0	0	0	0	0	0	0	0	0	0	0	0	0	0	0
	Total Neutron Dose	196.093	54.367	0	61.5277	0	32.6571	0	75.7649	0	-	-	44.423	0	69.5182	0	32.8598	0	217.578	0	55.4614	0	72.7758	0	68.1194	0	88.7844	0	48.9517	0	76.4659	0	32.3489	0	51.8449	0	75.5034	0	54.6463	0	141.062	0	48.5255	0	51.7894	0	111.259	0	91.1826
	Total Gamma Dose	4198.6	3834.2	0	3714.3	0	3078.54	0	3557.59	0	-	-	3574.81	0	3775.69	0	3040.12	0	3573.17	0	3572.16	0	3747.71	0	3512.08	0	3619.8	0	3413.9	0	3644.08	0	3397.18	0	4142.73	0	3517.78	0	3706.83	0	3705.26	0	3292.06	0	3673.48	0	3484.84	0	3904.12
Colon	Total Dose	0	0	0	0	0	0	0	0	0	0	0	0	0	0	0	0	0	0	0	0	0	0	0	0	0	0	0	0	0	0	0	0	0	0	0	0	0	0	0	0	0	0	0	0	0	0	0	0
	Total Neutron Dose	77.9172	54.367	0	61.5277	0	32.6571	0	75.7649	0	196.093	0	44.423	0	69.5182	0	32.8598	0	217.578	0	55.4614	0	72.7758	0	68.1194	0	88.7844	0	48.9517	0	76.4659	0	32.3489	0	51.8449	0	75.5034	0	54.6463	0	141.062	0	48.5255	0	51.7894	0	111.259	0	91.1826
	Total Gamma Dose	3769.09	3834.2	0	3714.3	0	3078.54	0	3557.59	0	4198.6	0	3574.81	0	3775.69	0	3040.12	0	3573.17	0	3572.16	0	3747.71	0	3512.08	0	3619.8	0	3413.9	0	3644.08	0	3397.18	0	4142.73	0	3517.78	0	3706.83	0	3705.26	0	3292.06	0	3673.48	0	3484.84	0	3904.12
Liver	Total Dose	0	0	0	0	0	0	0	0	0	0	0	0	0	0	0	0	0	0	0	-	-	0	0	0	0	0	0	0	0	0	0	0	0	0	0	0	0	0	0	0	0	0	0	0	0	0	0	0
	Total Neutron Dose	55.4614	54.367	0	61.5277	0	32.6571	0	75.7649	0	196.093	0	44.423	0	69.5182	0	32.8598	0	217.578	0	-	-	72.7758	0	68.1194	0	88.7844	0	48.9517	0	76.4659	0	32.3489	0	51.8449	0	75.5034	0	54.6463	0	141.062	0	48.5255	0	51.7894	0	111.259	0	91.1826
	Total Gamma Dose	3572.16	3834.2	0	3714.3	0	3078.54	0	3557.59	0	4198.6	0	3574.81	0	3775.69	0	3040.12	0	3573.17	0	-	-	3747.71	0	3512.08	0	3619.8	0	3413.9	0	3644.08	0	3397.18	0	4142.73	0	3517.78	0	3706.83	0	3705.26	0	3292.06	0	3673.48	0	3484.84	0	3904.12
Lungs	Total Dose	0	0	0	0	0	0	0	0	0	0	0	0	0	0	0	0	0	0	0	0	0	-	-	0	0	0	0	0	0	0	0	0	0	0	0	0	0	0	0	0	0	0	0	0	0	0	0	0
	Total Neutron Dose	72.7758	54.367	0	61.5277	0	32.6571	0	75.7649	0	196.093	0	44.423	0	69.5182	0	32.8598	0	217.578	0	55.4614	0	-	-	68.1194	0	88.7844	0	48.9517	0	76.4659	0	32.3489	0	51.8449	0	75.5034	0	54.6463	0	141.062	0	48.5255	0	51.7894	0	111.259	0	91.1826
	Total Gamma Dose	3747.71	3834.2	0	3714.3	0	3078.54	0	3557.59	0	4198.6	0	3574.81	0	3775.69	0	3040.12	0	3573.17	0	3572.16	0	-	-	3512.08	0	3619.8	0	3413.9	0	3644.08	0	3397.18	0	4142.73	0	3517.78	0	3706.83	0	3705.26	0	3292.06	0	3673.48	0	3484.84	0	3904.12
Stomach Wall	Total Dose	0	0	0	0	0	0	0	0	0	0	0	0	0	0	0	0	0	0	0	0	0	0	0	0	0	0	0	0	0	0	0	0	0	0	0	0	0	0	0	0	0	0	0	-	-	0	0	0
	Total Neutron Dose	51.7894	54.367	0	61.5277	0	32.6571	0	75.7649	0	196.093	0	44.423	0	69.5182	0	32.8598	0	217.578	0	55.4614	0	72.7758	0	68.1194	0	88.7844	0	48.9517	0	76.4659	0	32.3489	0	51.8449	0	75.5034	0	54.6463	0	141.062	0	48.5255	0	-	-	111.259	0	91.1826
	Total Gamma Dose	3673.48	3834.2	0	3714.3	0	3078.54	0	3557.59	0	4198.6	0	3574.81	0	3775.69	0	3040.12	0	3573.17	0	3572.16	0	3747.71	0	3512.08	0	3619.8	0	3413.9	0	3644.08	0	3397.18	0	4142.73	0	3517.78	0	3706.83	0	3705.26	0	3292.06	0	-	-	3484.84	0	3904.12
[truncated: 9 more columns]

## Sheet: Heavy-GLOBE
			Surrogate organs
True organ			BoneSurface		ActiveMarrow		Adrenals		Brain		Breasts		GallBladderWall		HeartWall		Kidney		EyeLens		Liver		Lungs		LymphNodes		Muscle		Oesophagus		OralMucosa		Pancreas		Uterus/Prostate		SalivaryGlands		SmallIntestineWall		Skin		Spleen		StomachWall		Ovaries/Testes		Thymus
Organ	Dose Category	Dose (mGy)	Dose (mGy)	% diff.	Dose (mGy)	% diff.	Dose (mGy)	% diff.	Dose (mGy)	% diff.	Dose (mGy)	% diff.	Dose (mGy)	% diff.	Dose (mGy)	% diff.	Dose (mGy)	% diff.	Dose (mGy)	% diff.	Dose (mGy)	% diff.	Dose (mGy)	% diff.	Dose (mGy)	% diff.	Dose (mGy)	% diff.	Dose (mGy)	% diff.	Dose (mGy)	% diff.	Dose (mGy)	% diff.	Dose (mGy)	% diff.	Dose (mGy)	% diff.	Dose (mGy)	% diff.	Dose (mGy)	% diff.	Dose (mGy)	% diff.	Dose (mGy)	% diff.	Dose (mGy)	% diff.	Dose (mGy)
Breasts	Total Dose	0	0	0	0	0	0	0	0	0	-	-	0	0	0	0	0	0	0	0	0	0	0	0	0	0	0	0	0	0	0	0	0	0	0	0	0	0	0	0	0	0	0	0	0	0	0	0	0
	Total Neutron Dose	49.7603	23.0887	0	27.3492	0	18.2311	0	33.7004	0	-	-	13.4724	0	22.0203	0	19.7393	0	41.5131	0	18.6158	0	26.4799	0	26.1992	0	36.2329	0	19.5191	0	27.7729	0	11.3502	0	15.0551	0	30.5531	0	15.5356	0	58.3525	0	27.0223	0	15.0966	0	43.5493	0	23.4114
	Total Gamma Dose	1487.53	1427.12	0	1373.41	0	1145.99	0	1327.99	0	-	-	1200.69	0	1351.95	0	1150.5	0	1429.5	0	1269.91	0	1338.08	0	1262.07	0	1300.05	0	1295.17	0	1401.37	0	1164.72	0	1204.54	0	1295.4	0	1266.03	0	1340.68	0	1197.56	0	1246.21	0	1229.53	0	1390.14
Colon	Total Dose	0	0	0	0	0	0	0	0	0	0	0	0	0	0	0	0	0	0	0	0	0	0	0	0	0	0	0	0	0	0	0	0	0	0	0	0	0	0	0	0	0	0	0	0	0	0	0	0
	Total Neutron Dose	21.9303	23.0887	0	27.3492	0	18.2311	0	33.7004	0	49.7603	0	13.4724	0	22.0203	0	19.7393	0	41.5131	0	18.6158	0	26.4799	0	26.1992	0	36.2329	0	19.5191	0	27.7729	0	11.3502	0	15.0551	0	30.5531	0	15.5356	0	58.3525	0	27.0223	0	15.0966	0	43.5493	0	23.4114
	Total Gamma Dose	1284.61	1427.12	0	1373.41	0	1145.99	0	1327.99	0	1487.53	0	1200.69	0	1351.95	0	1150.5	0	1429.5	0	1269.91	0	1338.08	0	1262.07	0	1300.05	0	1295.17	0	1401.37	0	1164.72	0	1204.54	0	1295.4	0	1266.03	0	1340.68	0	1197.56	0	1246.21	0	1229.53	0	1390.14
Liver	Total Dose	0	0	0	0	0	0	0	0	0	0	0	0	0	0	0	0	0	0	0	-	-	0	0	0	0	0	0	0	0	0	0	0	0	0	0	0	0	0	0	0	0	0	0	0	0	0	0	0
	Total Neutron Dose	18.6158	23.0887	0	27.3492	0	18.2311	0	33.7004	0	49.7603	0	13.4724	0	22.0203	0	19.7393	0	41.5131	0	-	-	26.4799	0	26.1992	0	36.2329	0	19.5191	0	27.7729	0	11.3502	0	15.0551	0	30.5531	0	15.5356	0	58.3525	0	27.0223	0	15.0966	0	43.5493	0	23.4114
	Total Gamma Dose	1269.91	1427.12	0	1373.41	0	1145.99	0	1327.99	0	1487.53	0	1200.69	0	1351.95	0	1150.5	0	1429.5	0	-	-	1338.08	0	1262.07	0	1300.05	0	1295.17	0	1401.37	0	1164.72	0	1204.54	0	1295.4	0	1266.03	0	1340.68	0	1197.56	0	1246.21	0	1229.53	0	1390.14
Lungs	Total Dose	0	0	0	0	0	0	0	0	0	0	0	0	0	0	0	0	0	0	0	0	0	-	-	0	0	0	0	0	0	0	0	0	0	0	0	0	0	0	0	0	0	0	0	0	0	0	0	0
	Total Neutron Dose	26.4799	23.0887	0	27.3492	0	18.2311	0	33.7004	0	49.7603	0	13.4724	0	22.0203	0	19.7393	0	41.5131	0	18.6158	0	-	-	26.1992	0	36.2329	0	19.5191	0	27.7729	0	11.3502	0	15.0551	0	30.5531	0	15.5356	0	58.3525	0	27.0223	0	15.0966	0	43.5493	0	23.4114
	Total Gamma Dose	1338.08	1427.12	0	1373.41	0	1145.99	0	1327.99	0	1487.53	0	1200.69	0	1351.95	0	1150.5	0	1429.5	0	1269.91	0	-	-	1262.07	0	1300.05	0	1295.17	0	1401.37	0	1164.72	0	1204.54	0	1295.4	0	1266.03	0	1340.68	0	1197.56	0	1246.21	0	1229.53	0	1390.14
Stomach Wall	Total Dose	0	0	0	0	0	0	0	0	0	0	0	0	0	0	0	0	0	0	0	0	0	0	0	0	0	0	0	0	0	0	0	0	0	0	0	0	0	0	0	0	0	0	0	-	-	0	0	0
	Total Neutron Dose	15.0966	23.0887	0	27.3492	0	18.2311	0	33.7004	0	49.7603	0	13.4724	0	22.0203	0	19.7393	0	41.5131	0	18.6158	0	26.4799	0	26.1992	0	36.2329	0	19.5191	0	27.7729	0	11.3502	0	15.0551	0	30.5531	0	15.5356	0	58.3525	0	27.0223	0	-	-	43.5493	0	23.4114
	Total Gamma Dose	1246.21	1427.12	0	1373.41	0	1145.99	0	1327.99	0	1487.53	0	1200.69	0	1351.95	0	1150.5	0	1429.5	0	1269.91	0	1338.08	0	1262.07	0	1300.05	0	1295.17	0	1401.37	0	1164.72	0	1204.54	0	1295.4	0	1266.03	0	1340.68	0	1197.56	0	-	-	1229.53	0	1390.14
[truncated: 9 more columns]
