# Supplementary material for: Japanese pediatric and adult atomic bomb survivor dosimetry: potential improvements using the J45 phantom series and modern Monte Carlo transport
Source: Radiat Environ Biophys. 2021 Oct 30;61(1):73–86. doi: 10.1007/s00411-021-00946-2 (PMC8897329; doi:10.1007/s00411-021-00946-2)
Supplement: Supplementary file 1 — Supplementary file1 (ZIP 2974 KB) [file 411_2021_946_MOESM1_ESM.zip › _supplementary/comprehensive surrogacy/Table_10m_Hiroshima_1500m.xlsx]

## Sheet: IO
			Surrogate organs
True organ			BoneSurface		ActiveMarrow		Adrenals		Brain		Breasts		GallBladderWall		HeartWall		Kidney		EyeLens		Liver		Lungs		LymphNodes		Muscle		Oesophagus		OralMucosa		Pancreas		Uterus/Prostate		SalivaryGlands		SmallIntestineWall		Skin		Spleen		StomachWall		Ovaries/Testes		Thymus
Organ	Dose Category	Dose (mGy)	Dose (mGy)	% diff.	Dose (mGy)	% diff.	Dose (mGy)	% diff.	Dose (mGy)	% diff.	Dose (mGy)	% diff.	Dose (mGy)	% diff.	Dose (mGy)	% diff.	Dose (mGy)	% diff.	Dose (mGy)	% diff.	Dose (mGy)	% diff.	Dose (mGy)	% diff.	Dose (mGy)	% diff.	Dose (mGy)	% diff.	Dose (mGy)	% diff.	Dose (mGy)	% diff.	Dose (mGy)	% diff.	Dose (mGy)	% diff.	Dose (mGy)	% diff.	Dose (mGy)	% diff.	Dose (mGy)	% diff.	Dose (mGy)	% diff.	Dose (mGy)	% diff.	Dose (mGy)	% diff.	Dose (mGy)
Breasts	Total Dose	0	0	0	0	0	0	0	0	0	-	-	0	0	0	0	0	0	0	0	0	0	0	0	0	0	0	0	0	0	0	0	0	0	0	0	0	0	0	0	0	0	0	0	0	0	0	0	0
	Total Neutron Dose	7.13867	2.43671	0	2.71642	0	1.48895	0	3.25878	0	-	-	2.10668	0	3.07509	0	1.6061	0	6.06492	0	2.48312	0	3.22006	0	3.00128	0	3.76486	0	2.27563	0	3.2533	0	1.59399	0	2.22662	0	3.1404	0	2.54759	0	5.66582	0	2.31439	0	2.43357	0	5.78658	0	3.70544
	Total Gamma Dose	499.991	490.304	0	475.023	0	402.083	0	451.251	0	-	-	448.762	0	478.86	0	393.94	0	503.494	0	459.679	0	483.469	0	454.748	0	468.41	0	446.696	0	478.778	0	437.101	0	509.488	0	461.448	0	474.027	0	475.156	0	426.106	0	464.833	0	495.511	0	503.866
Colon	Total Dose	0	0	0	0	0	0	0	0	0	0	0	0	0	0	0	0	0	0	0	0	0	0	0	0	0	0	0	0	0	0	0	0	0	0	0	0	0	0	0	0	0	0	0	0	0	0	0	0
	Total Neutron Dose	3.43762	2.43671	0	2.71642	0	1.48895	0	3.25878	0	7.13867	0	2.10668	0	3.07509	0	1.6061	0	6.06492	0	2.48312	0	3.22006	0	3.00128	0	3.76486	0	2.27563	0	3.2533	0	1.59399	0	2.22662	0	3.1404	0	2.54759	0	5.66582	0	2.31439	0	2.43357	0	5.78658	0	3.70544
	Total Gamma Dose	483.603	490.304	0	475.023	0	402.083	0	451.251	0	499.991	0	448.762	0	478.86	0	393.94	0	503.494	0	459.679	0	483.469	0	454.748	0	468.41	0	446.696	0	478.778	0	437.101	0	509.488	0	461.448	0	474.027	0	475.156	0	426.106	0	464.833	0	495.511	0	503.866
Liver	Total Dose	0	0	0	0	0	0	0	0	0	0	0	0	0	0	0	0	0	0	0	-	-	0	0	0	0	0	0	0	0	0	0	0	0	0	0	0	0	0	0	0	0	0	0	0	0	0	0	0
	Total Neutron Dose	2.48312	2.43671	0	2.71642	0	1.48895	0	3.25878	0	7.13867	0	2.10668	0	3.07509	0	1.6061	0	6.06492	0	-	-	3.22006	0	3.00128	0	3.76486	0	2.27563	0	3.2533	0	1.59399	0	2.22662	0	3.1404	0	2.54759	0	5.66582	0	2.31439	0	2.43357	0	5.78658	0	3.70544
	Total Gamma Dose	459.679	490.304	0	475.023	0	402.083	0	451.251	0	499.991	0	448.762	0	478.86	0	393.94	0	503.494	0	-	-	483.469	0	454.748	0	468.41	0	446.696	0	478.778	0	437.101	0	509.488	0	461.448	0	474.027	0	475.156	0	426.106	0	464.833	0	495.511	0	503.866
Lungs	Total Dose	0	0	0	0	0	0	0	0	0	0	0	0	0	0	0	0	0	0	0	0	0	-	-	0	0	0	0	0	0	0	0	0	0	0	0	0	0	0	0	0	0	0	0	0	0	0	0	0
	Total Neutron Dose	3.22006	2.43671	0	2.71642	0	1.48895	0	3.25878	0	7.13867	0	2.10668	0	3.07509	0	1.6061	0	6.06492	0	2.48312	0	-	-	3.00128	0	3.76486	0	2.27563	0	3.2533	0	1.59399	0	2.22662	0	3.1404	0	2.54759	0	5.66582	0	2.31439	0	2.43357	0	5.78658	0	3.70544
	Total Gamma Dose	483.469	490.304	0	475.023	0	402.083	0	451.251	0	499.991	0	448.762	0	478.86	0	393.94	0	503.494	0	459.679	0	-	-	454.748	0	468.41	0	446.696	0	478.778	0	437.101	0	509.488	0	461.448	0	474.027	0	475.156	0	426.106	0	464.833	0	495.511	0	503.866
Stomach Wall	Total Dose	0	0	0	0	0	0	0	0	0	0	0	0	0	0	0	0	0	0	0	0	0	0	0	0	0	0	0	0	0	0	0	0	0	0	0	0	0	0	0	0	0	0	0	-	-	0	0	0
	Total Neutron Dose	2.43357	2.43671	0	2.71642	0	1.48895	0	3.25878	0	7.13867	0	2.10668	0	3.07509	0	1.6061	0	6.06492	0	2.48312	0	3.22006	0	3.00128	0	3.76486	0	2.27563	0	3.2533	0	1.59399	0	2.22662	0	3.1404	0	2.54759	0	5.66582	0	2.31439	0	-	-	5.78658	0	3.70544
	Total Gamma Dose	464.833	490.304	0	475.023	0	402.083	0	451.251	0	499.991	0	448.762	0	478.86	0	393.94	0	503.494	0	459.679	0	483.469	0	454.748	0	468.41	0	446.696	0	478.778	0	437.101	0	509.488	0	461.448	0	474.027	0	475.156	0	426.106	0	-	-	495.511	0	503.866
[truncated: 9 more columns]

## Sheet: Light-9P
			Surrogate organs
True organ			BoneSurface		ActiveMarrow		Adrenals		Brain		Breasts		GallBladderWall		HeartWall		Kidney		EyeLens		Liver		Lungs		LymphNodes		Muscle		Oesophagus		OralMucosa		Pancreas		Uterus/Prostate		SalivaryGlands		SmallIntestineWall		Skin		Spleen		StomachWall		Ovaries/Testes		Thymus
Organ	Dose Category	Dose (mGy)	Dose (mGy)	% diff.	Dose (mGy)	% diff.	Dose (mGy)	% diff.	Dose (mGy)	% diff.	Dose (mGy)	% diff.	Dose (mGy)	% diff.	Dose (mGy)	% diff.	Dose (mGy)	% diff.	Dose (mGy)	% diff.	Dose (mGy)	% diff.	Dose (mGy)	% diff.	Dose (mGy)	% diff.	Dose (mGy)	% diff.	Dose (mGy)	% diff.	Dose (mGy)	% diff.	Dose (mGy)	% diff.	Dose (mGy)	% diff.	Dose (mGy)	% diff.	Dose (mGy)	% diff.	Dose (mGy)	% diff.	Dose (mGy)	% diff.	Dose (mGy)	% diff.	Dose (mGy)	% diff.	Dose (mGy)
Breasts	Total Dose	0	0	0	0	0	0	0	0	0	-	-	0	0	0	0	0	0	0	0	0	0	0	0	0	0	0	0	0	0	0	0	0	0	0	0	0	0	0	0	0	0	0	0	0	0	0	0	0
	Total Neutron Dose	4.95361	1.68901	0	1.90827	0	1.09606	0	2.30454	0	-	-	1.50833	0	2.25406	0	1.07897	0	5.11554	0	1.79915	0	2.27445	0	2.1301	0	2.68841	0	1.61235	0	2.73667	0	1.182	0	1.94704	0	2.5201	0	1.89548	0	3.88926	0	1.62574	0	1.80712	0	3.65235	0	2.51388
	Total Gamma Dose	452.266	432.152	0	420.813	0	340.202	0	397.548	0	-	-	391.125	0	425.026	0	350.2	0	394.212	0	405.434	0	424.926	0	404.207	0	414.159	0	400.69	0	426.414	0	396.707	0	409.898	0	409.611	0	423.085	0	419.761	0	381.006	0	415.768	0	442.165	0	445.5
Colon	Total Dose	0	0	0	0	0	0	0	0	0	0	0	0	0	0	0	0	0	0	0	0	0	0	0	0	0	0	0	0	0	0	0	0	0	0	0	0	0	0	0	0	0	0	0	0	0	0	0	0
	Total Neutron Dose	2.51056	1.68901	0	1.90827	0	1.09606	0	2.30454	0	4.95361	0	1.50833	0	2.25406	0	1.07897	0	5.11554	0	1.79915	0	2.27445	0	2.1301	0	2.68841	0	1.61235	0	2.73667	0	1.182	0	1.94704	0	2.5201	0	1.89548	0	3.88926	0	1.62574	0	1.80712	0	3.65235	0	2.51388
	Total Gamma Dose	430.194	432.152	0	420.813	0	340.202	0	397.548	0	452.266	0	391.125	0	425.026	0	350.2	0	394.212	0	405.434	0	424.926	0	404.207	0	414.159	0	400.69	0	426.414	0	396.707	0	409.898	0	409.611	0	423.085	0	419.761	0	381.006	0	415.768	0	442.165	0	445.5
Liver	Total Dose	0	0	0	0	0	0	0	0	0	0	0	0	0	0	0	0	0	0	0	-	-	0	0	0	0	0	0	0	0	0	0	0	0	0	0	0	0	0	0	0	0	0	0	0	0	0	0	0
	Total Neutron Dose	1.79915	1.68901	0	1.90827	0	1.09606	0	2.30454	0	4.95361	0	1.50833	0	2.25406	0	1.07897	0	5.11554	0	-	-	2.27445	0	2.1301	0	2.68841	0	1.61235	0	2.73667	0	1.182	0	1.94704	0	2.5201	0	1.89548	0	3.88926	0	1.62574	0	1.80712	0	3.65235	0	2.51388
	Total Gamma Dose	405.434	432.152	0	420.813	0	340.202	0	397.548	0	452.266	0	391.125	0	425.026	0	350.2	0	394.212	0	-	-	424.926	0	404.207	0	414.159	0	400.69	0	426.414	0	396.707	0	409.898	0	409.611	0	423.085	0	419.761	0	381.006	0	415.768	0	442.165	0	445.5
Lungs	Total Dose	0	0	0	0	0	0	0	0	0	0	0	0	0	0	0	0	0	0	0	0	0	-	-	0	0	0	0	0	0	0	0	0	0	0	0	0	0	0	0	0	0	0	0	0	0	0	0	0
	Total Neutron Dose	2.27445	1.68901	0	1.90827	0	1.09606	0	2.30454	0	4.95361	0	1.50833	0	2.25406	0	1.07897	0	5.11554	0	1.79915	0	-	-	2.1301	0	2.68841	0	1.61235	0	2.73667	0	1.182	0	1.94704	0	2.5201	0	1.89548	0	3.88926	0	1.62574	0	1.80712	0	3.65235	0	2.51388
	Total Gamma Dose	424.926	432.152	0	420.813	0	340.202	0	397.548	0	452.266	0	391.125	0	425.026	0	350.2	0	394.212	0	405.434	0	-	-	404.207	0	414.159	0	400.69	0	426.414	0	396.707	0	409.898	0	409.611	0	423.085	0	419.761	0	381.006	0	415.768	0	442.165	0	445.5
Stomach Wall	Total Dose	0	0	0	0	0	0	0	0	0	0	0	0	0	0	0	0	0	0	0	0	0	0	0	0	0	0	0	0	0	0	0	0	0	0	0	0	0	0	0	0	0	0	0	-	-	0	0	0
	Total Neutron Dose	1.80712	1.68901	0	1.90827	0	1.09606	0	2.30454	0	4.95361	0	1.50833	0	2.25406	0	1.07897	0	5.11554	0	1.79915	0	2.27445	0	2.1301	0	2.68841	0	1.61235	0	2.73667	0	1.182	0	1.94704	0	2.5201	0	1.89548	0	3.88926	0	1.62574	0	-	-	3.65235	0	2.51388
	Total Gamma Dose	415.768	432.152	0	420.813	0	340.202	0	397.548	0	452.266	0	391.125	0	425.026	0	350.2	0	394.212	0	405.434	0	424.926	0	404.207	0	414.159	0	400.69	0	426.414	0	396.707	0	409.898	0	409.611	0	423.085	0	419.761	0	381.006	0	-	-	442.165	0	445.5
[truncated: 9 more columns]

## Sheet: Heavy-9P
			Surrogate organs
True organ			BoneSurface		ActiveMarrow		Adrenals		Brain		Breasts		GallBladderWall		HeartWall		Kidney		EyeLens		Liver		Lungs		LymphNodes		Muscle		Oesophagus		OralMucosa		Pancreas		Uterus/Prostate		SalivaryGlands		SmallIntestineWall		Skin		Spleen		StomachWall		Ovaries/Testes		Thymus
Organ	Dose Category	Dose (mGy)	Dose (mGy)	% diff.	Dose (mGy)	% diff.	Dose (mGy)	% diff.	Dose (mGy)	% diff.	Dose (mGy)	% diff.	Dose (mGy)	% diff.	Dose (mGy)	% diff.	Dose (mGy)	% diff.	Dose (mGy)	% diff.	Dose (mGy)	% diff.	Dose (mGy)	% diff.	Dose (mGy)	% diff.	Dose (mGy)	% diff.	Dose (mGy)	% diff.	Dose (mGy)	% diff.	Dose (mGy)	% diff.	Dose (mGy)	% diff.	Dose (mGy)	% diff.	Dose (mGy)	% diff.	Dose (mGy)	% diff.	Dose (mGy)	% diff.	Dose (mGy)	% diff.	Dose (mGy)	% diff.	Dose (mGy)
Breasts	Total Dose	0	0	0	0	0	0	0	0	0	-	-	0	0	0	0	0	0	0	0	0	0	0	0	0	0	0	0	0	0	0	0	0	0	0	0	0	0	0	0	0	0	0	0	0	0	0	0	0
	Total Neutron Dose	1.62552	0.724048	0	0.853083	0	0.697144	0	1.00936	0	-	-	0.639473	0	0.693891	0	0.61085	0	1.96544	0	0.676588	0	0.846357	0	0.854374	0	1.12755	0	0.654695	0	0.961	0	0.414202	0	0.512285	0	0.939729	0	0.547627	0	1.66268	0	0.774812	0	0.557063	0	0.858526	0	0.771004
	Total Gamma Dose	164.692	157.118	0	152.003	0	126.251	0	146.518	0	-	-	145.205	0	151.492	0	129.672	0	195.75	0	145.301	0	154.064	0	143.633	0	148.974	0	141.055	0	153.806	0	137.36	0	137.927	0	150.113	0	148.72	0	152.52	0	132.913	0	145.618	0	172.414	0	149.949
Colon	Total Dose	0	0	0	0	0	0	0	0	0	0	0	0	0	0	0	0	0	0	0	0	0	0	0	0	0	0	0	0	0	0	0	0	0	0	0	0	0	0	0	0	0	0	0	0	0	0	0	0
	Total Neutron Dose	0.722479	0.724048	0	0.853083	0	0.697144	0	1.00936	0	1.62552	0	0.639473	0	0.693891	0	0.61085	0	1.96544	0	0.676588	0	0.846357	0	0.854374	0	1.12755	0	0.654695	0	0.961	0	0.414202	0	0.512285	0	0.939729	0	0.547627	0	1.66268	0	0.774812	0	0.557063	0	0.858526	0	0.771004
	Total Gamma Dose	152.266	157.118	0	152.003	0	126.251	0	146.518	0	164.692	0	145.205	0	151.492	0	129.672	0	195.75	0	145.301	0	154.064	0	143.633	0	148.974	0	141.055	0	153.806	0	137.36	0	137.927	0	150.113	0	148.72	0	152.52	0	132.913	0	145.618	0	172.414	0	149.949
Liver	Total Dose	0	0	0	0	0	0	0	0	0	0	0	0	0	0	0	0	0	0	0	-	-	0	0	0	0	0	0	0	0	0	0	0	0	0	0	0	0	0	0	0	0	0	0	0	0	0	0	0
	Total Neutron Dose	0.676588	0.724048	0	0.853083	0	0.697144	0	1.00936	0	1.62552	0	0.639473	0	0.693891	0	0.61085	0	1.96544	0	-	-	0.846357	0	0.854374	0	1.12755	0	0.654695	0	0.961	0	0.414202	0	0.512285	0	0.939729	0	0.547627	0	1.66268	0	0.774812	0	0.557063	0	0.858526	0	0.771004
	Total Gamma Dose	145.301	157.118	0	152.003	0	126.251	0	146.518	0	164.692	0	145.205	0	151.492	0	129.672	0	195.75	0	-	-	154.064	0	143.633	0	148.974	0	141.055	0	153.806	0	137.36	0	137.927	0	150.113	0	148.72	0	152.52	0	132.913	0	145.618	0	172.414	0	149.949
Lungs	Total Dose	0	0	0	0	0	0	0	0	0	0	0	0	0	0	0	0	0	0	0	0	0	-	-	0	0	0	0	0	0	0	0	0	0	0	0	0	0	0	0	0	0	0	0	0	0	0	0	0
	Total Neutron Dose	0.846357	0.724048	0	0.853083	0	0.697144	0	1.00936	0	1.62552	0	0.639473	0	0.693891	0	0.61085	0	1.96544	0	0.676588	0	-	-	0.854374	0	1.12755	0	0.654695	0	0.961	0	0.414202	0	0.512285	0	0.939729	0	0.547627	0	1.66268	0	0.774812	0	0.557063	0	0.858526	0	0.771004
	Total Gamma Dose	154.064	157.118	0	152.003	0	126.251	0	146.518	0	164.692	0	145.205	0	151.492	0	129.672	0	195.75	0	145.301	0	-	-	143.633	0	148.974	0	141.055	0	153.806	0	137.36	0	137.927	0	150.113	0	148.72	0	152.52	0	132.913	0	145.618	0	172.414	0	149.949
Stomach Wall	Total Dose	0	0	0	0	0	0	0	0	0	0	0	0	0	0	0	0	0	0	0	0	0	0	0	0	0	0	0	0	0	0	0	0	0	0	0	0	0	0	0	0	0	0	0	-	-	0	0	0
	Total Neutron Dose	0.557063	0.724048	0	0.853083	0	0.697144	0	1.00936	0	1.62552	0	0.639473	0	0.693891	0	0.61085	0	1.96544	0	0.676588	0	0.846357	0	0.854374	0	1.12755	0	0.654695	0	0.961	0	0.414202	0	0.512285	0	0.939729	0	0.547627	0	1.66268	0	0.774812	0	-	-	0.858526	0	0.771004
	Total Gamma Dose	145.618	157.118	0	152.003	0	126.251	0	146.518	0	164.692	0	145.205	0	151.492	0	129.672	0	195.75	0	145.301	0	154.064	0	143.633	0	148.974	0	141.055	0	153.806	0	137.36	0	137.927	0	150.113	0	148.72	0	152.52	0	132.913	0	-	-	172.414	0	149.949
[truncated: 9 more columns]

## Sheet: Light-GLOBE
			Surrogate organs
True organ			BoneSurface		ActiveMarrow		Adrenals		Brain		Breasts		GallBladderWall		HeartWall		Kidney		EyeLens		Liver		Lungs		LymphNodes		Muscle		Oesophagus		OralMucosa		Pancreas		Uterus/Prostate		SalivaryGlands		SmallIntestineWall		Skin		Spleen		StomachWall		Ovaries/Testes		Thymus
Organ	Dose Category	Dose (mGy)	Dose (mGy)	% diff.	Dose (mGy)	% diff.	Dose (mGy)	% diff.	Dose (mGy)	% diff.	Dose (mGy)	% diff.	Dose (mGy)	% diff.	Dose (mGy)	% diff.	Dose (mGy)	% diff.	Dose (mGy)	% diff.	Dose (mGy)	% diff.	Dose (mGy)	% diff.	Dose (mGy)	% diff.	Dose (mGy)	% diff.	Dose (mGy)	% diff.	Dose (mGy)	% diff.	Dose (mGy)	% diff.	Dose (mGy)	% diff.	Dose (mGy)	% diff.	Dose (mGy)	% diff.	Dose (mGy)	% diff.	Dose (mGy)	% diff.	Dose (mGy)	% diff.	Dose (mGy)	% diff.	Dose (mGy)
Breasts	Total Dose	0	0	0	0	0	0	0	0	0	-	-	0	0	0	0	0	0	0	0	0	0	0	0	0	0	0	0	0	0	0	0	0	0	0	0	0	0	0	0	0	0	0	0	0	0	0	0	0
	Total Neutron Dose	6.98647	2.1164	0	2.37135	0	1.50082	0	2.89867	0	-	-	1.77413	0	2.8658	0	1.38138	0	5.35405	0	2.23251	0	2.84884	0	2.72675	0	3.35648	0	2.05228	0	3.18463	0	1.33502	0	2.16315	0	2.96688	0	2.27628	0	5.04634	0	1.92	0	2.1509	0	4.22446	0	3.3261
	Total Gamma Dose	480.24	457.471	0	444.65	0	372.453	0	423.271	0	-	-	420.762	0	455.846	0	370.669	0	434.464	0	436.489	0	457.63	0	429.541	0	439.246	0	430.678	0	448.25	0	407.145	0	459.948	0	427.99	0	445.163	0	447.788	0	388.502	0	440.823	0	454.657	0	468.941
Colon	Total Dose	0	0	0	0	0	0	0	0	0	0	0	0	0	0	0	0	0	0	0	0	0	0	0	0	0	0	0	0	0	0	0	0	0	0	0	0	0	0	0	0	0	0	0	0	0	0	0	0
	Total Neutron Dose	3.1109	2.1164	0	2.37135	0	1.50082	0	2.89867	0	6.98647	0	1.77413	0	2.8658	0	1.38138	0	5.35405	0	2.23251	0	2.84884	0	2.72675	0	3.35648	0	2.05228	0	3.18463	0	1.33502	0	2.16315	0	2.96688	0	2.27628	0	5.04634	0	1.92	0	2.1509	0	4.22446	0	3.3261
	Total Gamma Dose	456.037	457.471	0	444.65	0	372.453	0	423.271	0	480.24	0	420.762	0	455.846	0	370.669	0	434.464	0	436.489	0	457.63	0	429.541	0	439.246	0	430.678	0	448.25	0	407.145	0	459.948	0	427.99	0	445.163	0	447.788	0	388.502	0	440.823	0	454.657	0	468.941
Liver	Total Dose	0	0	0	0	0	0	0	0	0	0	0	0	0	0	0	0	0	0	0	-	-	0	0	0	0	0	0	0	0	0	0	0	0	0	0	0	0	0	0	0	0	0	0	0	0	0	0	0
	Total Neutron Dose	2.23251	2.1164	0	2.37135	0	1.50082	0	2.89867	0	6.98647	0	1.77413	0	2.8658	0	1.38138	0	5.35405	0	-	-	2.84884	0	2.72675	0	3.35648	0	2.05228	0	3.18463	0	1.33502	0	2.16315	0	2.96688	0	2.27628	0	5.04634	0	1.92	0	2.1509	0	4.22446	0	3.3261
	Total Gamma Dose	436.489	457.471	0	444.65	0	372.453	0	423.271	0	480.24	0	420.762	0	455.846	0	370.669	0	434.464	0	-	-	457.63	0	429.541	0	439.246	0	430.678	0	448.25	0	407.145	0	459.948	0	427.99	0	445.163	0	447.788	0	388.502	0	440.823	0	454.657	0	468.941
Lungs	Total Dose	0	0	0	0	0	0	0	0	0	0	0	0	0	0	0	0	0	0	0	0	0	-	-	0	0	0	0	0	0	0	0	0	0	0	0	0	0	0	0	0	0	0	0	0	0	0	0	0
	Total Neutron Dose	2.84884	2.1164	0	2.37135	0	1.50082	0	2.89867	0	6.98647	0	1.77413	0	2.8658	0	1.38138	0	5.35405	0	2.23251	0	-	-	2.72675	0	3.35648	0	2.05228	0	3.18463	0	1.33502	0	2.16315	0	2.96688	0	2.27628	0	5.04634	0	1.92	0	2.1509	0	4.22446	0	3.3261
	Total Gamma Dose	457.63	457.471	0	444.65	0	372.453	0	423.271	0	480.24	0	420.762	0	455.846	0	370.669	0	434.464	0	436.489	0	-	-	429.541	0	439.246	0	430.678	0	448.25	0	407.145	0	459.948	0	427.99	0	445.163	0	447.788	0	388.502	0	440.823	0	454.657	0	468.941
Stomach Wall	Total Dose	0	0	0	0	0	0	0	0	0	0	0	0	0	0	0	0	0	0	0	0	0	0	0	0	0	0	0	0	0	0	0	0	0	0	0	0	0	0	0	0	0	0	0	-	-	0	0	0
	Total Neutron Dose	2.1509	2.1164	0	2.37135	0	1.50082	0	2.89867	0	6.98647	0	1.77413	0	2.8658	0	1.38138	0	5.35405	0	2.23251	0	2.84884	0	2.72675	0	3.35648	0	2.05228	0	3.18463	0	1.33502	0	2.16315	0	2.96688	0	2.27628	0	5.04634	0	1.92	0	-	-	4.22446	0	3.3261
	Total Gamma Dose	440.823	457.471	0	444.65	0	372.453	0	423.271	0	480.24	0	420.762	0	455.846	0	370.669	0	434.464	0	436.489	0	457.63	0	429.541	0	439.246	0	430.678	0	448.25	0	407.145	0	459.948	0	427.99	0	445.163	0	447.788	0	388.502	0	-	-	454.657	0	468.941
[truncated: 9 more columns]

## Sheet: Heavy-GLOBE
			Surrogate organs
True organ			BoneSurface		ActiveMarrow		Adrenals		Brain		Breasts		GallBladderWall		HeartWall		Kidney		EyeLens		Liver		Lungs		LymphNodes		Muscle		Oesophagus		OralMucosa		Pancreas		Uterus/Prostate		SalivaryGlands		SmallIntestineWall		Skin		Spleen		StomachWall		Ovaries/Testes		Thymus
Organ	Dose Category	Dose (mGy)	Dose (mGy)	% diff.	Dose (mGy)	% diff.	Dose (mGy)	% diff.	Dose (mGy)	% diff.	Dose (mGy)	% diff.	Dose (mGy)	% diff.	Dose (mGy)	% diff.	Dose (mGy)	% diff.	Dose (mGy)	% diff.	Dose (mGy)	% diff.	Dose (mGy)	% diff.	Dose (mGy)	% diff.	Dose (mGy)	% diff.	Dose (mGy)	% diff.	Dose (mGy)	% diff.	Dose (mGy)	% diff.	Dose (mGy)	% diff.	Dose (mGy)	% diff.	Dose (mGy)	% diff.	Dose (mGy)	% diff.	Dose (mGy)	% diff.	Dose (mGy)	% diff.	Dose (mGy)	% diff.	Dose (mGy)
Breasts	Total Dose	0	0	0	0	0	0	0	0	0	-	-	0	0	0	0	0	0	0	0	0	0	0	0	0	0	0	0	0	0	0	0	0	0	0	0	0	0	0	0	0	0	0	0	0	0	0	0	0
	Total Neutron Dose	1.92383	0.926359	0	1.06536	0	0.759285	0	1.35851	0	-	-	0.641703	0	0.915502	0	0.758759	0	2.16357	0	0.762985	0	1.07373	0	1.04823	0	1.38755	0	0.779129	0	1.13975	0	0.496825	0	0.687663	0	1.25169	0	0.686046	0	2.14939	0	1.09341	0	0.675671	0	1.28327	0	1.07245
	Total Gamma Dose	163.182	159.346	0	153.009	0	127.328	0	149.24	0	-	-	142.263	0	151.29	0	128.205	0	152.335	0	143.406	0	153.032	0	144.906	0	149.034	0	142.793	0	151.353	0	135.995	0	139.698	0	146.194	0	145.75	0	153.621	0	140.032	0	146.191	0	161.198	0	151.613
Colon	Total Dose	0	0	0	0	0	0	0	0	0	0	0	0	0	0	0	0	0	0	0	0	0	0	0	0	0	0	0	0	0	0	0	0	0	0	0	0	0	0	0	0	0	0	0	0	0	0	0	0
	Total Neutron Dose	0.94207	0.926359	0	1.06536	0	0.759285	0	1.35851	0	1.92383	0	0.641703	0	0.915502	0	0.758759	0	2.16357	0	0.762985	0	1.07373	0	1.04823	0	1.38755	0	0.779129	0	1.13975	0	0.496825	0	0.687663	0	1.25169	0	0.686046	0	2.14939	0	1.09341	0	0.675671	0	1.28327	0	1.07245
	Total Gamma Dose	149.869	159.346	0	153.009	0	127.328	0	149.24	0	163.182	0	142.263	0	151.29	0	128.205	0	152.335	0	143.406	0	153.032	0	144.906	0	149.034	0	142.793	0	151.353	0	135.995	0	139.698	0	146.194	0	145.75	0	153.621	0	140.032	0	146.191	0	161.198	0	151.613
Liver	Total Dose	0	0	0	0	0	0	0	0	0	0	0	0	0	0	0	0	0	0	0	-	-	0	0	0	0	0	0	0	0	0	0	0	0	0	0	0	0	0	0	0	0	0	0	0	0	0	0	0
	Total Neutron Dose	0.762985	0.926359	0	1.06536	0	0.759285	0	1.35851	0	1.92383	0	0.641703	0	0.915502	0	0.758759	0	2.16357	0	-	-	1.07373	0	1.04823	0	1.38755	0	0.779129	0	1.13975	0	0.496825	0	0.687663	0	1.25169	0	0.686046	0	2.14939	0	1.09341	0	0.675671	0	1.28327	0	1.07245
	Total Gamma Dose	143.406	159.346	0	153.009	0	127.328	0	149.24	0	163.182	0	142.263	0	151.29	0	128.205	0	152.335	0	-	-	153.032	0	144.906	0	149.034	0	142.793	0	151.353	0	135.995	0	139.698	0	146.194	0	145.75	0	153.621	0	140.032	0	146.191	0	161.198	0	151.613
Lungs	Total Dose	0	0	0	0	0	0	0	0	0	0	0	0	0	0	0	0	0	0	0	0	0	-	-	0	0	0	0	0	0	0	0	0	0	0	0	0	0	0	0	0	0	0	0	0	0	0	0	0
	Total Neutron Dose	1.07373	0.926359	0	1.06536	0	0.759285	0	1.35851	0	1.92383	0	0.641703	0	0.915502	0	0.758759	0	2.16357	0	0.762985	0	-	-	1.04823	0	1.38755	0	0.779129	0	1.13975	0	0.496825	0	0.687663	0	1.25169	0	0.686046	0	2.14939	0	1.09341	0	0.675671	0	1.28327	0	1.07245
	Total Gamma Dose	153.032	159.346	0	153.009	0	127.328	0	149.24	0	163.182	0	142.263	0	151.29	0	128.205	0	152.335	0	143.406	0	-	-	144.906	0	149.034	0	142.793	0	151.353	0	135.995	0	139.698	0	146.194	0	145.75	0	153.621	0	140.032	0	146.191	0	161.198	0	151.613
Stomach Wall	Total Dose	0	0	0	0	0	0	0	0	0	0	0	0	0	0	0	0	0	0	0	0	0	0	0	0	0	0	0	0	0	0	0	0	0	0	0	0	0	0	0	0	0	0	0	-	-	0	0	0
	Total Neutron Dose	0.675671	0.926359	0	1.06536	0	0.759285	0	1.35851	0	1.92383	0	0.641703	0	0.915502	0	0.758759	0	2.16357	0	0.762985	0	1.07373	0	1.04823	0	1.38755	0	0.779129	0	1.13975	0	0.496825	0	0.687663	0	1.25169	0	0.686046	0	2.14939	0	1.09341	0	-	-	1.28327	0	1.07245
	Total Gamma Dose	146.191	159.346	0	153.009	0	127.328	0	149.24	0	163.182	0	142.263	0	151.29	0	128.205	0	152.335	0	143.406	0	153.032	0	144.906	0	149.034	0	142.793	0	151.353	0	135.995	0	139.698	0	146.194	0	145.75	0	153.621	0	140.032	0	-	-	161.198	0	151.613
[truncated: 9 more columns]
