# Supplementary material for: Japanese pediatric and adult atomic bomb survivor dosimetry: potential improvements using the J45 phantom series and modern Monte Carlo transport
Source: Radiat Environ Biophys. 2021 Oct 30;61(1):73–86. doi: 10.1007/s00411-021-00946-2 (PMC8897329; doi:10.1007/s00411-021-00946-2)
Supplement: Supplementary file 1 — Supplementary file1 (ZIP 2974 KB) [file 411_2021_946_MOESM1_ESM.zip › _supplementary/comprehensive surrogacy/Table_10m_Nagasaki_1000m.xlsx]

## Sheet: IO
			Surrogate organs
True organ			BoneSurface		ActiveMarrow		Adrenals		Brain		Breasts		GallBladderWall		HeartWall		Kidney		EyeLens		Liver		Lungs		LymphNodes		Muscle		Oesophagus		OralMucosa		Pancreas		Uterus/Prostate		SalivaryGlands		SmallIntestineWall		Skin		Spleen		StomachWall		Ovaries/Testes		Thymus
Organ	Dose Category	Dose (mGy)	Dose (mGy)	% diff.	Dose (mGy)	% diff.	Dose (mGy)	% diff.	Dose (mGy)	% diff.	Dose (mGy)	% diff.	Dose (mGy)	% diff.	Dose (mGy)	% diff.	Dose (mGy)	% diff.	Dose (mGy)	% diff.	Dose (mGy)	% diff.	Dose (mGy)	% diff.	Dose (mGy)	% diff.	Dose (mGy)	% diff.	Dose (mGy)	% diff.	Dose (mGy)	% diff.	Dose (mGy)	% diff.	Dose (mGy)	% diff.	Dose (mGy)	% diff.	Dose (mGy)	% diff.	Dose (mGy)	% diff.	Dose (mGy)	% diff.	Dose (mGy)	% diff.	Dose (mGy)	% diff.	Dose (mGy)
Breasts	Total Dose	0	0	0	0	0	0	0	0	0	-	-	0	0	0	0	0	0	0	0	0	0	0	0	0	0	0	0	0	0	0	0	0	0	0	0	0	0	0	0	0	0	0	0	0	0	0	0	0
	Total Neutron Dose	91.771	34.5982	0	38.4695	0	23.5408	0	46.9637	0	-	-	29.7046	0	45.3004	0	22.4981	0	84.8344	0	36.4806	0	46.0696	0	42.8584	0	53.3259	0	34.0012	0	49.4532	0	22.7138	0	35.2767	0	47.6718	0	36.2505	0	78.8068	0	32.9952	0	34.2647	0	79.0192	0	52.5185
	Total Gamma Dose	8535.74	8030.7	0	7727.61	0	6289.79	0	7312.46	0	-	-	7052.08	0	7767.44	0	6283.93	0	7551.43	0	7472.83	0	7871.52	0	7330.24	0	7561.53	0	7161.84	0	7309.04	0	7013.01	0	7592.82	0	7248.19	0	7649.12	0	7760.89	0	6766.73	0	7525.57	0	7967.4	0	7915.54
Colon	Total Dose	0	0	0	0	0	0	0	0	0	0	0	0	0	0	0	0	0	0	0	0	0	0	0	0	0	0	0	0	0	0	0	0	0	0	0	0	0	0	0	0	0	0	0	0	0	0	0	0
	Total Neutron Dose	48.2966	34.5982	0	38.4695	0	23.5408	0	46.9637	0	91.771	0	29.7046	0	45.3004	0	22.4981	0	84.8344	0	36.4806	0	46.0696	0	42.8584	0	53.3259	0	34.0012	0	49.4532	0	22.7138	0	35.2767	0	47.6718	0	36.2505	0	78.8068	0	32.9952	0	34.2647	0	79.0192	0	52.5185
	Total Gamma Dose	7824.98	8030.7	0	7727.61	0	6289.79	0	7312.46	0	8535.74	0	7052.08	0	7767.44	0	6283.93	0	7551.43	0	7472.83	0	7871.52	0	7330.24	0	7561.53	0	7161.84	0	7309.04	0	7013.01	0	7592.82	0	7248.19	0	7649.12	0	7760.89	0	6766.73	0	7525.57	0	7967.4	0	7915.54
Liver	Total Dose	0	0	0	0	0	0	0	0	0	0	0	0	0	0	0	0	0	0	0	-	-	0	0	0	0	0	0	0	0	0	0	0	0	0	0	0	0	0	0	0	0	0	0	0	0	0	0	0
	Total Neutron Dose	36.4806	34.5982	0	38.4695	0	23.5408	0	46.9637	0	91.771	0	29.7046	0	45.3004	0	22.4981	0	84.8344	0	-	-	46.0696	0	42.8584	0	53.3259	0	34.0012	0	49.4532	0	22.7138	0	35.2767	0	47.6718	0	36.2505	0	78.8068	0	32.9952	0	34.2647	0	79.0192	0	52.5185
	Total Gamma Dose	7472.83	8030.7	0	7727.61	0	6289.79	0	7312.46	0	8535.74	0	7052.08	0	7767.44	0	6283.93	0	7551.43	0	-	-	7871.52	0	7330.24	0	7561.53	0	7161.84	0	7309.04	0	7013.01	0	7592.82	0	7248.19	0	7649.12	0	7760.89	0	6766.73	0	7525.57	0	7967.4	0	7915.54
Lungs	Total Dose	0	0	0	0	0	0	0	0	0	0	0	0	0	0	0	0	0	0	0	0	0	-	-	0	0	0	0	0	0	0	0	0	0	0	0	0	0	0	0	0	0	0	0	0	0	0	0	0
	Total Neutron Dose	46.0696	34.5982	0	38.4695	0	23.5408	0	46.9637	0	91.771	0	29.7046	0	45.3004	0	22.4981	0	84.8344	0	36.4806	0	-	-	42.8584	0	53.3259	0	34.0012	0	49.4532	0	22.7138	0	35.2767	0	47.6718	0	36.2505	0	78.8068	0	32.9952	0	34.2647	0	79.0192	0	52.5185
	Total Gamma Dose	7871.52	8030.7	0	7727.61	0	6289.79	0	7312.46	0	8535.74	0	7052.08	0	7767.44	0	6283.93	0	7551.43	0	7472.83	0	-	-	7330.24	0	7561.53	0	7161.84	0	7309.04	0	7013.01	0	7592.82	0	7248.19	0	7649.12	0	7760.89	0	6766.73	0	7525.57	0	7967.4	0	7915.54
Stomach Wall	Total Dose	0	0	0	0	0	0	0	0	0	0	0	0	0	0	0	0	0	0	0	0	0	0	0	0	0	0	0	0	0	0	0	0	0	0	0	0	0	0	0	0	0	0	0	-	-	0	0	0
	Total Neutron Dose	34.2647	34.5982	0	38.4695	0	23.5408	0	46.9637	0	91.771	0	29.7046	0	45.3004	0	22.4981	0	84.8344	0	36.4806	0	46.0696	0	42.8584	0	53.3259	0	34.0012	0	49.4532	0	22.7138	0	35.2767	0	47.6718	0	36.2505	0	78.8068	0	32.9952	0	-	-	79.0192	0	52.5185
	Total Gamma Dose	7525.57	8030.7	0	7727.61	0	6289.79	0	7312.46	0	8535.74	0	7052.08	0	7767.44	0	6283.93	0	7551.43	0	7472.83	0	7871.52	0	7330.24	0	7561.53	0	7161.84	0	7309.04	0	7013.01	0	7592.82	0	7248.19	0	7649.12	0	7760.89	0	6766.73	0	-	-	7967.4	0	7915.54
[truncated: 9 more columns]

## Sheet: Light-9P
			Surrogate organs
True organ			BoneSurface		ActiveMarrow		Adrenals		Brain		Breasts		GallBladderWall		HeartWall		Kidney		EyeLens		Liver		Lungs		LymphNodes		Muscle		Oesophagus		OralMucosa		Pancreas		Uterus/Prostate		SalivaryGlands		SmallIntestineWall		Skin		Spleen		StomachWall		Ovaries/Testes		Thymus
Organ	Dose Category	Dose (mGy)	Dose (mGy)	% diff.	Dose (mGy)	% diff.	Dose (mGy)	% diff.	Dose (mGy)	% diff.	Dose (mGy)	% diff.	Dose (mGy)	% diff.	Dose (mGy)	% diff.	Dose (mGy)	% diff.	Dose (mGy)	% diff.	Dose (mGy)	% diff.	Dose (mGy)	% diff.	Dose (mGy)	% diff.	Dose (mGy)	% diff.	Dose (mGy)	% diff.	Dose (mGy)	% diff.	Dose (mGy)	% diff.	Dose (mGy)	% diff.	Dose (mGy)	% diff.	Dose (mGy)	% diff.	Dose (mGy)	% diff.	Dose (mGy)	% diff.	Dose (mGy)	% diff.	Dose (mGy)	% diff.	Dose (mGy)
Breasts	Total Dose	0	0	0	0	0	0	0	0	0	-	-	0	0	0	0	0	0	0	0	0	0	0	0	0	0	0	0	0	0	0	0	0	0	0	0	0	0	0	0	0	0	0	0	0	0	0	0	0
	Total Neutron Dose	69.5918	24.2049	0	27.2562	0	16.5543	0	32.5518	0	-	-	22.7348	0	33.3781	0	15.5756	0	73.0791	0	26.8139	0	33.1244	0	31.6371	0	38.4089	0	25.436	0	34.8987	0	17.9463	0	27.6782	0	35.0168	0	27.6031	0	54.8313	0	24.0477	0	26.088	0	48.3824	0	36.9933
	Total Gamma Dose	7395.77	6952.27	0	6742.2	0	5529.38	0	6294.13	0	-	-	6260.77	0	6894.48	0	5611.86	0	6445.69	0	6563.4	0	6870.32	0	6441.17	0	6609.61	0	6312.84	0	6768.33	0	6181.2	0	6760.27	0	6469.48	0	6671.61	0	6727.42	0	5983.07	0	6630.33	0	7638.47	0	6950.47
Colon	Total Dose	0	0	0	0	0	0	0	0	0	0	0	0	0	0	0	0	0	0	0	0	0	0	0	0	0	0	0	0	0	0	0	0	0	0	0	0	0	0	0	0	0	0	0	0	0	0	0	0
	Total Neutron Dose	35.9692	24.2049	0	27.2562	0	16.5543	0	32.5518	0	69.5918	0	22.7348	0	33.3781	0	15.5756	0	73.0791	0	26.8139	0	33.1244	0	31.6371	0	38.4089	0	25.436	0	34.8987	0	17.9463	0	27.6782	0	35.0168	0	27.6031	0	54.8313	0	24.0477	0	26.088	0	48.3824	0	36.9933
	Total Gamma Dose	6837.91	6952.27	0	6742.2	0	5529.38	0	6294.13	0	7395.77	0	6260.77	0	6894.48	0	5611.86	0	6445.69	0	6563.4	0	6870.32	0	6441.17	0	6609.61	0	6312.84	0	6768.33	0	6181.2	0	6760.27	0	6469.48	0	6671.61	0	6727.42	0	5983.07	0	6630.33	0	7638.47	0	6950.47
Liver	Total Dose	0	0	0	0	0	0	0	0	0	0	0	0	0	0	0	0	0	0	0	-	-	0	0	0	0	0	0	0	0	0	0	0	0	0	0	0	0	0	0	0	0	0	0	0	0	0	0	0
	Total Neutron Dose	26.8139	24.2049	0	27.2562	0	16.5543	0	32.5518	0	69.5918	0	22.7348	0	33.3781	0	15.5756	0	73.0791	0	-	-	33.1244	0	31.6371	0	38.4089	0	25.436	0	34.8987	0	17.9463	0	27.6782	0	35.0168	0	27.6031	0	54.8313	0	24.0477	0	26.088	0	48.3824	0	36.9933
	Total Gamma Dose	6563.4	6952.27	0	6742.2	0	5529.38	0	6294.13	0	7395.77	0	6260.77	0	6894.48	0	5611.86	0	6445.69	0	-	-	6870.32	0	6441.17	0	6609.61	0	6312.84	0	6768.33	0	6181.2	0	6760.27	0	6469.48	0	6671.61	0	6727.42	0	5983.07	0	6630.33	0	7638.47	0	6950.47
Lungs	Total Dose	0	0	0	0	0	0	0	0	0	0	0	0	0	0	0	0	0	0	0	0	0	-	-	0	0	0	0	0	0	0	0	0	0	0	0	0	0	0	0	0	0	0	0	0	0	0	0	0
	Total Neutron Dose	33.1244	24.2049	0	27.2562	0	16.5543	0	32.5518	0	69.5918	0	22.7348	0	33.3781	0	15.5756	0	73.0791	0	26.8139	0	-	-	31.6371	0	38.4089	0	25.436	0	34.8987	0	17.9463	0	27.6782	0	35.0168	0	27.6031	0	54.8313	0	24.0477	0	26.088	0	48.3824	0	36.9933
	Total Gamma Dose	6870.32	6952.27	0	6742.2	0	5529.38	0	6294.13	0	7395.77	0	6260.77	0	6894.48	0	5611.86	0	6445.69	0	6563.4	0	-	-	6441.17	0	6609.61	0	6312.84	0	6768.33	0	6181.2	0	6760.27	0	6469.48	0	6671.61	0	6727.42	0	5983.07	0	6630.33	0	7638.47	0	6950.47
Stomach Wall	Total Dose	0	0	0	0	0	0	0	0	0	0	0	0	0	0	0	0	0	0	0	0	0	0	0	0	0	0	0	0	0	0	0	0	0	0	0	0	0	0	0	0	0	0	0	-	-	0	0	0
	Total Neutron Dose	26.088	24.2049	0	27.2562	0	16.5543	0	32.5518	0	69.5918	0	22.7348	0	33.3781	0	15.5756	0	73.0791	0	26.8139	0	33.1244	0	31.6371	0	38.4089	0	25.436	0	34.8987	0	17.9463	0	27.6782	0	35.0168	0	27.6031	0	54.8313	0	24.0477	0	-	-	48.3824	0	36.9933
	Total Gamma Dose	6630.33	6952.27	0	6742.2	0	5529.38	0	6294.13	0	7395.77	0	6260.77	0	6894.48	0	5611.86	0	6445.69	0	6563.4	0	6870.32	0	6441.17	0	6609.61	0	6312.84	0	6768.33	0	6181.2	0	6760.27	0	6469.48	0	6671.61	0	6727.42	0	5983.07	0	-	-	7638.47	0	6950.47
[truncated: 9 more columns]

## Sheet: Heavy-9P
			Surrogate organs
True organ			BoneSurface		ActiveMarrow		Adrenals		Brain		Breasts		GallBladderWall		HeartWall		Kidney		EyeLens		Liver		Lungs		LymphNodes		Muscle		Oesophagus		OralMucosa		Pancreas		Uterus/Prostate		SalivaryGlands		SmallIntestineWall		Skin		Spleen		StomachWall		Ovaries/Testes		Thymus
Organ	Dose Category	Dose (mGy)	Dose (mGy)	% diff.	Dose (mGy)	% diff.	Dose (mGy)	% diff.	Dose (mGy)	% diff.	Dose (mGy)	% diff.	Dose (mGy)	% diff.	Dose (mGy)	% diff.	Dose (mGy)	% diff.	Dose (mGy)	% diff.	Dose (mGy)	% diff.	Dose (mGy)	% diff.	Dose (mGy)	% diff.	Dose (mGy)	% diff.	Dose (mGy)	% diff.	Dose (mGy)	% diff.	Dose (mGy)	% diff.	Dose (mGy)	% diff.	Dose (mGy)	% diff.	Dose (mGy)	% diff.	Dose (mGy)	% diff.	Dose (mGy)	% diff.	Dose (mGy)	% diff.	Dose (mGy)	% diff.	Dose (mGy)
Breasts	Total Dose	0	0	0	0	0	0	0	0	0	-	-	0	0	0	0	0	0	0	0	0	0	0	0	0	0	0	0	0	0	0	0	0	0	0	0	0	0	0	0	0	0	0	0	0	0	0	0	0
	Total Neutron Dose	21.4684	10.5538	0	12.2664	0	8.61597	0	14.6648	0	-	-	7.4513	0	10.8378	0	9.19936	0	22.0734	0	9.65707	0	12.4841	0	12.2392	0	16.0292	0	10.1028	0	13.5565	0	6.42695	0	9.11826	0	14.4684	0	8.38474	0	23.4019	0	11.6462	0	8.04052	0	14.2927	0	12.0601
	Total Gamma Dose	2624.83	2545.4	0	2443.85	0	1925.62	0	2366.46	0	-	-	2283.98	0	2384.22	0	2050.72	0	2710.55	0	2324.92	0	2445.07	0	2289.44	0	2362.94	0	2272.76	0	2500.89	0	2159.35	0	2220.93	0	2415.74	0	2330.68	0	2441	0	2175.69	0	2282.33	0	2680.52	0	2455.5
Colon	Total Dose	0	0	0	0	0	0	0	0	0	0	0	0	0	0	0	0	0	0	0	0	0	0	0	0	0	0	0	0	0	0	0	0	0	0	0	0	0	0	0	0	0	0	0	0	0	0	0	0
	Total Neutron Dose	10.9135	10.5538	0	12.2664	0	8.61597	0	14.6648	0	21.4684	0	7.4513	0	10.8378	0	9.19936	0	22.0734	0	9.65707	0	12.4841	0	12.2392	0	16.0292	0	10.1028	0	13.5565	0	6.42695	0	9.11826	0	14.4684	0	8.38474	0	23.4019	0	11.6462	0	8.04052	0	14.2927	0	12.0601
	Total Gamma Dose	2410.6	2545.4	0	2443.85	0	1925.62	0	2366.46	0	2624.83	0	2283.98	0	2384.22	0	2050.72	0	2710.55	0	2324.92	0	2445.07	0	2289.44	0	2362.94	0	2272.76	0	2500.89	0	2159.35	0	2220.93	0	2415.74	0	2330.68	0	2441	0	2175.69	0	2282.33	0	2680.52	0	2455.5
Liver	Total Dose	0	0	0	0	0	0	0	0	0	0	0	0	0	0	0	0	0	0	0	-	-	0	0	0	0	0	0	0	0	0	0	0	0	0	0	0	0	0	0	0	0	0	0	0	0	0	0	0
	Total Neutron Dose	9.65707	10.5538	0	12.2664	0	8.61597	0	14.6648	0	21.4684	0	7.4513	0	10.8378	0	9.19936	0	22.0734	0	-	-	12.4841	0	12.2392	0	16.0292	0	10.1028	0	13.5565	0	6.42695	0	9.11826	0	14.4684	0	8.38474	0	23.4019	0	11.6462	0	8.04052	0	14.2927	0	12.0601
	Total Gamma Dose	2324.92	2545.4	0	2443.85	0	1925.62	0	2366.46	0	2624.83	0	2283.98	0	2384.22	0	2050.72	0	2710.55	0	-	-	2445.07	0	2289.44	0	2362.94	0	2272.76	0	2500.89	0	2159.35	0	2220.93	0	2415.74	0	2330.68	0	2441	0	2175.69	0	2282.33	0	2680.52	0	2455.5
Lungs	Total Dose	0	0	0	0	0	0	0	0	0	0	0	0	0	0	0	0	0	0	0	0	0	-	-	0	0	0	0	0	0	0	0	0	0	0	0	0	0	0	0	0	0	0	0	0	0	0	0	0
	Total Neutron Dose	12.4841	10.5538	0	12.2664	0	8.61597	0	14.6648	0	21.4684	0	7.4513	0	10.8378	0	9.19936	0	22.0734	0	9.65707	0	-	-	12.2392	0	16.0292	0	10.1028	0	13.5565	0	6.42695	0	9.11826	0	14.4684	0	8.38474	0	23.4019	0	11.6462	0	8.04052	0	14.2927	0	12.0601
	Total Gamma Dose	2445.07	2545.4	0	2443.85	0	1925.62	0	2366.46	0	2624.83	0	2283.98	0	2384.22	0	2050.72	0	2710.55	0	2324.92	0	-	-	2289.44	0	2362.94	0	2272.76	0	2500.89	0	2159.35	0	2220.93	0	2415.74	0	2330.68	0	2441	0	2175.69	0	2282.33	0	2680.52	0	2455.5
Stomach Wall	Total Dose	0	0	0	0	0	0	0	0	0	0	0	0	0	0	0	0	0	0	0	0	0	0	0	0	0	0	0	0	0	0	0	0	0	0	0	0	0	0	0	0	0	0	0	-	-	0	0	0
	Total Neutron Dose	8.04052	10.5538	0	12.2664	0	8.61597	0	14.6648	0	21.4684	0	7.4513	0	10.8378	0	9.19936	0	22.0734	0	9.65707	0	12.4841	0	12.2392	0	16.0292	0	10.1028	0	13.5565	0	6.42695	0	9.11826	0	14.4684	0	8.38474	0	23.4019	0	11.6462	0	-	-	14.2927	0	12.0601
	Total Gamma Dose	2282.33	2545.4	0	2443.85	0	1925.62	0	2366.46	0	2624.83	0	2283.98	0	2384.22	0	2050.72	0	2710.55	0	2324.92	0	2445.07	0	2289.44	0	2362.94	0	2272.76	0	2500.89	0	2159.35	0	2220.93	0	2415.74	0	2330.68	0	2441	0	2175.69	0	-	-	2680.52	0	2455.5
[truncated: 9 more columns]

## Sheet: Light-GLOBE
			Surrogate organs
True organ			BoneSurface		ActiveMarrow		Adrenals		Brain		Breasts		GallBladderWall		HeartWall		Kidney		EyeLens		Liver		Lungs		LymphNodes		Muscle		Oesophagus		OralMucosa		Pancreas		Uterus/Prostate		SalivaryGlands		SmallIntestineWall		Skin		Spleen		StomachWall		Ovaries/Testes		Thymus
Organ	Dose Category	Dose (mGy)	Dose (mGy)	% diff.	Dose (mGy)	% diff.	Dose (mGy)	% diff.	Dose (mGy)	% diff.	Dose (mGy)	% diff.	Dose (mGy)	% diff.	Dose (mGy)	% diff.	Dose (mGy)	% diff.	Dose (mGy)	% diff.	Dose (mGy)	% diff.	Dose (mGy)	% diff.	Dose (mGy)	% diff.	Dose (mGy)	% diff.	Dose (mGy)	% diff.	Dose (mGy)	% diff.	Dose (mGy)	% diff.	Dose (mGy)	% diff.	Dose (mGy)	% diff.	Dose (mGy)	% diff.	Dose (mGy)	% diff.	Dose (mGy)	% diff.	Dose (mGy)	% diff.	Dose (mGy)	% diff.	Dose (mGy)
Breasts	Total Dose	0	0	0	0	0	0	0	0	0	-	-	0	0	0	0	0	0	0	0	0	0	0	0	0	0	0	0	0	0	0	0	0	0	0	0	0	0	0	0	0	0	0	0	0	0	0	0	0
	Total Neutron Dose	80.2833	30.6399	0	34.1357	0	20.7267	0	42.8975	0	-	-	23.7522	0	39.287	0	19.5892	0	95.1756	0	32.1474	0	40.5807	0	38.1892	0	47.1027	0	30.6549	0	42.691	0	20.3461	0	28.4358	0	41.6534	0	32.0921	0	69.3971	0	28.466	0	30.3765	0	53.303	0	44.5831
	Total Gamma Dose	8108.49	7643.85	0	7396.79	0	6032.28	0	6957.86	0	-	-	7046.47	0	7451.16	0	6039.65	0	8101.07	0	7137.05	0	7518.49	0	7061.97	0	7254.89	0	6827.95	0	7625.05	0	6618.82	0	6844.26	0	7149.9	0	7360.15	0	7436.2	0	6549.65	0	7293.03	0	7803.67	0	7810.44
Colon	Total Dose	0	0	0	0	0	0	0	0	0	0	0	0	0	0	0	0	0	0	0	0	0	0	0	0	0	0	0	0	0	0	0	0	0	0	0	0	0	0	0	0	0	0	0	0	0	0	0	0
	Total Neutron Dose	43.0059	30.6399	0	34.1357	0	20.7267	0	42.8975	0	80.2833	0	23.7522	0	39.287	0	19.5892	0	95.1756	0	32.1474	0	40.5807	0	38.1892	0	47.1027	0	30.6549	0	42.691	0	20.3461	0	28.4358	0	41.6534	0	32.0921	0	69.3971	0	28.466	0	30.3765	0	53.303	0	44.5831
	Total Gamma Dose	7534.17	7643.85	0	7396.79	0	6032.28	0	6957.86	0	8108.49	0	7046.47	0	7451.16	0	6039.65	0	8101.07	0	7137.05	0	7518.49	0	7061.97	0	7254.89	0	6827.95	0	7625.05	0	6618.82	0	6844.26	0	7149.9	0	7360.15	0	7436.2	0	6549.65	0	7293.03	0	7803.67	0	7810.44
Liver	Total Dose	0	0	0	0	0	0	0	0	0	0	0	0	0	0	0	0	0	0	0	-	-	0	0	0	0	0	0	0	0	0	0	0	0	0	0	0	0	0	0	0	0	0	0	0	0	0	0	0
	Total Neutron Dose	32.1474	30.6399	0	34.1357	0	20.7267	0	42.8975	0	80.2833	0	23.7522	0	39.287	0	19.5892	0	95.1756	0	-	-	40.5807	0	38.1892	0	47.1027	0	30.6549	0	42.691	0	20.3461	0	28.4358	0	41.6534	0	32.0921	0	69.3971	0	28.466	0	30.3765	0	53.303	0	44.5831
	Total Gamma Dose	7137.05	7643.85	0	7396.79	0	6032.28	0	6957.86	0	8108.49	0	7046.47	0	7451.16	0	6039.65	0	8101.07	0	-	-	7518.49	0	7061.97	0	7254.89	0	6827.95	0	7625.05	0	6618.82	0	6844.26	0	7149.9	0	7360.15	0	7436.2	0	6549.65	0	7293.03	0	7803.67	0	7810.44
Lungs	Total Dose	0	0	0	0	0	0	0	0	0	0	0	0	0	0	0	0	0	0	0	0	0	-	-	0	0	0	0	0	0	0	0	0	0	0	0	0	0	0	0	0	0	0	0	0	0	0	0	0
	Total Neutron Dose	40.5807	30.6399	0	34.1357	0	20.7267	0	42.8975	0	80.2833	0	23.7522	0	39.287	0	19.5892	0	95.1756	0	32.1474	0	-	-	38.1892	0	47.1027	0	30.6549	0	42.691	0	20.3461	0	28.4358	0	41.6534	0	32.0921	0	69.3971	0	28.466	0	30.3765	0	53.303	0	44.5831
	Total Gamma Dose	7518.49	7643.85	0	7396.79	0	6032.28	0	6957.86	0	8108.49	0	7046.47	0	7451.16	0	6039.65	0	8101.07	0	7137.05	0	-	-	7061.97	0	7254.89	0	6827.95	0	7625.05	0	6618.82	0	6844.26	0	7149.9	0	7360.15	0	7436.2	0	6549.65	0	7293.03	0	7803.67	0	7810.44
Stomach Wall	Total Dose	0	0	0	0	0	0	0	0	0	0	0	0	0	0	0	0	0	0	0	0	0	0	0	0	0	0	0	0	0	0	0	0	0	0	0	0	0	0	0	0	0	0	0	-	-	0	0	0
	Total Neutron Dose	30.3765	30.6399	0	34.1357	0	20.7267	0	42.8975	0	80.2833	0	23.7522	0	39.287	0	19.5892	0	95.1756	0	32.1474	0	40.5807	0	38.1892	0	47.1027	0	30.6549	0	42.691	0	20.3461	0	28.4358	0	41.6534	0	32.0921	0	69.3971	0	28.466	0	-	-	53.303	0	44.5831
	Total Gamma Dose	7293.03	7643.85	0	7396.79	0	6032.28	0	6957.86	0	8108.49	0	7046.47	0	7451.16	0	6039.65	0	8101.07	0	7137.05	0	7518.49	0	7061.97	0	7254.89	0	6827.95	0	7625.05	0	6618.82	0	6844.26	0	7149.9	0	7360.15	0	7436.2	0	6549.65	0	-	-	7803.67	0	7810.44
[truncated: 9 more columns]

## Sheet: Heavy-GLOBE
			Surrogate organs
True organ			BoneSurface		ActiveMarrow		Adrenals		Brain		Breasts		GallBladderWall		HeartWall		Kidney		EyeLens		Liver		Lungs		LymphNodes		Muscle		Oesophagus		OralMucosa		Pancreas		Uterus/Prostate		SalivaryGlands		SmallIntestineWall		Skin		Spleen		StomachWall		Ovaries/Testes		Thymus
Organ	Dose Category	Dose (mGy)	Dose (mGy)	% diff.	Dose (mGy)	% diff.	Dose (mGy)	% diff.	Dose (mGy)	% diff.	Dose (mGy)	% diff.	Dose (mGy)	% diff.	Dose (mGy)	% diff.	Dose (mGy)	% diff.	Dose (mGy)	% diff.	Dose (mGy)	% diff.	Dose (mGy)	% diff.	Dose (mGy)	% diff.	Dose (mGy)	% diff.	Dose (mGy)	% diff.	Dose (mGy)	% diff.	Dose (mGy)	% diff.	Dose (mGy)	% diff.	Dose (mGy)	% diff.	Dose (mGy)	% diff.	Dose (mGy)	% diff.	Dose (mGy)	% diff.	Dose (mGy)	% diff.	Dose (mGy)	% diff.	Dose (mGy)
Breasts	Total Dose	0	0	0	0	0	0	0	0	0	-	-	0	0	0	0	0	0	0	0	0	0	0	0	0	0	0	0	0	0	0	0	0	0	0	0	0	0	0	0	0	0	0	0	0	0	0	0	0
	Total Neutron Dose	30.0498	13.0645	0	14.9091	0	9.88618	0	18.8072	0	-	-	8.70229	0	11.904	0	10.8826	0	25.9282	0	10.8202	0	15.1668	0	14.6139	0	19.0535	0	12.0635	0	16.2959	0	7.75546	0	8.03624	0	17.822	0	9.61169	0	29.1975	0	14.1645	0	9.62739	0	15.2193	0	14.8388
	Total Gamma Dose	2757.35	2609.25	0	2501.45	0	2057.16	0	2418.87	0	-	-	2284.36	0	2465.87	0	2141.66	0	2228.4	0	2339.54	0	2472.37	0	2313.62	0	2412.77	0	2310.56	0	2364.88	0	2208.28	0	2230.27	0	2333.04	0	2347.92	0	2498.08	0	2217.2	0	2359.33	0	2507.86	0	2527.66
Colon	Total Dose	0	0	0	0	0	0	0	0	0	0	0	0	0	0	0	0	0	0	0	0	0	0	0	0	0	0	0	0	0	0	0	0	0	0	0	0	0	0	0	0	0	0	0	0	0	0	0	0
	Total Neutron Dose	12.7494	13.0645	0	14.9091	0	9.88618	0	18.8072	0	30.0498	0	8.70229	0	11.904	0	10.8826	0	25.9282	0	10.8202	0	15.1668	0	14.6139	0	19.0535	0	12.0635	0	16.2959	0	7.75546	0	8.03624	0	17.822	0	9.61169	0	29.1975	0	14.1645	0	9.62739	0	15.2193	0	14.8388
	Total Gamma Dose	2408.11	2609.25	0	2501.45	0	2057.16	0	2418.87	0	2757.35	0	2284.36	0	2465.87	0	2141.66	0	2228.4	0	2339.54	0	2472.37	0	2313.62	0	2412.77	0	2310.56	0	2364.88	0	2208.28	0	2230.27	0	2333.04	0	2347.92	0	2498.08	0	2217.2	0	2359.33	0	2507.86	0	2527.66
Liver	Total Dose	0	0	0	0	0	0	0	0	0	0	0	0	0	0	0	0	0	0	0	-	-	0	0	0	0	0	0	0	0	0	0	0	0	0	0	0	0	0	0	0	0	0	0	0	0	0	0	0
	Total Neutron Dose	10.8202	13.0645	0	14.9091	0	9.88618	0	18.8072	0	30.0498	0	8.70229	0	11.904	0	10.8826	0	25.9282	0	-	-	15.1668	0	14.6139	0	19.0535	0	12.0635	0	16.2959	0	7.75546	0	8.03624	0	17.822	0	9.61169	0	29.1975	0	14.1645	0	9.62739	0	15.2193	0	14.8388
	Total Gamma Dose	2339.54	2609.25	0	2501.45	0	2057.16	0	2418.87	0	2757.35	0	2284.36	0	2465.87	0	2141.66	0	2228.4	0	-	-	2472.37	0	2313.62	0	2412.77	0	2310.56	0	2364.88	0	2208.28	0	2230.27	0	2333.04	0	2347.92	0	2498.08	0	2217.2	0	2359.33	0	2507.86	0	2527.66
Lungs	Total Dose	0	0	0	0	0	0	0	0	0	0	0	0	0	0	0	0	0	0	0	0	0	-	-	0	0	0	0	0	0	0	0	0	0	0	0	0	0	0	0	0	0	0	0	0	0	0	0	0
	Total Neutron Dose	15.1668	13.0645	0	14.9091	0	9.88618	0	18.8072	0	30.0498	0	8.70229	0	11.904	0	10.8826	0	25.9282	0	10.8202	0	-	-	14.6139	0	19.0535	0	12.0635	0	16.2959	0	7.75546	0	8.03624	0	17.822	0	9.61169	0	29.1975	0	14.1645	0	9.62739	0	15.2193	0	14.8388
	Total Gamma Dose	2472.37	2609.25	0	2501.45	0	2057.16	0	2418.87	0	2757.35	0	2284.36	0	2465.87	0	2141.66	0	2228.4	0	2339.54	0	-	-	2313.62	0	2412.77	0	2310.56	0	2364.88	0	2208.28	0	2230.27	0	2333.04	0	2347.92	0	2498.08	0	2217.2	0	2359.33	0	2507.86	0	2527.66
Stomach Wall	Total Dose	0	0	0	0	0	0	0	0	0	0	0	0	0	0	0	0	0	0	0	0	0	0	0	0	0	0	0	0	0	0	0	0	0	0	0	0	0	0	0	0	0	0	0	-	-	0	0	0
	Total Neutron Dose	9.62739	13.0645	0	14.9091	0	9.88618	0	18.8072	0	30.0498	0	8.70229	0	11.904	0	10.8826	0	25.9282	0	10.8202	0	15.1668	0	14.6139	0	19.0535	0	12.0635	0	16.2959	0	7.75546	0	8.03624	0	17.822	0	9.61169	0	29.1975	0	14.1645	0	-	-	15.2193	0	14.8388
	Total Gamma Dose	2359.33	2609.25	0	2501.45	0	2057.16	0	2418.87	0	2757.35	0	2284.36	0	2465.87	0	2141.66	0	2228.4	0	2339.54	0	2472.37	0	2313.62	0	2412.77	0	2310.56	0	2364.88	0	2208.28	0	2230.27	0	2333.04	0	2347.92	0	2498.08	0	2217.2	0	-	-	2507.86	0	2527.66
[truncated: 9 more columns]
