# Supplementary material for: Japanese pediatric and adult atomic bomb survivor dosimetry: potential improvements using the J45 phantom series and modern Monte Carlo transport
Source: Radiat Environ Biophys. 2021 Oct 30;61(1):73–86. doi: 10.1007/s00411-021-00946-2 (PMC8897329; doi:10.1007/s00411-021-00946-2)
Supplement: Supplementary file 1 — Supplementary file1 (ZIP 2974 KB) [file 411_2021_946_MOESM1_ESM.zip › _supplementary/comprehensive surrogacy/Table_10m_Nagasaki_1500m.xlsx]

## Sheet: IO
			Surrogate organs
True organ			BoneSurface		ActiveMarrow		Adrenals		Brain		Breasts		GallBladderWall		HeartWall		Kidney		EyeLens		Liver		Lungs		LymphNodes		Muscle		Oesophagus		OralMucosa		Pancreas		Uterus/Prostate		SalivaryGlands		SmallIntestineWall		Skin		Spleen		StomachWall		Ovaries/Testes		Thymus
Organ	Dose Category	Dose (mGy)	Dose (mGy)	% diff.	Dose (mGy)	% diff.	Dose (mGy)	% diff.	Dose (mGy)	% diff.	Dose (mGy)	% diff.	Dose (mGy)	% diff.	Dose (mGy)	% diff.	Dose (mGy)	% diff.	Dose (mGy)	% diff.	Dose (mGy)	% diff.	Dose (mGy)	% diff.	Dose (mGy)	% diff.	Dose (mGy)	% diff.	Dose (mGy)	% diff.	Dose (mGy)	% diff.	Dose (mGy)	% diff.	Dose (mGy)	% diff.	Dose (mGy)	% diff.	Dose (mGy)	% diff.	Dose (mGy)	% diff.	Dose (mGy)	% diff.	Dose (mGy)	% diff.	Dose (mGy)	% diff.	Dose (mGy)
Breasts	Total Dose	0	0	0	0	0	0	0	0	0	-	-	0	0	0	0	0	0	0	0	0	0	0	0	0	0	0	0	0	0	0	0	0	0	0	0	0	0	0	0	0	0	0	0	0	0	0	0	0
	Total Neutron Dose	4.37913	1.51263	0	1.68369	0	1.04986	0	2.06967	0	-	-	1.37278	0	1.92788	0	0.986529	0	4.04953	0	1.65466	0	2.01701	0	1.90247	0	2.28739	0	1.52608	0	2.2317	0	1.05889	0	1.6099	0	2.10013	0	1.63935	0	3.27346	0	1.42635	0	1.51921	0	2.72841	0	2.16035
	Total Gamma Dose	956.868	915.997	0	890.388	0	739.971	0	843.934	0	-	-	854.999	0	910.068	0	740.455	0	876.365	0	866.232	0	905.115	0	848.426	0	870.744	0	849.797	0	887.859	0	810.849	0	984.662	0	847.625	0	879.304	0	884.448	0	797.624	0	876.269	0	950.695	0	930.972
Colon	Total Dose	0	0	0	0	0	0	0	0	0	0	0	0	0	0	0	0	0	0	0	0	0	0	0	0	0	0	0	0	0	0	0	0	0	0	0	0	0	0	0	0	0	0	0	0	0	0	0	0
	Total Neutron Dose	2.12505	1.51263	0	1.68369	0	1.04986	0	2.06967	0	4.37913	0	1.37278	0	1.92788	0	0.986529	0	4.04953	0	1.65466	0	2.01701	0	1.90247	0	2.28739	0	1.52608	0	2.2317	0	1.05889	0	1.6099	0	2.10013	0	1.63935	0	3.27346	0	1.42635	0	1.51921	0	2.72841	0	2.16035
	Total Gamma Dose	899.51	915.997	0	890.388	0	739.971	0	843.934	0	956.868	0	854.999	0	910.068	0	740.455	0	876.365	0	866.232	0	905.115	0	848.426	0	870.744	0	849.797	0	887.859	0	810.849	0	984.662	0	847.625	0	879.304	0	884.448	0	797.624	0	876.269	0	950.695	0	930.972
Liver	Total Dose	0	0	0	0	0	0	0	0	0	0	0	0	0	0	0	0	0	0	0	-	-	0	0	0	0	0	0	0	0	0	0	0	0	0	0	0	0	0	0	0	0	0	0	0	0	0	0	0
	Total Neutron Dose	1.65466	1.51263	0	1.68369	0	1.04986	0	2.06967	0	4.37913	0	1.37278	0	1.92788	0	0.986529	0	4.04953	0	-	-	2.01701	0	1.90247	0	2.28739	0	1.52608	0	2.2317	0	1.05889	0	1.6099	0	2.10013	0	1.63935	0	3.27346	0	1.42635	0	1.51921	0	2.72841	0	2.16035
	Total Gamma Dose	866.232	915.997	0	890.388	0	739.971	0	843.934	0	956.868	0	854.999	0	910.068	0	740.455	0	876.365	0	-	-	905.115	0	848.426	0	870.744	0	849.797	0	887.859	0	810.849	0	984.662	0	847.625	0	879.304	0	884.448	0	797.624	0	876.269	0	950.695	0	930.972
Lungs	Total Dose	0	0	0	0	0	0	0	0	0	0	0	0	0	0	0	0	0	0	0	0	0	-	-	0	0	0	0	0	0	0	0	0	0	0	0	0	0	0	0	0	0	0	0	0	0	0	0	0
	Total Neutron Dose	2.01701	1.51263	0	1.68369	0	1.04986	0	2.06967	0	4.37913	0	1.37278	0	1.92788	0	0.986529	0	4.04953	0	1.65466	0	-	-	1.90247	0	2.28739	0	1.52608	0	2.2317	0	1.05889	0	1.6099	0	2.10013	0	1.63935	0	3.27346	0	1.42635	0	1.51921	0	2.72841	0	2.16035
	Total Gamma Dose	905.115	915.997	0	890.388	0	739.971	0	843.934	0	956.868	0	854.999	0	910.068	0	740.455	0	876.365	0	866.232	0	-	-	848.426	0	870.744	0	849.797	0	887.859	0	810.849	0	984.662	0	847.625	0	879.304	0	884.448	0	797.624	0	876.269	0	950.695	0	930.972
Stomach Wall	Total Dose	0	0	0	0	0	0	0	0	0	0	0	0	0	0	0	0	0	0	0	0	0	0	0	0	0	0	0	0	0	0	0	0	0	0	0	0	0	0	0	0	0	0	0	-	-	0	0	0
	Total Neutron Dose	1.51921	1.51263	0	1.68369	0	1.04986	0	2.06967	0	4.37913	0	1.37278	0	1.92788	0	0.986529	0	4.04953	0	1.65466	0	2.01701	0	1.90247	0	2.28739	0	1.52608	0	2.2317	0	1.05889	0	1.6099	0	2.10013	0	1.63935	0	3.27346	0	1.42635	0	-	-	2.72841	0	2.16035
	Total Gamma Dose	876.269	915.997	0	890.388	0	739.971	0	843.934	0	956.868	0	854.999	0	910.068	0	740.455	0	876.365	0	866.232	0	905.115	0	848.426	0	870.744	0	849.797	0	887.859	0	810.849	0	984.662	0	847.625	0	879.304	0	884.448	0	797.624	0	-	-	950.695	0	930.972
[truncated: 9 more columns]

## Sheet: Light-9P
			Surrogate organs
True organ			BoneSurface		ActiveMarrow		Adrenals		Brain		Breasts		GallBladderWall		HeartWall		Kidney		EyeLens		Liver		Lungs		LymphNodes		Muscle		Oesophagus		OralMucosa		Pancreas		Uterus/Prostate		SalivaryGlands		SmallIntestineWall		Skin		Spleen		StomachWall		Ovaries/Testes		Thymus
Organ	Dose Category	Dose (mGy)	Dose (mGy)	% diff.	Dose (mGy)	% diff.	Dose (mGy)	% diff.	Dose (mGy)	% diff.	Dose (mGy)	% diff.	Dose (mGy)	% diff.	Dose (mGy)	% diff.	Dose (mGy)	% diff.	Dose (mGy)	% diff.	Dose (mGy)	% diff.	Dose (mGy)	% diff.	Dose (mGy)	% diff.	Dose (mGy)	% diff.	Dose (mGy)	% diff.	Dose (mGy)	% diff.	Dose (mGy)	% diff.	Dose (mGy)	% diff.	Dose (mGy)	% diff.	Dose (mGy)	% diff.	Dose (mGy)	% diff.	Dose (mGy)	% diff.	Dose (mGy)	% diff.	Dose (mGy)	% diff.	Dose (mGy)
Breasts	Total Dose	0	0	0	0	0	0	0	0	0	-	-	0	0	0	0	0	0	0	0	0	0	0	0	0	0	0	0	0	0	0	0	0	0	0	0	0	0	0	0	0	0	0	0	0	0	0	0	0
	Total Neutron Dose	2.84497	1.1221	0	1.26508	0	0.751627	0	1.50646	0	-	-	1.09114	0	1.51506	0	0.738221	0	2.89016	0	1.26196	0	1.54043	0	1.47935	0	1.73551	0	1.16559	0	1.73965	0	0.853113	0	1.30009	0	1.67119	0	1.3307	0	2.38671	0	1.09209	0	1.22838	0	2.31686	0	1.72702
	Total Gamma Dose	848.541	823.313	0	802.085	0	688.963	0	756.245	0	-	-	771.191	0	805.55	0	674.385	0	787.418	0	770.582	0	815.85	0	773.054	0	792.298	0	756.701	0	788.583	0	729.877	0	807.683	0	777.853	0	809.821	0	800.541	0	712.402	0	785.521	0	821.142	0	838.626
Colon	Total Dose	0	0	0	0	0	0	0	0	0	0	0	0	0	0	0	0	0	0	0	0	0	0	0	0	0	0	0	0	0	0	0	0	0	0	0	0	0	0	0	0	0	0	0	0	0	0	0	0
	Total Neutron Dose	1.67553	1.1221	0	1.26508	0	0.751627	0	1.50646	0	2.84497	0	1.09114	0	1.51506	0	0.738221	0	2.89016	0	1.26196	0	1.54043	0	1.47935	0	1.73551	0	1.16559	0	1.73965	0	0.853113	0	1.30009	0	1.67119	0	1.3307	0	2.38671	0	1.09209	0	1.22838	0	2.31686	0	1.72702
	Total Gamma Dose	822.253	823.313	0	802.085	0	688.963	0	756.245	0	848.541	0	771.191	0	805.55	0	674.385	0	787.418	0	770.582	0	815.85	0	773.054	0	792.298	0	756.701	0	788.583	0	729.877	0	807.683	0	777.853	0	809.821	0	800.541	0	712.402	0	785.521	0	821.142	0	838.626
Liver	Total Dose	0	0	0	0	0	0	0	0	0	0	0	0	0	0	0	0	0	0	0	-	-	0	0	0	0	0	0	0	0	0	0	0	0	0	0	0	0	0	0	0	0	0	0	0	0	0	0	0
	Total Neutron Dose	1.26196	1.1221	0	1.26508	0	0.751627	0	1.50646	0	2.84497	0	1.09114	0	1.51506	0	0.738221	0	2.89016	0	-	-	1.54043	0	1.47935	0	1.73551	0	1.16559	0	1.73965	0	0.853113	0	1.30009	0	1.67119	0	1.3307	0	2.38671	0	1.09209	0	1.22838	0	2.31686	0	1.72702
	Total Gamma Dose	770.582	823.313	0	802.085	0	688.963	0	756.245	0	848.541	0	771.191	0	805.55	0	674.385	0	787.418	0	-	-	815.85	0	773.054	0	792.298	0	756.701	0	788.583	0	729.877	0	807.683	0	777.853	0	809.821	0	800.541	0	712.402	0	785.521	0	821.142	0	838.626
Lungs	Total Dose	0	0	0	0	0	0	0	0	0	0	0	0	0	0	0	0	0	0	0	0	0	-	-	0	0	0	0	0	0	0	0	0	0	0	0	0	0	0	0	0	0	0	0	0	0	0	0	0
	Total Neutron Dose	1.54043	1.1221	0	1.26508	0	0.751627	0	1.50646	0	2.84497	0	1.09114	0	1.51506	0	0.738221	0	2.89016	0	1.26196	0	-	-	1.47935	0	1.73551	0	1.16559	0	1.73965	0	0.853113	0	1.30009	0	1.67119	0	1.3307	0	2.38671	0	1.09209	0	1.22838	0	2.31686	0	1.72702
	Total Gamma Dose	815.85	823.313	0	802.085	0	688.963	0	756.245	0	848.541	0	771.191	0	805.55	0	674.385	0	787.418	0	770.582	0	-	-	773.054	0	792.298	0	756.701	0	788.583	0	729.877	0	807.683	0	777.853	0	809.821	0	800.541	0	712.402	0	785.521	0	821.142	0	838.626
Stomach Wall	Total Dose	0	0	0	0	0	0	0	0	0	0	0	0	0	0	0	0	0	0	0	0	0	0	0	0	0	0	0	0	0	0	0	0	0	0	0	0	0	0	0	0	0	0	0	-	-	0	0	0
	Total Neutron Dose	1.22838	1.1221	0	1.26508	0	0.751627	0	1.50646	0	2.84497	0	1.09114	0	1.51506	0	0.738221	0	2.89016	0	1.26196	0	1.54043	0	1.47935	0	1.73551	0	1.16559	0	1.73965	0	0.853113	0	1.30009	0	1.67119	0	1.3307	0	2.38671	0	1.09209	0	-	-	2.31686	0	1.72702
	Total Gamma Dose	785.521	823.313	0	802.085	0	688.963	0	756.245	0	848.541	0	771.191	0	805.55	0	674.385	0	787.418	0	770.582	0	815.85	0	773.054	0	792.298	0	756.701	0	788.583	0	729.877	0	807.683	0	777.853	0	809.821	0	800.541	0	712.402	0	-	-	821.142	0	838.626
[truncated: 9 more columns]

## Sheet: Heavy-9P
			Surrogate organs
True organ			BoneSurface		ActiveMarrow		Adrenals		Brain		Breasts		GallBladderWall		HeartWall		Kidney		EyeLens		Liver		Lungs		LymphNodes		Muscle		Oesophagus		OralMucosa		Pancreas		Uterus/Prostate		SalivaryGlands		SmallIntestineWall		Skin		Spleen		StomachWall		Ovaries/Testes		Thymus
Organ	Dose Category	Dose (mGy)	Dose (mGy)	% diff.	Dose (mGy)	% diff.	Dose (mGy)	% diff.	Dose (mGy)	% diff.	Dose (mGy)	% diff.	Dose (mGy)	% diff.	Dose (mGy)	% diff.	Dose (mGy)	% diff.	Dose (mGy)	% diff.	Dose (mGy)	% diff.	Dose (mGy)	% diff.	Dose (mGy)	% diff.	Dose (mGy)	% diff.	Dose (mGy)	% diff.	Dose (mGy)	% diff.	Dose (mGy)	% diff.	Dose (mGy)	% diff.	Dose (mGy)	% diff.	Dose (mGy)	% diff.	Dose (mGy)	% diff.	Dose (mGy)	% diff.	Dose (mGy)	% diff.	Dose (mGy)	% diff.	Dose (mGy)
Breasts	Total Dose	0	0	0	0	0	0	0	0	0	-	-	0	0	0	0	0	0	0	0	0	0	0	0	0	0	0	0	0	0	0	0	0	0	0	0	0	0	0	0	0	0	0	0	0	0	0	0	0
	Total Neutron Dose	0.826366	0.466434	0	0.536745	0	0.406515	0	0.656455	0	-	-	0.395061	0	0.454427	0	0.412976	0	0.724723	0	0.443323	0	0.557518	0	0.545152	0	0.692674	0	0.438079	0	0.665159	0	0.306018	0	0.375105	0	0.635311	0	0.378379	0	0.987461	0	0.469337	0	0.369641	0	0.774703	0	0.574049
	Total Gamma Dose	299.51	283.261	0	274.411	0	220.629	0	264.046	0	-	-	246.13	0	280.524	0	234.088	0	219.008	0	262.19	0	277.744	0	260.125	0	271.4	0	263.668	0	271.954	0	245.64	0	249.351	0	268.878	0	267.465	0	275.674	0	252.894	0	265.278	0	290.28	0	289.199
Colon	Total Dose	0	0	0	0	0	0	0	0	0	0	0	0	0	0	0	0	0	0	0	0	0	0	0	0	0	0	0	0	0	0	0	0	0	0	0	0	0	0	0	0	0	0	0	0	0	0	0	0
	Total Neutron Dose	0.504689	0.466434	0	0.536745	0	0.406515	0	0.656455	0	0.826366	0	0.395061	0	0.454427	0	0.412976	0	0.724723	0	0.443323	0	0.557518	0	0.545152	0	0.692674	0	0.438079	0	0.665159	0	0.306018	0	0.375105	0	0.635311	0	0.378379	0	0.987461	0	0.469337	0	0.369641	0	0.774703	0	0.574049
	Total Gamma Dose	273.993	283.261	0	274.411	0	220.629	0	264.046	0	299.51	0	246.13	0	280.524	0	234.088	0	219.008	0	262.19	0	277.744	0	260.125	0	271.4	0	263.668	0	271.954	0	245.64	0	249.351	0	268.878	0	267.465	0	275.674	0	252.894	0	265.278	0	290.28	0	289.199
Liver	Total Dose	0	0	0	0	0	0	0	0	0	0	0	0	0	0	0	0	0	0	0	-	-	0	0	0	0	0	0	0	0	0	0	0	0	0	0	0	0	0	0	0	0	0	0	0	0	0	0	0
	Total Neutron Dose	0.443323	0.466434	0	0.536745	0	0.406515	0	0.656455	0	0.826366	0	0.395061	0	0.454427	0	0.412976	0	0.724723	0	-	-	0.557518	0	0.545152	0	0.692674	0	0.438079	0	0.665159	0	0.306018	0	0.375105	0	0.635311	0	0.378379	0	0.987461	0	0.469337	0	0.369641	0	0.774703	0	0.574049
	Total Gamma Dose	262.19	283.261	0	274.411	0	220.629	0	264.046	0	299.51	0	246.13	0	280.524	0	234.088	0	219.008	0	-	-	277.744	0	260.125	0	271.4	0	263.668	0	271.954	0	245.64	0	249.351	0	268.878	0	267.465	0	275.674	0	252.894	0	265.278	0	290.28	0	289.199
Lungs	Total Dose	0	0	0	0	0	0	0	0	0	0	0	0	0	0	0	0	0	0	0	0	0	-	-	0	0	0	0	0	0	0	0	0	0	0	0	0	0	0	0	0	0	0	0	0	0	0	0	0
	Total Neutron Dose	0.557518	0.466434	0	0.536745	0	0.406515	0	0.656455	0	0.826366	0	0.395061	0	0.454427	0	0.412976	0	0.724723	0	0.443323	0	-	-	0.545152	0	0.692674	0	0.438079	0	0.665159	0	0.306018	0	0.375105	0	0.635311	0	0.378379	0	0.987461	0	0.469337	0	0.369641	0	0.774703	0	0.574049
	Total Gamma Dose	277.744	283.261	0	274.411	0	220.629	0	264.046	0	299.51	0	246.13	0	280.524	0	234.088	0	219.008	0	262.19	0	-	-	260.125	0	271.4	0	263.668	0	271.954	0	245.64	0	249.351	0	268.878	0	267.465	0	275.674	0	252.894	0	265.278	0	290.28	0	289.199
Stomach Wall	Total Dose	0	0	0	0	0	0	0	0	0	0	0	0	0	0	0	0	0	0	0	0	0	0	0	0	0	0	0	0	0	0	0	0	0	0	0	0	0	0	0	0	0	0	0	-	-	0	0	0
	Total Neutron Dose	0.369641	0.466434	0	0.536745	0	0.406515	0	0.656455	0	0.826366	0	0.395061	0	0.454427	0	0.412976	0	0.724723	0	0.443323	0	0.557518	0	0.545152	0	0.692674	0	0.438079	0	0.665159	0	0.306018	0	0.375105	0	0.635311	0	0.378379	0	0.987461	0	0.469337	0	-	-	0.774703	0	0.574049
	Total Gamma Dose	265.278	283.261	0	274.411	0	220.629	0	264.046	0	299.51	0	246.13	0	280.524	0	234.088	0	219.008	0	262.19	0	277.744	0	260.125	0	271.4	0	263.668	0	271.954	0	245.64	0	249.351	0	268.878	0	267.465	0	275.674	0	252.894	0	-	-	290.28	0	289.199
[truncated: 9 more columns]

## Sheet: Light-GLOBE
			Surrogate organs
True organ			BoneSurface		ActiveMarrow		Adrenals		Brain		Breasts		GallBladderWall		HeartWall		Kidney		EyeLens		Liver		Lungs		LymphNodes		Muscle		Oesophagus		OralMucosa		Pancreas		Uterus/Prostate		SalivaryGlands		SmallIntestineWall		Skin		Spleen		StomachWall		Ovaries/Testes		Thymus
Organ	Dose Category	Dose (mGy)	Dose (mGy)	% diff.	Dose (mGy)	% diff.	Dose (mGy)	% diff.	Dose (mGy)	% diff.	Dose (mGy)	% diff.	Dose (mGy)	% diff.	Dose (mGy)	% diff.	Dose (mGy)	% diff.	Dose (mGy)	% diff.	Dose (mGy)	% diff.	Dose (mGy)	% diff.	Dose (mGy)	% diff.	Dose (mGy)	% diff.	Dose (mGy)	% diff.	Dose (mGy)	% diff.	Dose (mGy)	% diff.	Dose (mGy)	% diff.	Dose (mGy)	% diff.	Dose (mGy)	% diff.	Dose (mGy)	% diff.	Dose (mGy)	% diff.	Dose (mGy)	% diff.	Dose (mGy)	% diff.	Dose (mGy)
Breasts	Total Dose	0	0	0	0	0	0	0	0	0	-	-	0	0	0	0	0	0	0	0	0	0	0	0	0	0	0	0	0	0	0	0	0	0	0	0	0	0	0	0	0	0	0	0	0	0	0	0	0
	Total Neutron Dose	3.77253	1.36651	0	1.52592	0	0.923631	0	1.91618	0	-	-	1.14475	0	1.73055	0	0.914394	0	2.84861	0	1.415	0	1.77845	0	1.68114	0	2.055	0	1.38596	0	1.84566	0	1.02504	0	1.47544	0	1.9111	0	1.50522	0	2.9354	0	1.25032	0	1.44707	0	2.28419	0	2.12721
	Total Gamma Dose	915.571	854.567	0	830.696	0	681.868	0	785.49	0	-	-	764.462	0	842.388	0	704.763	0	849.621	0	805.353	0	844.166	0	800.613	0	821.826	0	784.033	0	797.538	0	769.553	0	760.93	0	816.166	0	839.523	0	835.112	0	746.817	0	814.306	0	899.635	0	867.51
Colon	Total Dose	0	0	0	0	0	0	0	0	0	0	0	0	0	0	0	0	0	0	0	0	0	0	0	0	0	0	0	0	0	0	0	0	0	0	0	0	0	0	0	0	0	0	0	0	0	0	0	0
	Total Neutron Dose	1.93767	1.36651	0	1.52592	0	0.923631	0	1.91618	0	3.77253	0	1.14475	0	1.73055	0	0.914394	0	2.84861	0	1.415	0	1.77845	0	1.68114	0	2.055	0	1.38596	0	1.84566	0	1.02504	0	1.47544	0	1.9111	0	1.50522	0	2.9354	0	1.25032	0	1.44707	0	2.28419	0	2.12721
	Total Gamma Dose	850.848	854.567	0	830.696	0	681.868	0	785.49	0	915.571	0	764.462	0	842.388	0	704.763	0	849.621	0	805.353	0	844.166	0	800.613	0	821.826	0	784.033	0	797.538	0	769.553	0	760.93	0	816.166	0	839.523	0	835.112	0	746.817	0	814.306	0	899.635	0	867.51
Liver	Total Dose	0	0	0	0	0	0	0	0	0	0	0	0	0	0	0	0	0	0	0	-	-	0	0	0	0	0	0	0	0	0	0	0	0	0	0	0	0	0	0	0	0	0	0	0	0	0	0	0
	Total Neutron Dose	1.415	1.36651	0	1.52592	0	0.923631	0	1.91618	0	3.77253	0	1.14475	0	1.73055	0	0.914394	0	2.84861	0	-	-	1.77845	0	1.68114	0	2.055	0	1.38596	0	1.84566	0	1.02504	0	1.47544	0	1.9111	0	1.50522	0	2.9354	0	1.25032	0	1.44707	0	2.28419	0	2.12721
	Total Gamma Dose	805.353	854.567	0	830.696	0	681.868	0	785.49	0	915.571	0	764.462	0	842.388	0	704.763	0	849.621	0	-	-	844.166	0	800.613	0	821.826	0	784.033	0	797.538	0	769.553	0	760.93	0	816.166	0	839.523	0	835.112	0	746.817	0	814.306	0	899.635	0	867.51
Lungs	Total Dose	0	0	0	0	0	0	0	0	0	0	0	0	0	0	0	0	0	0	0	0	0	-	-	0	0	0	0	0	0	0	0	0	0	0	0	0	0	0	0	0	0	0	0	0	0	0	0	0
	Total Neutron Dose	1.77845	1.36651	0	1.52592	0	0.923631	0	1.91618	0	3.77253	0	1.14475	0	1.73055	0	0.914394	0	2.84861	0	1.415	0	-	-	1.68114	0	2.055	0	1.38596	0	1.84566	0	1.02504	0	1.47544	0	1.9111	0	1.50522	0	2.9354	0	1.25032	0	1.44707	0	2.28419	0	2.12721
	Total Gamma Dose	844.166	854.567	0	830.696	0	681.868	0	785.49	0	915.571	0	764.462	0	842.388	0	704.763	0	849.621	0	805.353	0	-	-	800.613	0	821.826	0	784.033	0	797.538	0	769.553	0	760.93	0	816.166	0	839.523	0	835.112	0	746.817	0	814.306	0	899.635	0	867.51
Stomach Wall	Total Dose	0	0	0	0	0	0	0	0	0	0	0	0	0	0	0	0	0	0	0	0	0	0	0	0	0	0	0	0	0	0	0	0	0	0	0	0	0	0	0	0	0	0	0	-	-	0	0	0
	Total Neutron Dose	1.44707	1.36651	0	1.52592	0	0.923631	0	1.91618	0	3.77253	0	1.14475	0	1.73055	0	0.914394	0	2.84861	0	1.415	0	1.77845	0	1.68114	0	2.055	0	1.38596	0	1.84566	0	1.02504	0	1.47544	0	1.9111	0	1.50522	0	2.9354	0	1.25032	0	-	-	2.28419	0	2.12721
	Total Gamma Dose	814.306	854.567	0	830.696	0	681.868	0	785.49	0	915.571	0	764.462	0	842.388	0	704.763	0	849.621	0	805.353	0	844.166	0	800.613	0	821.826	0	784.033	0	797.538	0	769.553	0	760.93	0	816.166	0	839.523	0	835.112	0	746.817	0	-	-	899.635	0	867.51
[truncated: 9 more columns]

## Sheet: Heavy-GLOBE
			Surrogate organs
True organ			BoneSurface		ActiveMarrow		Adrenals		Brain		Breasts		GallBladderWall		HeartWall		Kidney		EyeLens		Liver		Lungs		LymphNodes		Muscle		Oesophagus		OralMucosa		Pancreas		Uterus/Prostate		SalivaryGlands		SmallIntestineWall		Skin		Spleen		StomachWall		Ovaries/Testes		Thymus
Organ	Dose Category	Dose (mGy)	Dose (mGy)	% diff.	Dose (mGy)	% diff.	Dose (mGy)	% diff.	Dose (mGy)	% diff.	Dose (mGy)	% diff.	Dose (mGy)	% diff.	Dose (mGy)	% diff.	Dose (mGy)	% diff.	Dose (mGy)	% diff.	Dose (mGy)	% diff.	Dose (mGy)	% diff.	Dose (mGy)	% diff.	Dose (mGy)	% diff.	Dose (mGy)	% diff.	Dose (mGy)	% diff.	Dose (mGy)	% diff.	Dose (mGy)	% diff.	Dose (mGy)	% diff.	Dose (mGy)	% diff.	Dose (mGy)	% diff.	Dose (mGy)	% diff.	Dose (mGy)	% diff.	Dose (mGy)	% diff.	Dose (mGy)
Breasts	Total Dose	0	0	0	0	0	0	0	0	0	-	-	0	0	0	0	0	0	0	0	0	0	0	0	0	0	0	0	0	0	0	0	0	0	0	0	0	0	0	0	0	0	0	0	0	0	0	0	0
	Total Neutron Dose	1.26484	0.583019	0	0.660277	0	0.470828	0	0.825163	0	-	-	0.376594	0	0.608565	0	0.467258	0	0.973432	0	0.506614	0	0.692273	0	0.668137	0	0.84561	0	0.559747	0	0.706356	0	0.358351	0	0.442145	0	0.730859	0	0.461716	0	1.24948	0	0.643593	0	0.476825	0	0.859439	0	0.707365
	Total Gamma Dose	298.022	290.824	0	280.461	0	229.803	0	274.294	0	-	-	254.93	0	281.863	0	234.225	0	269.701	0	255.483	0	279.878	0	264.587	0	272.857	0	258.073	0	267.388	0	250.923	0	273.786	0	274.113	0	270.469	0	278.51	0	262.331	0	270.571	0	309.122	0	280.069
Colon	Total Dose	0	0	0	0	0	0	0	0	0	0	0	0	0	0	0	0	0	0	0	0	0	0	0	0	0	0	0	0	0	0	0	0	0	0	0	0	0	0	0	0	0	0	0	0	0	0	0	0
	Total Neutron Dose	0.607879	0.583019	0	0.660277	0	0.470828	0	0.825163	0	1.26484	0	0.376594	0	0.608565	0	0.467258	0	0.973432	0	0.506614	0	0.692273	0	0.668137	0	0.84561	0	0.559747	0	0.706356	0	0.358351	0	0.442145	0	0.730859	0	0.461716	0	1.24948	0	0.643593	0	0.476825	0	0.859439	0	0.707365
	Total Gamma Dose	275.273	290.824	0	280.461	0	229.803	0	274.294	0	298.022	0	254.93	0	281.863	0	234.225	0	269.701	0	255.483	0	279.878	0	264.587	0	272.857	0	258.073	0	267.388	0	250.923	0	273.786	0	274.113	0	270.469	0	278.51	0	262.331	0	270.571	0	309.122	0	280.069
Liver	Total Dose	0	0	0	0	0	0	0	0	0	0	0	0	0	0	0	0	0	0	0	-	-	0	0	0	0	0	0	0	0	0	0	0	0	0	0	0	0	0	0	0	0	0	0	0	0	0	0	0
	Total Neutron Dose	0.506614	0.583019	0	0.660277	0	0.470828	0	0.825163	0	1.26484	0	0.376594	0	0.608565	0	0.467258	0	0.973432	0	-	-	0.692273	0	0.668137	0	0.84561	0	0.559747	0	0.706356	0	0.358351	0	0.442145	0	0.730859	0	0.461716	0	1.24948	0	0.643593	0	0.476825	0	0.859439	0	0.707365
	Total Gamma Dose	255.483	290.824	0	280.461	0	229.803	0	274.294	0	298.022	0	254.93	0	281.863	0	234.225	0	269.701	0	-	-	279.878	0	264.587	0	272.857	0	258.073	0	267.388	0	250.923	0	273.786	0	274.113	0	270.469	0	278.51	0	262.331	0	270.571	0	309.122	0	280.069
Lungs	Total Dose	0	0	0	0	0	0	0	0	0	0	0	0	0	0	0	0	0	0	0	0	0	-	-	0	0	0	0	0	0	0	0	0	0	0	0	0	0	0	0	0	0	0	0	0	0	0	0	0
	Total Neutron Dose	0.692273	0.583019	0	0.660277	0	0.470828	0	0.825163	0	1.26484	0	0.376594	0	0.608565	0	0.467258	0	0.973432	0	0.506614	0	-	-	0.668137	0	0.84561	0	0.559747	0	0.706356	0	0.358351	0	0.442145	0	0.730859	0	0.461716	0	1.24948	0	0.643593	0	0.476825	0	0.859439	0	0.707365
	Total Gamma Dose	279.878	290.824	0	280.461	0	229.803	0	274.294	0	298.022	0	254.93	0	281.863	0	234.225	0	269.701	0	255.483	0	-	-	264.587	0	272.857	0	258.073	0	267.388	0	250.923	0	273.786	0	274.113	0	270.469	0	278.51	0	262.331	0	270.571	0	309.122	0	280.069
Stomach Wall	Total Dose	0	0	0	0	0	0	0	0	0	0	0	0	0	0	0	0	0	0	0	0	0	0	0	0	0	0	0	0	0	0	0	0	0	0	0	0	0	0	0	0	0	0	0	-	-	0	0	0
	Total Neutron Dose	0.476825	0.583019	0	0.660277	0	0.470828	0	0.825163	0	1.26484	0	0.376594	0	0.608565	0	0.467258	0	0.973432	0	0.506614	0	0.692273	0	0.668137	0	0.84561	0	0.559747	0	0.706356	0	0.358351	0	0.442145	0	0.730859	0	0.461716	0	1.24948	0	0.643593	0	-	-	0.859439	0	0.707365
	Total Gamma Dose	270.571	290.824	0	280.461	0	229.803	0	274.294	0	298.022	0	254.93	0	281.863	0	234.225	0	269.701	0	255.483	0	279.878	0	264.587	0	272.857	0	258.073	0	267.388	0	250.923	0	273.786	0	274.113	0	270.469	0	278.51	0	262.331	0	-	-	309.122	0	280.069
[truncated: 9 more columns]
