# Supplementary material for: Japanese pediatric and adult atomic bomb survivor dosimetry: potential improvements using the J45 phantom series and modern Monte Carlo transport
Source: Radiat Environ Biophys. 2021 Oct 30;61(1):73–86. doi: 10.1007/s00411-021-00946-2 (PMC8897329; doi:10.1007/s00411-021-00946-2)
Supplement: Supplementary file 1 — Supplementary file1 (ZIP 2974 KB) [file 411_2021_946_MOESM1_ESM.zip › _supplementary/comprehensive surrogacy/Table_15f_Hiroshima_1000m.xlsx]

## Sheet: IO
			Surrogate organs
True organ			BoneSurface		ActiveMarrow		Adrenals		Brain		Breasts		GallBladderWall		HeartWall		Kidney		EyeLens		Liver		Lungs		LymphNodes		Muscle		Oesophagus		OralMucosa		Pancreas		Uterus/Prostate		SalivaryGlands		SmallIntestineWall		Skin		Spleen		StomachWall		Ovaries/Testes		Thymus
Organ	Dose Category	Dose (mGy)	Dose (mGy)	% diff.	Dose (mGy)	% diff.	Dose (mGy)	% diff.	Dose (mGy)	% diff.	Dose (mGy)	% diff.	Dose (mGy)	% diff.	Dose (mGy)	% diff.	Dose (mGy)	% diff.	Dose (mGy)	% diff.	Dose (mGy)	% diff.	Dose (mGy)	% diff.	Dose (mGy)	% diff.	Dose (mGy)	% diff.	Dose (mGy)	% diff.	Dose (mGy)	% diff.	Dose (mGy)	% diff.	Dose (mGy)	% diff.	Dose (mGy)	% diff.	Dose (mGy)	% diff.	Dose (mGy)	% diff.	Dose (mGy)	% diff.	Dose (mGy)	% diff.	Dose (mGy)	% diff.	Dose (mGy)
Breasts	Total Dose	0	0	0	0	0	0	0	0	0	-	-	0	0	0	0	0	0	0	0	0	0	0	0	0	0	0	0	0	0	0	0	0	0	0	0	0	0	0	0	0	0	0	0	0	0	0	0	0
	Total Neutron Dose	158.252	41.3457	0	48.5453	0	22.0429	0	82.2375	0	-	-	26.3392	0	56.9222	0	25.2011	0	190.964	0	41.0143	0	63.5704	0	64.3883	0	82.0566	0	45.0963	0	70.8924	0	24.4588	0	16.768	0	84.9643	0	32.1967	0	152.387	0	39.706	0	41.8189	0	15.1427	0	83.2608
	Total Gamma Dose	4156.36	3892.32	0	3593.41	0	3341.38	0	4045.7	0	-	-	3821.23	0	4236.56	0	3233.02	0	4182.65	0	3907.64	0	4154.45	0	3840.65	0	3638.59	0	3882.26	0	3957.41	0	3546.11	0	3288.44	0	3966.8	0	3742.96	0	3780.41	0	3590.47	0	3829.24	0	3058.4	0	4281.69
Colon	Total Dose	0	0	0	0	0	0	0	0	0	0	0	0	0	0	0	0	0	0	0	0	0	0	0	0	0	0	0	0	0	0	0	0	0	0	0	0	0	0	0	0	0	0	0	0	0	0	0	0
	Total Neutron Dose	48.291	41.3457	0	48.5453	0	22.0429	0	82.2375	0	158.252	0	26.3392	0	56.9222	0	25.2011	0	190.964	0	41.0143	0	63.5704	0	64.3883	0	82.0566	0	45.0963	0	70.8924	0	24.4588	0	16.768	0	84.9643	0	32.1967	0	152.387	0	39.706	0	41.8189	0	15.1427	0	83.2608
	Total Gamma Dose	3931.31	3892.32	0	3593.41	0	3341.38	0	4045.7	0	4156.36	0	3821.23	0	4236.56	0	3233.02	0	4182.65	0	3907.64	0	4154.45	0	3840.65	0	3638.59	0	3882.26	0	3957.41	0	3546.11	0	3288.44	0	3966.8	0	3742.96	0	3780.41	0	3590.47	0	3829.24	0	3058.4	0	4281.69
Liver	Total Dose	0	0	0	0	0	0	0	0	0	0	0	0	0	0	0	0	0	0	0	-	-	0	0	0	0	0	0	0	0	0	0	0	0	0	0	0	0	0	0	0	0	0	0	0	0	0	0	0
	Total Neutron Dose	41.0143	41.3457	0	48.5453	0	22.0429	0	82.2375	0	158.252	0	26.3392	0	56.9222	0	25.2011	0	190.964	0	-	-	63.5704	0	64.3883	0	82.0566	0	45.0963	0	70.8924	0	24.4588	0	16.768	0	84.9643	0	32.1967	0	152.387	0	39.706	0	41.8189	0	15.1427	0	83.2608
	Total Gamma Dose	3907.64	3892.32	0	3593.41	0	3341.38	0	4045.7	0	4156.36	0	3821.23	0	4236.56	0	3233.02	0	4182.65	0	-	-	4154.45	0	3840.65	0	3638.59	0	3882.26	0	3957.41	0	3546.11	0	3288.44	0	3966.8	0	3742.96	0	3780.41	0	3590.47	0	3829.24	0	3058.4	0	4281.69
Lungs	Total Dose	0	0	0	0	0	0	0	0	0	0	0	0	0	0	0	0	0	0	0	0	0	-	-	0	0	0	0	0	0	0	0	0	0	0	0	0	0	0	0	0	0	0	0	0	0	0	0	0
	Total Neutron Dose	63.5704	41.3457	0	48.5453	0	22.0429	0	82.2375	0	158.252	0	26.3392	0	56.9222	0	25.2011	0	190.964	0	41.0143	0	-	-	64.3883	0	82.0566	0	45.0963	0	70.8924	0	24.4588	0	16.768	0	84.9643	0	32.1967	0	152.387	0	39.706	0	41.8189	0	15.1427	0	83.2608
	Total Gamma Dose	4154.45	3892.32	0	3593.41	0	3341.38	0	4045.7	0	4156.36	0	3821.23	0	4236.56	0	3233.02	0	4182.65	0	3907.64	0	-	-	3840.65	0	3638.59	0	3882.26	0	3957.41	0	3546.11	0	3288.44	0	3966.8	0	3742.96	0	3780.41	0	3590.47	0	3829.24	0	3058.4	0	4281.69
Stomach Wall	Total Dose	0	0	0	0	0	0	0	0	0	0	0	0	0	0	0	0	0	0	0	0	0	0	0	0	0	0	0	0	0	0	0	0	0	0	0	0	0	0	0	0	0	0	0	-	-	0	0	0
	Total Neutron Dose	41.8189	41.3457	0	48.5453	0	22.0429	0	82.2375	0	158.252	0	26.3392	0	56.9222	0	25.2011	0	190.964	0	41.0143	0	63.5704	0	64.3883	0	82.0566	0	45.0963	0	70.8924	0	24.4588	0	16.768	0	84.9643	0	32.1967	0	152.387	0	39.706	0	-	-	15.1427	0	83.2608
	Total Gamma Dose	3829.24	3892.32	0	3593.41	0	3341.38	0	4045.7	0	4156.36	0	3821.23	0	4236.56	0	3233.02	0	4182.65	0	3907.64	0	4154.45	0	3840.65	0	3638.59	0	3882.26	0	3957.41	0	3546.11	0	3288.44	0	3966.8	0	3742.96	0	3780.41	0	3590.47	0	-	-	3058.4	0	4281.69
Uterus	Total Dose	0	0	0	0	0	0	0	0	0	0	0	0	0	0	0	0	0	0	0	0	0	0	0	0	0	0	0	0	0	0	0	0	0	-	-	0	0	0	0	0	0	0	0	0	0	0	0	0
	Total Neutron Dose	16.768	41.3457	0	48.5453	0	22.0429	0	82.2375	0	158.252	0	26.3392	0	56.9222	0	25.2011	0	190.964	0	41.0143	0	63.5704	0	64.3883	0	82.0566	0	45.0963	0	70.8924	0	24.4588	0	-	-	84.9643	0	32.1967	0	152.387	0	39.706	0	41.8189	0	15.1427	0	83.2608
	Total Gamma Dose	3288.44	3892.32	0	3593.41	0	3341.38	0	4045.7	0	4156.36	0	3821.23	0	4236.56	0	3233.02	0	4182.65	0	3907.64	0	4154.45	0	3840.65	0	3638.59	0	3882.26	0	3957.41	0	3546.11	0	-	-	3966.8	0	3742.96	0	3780.41	0	3590.47	0	3829.24	0	3058.4	0	4281.69
[truncated: 9 more columns]

## Sheet: Light-9P
			Surrogate organs
True organ			BoneSurface		ActiveMarrow		Adrenals		Brain		Breasts		GallBladderWall		HeartWall		Kidney		EyeLens		Liver		Lungs		LymphNodes		Muscle		Oesophagus		OralMucosa		Pancreas		Uterus/Prostate		SalivaryGlands		SmallIntestineWall		Skin		Spleen		StomachWall		Ovaries/Testes		Thymus
Organ	Dose Category	Dose (mGy)	Dose (mGy)	% diff.	Dose (mGy)	% diff.	Dose (mGy)	% diff.	Dose (mGy)	% diff.	Dose (mGy)	% diff.	Dose (mGy)	% diff.	Dose (mGy)	% diff.	Dose (mGy)	% diff.	Dose (mGy)	% diff.	Dose (mGy)	% diff.	Dose (mGy)	% diff.	Dose (mGy)	% diff.	Dose (mGy)	% diff.	Dose (mGy)	% diff.	Dose (mGy)	% diff.	Dose (mGy)	% diff.	Dose (mGy)	% diff.	Dose (mGy)	% diff.	Dose (mGy)	% diff.	Dose (mGy)	% diff.	Dose (mGy)	% diff.	Dose (mGy)	% diff.	Dose (mGy)	% diff.	Dose (mGy)
Breasts	Total Dose	0	0	0	0	0	0	0	0	0	-	-	0	0	0	0	0	0	0	0	0	0	0	0	0	0	0	0	0	0	0	0	0	0	0	0	0	0	0	0	0	0	0	0	0	0	0	0	0
	Total Neutron Dose	103.325	27.6903	0	33.4417	0	16.5056	0	55.216	0	-	-	23.1383	0	39.281	0	16.1565	0	121.927	0	30.6286	0	43.2453	0	44.2271	0	56.0189	0	32.5027	0	55.0328	0	17.5946	0	12.1446	0	58.7353	0	25.0427	0	98.0414	0	26.9115	0	30.2782	0	12.0633	0	52.3655
	Total Gamma Dose	3560.98	3315.75	0	3094.31	0	2984.89	0	3422.66	0	-	-	3362.35	0	3496.3	0	2840.16	0	3867.16	0	3355.18	0	3562.18	0	3297.34	0	3120.7	0	3299.26	0	3543.62	0	3055.46	0	2787.35	0	3402.54	0	3205.34	0	3219.33	0	3052.72	0	3342.68	0	2885.06	0	3708.82
Colon	Total Dose	0	0	0	0	0	0	0	0	0	0	0	0	0	0	0	0	0	0	0	0	0	0	0	0	0	0	0	0	0	0	0	0	0	0	0	0	0	0	0	0	0	0	0	0	0	0	0	0
	Total Neutron Dose	37.0507	27.6903	0	33.4417	0	16.5056	0	55.216	0	103.325	0	23.1383	0	39.281	0	16.1565	0	121.927	0	30.6286	0	43.2453	0	44.2271	0	56.0189	0	32.5027	0	55.0328	0	17.5946	0	12.1446	0	58.7353	0	25.0427	0	98.0414	0	26.9115	0	30.2782	0	12.0633	0	52.3655
	Total Gamma Dose	3390.44	3315.75	0	3094.31	0	2984.89	0	3422.66	0	3560.98	0	3362.35	0	3496.3	0	2840.16	0	3867.16	0	3355.18	0	3562.18	0	3297.34	0	3120.7	0	3299.26	0	3543.62	0	3055.46	0	2787.35	0	3402.54	0	3205.34	0	3219.33	0	3052.72	0	3342.68	0	2885.06	0	3708.82
Liver	Total Dose	0	0	0	0	0	0	0	0	0	0	0	0	0	0	0	0	0	0	0	-	-	0	0	0	0	0	0	0	0	0	0	0	0	0	0	0	0	0	0	0	0	0	0	0	0	0	0	0
	Total Neutron Dose	30.6286	27.6903	0	33.4417	0	16.5056	0	55.216	0	103.325	0	23.1383	0	39.281	0	16.1565	0	121.927	0	-	-	43.2453	0	44.2271	0	56.0189	0	32.5027	0	55.0328	0	17.5946	0	12.1446	0	58.7353	0	25.0427	0	98.0414	0	26.9115	0	30.2782	0	12.0633	0	52.3655
	Total Gamma Dose	3355.18	3315.75	0	3094.31	0	2984.89	0	3422.66	0	3560.98	0	3362.35	0	3496.3	0	2840.16	0	3867.16	0	-	-	3562.18	0	3297.34	0	3120.7	0	3299.26	0	3543.62	0	3055.46	0	2787.35	0	3402.54	0	3205.34	0	3219.33	0	3052.72	0	3342.68	0	2885.06	0	3708.82
Lungs	Total Dose	0	0	0	0	0	0	0	0	0	0	0	0	0	0	0	0	0	0	0	0	0	-	-	0	0	0	0	0	0	0	0	0	0	0	0	0	0	0	0	0	0	0	0	0	0	0	0	0
	Total Neutron Dose	43.2453	27.6903	0	33.4417	0	16.5056	0	55.216	0	103.325	0	23.1383	0	39.281	0	16.1565	0	121.927	0	30.6286	0	-	-	44.2271	0	56.0189	0	32.5027	0	55.0328	0	17.5946	0	12.1446	0	58.7353	0	25.0427	0	98.0414	0	26.9115	0	30.2782	0	12.0633	0	52.3655
	Total Gamma Dose	3562.18	3315.75	0	3094.31	0	2984.89	0	3422.66	0	3560.98	0	3362.35	0	3496.3	0	2840.16	0	3867.16	0	3355.18	0	-	-	3297.34	0	3120.7	0	3299.26	0	3543.62	0	3055.46	0	2787.35	0	3402.54	0	3205.34	0	3219.33	0	3052.72	0	3342.68	0	2885.06	0	3708.82
Stomach Wall	Total Dose	0	0	0	0	0	0	0	0	0	0	0	0	0	0	0	0	0	0	0	0	0	0	0	0	0	0	0	0	0	0	0	0	0	0	0	0	0	0	0	0	0	0	0	-	-	0	0	0
	Total Neutron Dose	30.2782	27.6903	0	33.4417	0	16.5056	0	55.216	0	103.325	0	23.1383	0	39.281	0	16.1565	0	121.927	0	30.6286	0	43.2453	0	44.2271	0	56.0189	0	32.5027	0	55.0328	0	17.5946	0	12.1446	0	58.7353	0	25.0427	0	98.0414	0	26.9115	0	-	-	12.0633	0	52.3655
	Total Gamma Dose	3342.68	3315.75	0	3094.31	0	2984.89	0	3422.66	0	3560.98	0	3362.35	0	3496.3	0	2840.16	0	3867.16	0	3355.18	0	3562.18	0	3297.34	0	3120.7	0	3299.26	0	3543.62	0	3055.46	0	2787.35	0	3402.54	0	3205.34	0	3219.33	0	3052.72	0	-	-	2885.06	0	3708.82
Uterus	Total Dose	0	0	0	0	0	0	0	0	0	0	0	0	0	0	0	0	0	0	0	0	0	0	0	0	0	0	0	0	0	0	0	0	0	-	-	0	0	0	0	0	0	0	0	0	0	0	0	0
	Total Neutron Dose	12.1446	27.6903	0	33.4417	0	16.5056	0	55.216	0	103.325	0	23.1383	0	39.281	0	16.1565	0	121.927	0	30.6286	0	43.2453	0	44.2271	0	56.0189	0	32.5027	0	55.0328	0	17.5946	0	-	-	58.7353	0	25.0427	0	98.0414	0	26.9115	0	30.2782	0	12.0633	0	52.3655
	Total Gamma Dose	2787.35	3315.75	0	3094.31	0	2984.89	0	3422.66	0	3560.98	0	3362.35	0	3496.3	0	2840.16	0	3867.16	0	3355.18	0	3562.18	0	3297.34	0	3120.7	0	3299.26	0	3543.62	0	3055.46	0	-	-	3402.54	0	3205.34	0	3219.33	0	3052.72	0	3342.68	0	2885.06	0	3708.82
[truncated: 9 more columns]

## Sheet: Heavy-9P
			Surrogate organs
True organ			BoneSurface		ActiveMarrow		Adrenals		Brain		Breasts		GallBladderWall		HeartWall		Kidney		EyeLens		Liver		Lungs		LymphNodes		Muscle		Oesophagus		OralMucosa		Pancreas		Uterus/Prostate		SalivaryGlands		SmallIntestineWall		Skin		Spleen		StomachWall		Ovaries/Testes		Thymus
Organ	Dose Category	Dose (mGy)	Dose (mGy)	% diff.	Dose (mGy)	% diff.	Dose (mGy)	% diff.	Dose (mGy)	% diff.	Dose (mGy)	% diff.	Dose (mGy)	% diff.	Dose (mGy)	% diff.	Dose (mGy)	% diff.	Dose (mGy)	% diff.	Dose (mGy)	% diff.	Dose (mGy)	% diff.	Dose (mGy)	% diff.	Dose (mGy)	% diff.	Dose (mGy)	% diff.	Dose (mGy)	% diff.	Dose (mGy)	% diff.	Dose (mGy)	% diff.	Dose (mGy)	% diff.	Dose (mGy)	% diff.	Dose (mGy)	% diff.	Dose (mGy)	% diff.	Dose (mGy)	% diff.	Dose (mGy)	% diff.	Dose (mGy)
Breasts	Total Dose	0	0	0	0	0	0	0	0	0	-	-	0	0	0	0	0	0	0	0	0	0	0	0	0	0	0	0	0	0	0	0	0	0	0	0	0	0	0	0	0	0	0	0	0	0	0	0	0
	Total Neutron Dose	35.5923	12.0484	0	15.6125	0	7.53578	0	23.9654	0	-	-	6.4317	0	11.5777	0	9.5114	0	50.7426	0	10.4889	0	16.3328	0	18.1	0	24.3303	0	11.4565	0	19.8955	0	6.46324	0	5.81324	0	23.6086	0	7.87419	0	43.835	0	12.7122	0	9.02948	0	5.39426	0	19.8037
	Total Gamma Dose	1414.58	1354.03	0	1254.53	0	1138.94	0	1421.43	0	-	-	1280.6	0	1397.76	0	1146.69	0	1379.24	0	1324.4	0	1421.79	0	1308.38	0	1253.38	0	1338.72	0	1417.09	0	1191.44	0	1104.97	0	1424.16	0	1263.65	0	1304.19	0	1253.95	0	1309.95	0	1101.43	0	1506.64
Colon	Total Dose	0	0	0	0	0	0	0	0	0	0	0	0	0	0	0	0	0	0	0	0	0	0	0	0	0	0	0	0	0	0	0	0	0	0	0	0	0	0	0	0	0	0	0	0	0	0	0	0
	Total Neutron Dose	11.036	12.0484	0	15.6125	0	7.53578	0	23.9654	0	35.5923	0	6.4317	0	11.5777	0	9.5114	0	50.7426	0	10.4889	0	16.3328	0	18.1	0	24.3303	0	11.4565	0	19.8955	0	6.46324	0	5.81324	0	23.6086	0	7.87419	0	43.835	0	12.7122	0	9.02948	0	5.39426	0	19.8037
	Total Gamma Dose	1315.03	1354.03	0	1254.53	0	1138.94	0	1421.43	0	1414.58	0	1280.6	0	1397.76	0	1146.69	0	1379.24	0	1324.4	0	1421.79	0	1308.38	0	1253.38	0	1338.72	0	1417.09	0	1191.44	0	1104.97	0	1424.16	0	1263.65	0	1304.19	0	1253.95	0	1309.95	0	1101.43	0	1506.64
Liver	Total Dose	0	0	0	0	0	0	0	0	0	0	0	0	0	0	0	0	0	0	0	-	-	0	0	0	0	0	0	0	0	0	0	0	0	0	0	0	0	0	0	0	0	0	0	0	0	0	0	0
	Total Neutron Dose	10.4889	12.0484	0	15.6125	0	7.53578	0	23.9654	0	35.5923	0	6.4317	0	11.5777	0	9.5114	0	50.7426	0	-	-	16.3328	0	18.1	0	24.3303	0	11.4565	0	19.8955	0	6.46324	0	5.81324	0	23.6086	0	7.87419	0	43.835	0	12.7122	0	9.02948	0	5.39426	0	19.8037
	Total Gamma Dose	1324.4	1354.03	0	1254.53	0	1138.94	0	1421.43	0	1414.58	0	1280.6	0	1397.76	0	1146.69	0	1379.24	0	-	-	1421.79	0	1308.38	0	1253.38	0	1338.72	0	1417.09	0	1191.44	0	1104.97	0	1424.16	0	1263.65	0	1304.19	0	1253.95	0	1309.95	0	1101.43	0	1506.64
Lungs	Total Dose	0	0	0	0	0	0	0	0	0	0	0	0	0	0	0	0	0	0	0	0	0	-	-	0	0	0	0	0	0	0	0	0	0	0	0	0	0	0	0	0	0	0	0	0	0	0	0	0
	Total Neutron Dose	16.3328	12.0484	0	15.6125	0	7.53578	0	23.9654	0	35.5923	0	6.4317	0	11.5777	0	9.5114	0	50.7426	0	10.4889	0	-	-	18.1	0	24.3303	0	11.4565	0	19.8955	0	6.46324	0	5.81324	0	23.6086	0	7.87419	0	43.835	0	12.7122	0	9.02948	0	5.39426	0	19.8037
	Total Gamma Dose	1421.79	1354.03	0	1254.53	0	1138.94	0	1421.43	0	1414.58	0	1280.6	0	1397.76	0	1146.69	0	1379.24	0	1324.4	0	-	-	1308.38	0	1253.38	0	1338.72	0	1417.09	0	1191.44	0	1104.97	0	1424.16	0	1263.65	0	1304.19	0	1253.95	0	1309.95	0	1101.43	0	1506.64
Stomach Wall	Total Dose	0	0	0	0	0	0	0	0	0	0	0	0	0	0	0	0	0	0	0	0	0	0	0	0	0	0	0	0	0	0	0	0	0	0	0	0	0	0	0	0	0	0	0	-	-	0	0	0
	Total Neutron Dose	9.02948	12.0484	0	15.6125	0	7.53578	0	23.9654	0	35.5923	0	6.4317	0	11.5777	0	9.5114	0	50.7426	0	10.4889	0	16.3328	0	18.1	0	24.3303	0	11.4565	0	19.8955	0	6.46324	0	5.81324	0	23.6086	0	7.87419	0	43.835	0	12.7122	0	-	-	5.39426	0	19.8037
	Total Gamma Dose	1309.95	1354.03	0	1254.53	0	1138.94	0	1421.43	0	1414.58	0	1280.6	0	1397.76	0	1146.69	0	1379.24	0	1324.4	0	1421.79	0	1308.38	0	1253.38	0	1338.72	0	1417.09	0	1191.44	0	1104.97	0	1424.16	0	1263.65	0	1304.19	0	1253.95	0	-	-	1101.43	0	1506.64
Uterus	Total Dose	0	0	0	0	0	0	0	0	0	0	0	0	0	0	0	0	0	0	0	0	0	0	0	0	0	0	0	0	0	0	0	0	0	-	-	0	0	0	0	0	0	0	0	0	0	0	0	0
	Total Neutron Dose	5.81324	12.0484	0	15.6125	0	7.53578	0	23.9654	0	35.5923	0	6.4317	0	11.5777	0	9.5114	0	50.7426	0	10.4889	0	16.3328	0	18.1	0	24.3303	0	11.4565	0	19.8955	0	6.46324	0	-	-	23.6086	0	7.87419	0	43.835	0	12.7122	0	9.02948	0	5.39426	0	19.8037
	Total Gamma Dose	1104.97	1354.03	0	1254.53	0	1138.94	0	1421.43	0	1414.58	0	1280.6	0	1397.76	0	1146.69	0	1379.24	0	1324.4	0	1421.79	0	1308.38	0	1253.38	0	1338.72	0	1417.09	0	1191.44	0	-	-	1424.16	0	1263.65	0	1304.19	0	1253.95	0	1309.95	0	1101.43	0	1506.64
[truncated: 9 more columns]

## Sheet: Light-GLOBE
			Surrogate organs
True organ			BoneSurface		ActiveMarrow		Adrenals		Brain		Breasts		GallBladderWall		HeartWall		Kidney		EyeLens		Liver		Lungs		LymphNodes		Muscle		Oesophagus		OralMucosa		Pancreas		Uterus/Prostate		SalivaryGlands		SmallIntestineWall		Skin		Spleen		StomachWall		Ovaries/Testes		Thymus
Organ	Dose Category	Dose (mGy)	Dose (mGy)	% diff.	Dose (mGy)	% diff.	Dose (mGy)	% diff.	Dose (mGy)	% diff.	Dose (mGy)	% diff.	Dose (mGy)	% diff.	Dose (mGy)	% diff.	Dose (mGy)	% diff.	Dose (mGy)	% diff.	Dose (mGy)	% diff.	Dose (mGy)	% diff.	Dose (mGy)	% diff.	Dose (mGy)	% diff.	Dose (mGy)	% diff.	Dose (mGy)	% diff.	Dose (mGy)	% diff.	Dose (mGy)	% diff.	Dose (mGy)	% diff.	Dose (mGy)	% diff.	Dose (mGy)	% diff.	Dose (mGy)	% diff.	Dose (mGy)	% diff.	Dose (mGy)	% diff.	Dose (mGy)
Breasts	Total Dose	0	0	0	0	0	0	0	0	0	-	-	0	0	0	0	0	0	0	0	0	0	0	0	0	0	0	0	0	0	0	0	0	0	0	0	0	0	0	0	0	0	0	0	0	0	0	0	0
	Total Neutron Dose	148.777	37.8138	0	44.3283	0	20.5833	0	75.5947	0	-	-	28.2176	0	52.9064	0	21.1486	0	167.502	0	39.0878	0	57.5765	0	58.8304	0	74.0438	0	40.6171	0	82.5628	0	22.8858	0	14.5447	0	79.7402	0	29.9277	0	135.718	0	35.4305	0	37.2684	0	15.2478	0	84.4235
	Total Gamma Dose	4099.2	3740	0	3476.26	0	3223.72	0	3845.08	0	-	-	3620.09	0	4005.46	0	3235.07	0	4197.08	0	3772.8	0	4004.65	0	3720.96	0	3532.22	0	3740.13	0	3764.49	0	3454.16	0	3148.69	0	3836.07	0	3684.16	0	3644.84	0	3432.73	0	3796.86	0	3276.88	0	4194.39
Colon	Total Dose	0	0	0	0	0	0	0	0	0	0	0	0	0	0	0	0	0	0	0	0	0	0	0	0	0	0	0	0	0	0	0	0	0	0	0	0	0	0	0	0	0	0	0	0	0	0	0	0
	Total Neutron Dose	44.8737	37.8138	0	44.3283	0	20.5833	0	75.5947	0	148.777	0	28.2176	0	52.9064	0	21.1486	0	167.502	0	39.0878	0	57.5765	0	58.8304	0	74.0438	0	40.6171	0	82.5628	0	22.8858	0	14.5447	0	79.7402	0	29.9277	0	135.718	0	35.4305	0	37.2684	0	15.2478	0	84.4235
	Total Gamma Dose	3892.66	3740	0	3476.26	0	3223.72	0	3845.08	0	4099.2	0	3620.09	0	4005.46	0	3235.07	0	4197.08	0	3772.8	0	4004.65	0	3720.96	0	3532.22	0	3740.13	0	3764.49	0	3454.16	0	3148.69	0	3836.07	0	3684.16	0	3644.84	0	3432.73	0	3796.86	0	3276.88	0	4194.39
Liver	Total Dose	0	0	0	0	0	0	0	0	0	0	0	0	0	0	0	0	0	0	0	-	-	0	0	0	0	0	0	0	0	0	0	0	0	0	0	0	0	0	0	0	0	0	0	0	0	0	0	0
	Total Neutron Dose	39.0878	37.8138	0	44.3283	0	20.5833	0	75.5947	0	148.777	0	28.2176	0	52.9064	0	21.1486	0	167.502	0	-	-	57.5765	0	58.8304	0	74.0438	0	40.6171	0	82.5628	0	22.8858	0	14.5447	0	79.7402	0	29.9277	0	135.718	0	35.4305	0	37.2684	0	15.2478	0	84.4235
	Total Gamma Dose	3772.8	3740	0	3476.26	0	3223.72	0	3845.08	0	4099.2	0	3620.09	0	4005.46	0	3235.07	0	4197.08	0	-	-	4004.65	0	3720.96	0	3532.22	0	3740.13	0	3764.49	0	3454.16	0	3148.69	0	3836.07	0	3684.16	0	3644.84	0	3432.73	0	3796.86	0	3276.88	0	4194.39
Lungs	Total Dose	0	0	0	0	0	0	0	0	0	0	0	0	0	0	0	0	0	0	0	0	0	-	-	0	0	0	0	0	0	0	0	0	0	0	0	0	0	0	0	0	0	0	0	0	0	0	0	0
	Total Neutron Dose	57.5765	37.8138	0	44.3283	0	20.5833	0	75.5947	0	148.777	0	28.2176	0	52.9064	0	21.1486	0	167.502	0	39.0878	0	-	-	58.8304	0	74.0438	0	40.6171	0	82.5628	0	22.8858	0	14.5447	0	79.7402	0	29.9277	0	135.718	0	35.4305	0	37.2684	0	15.2478	0	84.4235
	Total Gamma Dose	4004.65	3740	0	3476.26	0	3223.72	0	3845.08	0	4099.2	0	3620.09	0	4005.46	0	3235.07	0	4197.08	0	3772.8	0	-	-	3720.96	0	3532.22	0	3740.13	0	3764.49	0	3454.16	0	3148.69	0	3836.07	0	3684.16	0	3644.84	0	3432.73	0	3796.86	0	3276.88	0	4194.39
Stomach Wall	Total Dose	0	0	0	0	0	0	0	0	0	0	0	0	0	0	0	0	0	0	0	0	0	0	0	0	0	0	0	0	0	0	0	0	0	0	0	0	0	0	0	0	0	0	0	-	-	0	0	0
	Total Neutron Dose	37.2684	37.8138	0	44.3283	0	20.5833	0	75.5947	0	148.777	0	28.2176	0	52.9064	0	21.1486	0	167.502	0	39.0878	0	57.5765	0	58.8304	0	74.0438	0	40.6171	0	82.5628	0	22.8858	0	14.5447	0	79.7402	0	29.9277	0	135.718	0	35.4305	0	-	-	15.2478	0	84.4235
	Total Gamma Dose	3796.86	3740	0	3476.26	0	3223.72	0	3845.08	0	4099.2	0	3620.09	0	4005.46	0	3235.07	0	4197.08	0	3772.8	0	4004.65	0	3720.96	0	3532.22	0	3740.13	0	3764.49	0	3454.16	0	3148.69	0	3836.07	0	3684.16	0	3644.84	0	3432.73	0	-	-	3276.88	0	4194.39
Uterus	Total Dose	0	0	0	0	0	0	0	0	0	0	0	0	0	0	0	0	0	0	0	0	0	0	0	0	0	0	0	0	0	0	0	0	0	-	-	0	0	0	0	0	0	0	0	0	0	0	0	0
	Total Neutron Dose	14.5447	37.8138	0	44.3283	0	20.5833	0	75.5947	0	148.777	0	28.2176	0	52.9064	0	21.1486	0	167.502	0	39.0878	0	57.5765	0	58.8304	0	74.0438	0	40.6171	0	82.5628	0	22.8858	0	-	-	79.7402	0	29.9277	0	135.718	0	35.4305	0	37.2684	0	15.2478	0	84.4235
	Total Gamma Dose	3148.69	3740	0	3476.26	0	3223.72	0	3845.08	0	4099.2	0	3620.09	0	4005.46	0	3235.07	0	4197.08	0	3772.8	0	4004.65	0	3720.96	0	3532.22	0	3740.13	0	3764.49	0	3454.16	0	-	-	3836.07	0	3684.16	0	3644.84	0	3432.73	0	3796.86	0	3276.88	0	4194.39
[truncated: 9 more columns]

## Sheet: Heavy-GLOBE
			Surrogate organs
True organ			BoneSurface		ActiveMarrow		Adrenals		Brain		Breasts		GallBladderWall		HeartWall		Kidney		EyeLens		Liver		Lungs		LymphNodes		Muscle		Oesophagus		OralMucosa		Pancreas		Uterus/Prostate		SalivaryGlands		SmallIntestineWall		Skin		Spleen		StomachWall		Ovaries/Testes		Thymus
Organ	Dose Category	Dose (mGy)	Dose (mGy)	% diff.	Dose (mGy)	% diff.	Dose (mGy)	% diff.	Dose (mGy)	% diff.	Dose (mGy)	% diff.	Dose (mGy)	% diff.	Dose (mGy)	% diff.	Dose (mGy)	% diff.	Dose (mGy)	% diff.	Dose (mGy)	% diff.	Dose (mGy)	% diff.	Dose (mGy)	% diff.	Dose (mGy)	% diff.	Dose (mGy)	% diff.	Dose (mGy)	% diff.	Dose (mGy)	% diff.	Dose (mGy)	% diff.	Dose (mGy)	% diff.	Dose (mGy)	% diff.	Dose (mGy)	% diff.	Dose (mGy)	% diff.	Dose (mGy)	% diff.	Dose (mGy)	% diff.	Dose (mGy)
Breasts	Total Dose	0	0	0	0	0	0	0	0	0	-	-	0	0	0	0	0	0	0	0	0	0	0	0	0	0	0	0	0	0	0	0	0	0	0	0	0	0	0	0	0	0	0	0	0	0	0	0	0
	Total Neutron Dose	44.4529	15.4757	0	19.2971	0	8.56702	0	34.3591	0	-	-	7.38649	0	16.4681	0	10.6146	0	42.3305	0	11.047	0	19.8357	0	22.1536	0	29.189	0	14.9574	0	23.3929	0	8.03125	0	6.01681	0	29.865	0	9.26015	0	56.2752	0	14.7905	0	10.7841	0	5.29274	0	21.0958
	Total Gamma Dose	1432.21	1371.4	0	1272.8	0	1197.86	0	1442.19	0	-	-	1218.07	0	1419.85	0	1178.75	0	1432.11	0	1299.14	0	1421.73	0	1314.11	0	1259.85	0	1366.61	0	1360.33	0	1210.44	0	1097.91	0	1412.49	0	1251.36	0	1316.82	0	1227.31	0	1294.14	0	1148.86	0	1529.73
Colon	Total Dose	0	0	0	0	0	0	0	0	0	0	0	0	0	0	0	0	0	0	0	0	0	0	0	0	0	0	0	0	0	0	0	0	0	0	0	0	0	0	0	0	0	0	0	0	0	0	0	0
	Total Neutron Dose	13.3491	15.4757	0	19.2971	0	8.56702	0	34.3591	0	44.4529	0	7.38649	0	16.4681	0	10.6146	0	42.3305	0	11.047	0	19.8357	0	22.1536	0	29.189	0	14.9574	0	23.3929	0	8.03125	0	6.01681	0	29.865	0	9.26015	0	56.2752	0	14.7905	0	10.7841	0	5.29274	0	21.0958
	Total Gamma Dose	1305.17	1371.4	0	1272.8	0	1197.86	0	1442.19	0	1432.21	0	1218.07	0	1419.85	0	1178.75	0	1432.11	0	1299.14	0	1421.73	0	1314.11	0	1259.85	0	1366.61	0	1360.33	0	1210.44	0	1097.91	0	1412.49	0	1251.36	0	1316.82	0	1227.31	0	1294.14	0	1148.86	0	1529.73
Liver	Total Dose	0	0	0	0	0	0	0	0	0	0	0	0	0	0	0	0	0	0	0	-	-	0	0	0	0	0	0	0	0	0	0	0	0	0	0	0	0	0	0	0	0	0	0	0	0	0	0	0
	Total Neutron Dose	11.047	15.4757	0	19.2971	0	8.56702	0	34.3591	0	44.4529	0	7.38649	0	16.4681	0	10.6146	0	42.3305	0	-	-	19.8357	0	22.1536	0	29.189	0	14.9574	0	23.3929	0	8.03125	0	6.01681	0	29.865	0	9.26015	0	56.2752	0	14.7905	0	10.7841	0	5.29274	0	21.0958
	Total Gamma Dose	1299.14	1371.4	0	1272.8	0	1197.86	0	1442.19	0	1432.21	0	1218.07	0	1419.85	0	1178.75	0	1432.11	0	-	-	1421.73	0	1314.11	0	1259.85	0	1366.61	0	1360.33	0	1210.44	0	1097.91	0	1412.49	0	1251.36	0	1316.82	0	1227.31	0	1294.14	0	1148.86	0	1529.73
Lungs	Total Dose	0	0	0	0	0	0	0	0	0	0	0	0	0	0	0	0	0	0	0	0	0	-	-	0	0	0	0	0	0	0	0	0	0	0	0	0	0	0	0	0	0	0	0	0	0	0	0	0
	Total Neutron Dose	19.8357	15.4757	0	19.2971	0	8.56702	0	34.3591	0	44.4529	0	7.38649	0	16.4681	0	10.6146	0	42.3305	0	11.047	0	-	-	22.1536	0	29.189	0	14.9574	0	23.3929	0	8.03125	0	6.01681	0	29.865	0	9.26015	0	56.2752	0	14.7905	0	10.7841	0	5.29274	0	21.0958
	Total Gamma Dose	1421.73	1371.4	0	1272.8	0	1197.86	0	1442.19	0	1432.21	0	1218.07	0	1419.85	0	1178.75	0	1432.11	0	1299.14	0	-	-	1314.11	0	1259.85	0	1366.61	0	1360.33	0	1210.44	0	1097.91	0	1412.49	0	1251.36	0	1316.82	0	1227.31	0	1294.14	0	1148.86	0	1529.73
Stomach Wall	Total Dose	0	0	0	0	0	0	0	0	0	0	0	0	0	0	0	0	0	0	0	0	0	0	0	0	0	0	0	0	0	0	0	0	0	0	0	0	0	0	0	0	0	0	0	-	-	0	0	0
	Total Neutron Dose	10.7841	15.4757	0	19.2971	0	8.56702	0	34.3591	0	44.4529	0	7.38649	0	16.4681	0	10.6146	0	42.3305	0	11.047	0	19.8357	0	22.1536	0	29.189	0	14.9574	0	23.3929	0	8.03125	0	6.01681	0	29.865	0	9.26015	0	56.2752	0	14.7905	0	-	-	5.29274	0	21.0958
	Total Gamma Dose	1294.14	1371.4	0	1272.8	0	1197.86	0	1442.19	0	1432.21	0	1218.07	0	1419.85	0	1178.75	0	1432.11	0	1299.14	0	1421.73	0	1314.11	0	1259.85	0	1366.61	0	1360.33	0	1210.44	0	1097.91	0	1412.49	0	1251.36	0	1316.82	0	1227.31	0	-	-	1148.86	0	1529.73
Uterus	Total Dose	0	0	0	0	0	0	0	0	0	0	0	0	0	0	0	0	0	0	0	0	0	0	0	0	0	0	0	0	0	0	0	0	0	-	-	0	0	0	0	0	0	0	0	0	0	0	0	0
	Total Neutron Dose	6.01681	15.4757	0	19.2971	0	8.56702	0	34.3591	0	44.4529	0	7.38649	0	16.4681	0	10.6146	0	42.3305	0	11.047	0	19.8357	0	22.1536	0	29.189	0	14.9574	0	23.3929	0	8.03125	0	-	-	29.865	0	9.26015	0	56.2752	0	14.7905	0	10.7841	0	5.29274	0	21.0958
	Total Gamma Dose	1097.91	1371.4	0	1272.8	0	1197.86	0	1442.19	0	1432.21	0	1218.07	0	1419.85	0	1178.75	0	1432.11	0	1299.14	0	1421.73	0	1314.11	0	1259.85	0	1366.61	0	1360.33	0	1210.44	0	-	-	1412.49	0	1251.36	0	1316.82	0	1227.31	0	1294.14	0	1148.86	0	1529.73
[truncated: 9 more columns]
