# Supplementary material for: Japanese pediatric and adult atomic bomb survivor dosimetry: potential improvements using the J45 phantom series and modern Monte Carlo transport
Source: Radiat Environ Biophys. 2021 Oct 30;61(1):73–86. doi: 10.1007/s00411-021-00946-2 (PMC8897329; doi:10.1007/s00411-021-00946-2)
Supplement: Supplementary file 1 — Supplementary file1 (ZIP 2974 KB) [file 411_2021_946_MOESM1_ESM.zip › _supplementary/comprehensive surrogacy/Table_15f_Hiroshima_1500m.xlsx]

## Sheet: IO
			Surrogate organs
True organ			BoneSurface		ActiveMarrow		Adrenals		Brain		Breasts		GallBladderWall		HeartWall		Kidney		EyeLens		Liver		Lungs		LymphNodes		Muscle		Oesophagus		OralMucosa		Pancreas		Uterus/Prostate		SalivaryGlands		SmallIntestineWall		Skin		Spleen		StomachWall		Ovaries/Testes		Thymus
Organ	Dose Category	Dose (mGy)	Dose (mGy)	% diff.	Dose (mGy)	% diff.	Dose (mGy)	% diff.	Dose (mGy)	% diff.	Dose (mGy)	% diff.	Dose (mGy)	% diff.	Dose (mGy)	% diff.	Dose (mGy)	% diff.	Dose (mGy)	% diff.	Dose (mGy)	% diff.	Dose (mGy)	% diff.	Dose (mGy)	% diff.	Dose (mGy)	% diff.	Dose (mGy)	% diff.	Dose (mGy)	% diff.	Dose (mGy)	% diff.	Dose (mGy)	% diff.	Dose (mGy)	% diff.	Dose (mGy)	% diff.	Dose (mGy)	% diff.	Dose (mGy)	% diff.	Dose (mGy)	% diff.	Dose (mGy)	% diff.	Dose (mGy)
Breasts	Total Dose	0	0	0	0	0	0	0	0	0	-	-	0	0	0	0	0	0	0	0	0	0	0	0	0	0	0	0	0	0	0	0	0	0	0	0	0	0	0	0	0	0	0	0	0	0	0	0	0
	Total Neutron Dose	5.76041	1.69102	0	1.98727	0	1.05401	0	3.29817	0	-	-	1.28801	0	2.36868	0	1.02105	0	7.0699	0	1.80759	0	2.61648	0	2.61148	0	3.17119	0	2.00169	0	3.13638	0	1.13821	0	0.850372	0	3.12122	0	1.5502	0	5.46054	0	1.6584	0	1.79031	0	0.75644	0	3.46575
	Total Gamma Dose	510.125	475.852	0	445.602	0	419.716	0	489.94	0	-	-	461.33	0	506.436	0	418.003	0	547.935	0	485.649	0	510.954	0	478.765	0	457.437	0	485.378	0	499.983	0	444.882	0	415.089	0	498.466	0	476.08	0	468.21	0	458.038	0	485.404	0	410.715	0	556.612
Colon	Total Dose	0	0	0	0	0	0	0	0	0	0	0	0	0	0	0	0	0	0	0	0	0	0	0	0	0	0	0	0	0	0	0	0	0	0	0	0	0	0	0	0	0	0	0	0	0	0	0	0
	Total Neutron Dose	2.18152	1.69102	0	1.98727	0	1.05401	0	3.29817	0	5.76041	0	1.28801	0	2.36868	0	1.02105	0	7.0699	0	1.80759	0	2.61648	0	2.61148	0	3.17119	0	2.00169	0	3.13638	0	1.13821	0	0.850372	0	3.12122	0	1.5502	0	5.46054	0	1.6584	0	1.79031	0	0.75644	0	3.46575
	Total Gamma Dose	493.117	475.852	0	445.602	0	419.716	0	489.94	0	510.125	0	461.33	0	506.436	0	418.003	0	547.935	0	485.649	0	510.954	0	478.765	0	457.437	0	485.378	0	499.983	0	444.882	0	415.089	0	498.466	0	476.08	0	468.21	0	458.038	0	485.404	0	410.715	0	556.612
Liver	Total Dose	0	0	0	0	0	0	0	0	0	0	0	0	0	0	0	0	0	0	0	-	-	0	0	0	0	0	0	0	0	0	0	0	0	0	0	0	0	0	0	0	0	0	0	0	0	0	0	0
	Total Neutron Dose	1.80759	1.69102	0	1.98727	0	1.05401	0	3.29817	0	5.76041	0	1.28801	0	2.36868	0	1.02105	0	7.0699	0	-	-	2.61648	0	2.61148	0	3.17119	0	2.00169	0	3.13638	0	1.13821	0	0.850372	0	3.12122	0	1.5502	0	5.46054	0	1.6584	0	1.79031	0	0.75644	0	3.46575
	Total Gamma Dose	485.649	475.852	0	445.602	0	419.716	0	489.94	0	510.125	0	461.33	0	506.436	0	418.003	0	547.935	0	-	-	510.954	0	478.765	0	457.437	0	485.378	0	499.983	0	444.882	0	415.089	0	498.466	0	476.08	0	468.21	0	458.038	0	485.404	0	410.715	0	556.612
Lungs	Total Dose	0	0	0	0	0	0	0	0	0	0	0	0	0	0	0	0	0	0	0	0	0	-	-	0	0	0	0	0	0	0	0	0	0	0	0	0	0	0	0	0	0	0	0	0	0	0	0	0
	Total Neutron Dose	2.61648	1.69102	0	1.98727	0	1.05401	0	3.29817	0	5.76041	0	1.28801	0	2.36868	0	1.02105	0	7.0699	0	1.80759	0	-	-	2.61148	0	3.17119	0	2.00169	0	3.13638	0	1.13821	0	0.850372	0	3.12122	0	1.5502	0	5.46054	0	1.6584	0	1.79031	0	0.75644	0	3.46575
	Total Gamma Dose	510.954	475.852	0	445.602	0	419.716	0	489.94	0	510.125	0	461.33	0	506.436	0	418.003	0	547.935	0	485.649	0	-	-	478.765	0	457.437	0	485.378	0	499.983	0	444.882	0	415.089	0	498.466	0	476.08	0	468.21	0	458.038	0	485.404	0	410.715	0	556.612
Stomach Wall	Total Dose	0	0	0	0	0	0	0	0	0	0	0	0	0	0	0	0	0	0	0	0	0	0	0	0	0	0	0	0	0	0	0	0	0	0	0	0	0	0	0	0	0	0	0	-	-	0	0	0
	Total Neutron Dose	1.79031	1.69102	0	1.98727	0	1.05401	0	3.29817	0	5.76041	0	1.28801	0	2.36868	0	1.02105	0	7.0699	0	1.80759	0	2.61648	0	2.61148	0	3.17119	0	2.00169	0	3.13638	0	1.13821	0	0.850372	0	3.12122	0	1.5502	0	5.46054	0	1.6584	0	-	-	0.75644	0	3.46575
	Total Gamma Dose	485.404	475.852	0	445.602	0	419.716	0	489.94	0	510.125	0	461.33	0	506.436	0	418.003	0	547.935	0	485.649	0	510.954	0	478.765	0	457.437	0	485.378	0	499.983	0	444.882	0	415.089	0	498.466	0	476.08	0	468.21	0	458.038	0	-	-	410.715	0	556.612
Uterus	Total Dose	0	0	0	0	0	0	0	0	0	0	0	0	0	0	0	0	0	0	0	0	0	0	0	0	0	0	0	0	0	0	0	0	0	-	-	0	0	0	0	0	0	0	0	0	0	0	0	0
	Total Neutron Dose	0.850372	1.69102	0	1.98727	0	1.05401	0	3.29817	0	5.76041	0	1.28801	0	2.36868	0	1.02105	0	7.0699	0	1.80759	0	2.61648	0	2.61148	0	3.17119	0	2.00169	0	3.13638	0	1.13821	0	-	-	3.12122	0	1.5502	0	5.46054	0	1.6584	0	1.79031	0	0.75644	0	3.46575
	Total Gamma Dose	415.089	475.852	0	445.602	0	419.716	0	489.94	0	510.125	0	461.33	0	506.436	0	418.003	0	547.935	0	485.649	0	510.954	0	478.765	0	457.437	0	485.378	0	499.983	0	444.882	0	-	-	498.466	0	476.08	0	468.21	0	458.038	0	485.404	0	410.715	0	556.612
[truncated: 9 more columns]

## Sheet: Light-9P
			Surrogate organs
True organ			BoneSurface		ActiveMarrow		Adrenals		Brain		Breasts		GallBladderWall		HeartWall		Kidney		EyeLens		Liver		Lungs		LymphNodes		Muscle		Oesophagus		OralMucosa		Pancreas		Uterus/Prostate		SalivaryGlands		SmallIntestineWall		Skin		Spleen		StomachWall		Ovaries/Testes		Thymus
Organ	Dose Category	Dose (mGy)	Dose (mGy)	% diff.	Dose (mGy)	% diff.	Dose (mGy)	% diff.	Dose (mGy)	% diff.	Dose (mGy)	% diff.	Dose (mGy)	% diff.	Dose (mGy)	% diff.	Dose (mGy)	% diff.	Dose (mGy)	% diff.	Dose (mGy)	% diff.	Dose (mGy)	% diff.	Dose (mGy)	% diff.	Dose (mGy)	% diff.	Dose (mGy)	% diff.	Dose (mGy)	% diff.	Dose (mGy)	% diff.	Dose (mGy)	% diff.	Dose (mGy)	% diff.	Dose (mGy)	% diff.	Dose (mGy)	% diff.	Dose (mGy)	% diff.	Dose (mGy)	% diff.	Dose (mGy)	% diff.	Dose (mGy)
Breasts	Total Dose	0	0	0	0	0	0	0	0	0	-	-	0	0	0	0	0	0	0	0	0	0	0	0	0	0	0	0	0	0	0	0	0	0	0	0	0	0	0	0	0	0	0	0	0	0	0	0	0
	Total Neutron Dose	4.15586	1.20665	0	1.43956	0	0.840254	0	2.32816	0	-	-	0.980605	0	1.7384	0	0.756111	0	4.35764	0	1.36467	0	1.85463	0	1.89274	0	2.28919	0	1.37927	0	2.40233	0	0.927077	0	0.666607	0	2.48062	0	1.16448	0	3.74622	0	1.20182	0	1.45813	0	0.700863	0	2.44109
	Total Gamma Dose	454.43	422.268	0	397.53	0	391.616	0	430.133	0	-	-	422.532	0	447.069	0	370.093	0	449.729	0	427.689	0	452.99	0	427.285	0	404.985	0	430.059	0	441.108	0	401.313	0	374.507	0	441.39	0	422.419	0	413.786	0	403.298	0	438.348	0	361.085	0	490.887
Colon	Total Dose	0	0	0	0	0	0	0	0	0	0	0	0	0	0	0	0	0	0	0	0	0	0	0	0	0	0	0	0	0	0	0	0	0	0	0	0	0	0	0	0	0	0	0	0	0	0	0	0
	Total Neutron Dose	1.6458	1.20665	0	1.43956	0	0.840254	0	2.32816	0	4.15586	0	0.980605	0	1.7384	0	0.756111	0	4.35764	0	1.36467	0	1.85463	0	1.89274	0	2.28919	0	1.37927	0	2.40233	0	0.927077	0	0.666607	0	2.48062	0	1.16448	0	3.74622	0	1.20182	0	1.45813	0	0.700863	0	2.44109
	Total Gamma Dose	442.295	422.268	0	397.53	0	391.616	0	430.133	0	454.43	0	422.532	0	447.069	0	370.093	0	449.729	0	427.689	0	452.99	0	427.285	0	404.985	0	430.059	0	441.108	0	401.313	0	374.507	0	441.39	0	422.419	0	413.786	0	403.298	0	438.348	0	361.085	0	490.887
Liver	Total Dose	0	0	0	0	0	0	0	0	0	0	0	0	0	0	0	0	0	0	0	-	-	0	0	0	0	0	0	0	0	0	0	0	0	0	0	0	0	0	0	0	0	0	0	0	0	0	0	0
	Total Neutron Dose	1.36467	1.20665	0	1.43956	0	0.840254	0	2.32816	0	4.15586	0	0.980605	0	1.7384	0	0.756111	0	4.35764	0	-	-	1.85463	0	1.89274	0	2.28919	0	1.37927	0	2.40233	0	0.927077	0	0.666607	0	2.48062	0	1.16448	0	3.74622	0	1.20182	0	1.45813	0	0.700863	0	2.44109
	Total Gamma Dose	427.689	422.268	0	397.53	0	391.616	0	430.133	0	454.43	0	422.532	0	447.069	0	370.093	0	449.729	0	-	-	452.99	0	427.285	0	404.985	0	430.059	0	441.108	0	401.313	0	374.507	0	441.39	0	422.419	0	413.786	0	403.298	0	438.348	0	361.085	0	490.887
Lungs	Total Dose	0	0	0	0	0	0	0	0	0	0	0	0	0	0	0	0	0	0	0	0	0	-	-	0	0	0	0	0	0	0	0	0	0	0	0	0	0	0	0	0	0	0	0	0	0	0	0	0
	Total Neutron Dose	1.85463	1.20665	0	1.43956	0	0.840254	0	2.32816	0	4.15586	0	0.980605	0	1.7384	0	0.756111	0	4.35764	0	1.36467	0	-	-	1.89274	0	2.28919	0	1.37927	0	2.40233	0	0.927077	0	0.666607	0	2.48062	0	1.16448	0	3.74622	0	1.20182	0	1.45813	0	0.700863	0	2.44109
	Total Gamma Dose	452.99	422.268	0	397.53	0	391.616	0	430.133	0	454.43	0	422.532	0	447.069	0	370.093	0	449.729	0	427.689	0	-	-	427.285	0	404.985	0	430.059	0	441.108	0	401.313	0	374.507	0	441.39	0	422.419	0	413.786	0	403.298	0	438.348	0	361.085	0	490.887
Stomach Wall	Total Dose	0	0	0	0	0	0	0	0	0	0	0	0	0	0	0	0	0	0	0	0	0	0	0	0	0	0	0	0	0	0	0	0	0	0	0	0	0	0	0	0	0	0	0	-	-	0	0	0
	Total Neutron Dose	1.45813	1.20665	0	1.43956	0	0.840254	0	2.32816	0	4.15586	0	0.980605	0	1.7384	0	0.756111	0	4.35764	0	1.36467	0	1.85463	0	1.89274	0	2.28919	0	1.37927	0	2.40233	0	0.927077	0	0.666607	0	2.48062	0	1.16448	0	3.74622	0	1.20182	0	-	-	0.700863	0	2.44109
	Total Gamma Dose	438.348	422.268	0	397.53	0	391.616	0	430.133	0	454.43	0	422.532	0	447.069	0	370.093	0	449.729	0	427.689	0	452.99	0	427.285	0	404.985	0	430.059	0	441.108	0	401.313	0	374.507	0	441.39	0	422.419	0	413.786	0	403.298	0	-	-	361.085	0	490.887
Uterus	Total Dose	0	0	0	0	0	0	0	0	0	0	0	0	0	0	0	0	0	0	0	0	0	0	0	0	0	0	0	0	0	0	0	0	0	-	-	0	0	0	0	0	0	0	0	0	0	0	0	0
	Total Neutron Dose	0.666607	1.20665	0	1.43956	0	0.840254	0	2.32816	0	4.15586	0	0.980605	0	1.7384	0	0.756111	0	4.35764	0	1.36467	0	1.85463	0	1.89274	0	2.28919	0	1.37927	0	2.40233	0	0.927077	0	-	-	2.48062	0	1.16448	0	3.74622	0	1.20182	0	1.45813	0	0.700863	0	2.44109
	Total Gamma Dose	374.507	422.268	0	397.53	0	391.616	0	430.133	0	454.43	0	422.532	0	447.069	0	370.093	0	449.729	0	427.689	0	452.99	0	427.285	0	404.985	0	430.059	0	441.108	0	401.313	0	-	-	441.39	0	422.419	0	413.786	0	403.298	0	438.348	0	361.085	0	490.887
[truncated: 9 more columns]

## Sheet: Heavy-9P
			Surrogate organs
True organ			BoneSurface		ActiveMarrow		Adrenals		Brain		Breasts		GallBladderWall		HeartWall		Kidney		EyeLens		Liver		Lungs		LymphNodes		Muscle		Oesophagus		OralMucosa		Pancreas		Uterus/Prostate		SalivaryGlands		SmallIntestineWall		Skin		Spleen		StomachWall		Ovaries/Testes		Thymus
Organ	Dose Category	Dose (mGy)	Dose (mGy)	% diff.	Dose (mGy)	% diff.	Dose (mGy)	% diff.	Dose (mGy)	% diff.	Dose (mGy)	% diff.	Dose (mGy)	% diff.	Dose (mGy)	% diff.	Dose (mGy)	% diff.	Dose (mGy)	% diff.	Dose (mGy)	% diff.	Dose (mGy)	% diff.	Dose (mGy)	% diff.	Dose (mGy)	% diff.	Dose (mGy)	% diff.	Dose (mGy)	% diff.	Dose (mGy)	% diff.	Dose (mGy)	% diff.	Dose (mGy)	% diff.	Dose (mGy)	% diff.	Dose (mGy)	% diff.	Dose (mGy)	% diff.	Dose (mGy)	% diff.	Dose (mGy)	% diff.	Dose (mGy)
Breasts	Total Dose	0	0	0	0	0	0	0	0	0	-	-	0	0	0	0	0	0	0	0	0	0	0	0	0	0	0	0	0	0	0	0	0	0	0	0	0	0	0	0	0	0	0	0	0	0	0	0	0
	Total Neutron Dose	1.35512	0.492805	0	0.613458	0	0.349981	0	1.01447	0	-	-	0.332566	0	0.518797	0	0.372157	0	1.89257	0	0.428115	0	0.640646	0	0.705164	0	0.922635	0	0.49368	0	0.817478	0	0.308548	0	0.260445	0	0.93641	0	0.347275	0	1.59967	0	0.506157	0	0.405064	0	0.267288	0	0.649633
	Total Gamma Dose	161.357	152.009	0	141.712	0	138.932	0	158.649	0	-	-	146.826	0	160.697	0	134.166	0	174.48	0	154.864	0	163.533	0	152.199	0	144.759	0	147.44	0	161.68	0	139.901	0	127.349	0	159.455	0	148.522	0	149.811	0	144.417	0	152.224	0	130.085	0	161.475
Colon	Total Dose	0	0	0	0	0	0	0	0	0	0	0	0	0	0	0	0	0	0	0	0	0	0	0	0	0	0	0	0	0	0	0	0	0	0	0	0	0	0	0	0	0	0	0	0	0	0	0	0
	Total Neutron Dose	0.466044	0.492805	0	0.613458	0	0.349981	0	1.01447	0	1.35512	0	0.332566	0	0.518797	0	0.372157	0	1.89257	0	0.428115	0	0.640646	0	0.705164	0	0.922635	0	0.49368	0	0.817478	0	0.308548	0	0.260445	0	0.93641	0	0.347275	0	1.59967	0	0.506157	0	0.405064	0	0.267288	0	0.649633
	Total Gamma Dose	152.885	152.009	0	141.712	0	138.932	0	158.649	0	161.357	0	146.826	0	160.697	0	134.166	0	174.48	0	154.864	0	163.533	0	152.199	0	144.759	0	147.44	0	161.68	0	139.901	0	127.349	0	159.455	0	148.522	0	149.811	0	144.417	0	152.224	0	130.085	0	161.475
Liver	Total Dose	0	0	0	0	0	0	0	0	0	0	0	0	0	0	0	0	0	0	0	-	-	0	0	0	0	0	0	0	0	0	0	0	0	0	0	0	0	0	0	0	0	0	0	0	0	0	0	0
	Total Neutron Dose	0.428115	0.492805	0	0.613458	0	0.349981	0	1.01447	0	1.35512	0	0.332566	0	0.518797	0	0.372157	0	1.89257	0	-	-	0.640646	0	0.705164	0	0.922635	0	0.49368	0	0.817478	0	0.308548	0	0.260445	0	0.93641	0	0.347275	0	1.59967	0	0.506157	0	0.405064	0	0.267288	0	0.649633
	Total Gamma Dose	154.864	152.009	0	141.712	0	138.932	0	158.649	0	161.357	0	146.826	0	160.697	0	134.166	0	174.48	0	-	-	163.533	0	152.199	0	144.759	0	147.44	0	161.68	0	139.901	0	127.349	0	159.455	0	148.522	0	149.811	0	144.417	0	152.224	0	130.085	0	161.475
Lungs	Total Dose	0	0	0	0	0	0	0	0	0	0	0	0	0	0	0	0	0	0	0	0	0	-	-	0	0	0	0	0	0	0	0	0	0	0	0	0	0	0	0	0	0	0	0	0	0	0	0	0
	Total Neutron Dose	0.640646	0.492805	0	0.613458	0	0.349981	0	1.01447	0	1.35512	0	0.332566	0	0.518797	0	0.372157	0	1.89257	0	0.428115	0	-	-	0.705164	0	0.922635	0	0.49368	0	0.817478	0	0.308548	0	0.260445	0	0.93641	0	0.347275	0	1.59967	0	0.506157	0	0.405064	0	0.267288	0	0.649633
	Total Gamma Dose	163.533	152.009	0	141.712	0	138.932	0	158.649	0	161.357	0	146.826	0	160.697	0	134.166	0	174.48	0	154.864	0	-	-	152.199	0	144.759	0	147.44	0	161.68	0	139.901	0	127.349	0	159.455	0	148.522	0	149.811	0	144.417	0	152.224	0	130.085	0	161.475
Stomach Wall	Total Dose	0	0	0	0	0	0	0	0	0	0	0	0	0	0	0	0	0	0	0	0	0	0	0	0	0	0	0	0	0	0	0	0	0	0	0	0	0	0	0	0	0	0	0	-	-	0	0	0
	Total Neutron Dose	0.405064	0.492805	0	0.613458	0	0.349981	0	1.01447	0	1.35512	0	0.332566	0	0.518797	0	0.372157	0	1.89257	0	0.428115	0	0.640646	0	0.705164	0	0.922635	0	0.49368	0	0.817478	0	0.308548	0	0.260445	0	0.93641	0	0.347275	0	1.59967	0	0.506157	0	-	-	0.267288	0	0.649633
	Total Gamma Dose	152.224	152.009	0	141.712	0	138.932	0	158.649	0	161.357	0	146.826	0	160.697	0	134.166	0	174.48	0	154.864	0	163.533	0	152.199	0	144.759	0	147.44	0	161.68	0	139.901	0	127.349	0	159.455	0	148.522	0	149.811	0	144.417	0	-	-	130.085	0	161.475
Uterus	Total Dose	0	0	0	0	0	0	0	0	0	0	0	0	0	0	0	0	0	0	0	0	0	0	0	0	0	0	0	0	0	0	0	0	0	-	-	0	0	0	0	0	0	0	0	0	0	0	0	0
	Total Neutron Dose	0.260445	0.492805	0	0.613458	0	0.349981	0	1.01447	0	1.35512	0	0.332566	0	0.518797	0	0.372157	0	1.89257	0	0.428115	0	0.640646	0	0.705164	0	0.922635	0	0.49368	0	0.817478	0	0.308548	0	-	-	0.93641	0	0.347275	0	1.59967	0	0.506157	0	0.405064	0	0.267288	0	0.649633
	Total Gamma Dose	127.349	152.009	0	141.712	0	138.932	0	158.649	0	161.357	0	146.826	0	160.697	0	134.166	0	174.48	0	154.864	0	163.533	0	152.199	0	144.759	0	147.44	0	161.68	0	139.901	0	-	-	159.455	0	148.522	0	149.811	0	144.417	0	152.224	0	130.085	0	161.475
[truncated: 9 more columns]

## Sheet: Light-GLOBE
			Surrogate organs
True organ			BoneSurface		ActiveMarrow		Adrenals		Brain		Breasts		GallBladderWall		HeartWall		Kidney		EyeLens		Liver		Lungs		LymphNodes		Muscle		Oesophagus		OralMucosa		Pancreas		Uterus/Prostate		SalivaryGlands		SmallIntestineWall		Skin		Spleen		StomachWall		Ovaries/Testes		Thymus
Organ	Dose Category	Dose (mGy)	Dose (mGy)	% diff.	Dose (mGy)	% diff.	Dose (mGy)	% diff.	Dose (mGy)	% diff.	Dose (mGy)	% diff.	Dose (mGy)	% diff.	Dose (mGy)	% diff.	Dose (mGy)	% diff.	Dose (mGy)	% diff.	Dose (mGy)	% diff.	Dose (mGy)	% diff.	Dose (mGy)	% diff.	Dose (mGy)	% diff.	Dose (mGy)	% diff.	Dose (mGy)	% diff.	Dose (mGy)	% diff.	Dose (mGy)	% diff.	Dose (mGy)	% diff.	Dose (mGy)	% diff.	Dose (mGy)	% diff.	Dose (mGy)	% diff.	Dose (mGy)	% diff.	Dose (mGy)	% diff.	Dose (mGy)
Breasts	Total Dose	0	0	0	0	0	0	0	0	0	-	-	0	0	0	0	0	0	0	0	0	0	0	0	0	0	0	0	0	0	0	0	0	0	0	0	0	0	0	0	0	0	0	0	0	0	0	0	0
	Total Neutron Dose	5.33158	1.50484	0	1.7739	0	0.937821	0	2.92597	0	-	-	1.10881	0	2.26118	0	0.861841	0	5.43688	0	1.62713	0	2.34925	0	2.31866	0	2.84089	0	1.72505	0	2.56831	0	1.04952	0	0.65627	0	2.91315	0	1.39628	0	4.85468	0	1.40542	0	1.64777	0	0.696241	0	3.146
	Total Gamma Dose	492.795	445.746	0	417.033	0	395.731	0	458.088	0	-	-	431.314	0	477.415	0	387.141	0	490.928	0	459.701	0	487.051	0	454.348	0	429.894	0	455.672	0	466.292	0	429.13	0	406.715	0	470.322	0	444.551	0	441.212	0	433.324	0	465.189	0	400.502	0	504.178
Colon	Total Dose	0	0	0	0	0	0	0	0	0	0	0	0	0	0	0	0	0	0	0	0	0	0	0	0	0	0	0	0	0	0	0	0	0	0	0	0	0	0	0	0	0	0	0	0	0	0	0	0
	Total Neutron Dose	1.96315	1.50484	0	1.7739	0	0.937821	0	2.92597	0	5.33158	0	1.10881	0	2.26118	0	0.861841	0	5.43688	0	1.62713	0	2.34925	0	2.31866	0	2.84089	0	1.72505	0	2.56831	0	1.04952	0	0.65627	0	2.91315	0	1.39628	0	4.85468	0	1.40542	0	1.64777	0	0.696241	0	3.146
	Total Gamma Dose	469.802	445.746	0	417.033	0	395.731	0	458.088	0	492.795	0	431.314	0	477.415	0	387.141	0	490.928	0	459.701	0	487.051	0	454.348	0	429.894	0	455.672	0	466.292	0	429.13	0	406.715	0	470.322	0	444.551	0	441.212	0	433.324	0	465.189	0	400.502	0	504.178
Liver	Total Dose	0	0	0	0	0	0	0	0	0	0	0	0	0	0	0	0	0	0	0	-	-	0	0	0	0	0	0	0	0	0	0	0	0	0	0	0	0	0	0	0	0	0	0	0	0	0	0	0
	Total Neutron Dose	1.62713	1.50484	0	1.7739	0	0.937821	0	2.92597	0	5.33158	0	1.10881	0	2.26118	0	0.861841	0	5.43688	0	-	-	2.34925	0	2.31866	0	2.84089	0	1.72505	0	2.56831	0	1.04952	0	0.65627	0	2.91315	0	1.39628	0	4.85468	0	1.40542	0	1.64777	0	0.696241	0	3.146
	Total Gamma Dose	459.701	445.746	0	417.033	0	395.731	0	458.088	0	492.795	0	431.314	0	477.415	0	387.141	0	490.928	0	-	-	487.051	0	454.348	0	429.894	0	455.672	0	466.292	0	429.13	0	406.715	0	470.322	0	444.551	0	441.212	0	433.324	0	465.189	0	400.502	0	504.178
Lungs	Total Dose	0	0	0	0	0	0	0	0	0	0	0	0	0	0	0	0	0	0	0	0	0	-	-	0	0	0	0	0	0	0	0	0	0	0	0	0	0	0	0	0	0	0	0	0	0	0	0	0
	Total Neutron Dose	2.34925	1.50484	0	1.7739	0	0.937821	0	2.92597	0	5.33158	0	1.10881	0	2.26118	0	0.861841	0	5.43688	0	1.62713	0	-	-	2.31866	0	2.84089	0	1.72505	0	2.56831	0	1.04952	0	0.65627	0	2.91315	0	1.39628	0	4.85468	0	1.40542	0	1.64777	0	0.696241	0	3.146
	Total Gamma Dose	487.051	445.746	0	417.033	0	395.731	0	458.088	0	492.795	0	431.314	0	477.415	0	387.141	0	490.928	0	459.701	0	-	-	454.348	0	429.894	0	455.672	0	466.292	0	429.13	0	406.715	0	470.322	0	444.551	0	441.212	0	433.324	0	465.189	0	400.502	0	504.178
Stomach Wall	Total Dose	0	0	0	0	0	0	0	0	0	0	0	0	0	0	0	0	0	0	0	0	0	0	0	0	0	0	0	0	0	0	0	0	0	0	0	0	0	0	0	0	0	0	0	-	-	0	0	0
	Total Neutron Dose	1.64777	1.50484	0	1.7739	0	0.937821	0	2.92597	0	5.33158	0	1.10881	0	2.26118	0	0.861841	0	5.43688	0	1.62713	0	2.34925	0	2.31866	0	2.84089	0	1.72505	0	2.56831	0	1.04952	0	0.65627	0	2.91315	0	1.39628	0	4.85468	0	1.40542	0	-	-	0.696241	0	3.146
	Total Gamma Dose	465.189	445.746	0	417.033	0	395.731	0	458.088	0	492.795	0	431.314	0	477.415	0	387.141	0	490.928	0	459.701	0	487.051	0	454.348	0	429.894	0	455.672	0	466.292	0	429.13	0	406.715	0	470.322	0	444.551	0	441.212	0	433.324	0	-	-	400.502	0	504.178
Uterus	Total Dose	0	0	0	0	0	0	0	0	0	0	0	0	0	0	0	0	0	0	0	0	0	0	0	0	0	0	0	0	0	0	0	0	0	-	-	0	0	0	0	0	0	0	0	0	0	0	0	0
	Total Neutron Dose	0.65627	1.50484	0	1.7739	0	0.937821	0	2.92597	0	5.33158	0	1.10881	0	2.26118	0	0.861841	0	5.43688	0	1.62713	0	2.34925	0	2.31866	0	2.84089	0	1.72505	0	2.56831	0	1.04952	0	-	-	2.91315	0	1.39628	0	4.85468	0	1.40542	0	1.64777	0	0.696241	0	3.146
	Total Gamma Dose	406.715	445.746	0	417.033	0	395.731	0	458.088	0	492.795	0	431.314	0	477.415	0	387.141	0	490.928	0	459.701	0	487.051	0	454.348	0	429.894	0	455.672	0	466.292	0	429.13	0	-	-	470.322	0	444.551	0	441.212	0	433.324	0	465.189	0	400.502	0	504.178
[truncated: 9 more columns]

## Sheet: Heavy-GLOBE
			Surrogate organs
True organ			BoneSurface		ActiveMarrow		Adrenals		Brain		Breasts		GallBladderWall		HeartWall		Kidney		EyeLens		Liver		Lungs		LymphNodes		Muscle		Oesophagus		OralMucosa		Pancreas		Uterus/Prostate		SalivaryGlands		SmallIntestineWall		Skin		Spleen		StomachWall		Ovaries/Testes		Thymus
Organ	Dose Category	Dose (mGy)	Dose (mGy)	% diff.	Dose (mGy)	% diff.	Dose (mGy)	% diff.	Dose (mGy)	% diff.	Dose (mGy)	% diff.	Dose (mGy)	% diff.	Dose (mGy)	% diff.	Dose (mGy)	% diff.	Dose (mGy)	% diff.	Dose (mGy)	% diff.	Dose (mGy)	% diff.	Dose (mGy)	% diff.	Dose (mGy)	% diff.	Dose (mGy)	% diff.	Dose (mGy)	% diff.	Dose (mGy)	% diff.	Dose (mGy)	% diff.	Dose (mGy)	% diff.	Dose (mGy)	% diff.	Dose (mGy)	% diff.	Dose (mGy)	% diff.	Dose (mGy)	% diff.	Dose (mGy)	% diff.	Dose (mGy)
Breasts	Total Dose	0	0	0	0	0	0	0	0	0	-	-	0	0	0	0	0	0	0	0	0	0	0	0	0	0	0	0	0	0	0	0	0	0	0	0	0	0	0	0	0	0	0	0	0	0	0	0	0
	Total Neutron Dose	1.84494	0.636307	0	0.769895	0	0.332136	0	1.37054	0	-	-	0.330426	0	0.691607	0	0.406176	0	2.04087	0	0.491306	0	0.833955	0	0.880246	0	1.13286	0	0.623907	0	1.09591	0	0.338413	0	0.281453	0	1.12771	0	0.416201	0	2.05694	0	0.593047	0	0.505983	0	0.267028	0	0.90032
	Total Gamma Dose	165.719	153.954	0	142.921	0	135.078	0	161.213	0	-	-	145.11	0	159.601	0	135.481	0	160.471	0	149.477	0	162.275	0	152.685	0	144.138	0	151.949	0	163.411	0	141.461	0	125.705	0	156.856	0	145.888	0	150.767	0	143.641	0	154.392	0	140.383	0	163.587
Colon	Total Dose	0	0	0	0	0	0	0	0	0	0	0	0	0	0	0	0	0	0	0	0	0	0	0	0	0	0	0	0	0	0	0	0	0	0	0	0	0	0	0	0	0	0	0	0	0	0	0	0
	Total Neutron Dose	0.577101	0.636307	0	0.769895	0	0.332136	0	1.37054	0	1.84494	0	0.330426	0	0.691607	0	0.406176	0	2.04087	0	0.491306	0	0.833955	0	0.880246	0	1.13286	0	0.623907	0	1.09591	0	0.338413	0	0.281453	0	1.12771	0	0.416201	0	2.05694	0	0.593047	0	0.505983	0	0.267028	0	0.90032
	Total Gamma Dose	150.666	153.954	0	142.921	0	135.078	0	161.213	0	165.719	0	145.11	0	159.601	0	135.481	0	160.471	0	149.477	0	162.275	0	152.685	0	144.138	0	151.949	0	163.411	0	141.461	0	125.705	0	156.856	0	145.888	0	150.767	0	143.641	0	154.392	0	140.383	0	163.587
Liver	Total Dose	0	0	0	0	0	0	0	0	0	0	0	0	0	0	0	0	0	0	0	-	-	0	0	0	0	0	0	0	0	0	0	0	0	0	0	0	0	0	0	0	0	0	0	0	0	0	0	0
	Total Neutron Dose	0.491306	0.636307	0	0.769895	0	0.332136	0	1.37054	0	1.84494	0	0.330426	0	0.691607	0	0.406176	0	2.04087	0	-	-	0.833955	0	0.880246	0	1.13286	0	0.623907	0	1.09591	0	0.338413	0	0.281453	0	1.12771	0	0.416201	0	2.05694	0	0.593047	0	0.505983	0	0.267028	0	0.90032
	Total Gamma Dose	149.477	153.954	0	142.921	0	135.078	0	161.213	0	165.719	0	145.11	0	159.601	0	135.481	0	160.471	0	-	-	162.275	0	152.685	0	144.138	0	151.949	0	163.411	0	141.461	0	125.705	0	156.856	0	145.888	0	150.767	0	143.641	0	154.392	0	140.383	0	163.587
Lungs	Total Dose	0	0	0	0	0	0	0	0	0	0	0	0	0	0	0	0	0	0	0	0	0	-	-	0	0	0	0	0	0	0	0	0	0	0	0	0	0	0	0	0	0	0	0	0	0	0	0	0
	Total Neutron Dose	0.833955	0.636307	0	0.769895	0	0.332136	0	1.37054	0	1.84494	0	0.330426	0	0.691607	0	0.406176	0	2.04087	0	0.491306	0	-	-	0.880246	0	1.13286	0	0.623907	0	1.09591	0	0.338413	0	0.281453	0	1.12771	0	0.416201	0	2.05694	0	0.593047	0	0.505983	0	0.267028	0	0.90032
	Total Gamma Dose	162.275	153.954	0	142.921	0	135.078	0	161.213	0	165.719	0	145.11	0	159.601	0	135.481	0	160.471	0	149.477	0	-	-	152.685	0	144.138	0	151.949	0	163.411	0	141.461	0	125.705	0	156.856	0	145.888	0	150.767	0	143.641	0	154.392	0	140.383	0	163.587
Stomach Wall	Total Dose	0	0	0	0	0	0	0	0	0	0	0	0	0	0	0	0	0	0	0	0	0	0	0	0	0	0	0	0	0	0	0	0	0	0	0	0	0	0	0	0	0	0	0	-	-	0	0	0
	Total Neutron Dose	0.505983	0.636307	0	0.769895	0	0.332136	0	1.37054	0	1.84494	0	0.330426	0	0.691607	0	0.406176	0	2.04087	0	0.491306	0	0.833955	0	0.880246	0	1.13286	0	0.623907	0	1.09591	0	0.338413	0	0.281453	0	1.12771	0	0.416201	0	2.05694	0	0.593047	0	-	-	0.267028	0	0.90032
	Total Gamma Dose	154.392	153.954	0	142.921	0	135.078	0	161.213	0	165.719	0	145.11	0	159.601	0	135.481	0	160.471	0	149.477	0	162.275	0	152.685	0	144.138	0	151.949	0	163.411	0	141.461	0	125.705	0	156.856	0	145.888	0	150.767	0	143.641	0	-	-	140.383	0	163.587
Uterus	Total Dose	0	0	0	0	0	0	0	0	0	0	0	0	0	0	0	0	0	0	0	0	0	0	0	0	0	0	0	0	0	0	0	0	0	-	-	0	0	0	0	0	0	0	0	0	0	0	0	0
	Total Neutron Dose	0.281453	0.636307	0	0.769895	0	0.332136	0	1.37054	0	1.84494	0	0.330426	0	0.691607	0	0.406176	0	2.04087	0	0.491306	0	0.833955	0	0.880246	0	1.13286	0	0.623907	0	1.09591	0	0.338413	0	-	-	1.12771	0	0.416201	0	2.05694	0	0.593047	0	0.505983	0	0.267028	0	0.90032
	Total Gamma Dose	125.705	153.954	0	142.921	0	135.078	0	161.213	0	165.719	0	145.11	0	159.601	0	135.481	0	160.471	0	149.477	0	162.275	0	152.685	0	144.138	0	151.949	0	163.411	0	141.461	0	-	-	156.856	0	145.888	0	150.767	0	143.641	0	154.392	0	140.383	0	163.587
[truncated: 9 more columns]
