# Supplementary material for: Japanese pediatric and adult atomic bomb survivor dosimetry: potential improvements using the J45 phantom series and modern Monte Carlo transport
Source: Radiat Environ Biophys. 2021 Oct 30;61(1):73–86. doi: 10.1007/s00411-021-00946-2 (PMC8897329; doi:10.1007/s00411-021-00946-2)
Supplement: Supplementary file 1 — Supplementary file1 (ZIP 2974 KB) [file 411_2021_946_MOESM1_ESM.zip › _supplementary/comprehensive surrogacy/Table_15f_Nagasaki_1000m.xlsx]

## Sheet: IO
			Surrogate organs
True organ			BoneSurface		ActiveMarrow		Adrenals		Brain		Breasts		GallBladderWall		HeartWall		Kidney		EyeLens		Liver		Lungs		LymphNodes		Muscle		Oesophagus		OralMucosa		Pancreas		Uterus/Prostate		SalivaryGlands		SmallIntestineWall		Skin		Spleen		StomachWall		Ovaries/Testes		Thymus
Organ	Dose Category	Dose (mGy)	Dose (mGy)	% diff.	Dose (mGy)	% diff.	Dose (mGy)	% diff.	Dose (mGy)	% diff.	Dose (mGy)	% diff.	Dose (mGy)	% diff.	Dose (mGy)	% diff.	Dose (mGy)	% diff.	Dose (mGy)	% diff.	Dose (mGy)	% diff.	Dose (mGy)	% diff.	Dose (mGy)	% diff.	Dose (mGy)	% diff.	Dose (mGy)	% diff.	Dose (mGy)	% diff.	Dose (mGy)	% diff.	Dose (mGy)	% diff.	Dose (mGy)	% diff.	Dose (mGy)	% diff.	Dose (mGy)	% diff.	Dose (mGy)	% diff.	Dose (mGy)	% diff.	Dose (mGy)	% diff.	Dose (mGy)
Breasts	Total Dose	0	0	0	0	0	0	0	0	0	-	-	0	0	0	0	0	0	0	0	0	0	0	0	0	0	0	0	0	0	0	0	0	0	0	0	0	0	0	0	0	0	0	0	0	0	0	0	0
	Total Neutron Dose	82.4555	24.6339	0	28.9059	0	15.7907	0	47.2366	0	-	-	19.8524	0	35.4533	0	15.3526	0	96.531	0	27.0002	0	37.9564	0	37.4251	0	44.9467	0	30.5222	0	44.8828	0	16.4577	0	12.8995	0	47.7342	0	22.2193	0	76.1947	0	23.5719	0	26.1945	0	13.3342	0	50.4821
	Total Gamma Dose	8386.51	7848	0	7255.83	0	6682.94	0	7956.32	0	-	-	7433.74	0	8198.4	0	6761.05	0	7883.57	0	7880.7	0	8346.38	0	7702.43	0	7365.11	0	7470.47	0	8275.25	0	7283.35	0	6381.92	0	8101.72	0	7639.58	0	7624.71	0	7194.71	0	7879.94	0	6671.45	0	8750.25
Colon	Total Dose	0	0	0	0	0	0	0	0	0	0	0	0	0	0	0	0	0	0	0	0	0	0	0	0	0	0	0	0	0	0	0	0	0	0	0	0	0	0	0	0	0	0	0	0	0	0	0	0
	Total Neutron Dose	31.1325	24.6339	0	28.9059	0	15.7907	0	47.2366	0	82.4555	0	19.8524	0	35.4533	0	15.3526	0	96.531	0	27.0002	0	37.9564	0	37.4251	0	44.9467	0	30.5222	0	44.8828	0	16.4577	0	12.8995	0	47.7342	0	22.2193	0	76.1947	0	23.5719	0	26.1945	0	13.3342	0	50.4821
	Total Gamma Dose	7984.63	7848	0	7255.83	0	6682.94	0	7956.32	0	8386.51	0	7433.74	0	8198.4	0	6761.05	0	7883.57	0	7880.7	0	8346.38	0	7702.43	0	7365.11	0	7470.47	0	8275.25	0	7283.35	0	6381.92	0	8101.72	0	7639.58	0	7624.71	0	7194.71	0	7879.94	0	6671.45	0	8750.25
Liver	Total Dose	0	0	0	0	0	0	0	0	0	0	0	0	0	0	0	0	0	0	0	-	-	0	0	0	0	0	0	0	0	0	0	0	0	0	0	0	0	0	0	0	0	0	0	0	0	0	0	0
	Total Neutron Dose	27.0002	24.6339	0	28.9059	0	15.7907	0	47.2366	0	82.4555	0	19.8524	0	35.4533	0	15.3526	0	96.531	0	-	-	37.9564	0	37.4251	0	44.9467	0	30.5222	0	44.8828	0	16.4577	0	12.8995	0	47.7342	0	22.2193	0	76.1947	0	23.5719	0	26.1945	0	13.3342	0	50.4821
	Total Gamma Dose	7880.7	7848	0	7255.83	0	6682.94	0	7956.32	0	8386.51	0	7433.74	0	8198.4	0	6761.05	0	7883.57	0	-	-	8346.38	0	7702.43	0	7365.11	0	7470.47	0	8275.25	0	7283.35	0	6381.92	0	8101.72	0	7639.58	0	7624.71	0	7194.71	0	7879.94	0	6671.45	0	8750.25
Lungs	Total Dose	0	0	0	0	0	0	0	0	0	0	0	0	0	0	0	0	0	0	0	0	0	-	-	0	0	0	0	0	0	0	0	0	0	0	0	0	0	0	0	0	0	0	0	0	0	0	0	0
	Total Neutron Dose	37.9564	24.6339	0	28.9059	0	15.7907	0	47.2366	0	82.4555	0	19.8524	0	35.4533	0	15.3526	0	96.531	0	27.0002	0	-	-	37.4251	0	44.9467	0	30.5222	0	44.8828	0	16.4577	0	12.8995	0	47.7342	0	22.2193	0	76.1947	0	23.5719	0	26.1945	0	13.3342	0	50.4821
	Total Gamma Dose	8346.38	7848	0	7255.83	0	6682.94	0	7956.32	0	8386.51	0	7433.74	0	8198.4	0	6761.05	0	7883.57	0	7880.7	0	-	-	7702.43	0	7365.11	0	7470.47	0	8275.25	0	7283.35	0	6381.92	0	8101.72	0	7639.58	0	7624.71	0	7194.71	0	7879.94	0	6671.45	0	8750.25
Stomach Wall	Total Dose	0	0	0	0	0	0	0	0	0	0	0	0	0	0	0	0	0	0	0	0	0	0	0	0	0	0	0	0	0	0	0	0	0	0	0	0	0	0	0	0	0	0	0	-	-	0	0	0
	Total Neutron Dose	26.1945	24.6339	0	28.9059	0	15.7907	0	47.2366	0	82.4555	0	19.8524	0	35.4533	0	15.3526	0	96.531	0	27.0002	0	37.9564	0	37.4251	0	44.9467	0	30.5222	0	44.8828	0	16.4577	0	12.8995	0	47.7342	0	22.2193	0	76.1947	0	23.5719	0	-	-	13.3342	0	50.4821
	Total Gamma Dose	7879.94	7848	0	7255.83	0	6682.94	0	7956.32	0	8386.51	0	7433.74	0	8198.4	0	6761.05	0	7883.57	0	7880.7	0	8346.38	0	7702.43	0	7365.11	0	7470.47	0	8275.25	0	7283.35	0	6381.92	0	8101.72	0	7639.58	0	7624.71	0	7194.71	0	-	-	6671.45	0	8750.25
Uterus	Total Dose	0	0	0	0	0	0	0	0	0	0	0	0	0	0	0	0	0	0	0	0	0	0	0	0	0	0	0	0	0	0	0	0	0	-	-	0	0	0	0	0	0	0	0	0	0	0	0	0
	Total Neutron Dose	12.8995	24.6339	0	28.9059	0	15.7907	0	47.2366	0	82.4555	0	19.8524	0	35.4533	0	15.3526	0	96.531	0	27.0002	0	37.9564	0	37.4251	0	44.9467	0	30.5222	0	44.8828	0	16.4577	0	-	-	47.7342	0	22.2193	0	76.1947	0	23.5719	0	26.1945	0	13.3342	0	50.4821
	Total Gamma Dose	6381.92	7848	0	7255.83	0	6682.94	0	7956.32	0	8386.51	0	7433.74	0	8198.4	0	6761.05	0	7883.57	0	7880.7	0	8346.38	0	7702.43	0	7365.11	0	7470.47	0	8275.25	0	7283.35	0	-	-	8101.72	0	7639.58	0	7624.71	0	7194.71	0	7879.94	0	6671.45	0	8750.25
[truncated: 9 more columns]

## Sheet: Light-9P
			Surrogate organs
True organ			BoneSurface		ActiveMarrow		Adrenals		Brain		Breasts		GallBladderWall		HeartWall		Kidney		EyeLens		Liver		Lungs		LymphNodes		Muscle		Oesophagus		OralMucosa		Pancreas		Uterus/Prostate		SalivaryGlands		SmallIntestineWall		Skin		Spleen		StomachWall		Ovaries/Testes		Thymus
Organ	Dose Category	Dose (mGy)	Dose (mGy)	% diff.	Dose (mGy)	% diff.	Dose (mGy)	% diff.	Dose (mGy)	% diff.	Dose (mGy)	% diff.	Dose (mGy)	% diff.	Dose (mGy)	% diff.	Dose (mGy)	% diff.	Dose (mGy)	% diff.	Dose (mGy)	% diff.	Dose (mGy)	% diff.	Dose (mGy)	% diff.	Dose (mGy)	% diff.	Dose (mGy)	% diff.	Dose (mGy)	% diff.	Dose (mGy)	% diff.	Dose (mGy)	% diff.	Dose (mGy)	% diff.	Dose (mGy)	% diff.	Dose (mGy)	% diff.	Dose (mGy)	% diff.	Dose (mGy)	% diff.	Dose (mGy)	% diff.	Dose (mGy)
Breasts	Total Dose	0	0	0	0	0	0	0	0	0	-	-	0	0	0	0	0	0	0	0	0	0	0	0	0	0	0	0	0	0	0	0	0	0	0	0	0	0	0	0	0	0	0	0	0	0	0	0	0
	Total Neutron Dose	58.7444	17.3586	0	20.7771	0	12.86	0	32.7322	0	-	-	17.1366	0	26.1262	0	11.1004	0	70.2364	0	20.621	0	27.3779	0	27.0881	0	32.7637	0	21.5969	0	30.3496	0	12.7498	0	9.38578	0	34.9748	0	17.2021	0	52.6035	0	17.4217	0	20.0498	0	9.52937	0	36.3303
	Total Gamma Dose	7370.26	6805.89	0	6330.72	0	6067.87	0	6847.62	0	-	-	6662.89	0	7234.49	0	5820.35	0	8089.82	0	6902.38	0	7322.97	0	6901.08	0	6447.91	0	6688.42	0	7052.07	0	6267.02	0	5887.76	0	7136.82	0	6699.14	0	6608.11	0	6352.18	0	6963.53	0	5987.38	0	7707
Colon	Total Dose	0	0	0	0	0	0	0	0	0	0	0	0	0	0	0	0	0	0	0	0	0	0	0	0	0	0	0	0	0	0	0	0	0	0	0	0	0	0	0	0	0	0	0	0	0	0	0	0
	Total Neutron Dose	23.4912	17.3586	0	20.7771	0	12.86	0	32.7322	0	58.7444	0	17.1366	0	26.1262	0	11.1004	0	70.2364	0	20.621	0	27.3779	0	27.0881	0	32.7637	0	21.5969	0	30.3496	0	12.7498	0	9.38578	0	34.9748	0	17.2021	0	52.6035	0	17.4217	0	20.0498	0	9.52937	0	36.3303
	Total Gamma Dose	6993.23	6805.89	0	6330.72	0	6067.87	0	6847.62	0	7370.26	0	6662.89	0	7234.49	0	5820.35	0	8089.82	0	6902.38	0	7322.97	0	6901.08	0	6447.91	0	6688.42	0	7052.07	0	6267.02	0	5887.76	0	7136.82	0	6699.14	0	6608.11	0	6352.18	0	6963.53	0	5987.38	0	7707
Liver	Total Dose	0	0	0	0	0	0	0	0	0	0	0	0	0	0	0	0	0	0	0	-	-	0	0	0	0	0	0	0	0	0	0	0	0	0	0	0	0	0	0	0	0	0	0	0	0	0	0	0
	Total Neutron Dose	20.621	17.3586	0	20.7771	0	12.86	0	32.7322	0	58.7444	0	17.1366	0	26.1262	0	11.1004	0	70.2364	0	-	-	27.3779	0	27.0881	0	32.7637	0	21.5969	0	30.3496	0	12.7498	0	9.38578	0	34.9748	0	17.2021	0	52.6035	0	17.4217	0	20.0498	0	9.52937	0	36.3303
	Total Gamma Dose	6902.38	6805.89	0	6330.72	0	6067.87	0	6847.62	0	7370.26	0	6662.89	0	7234.49	0	5820.35	0	8089.82	0	-	-	7322.97	0	6901.08	0	6447.91	0	6688.42	0	7052.07	0	6267.02	0	5887.76	0	7136.82	0	6699.14	0	6608.11	0	6352.18	0	6963.53	0	5987.38	0	7707
Lungs	Total Dose	0	0	0	0	0	0	0	0	0	0	0	0	0	0	0	0	0	0	0	0	0	-	-	0	0	0	0	0	0	0	0	0	0	0	0	0	0	0	0	0	0	0	0	0	0	0	0	0
	Total Neutron Dose	27.3779	17.3586	0	20.7771	0	12.86	0	32.7322	0	58.7444	0	17.1366	0	26.1262	0	11.1004	0	70.2364	0	20.621	0	-	-	27.0881	0	32.7637	0	21.5969	0	30.3496	0	12.7498	0	9.38578	0	34.9748	0	17.2021	0	52.6035	0	17.4217	0	20.0498	0	9.52937	0	36.3303
	Total Gamma Dose	7322.97	6805.89	0	6330.72	0	6067.87	0	6847.62	0	7370.26	0	6662.89	0	7234.49	0	5820.35	0	8089.82	0	6902.38	0	-	-	6901.08	0	6447.91	0	6688.42	0	7052.07	0	6267.02	0	5887.76	0	7136.82	0	6699.14	0	6608.11	0	6352.18	0	6963.53	0	5987.38	0	7707
Stomach Wall	Total Dose	0	0	0	0	0	0	0	0	0	0	0	0	0	0	0	0	0	0	0	0	0	0	0	0	0	0	0	0	0	0	0	0	0	0	0	0	0	0	0	0	0	0	0	-	-	0	0	0
	Total Neutron Dose	20.0498	17.3586	0	20.7771	0	12.86	0	32.7322	0	58.7444	0	17.1366	0	26.1262	0	11.1004	0	70.2364	0	20.621	0	27.3779	0	27.0881	0	32.7637	0	21.5969	0	30.3496	0	12.7498	0	9.38578	0	34.9748	0	17.2021	0	52.6035	0	17.4217	0	-	-	9.52937	0	36.3303
	Total Gamma Dose	6963.53	6805.89	0	6330.72	0	6067.87	0	6847.62	0	7370.26	0	6662.89	0	7234.49	0	5820.35	0	8089.82	0	6902.38	0	7322.97	0	6901.08	0	6447.91	0	6688.42	0	7052.07	0	6267.02	0	5887.76	0	7136.82	0	6699.14	0	6608.11	0	6352.18	0	-	-	5987.38	0	7707
Uterus	Total Dose	0	0	0	0	0	0	0	0	0	0	0	0	0	0	0	0	0	0	0	0	0	0	0	0	0	0	0	0	0	0	0	0	0	-	-	0	0	0	0	0	0	0	0	0	0	0	0	0
	Total Neutron Dose	9.38578	17.3586	0	20.7771	0	12.86	0	32.7322	0	58.7444	0	17.1366	0	26.1262	0	11.1004	0	70.2364	0	20.621	0	27.3779	0	27.0881	0	32.7637	0	21.5969	0	30.3496	0	12.7498	0	-	-	34.9748	0	17.2021	0	52.6035	0	17.4217	0	20.0498	0	9.52937	0	36.3303
	Total Gamma Dose	5887.76	6805.89	0	6330.72	0	6067.87	0	6847.62	0	7370.26	0	6662.89	0	7234.49	0	5820.35	0	8089.82	0	6902.38	0	7322.97	0	6901.08	0	6447.91	0	6688.42	0	7052.07	0	6267.02	0	-	-	7136.82	0	6699.14	0	6608.11	0	6352.18	0	6963.53	0	5987.38	0	7707
[truncated: 9 more columns]

## Sheet: Heavy-9P
			Surrogate organs
True organ			BoneSurface		ActiveMarrow		Adrenals		Brain		Breasts		GallBladderWall		HeartWall		Kidney		EyeLens		Liver		Lungs		LymphNodes		Muscle		Oesophagus		OralMucosa		Pancreas		Uterus/Prostate		SalivaryGlands		SmallIntestineWall		Skin		Spleen		StomachWall		Ovaries/Testes		Thymus
Organ	Dose Category	Dose (mGy)	Dose (mGy)	% diff.	Dose (mGy)	% diff.	Dose (mGy)	% diff.	Dose (mGy)	% diff.	Dose (mGy)	% diff.	Dose (mGy)	% diff.	Dose (mGy)	% diff.	Dose (mGy)	% diff.	Dose (mGy)	% diff.	Dose (mGy)	% diff.	Dose (mGy)	% diff.	Dose (mGy)	% diff.	Dose (mGy)	% diff.	Dose (mGy)	% diff.	Dose (mGy)	% diff.	Dose (mGy)	% diff.	Dose (mGy)	% diff.	Dose (mGy)	% diff.	Dose (mGy)	% diff.	Dose (mGy)	% diff.	Dose (mGy)	% diff.	Dose (mGy)	% diff.	Dose (mGy)	% diff.	Dose (mGy)
Breasts	Total Dose	0	0	0	0	0	0	0	0	0	-	-	0	0	0	0	0	0	0	0	0	0	0	0	0	0	0	0	0	0	0	0	0	0	0	0	0	0	0	0	0	0	0	0	0	0	0	0	0
	Total Neutron Dose	19.1588	7.26168	0	8.95727	0	4.56452	0	14.7677	0	-	-	4.33321	0	8.27569	0	5.73595	0	26.4967	0	6.28251	0	9.69792	0	10.3752	0	13.2052	0	7.67871	0	13.0085	0	4.2386	0	3.73211	0	13.0764	0	5.29326	0	22.5198	0	7.37896	0	6.01925	0	4.0601	0	11.3535
	Total Gamma Dose	2636.59	2458	0	2274.93	0	2107.85	0	2572.94	0	-	-	2350.81	0	2521.99	0	2135.29	0	2180.09	0	2432.87	0	2585.26	0	2407.78	0	2293.64	0	2399.14	0	2539.14	0	2215.85	0	1935.65	0	2621.1	0	2317.37	0	2393.33	0	2245.59	0	2430.35	0	2068.5	0	2616.42
Colon	Total Dose	0	0	0	0	0	0	0	0	0	0	0	0	0	0	0	0	0	0	0	0	0	0	0	0	0	0	0	0	0	0	0	0	0	0	0	0	0	0	0	0	0	0	0	0	0	0	0	0
	Total Neutron Dose	7.0112	7.26168	0	8.95727	0	4.56452	0	14.7677	0	19.1588	0	4.33321	0	8.27569	0	5.73595	0	26.4967	0	6.28251	0	9.69792	0	10.3752	0	13.2052	0	7.67871	0	13.0085	0	4.2386	0	3.73211	0	13.0764	0	5.29326	0	22.5198	0	7.37896	0	6.01925	0	4.0601	0	11.3535
	Total Gamma Dose	2430.35	2458	0	2274.93	0	2107.85	0	2572.94	0	2636.59	0	2350.81	0	2521.99	0	2135.29	0	2180.09	0	2432.87	0	2585.26	0	2407.78	0	2293.64	0	2399.14	0	2539.14	0	2215.85	0	1935.65	0	2621.1	0	2317.37	0	2393.33	0	2245.59	0	2430.35	0	2068.5	0	2616.42
Liver	Total Dose	0	0	0	0	0	0	0	0	0	0	0	0	0	0	0	0	0	0	0	-	-	0	0	0	0	0	0	0	0	0	0	0	0	0	0	0	0	0	0	0	0	0	0	0	0	0	0	0
	Total Neutron Dose	6.28251	7.26168	0	8.95727	0	4.56452	0	14.7677	0	19.1588	0	4.33321	0	8.27569	0	5.73595	0	26.4967	0	-	-	9.69792	0	10.3752	0	13.2052	0	7.67871	0	13.0085	0	4.2386	0	3.73211	0	13.0764	0	5.29326	0	22.5198	0	7.37896	0	6.01925	0	4.0601	0	11.3535
	Total Gamma Dose	2432.87	2458	0	2274.93	0	2107.85	0	2572.94	0	2636.59	0	2350.81	0	2521.99	0	2135.29	0	2180.09	0	-	-	2585.26	0	2407.78	0	2293.64	0	2399.14	0	2539.14	0	2215.85	0	1935.65	0	2621.1	0	2317.37	0	2393.33	0	2245.59	0	2430.35	0	2068.5	0	2616.42
Lungs	Total Dose	0	0	0	0	0	0	0	0	0	0	0	0	0	0	0	0	0	0	0	0	0	-	-	0	0	0	0	0	0	0	0	0	0	0	0	0	0	0	0	0	0	0	0	0	0	0	0	0
	Total Neutron Dose	9.69792	7.26168	0	8.95727	0	4.56452	0	14.7677	0	19.1588	0	4.33321	0	8.27569	0	5.73595	0	26.4967	0	6.28251	0	-	-	10.3752	0	13.2052	0	7.67871	0	13.0085	0	4.2386	0	3.73211	0	13.0764	0	5.29326	0	22.5198	0	7.37896	0	6.01925	0	4.0601	0	11.3535
	Total Gamma Dose	2585.26	2458	0	2274.93	0	2107.85	0	2572.94	0	2636.59	0	2350.81	0	2521.99	0	2135.29	0	2180.09	0	2432.87	0	-	-	2407.78	0	2293.64	0	2399.14	0	2539.14	0	2215.85	0	1935.65	0	2621.1	0	2317.37	0	2393.33	0	2245.59	0	2430.35	0	2068.5	0	2616.42
Stomach Wall	Total Dose	0	0	0	0	0	0	0	0	0	0	0	0	0	0	0	0	0	0	0	0	0	0	0	0	0	0	0	0	0	0	0	0	0	0	0	0	0	0	0	0	0	0	0	-	-	0	0	0
	Total Neutron Dose	6.01925	7.26168	0	8.95727	0	4.56452	0	14.7677	0	19.1588	0	4.33321	0	8.27569	0	5.73595	0	26.4967	0	6.28251	0	9.69792	0	10.3752	0	13.2052	0	7.67871	0	13.0085	0	4.2386	0	3.73211	0	13.0764	0	5.29326	0	22.5198	0	7.37896	0	-	-	4.0601	0	11.3535
	Total Gamma Dose	2430.35	2458	0	2274.93	0	2107.85	0	2572.94	0	2636.59	0	2350.81	0	2521.99	0	2135.29	0	2180.09	0	2432.87	0	2585.26	0	2407.78	0	2293.64	0	2399.14	0	2539.14	0	2215.85	0	1935.65	0	2621.1	0	2317.37	0	2393.33	0	2245.59	0	-	-	2068.5	0	2616.42
Uterus	Total Dose	0	0	0	0	0	0	0	0	0	0	0	0	0	0	0	0	0	0	0	0	0	0	0	0	0	0	0	0	0	0	0	0	0	-	-	0	0	0	0	0	0	0	0	0	0	0	0	0
	Total Neutron Dose	3.73211	7.26168	0	8.95727	0	4.56452	0	14.7677	0	19.1588	0	4.33321	0	8.27569	0	5.73595	0	26.4967	0	6.28251	0	9.69792	0	10.3752	0	13.2052	0	7.67871	0	13.0085	0	4.2386	0	-	-	13.0764	0	5.29326	0	22.5198	0	7.37896	0	6.01925	0	4.0601	0	11.3535
	Total Gamma Dose	1935.65	2458	0	2274.93	0	2107.85	0	2572.94	0	2636.59	0	2350.81	0	2521.99	0	2135.29	0	2180.09	0	2432.87	0	2585.26	0	2407.78	0	2293.64	0	2399.14	0	2539.14	0	2215.85	0	-	-	2621.1	0	2317.37	0	2393.33	0	2245.59	0	2430.35	0	2068.5	0	2616.42
[truncated: 9 more columns]

## Sheet: Light-GLOBE
			Surrogate organs
True organ			BoneSurface		ActiveMarrow		Adrenals		Brain		Breasts		GallBladderWall		HeartWall		Kidney		EyeLens		Liver		Lungs		LymphNodes		Muscle		Oesophagus		OralMucosa		Pancreas		Uterus/Prostate		SalivaryGlands		SmallIntestineWall		Skin		Spleen		StomachWall		Ovaries/Testes		Thymus
Organ	Dose Category	Dose (mGy)	Dose (mGy)	% diff.	Dose (mGy)	% diff.	Dose (mGy)	% diff.	Dose (mGy)	% diff.	Dose (mGy)	% diff.	Dose (mGy)	% diff.	Dose (mGy)	% diff.	Dose (mGy)	% diff.	Dose (mGy)	% diff.	Dose (mGy)	% diff.	Dose (mGy)	% diff.	Dose (mGy)	% diff.	Dose (mGy)	% diff.	Dose (mGy)	% diff.	Dose (mGy)	% diff.	Dose (mGy)	% diff.	Dose (mGy)	% diff.	Dose (mGy)	% diff.	Dose (mGy)	% diff.	Dose (mGy)	% diff.	Dose (mGy)	% diff.	Dose (mGy)	% diff.	Dose (mGy)	% diff.	Dose (mGy)
Breasts	Total Dose	0	0	0	0	0	0	0	0	0	-	-	0	0	0	0	0	0	0	0	0	0	0	0	0	0	0	0	0	0	0	0	0	0	0	0	0	0	0	0	0	0	0	0	0	0	0	0	0
	Total Neutron Dose	72.4603	21.7289	0	25.5609	0	13.3337	0	43.3039	0	-	-	18.3787	0	31.4698	0	13.3146	0	95.3897	0	23.8866	0	33.5482	0	32.7167	0	39.7643	0	27.6399	0	39.6431	0	14.8091	0	10.6947	0	41.0406	0	20.0776	0	66.7405	0	20.1192	0	23.6582	0	11.4187	0	43.3384
	Total Gamma Dose	8254.55	7436.89	0	6933.23	0	6390.62	0	7567.95	0	-	-	6996.31	0	7909.26	0	6345.1	0	9033.52	0	7562.34	0	7981.85	0	7369.08	0	7077.98	0	7442.24	0	7882.28	0	6865.82	0	6513.83	0	7818.06	0	7350.74	0	7304.19	0	6965.53	0	7679.63	0	6403.03	0	8275.96
Colon	Total Dose	0	0	0	0	0	0	0	0	0	0	0	0	0	0	0	0	0	0	0	0	0	0	0	0	0	0	0	0	0	0	0	0	0	0	0	0	0	0	0	0	0	0	0	0	0	0	0	0
	Total Neutron Dose	27.9876	21.7289	0	25.5609	0	13.3337	0	43.3039	0	72.4603	0	18.3787	0	31.4698	0	13.3146	0	95.3897	0	23.8866	0	33.5482	0	32.7167	0	39.7643	0	27.6399	0	39.6431	0	14.8091	0	10.6947	0	41.0406	0	20.0776	0	66.7405	0	20.1192	0	23.6582	0	11.4187	0	43.3384
	Total Gamma Dose	7697.46	7436.89	0	6933.23	0	6390.62	0	7567.95	0	8254.55	0	6996.31	0	7909.26	0	6345.1	0	9033.52	0	7562.34	0	7981.85	0	7369.08	0	7077.98	0	7442.24	0	7882.28	0	6865.82	0	6513.83	0	7818.06	0	7350.74	0	7304.19	0	6965.53	0	7679.63	0	6403.03	0	8275.96
Liver	Total Dose	0	0	0	0	0	0	0	0	0	0	0	0	0	0	0	0	0	0	0	-	-	0	0	0	0	0	0	0	0	0	0	0	0	0	0	0	0	0	0	0	0	0	0	0	0	0	0	0
	Total Neutron Dose	23.8866	21.7289	0	25.5609	0	13.3337	0	43.3039	0	72.4603	0	18.3787	0	31.4698	0	13.3146	0	95.3897	0	-	-	33.5482	0	32.7167	0	39.7643	0	27.6399	0	39.6431	0	14.8091	0	10.6947	0	41.0406	0	20.0776	0	66.7405	0	20.1192	0	23.6582	0	11.4187	0	43.3384
	Total Gamma Dose	7562.34	7436.89	0	6933.23	0	6390.62	0	7567.95	0	8254.55	0	6996.31	0	7909.26	0	6345.1	0	9033.52	0	-	-	7981.85	0	7369.08	0	7077.98	0	7442.24	0	7882.28	0	6865.82	0	6513.83	0	7818.06	0	7350.74	0	7304.19	0	6965.53	0	7679.63	0	6403.03	0	8275.96
Lungs	Total Dose	0	0	0	0	0	0	0	0	0	0	0	0	0	0	0	0	0	0	0	0	0	-	-	0	0	0	0	0	0	0	0	0	0	0	0	0	0	0	0	0	0	0	0	0	0	0	0	0
	Total Neutron Dose	33.5482	21.7289	0	25.5609	0	13.3337	0	43.3039	0	72.4603	0	18.3787	0	31.4698	0	13.3146	0	95.3897	0	23.8866	0	-	-	32.7167	0	39.7643	0	27.6399	0	39.6431	0	14.8091	0	10.6947	0	41.0406	0	20.0776	0	66.7405	0	20.1192	0	23.6582	0	11.4187	0	43.3384
	Total Gamma Dose	7981.85	7436.89	0	6933.23	0	6390.62	0	7567.95	0	8254.55	0	6996.31	0	7909.26	0	6345.1	0	9033.52	0	7562.34	0	-	-	7369.08	0	7077.98	0	7442.24	0	7882.28	0	6865.82	0	6513.83	0	7818.06	0	7350.74	0	7304.19	0	6965.53	0	7679.63	0	6403.03	0	8275.96
Stomach Wall	Total Dose	0	0	0	0	0	0	0	0	0	0	0	0	0	0	0	0	0	0	0	0	0	0	0	0	0	0	0	0	0	0	0	0	0	0	0	0	0	0	0	0	0	0	0	-	-	0	0	0
	Total Neutron Dose	23.6582	21.7289	0	25.5609	0	13.3337	0	43.3039	0	72.4603	0	18.3787	0	31.4698	0	13.3146	0	95.3897	0	23.8866	0	33.5482	0	32.7167	0	39.7643	0	27.6399	0	39.6431	0	14.8091	0	10.6947	0	41.0406	0	20.0776	0	66.7405	0	20.1192	0	-	-	11.4187	0	43.3384
	Total Gamma Dose	7679.63	7436.89	0	6933.23	0	6390.62	0	7567.95	0	8254.55	0	6996.31	0	7909.26	0	6345.1	0	9033.52	0	7562.34	0	7981.85	0	7369.08	0	7077.98	0	7442.24	0	7882.28	0	6865.82	0	6513.83	0	7818.06	0	7350.74	0	7304.19	0	6965.53	0	-	-	6403.03	0	8275.96
Uterus	Total Dose	0	0	0	0	0	0	0	0	0	0	0	0	0	0	0	0	0	0	0	0	0	0	0	0	0	0	0	0	0	0	0	0	0	-	-	0	0	0	0	0	0	0	0	0	0	0	0	0
	Total Neutron Dose	10.6947	21.7289	0	25.5609	0	13.3337	0	43.3039	0	72.4603	0	18.3787	0	31.4698	0	13.3146	0	95.3897	0	23.8866	0	33.5482	0	32.7167	0	39.7643	0	27.6399	0	39.6431	0	14.8091	0	-	-	41.0406	0	20.0776	0	66.7405	0	20.1192	0	23.6582	0	11.4187	0	43.3384
	Total Gamma Dose	6513.83	7436.89	0	6933.23	0	6390.62	0	7567.95	0	8254.55	0	6996.31	0	7909.26	0	6345.1	0	9033.52	0	7562.34	0	7981.85	0	7369.08	0	7077.98	0	7442.24	0	7882.28	0	6865.82	0	-	-	7818.06	0	7350.74	0	7304.19	0	6965.53	0	7679.63	0	6403.03	0	8275.96
[truncated: 9 more columns]

## Sheet: Heavy-GLOBE
			Surrogate organs
True organ			BoneSurface		ActiveMarrow		Adrenals		Brain		Breasts		GallBladderWall		HeartWall		Kidney		EyeLens		Liver		Lungs		LymphNodes		Muscle		Oesophagus		OralMucosa		Pancreas		Uterus/Prostate		SalivaryGlands		SmallIntestineWall		Skin		Spleen		StomachWall		Ovaries/Testes		Thymus
Organ	Dose Category	Dose (mGy)	Dose (mGy)	% diff.	Dose (mGy)	% diff.	Dose (mGy)	% diff.	Dose (mGy)	% diff.	Dose (mGy)	% diff.	Dose (mGy)	% diff.	Dose (mGy)	% diff.	Dose (mGy)	% diff.	Dose (mGy)	% diff.	Dose (mGy)	% diff.	Dose (mGy)	% diff.	Dose (mGy)	% diff.	Dose (mGy)	% diff.	Dose (mGy)	% diff.	Dose (mGy)	% diff.	Dose (mGy)	% diff.	Dose (mGy)	% diff.	Dose (mGy)	% diff.	Dose (mGy)	% diff.	Dose (mGy)	% diff.	Dose (mGy)	% diff.	Dose (mGy)	% diff.	Dose (mGy)	% diff.	Dose (mGy)
Breasts	Total Dose	0	0	0	0	0	0	0	0	0	-	-	0	0	0	0	0	0	0	0	0	0	0	0	0	0	0	0	0	0	0	0	0	0	0	0	0	0	0	0	0	0	0	0	0	0	0	0	0
	Total Neutron Dose	25.02	8.96011	0	10.8233	0	5.55752	0	19.039	0	-	-	5.3729	0	9.32484	0	6.44139	0	32.777	0	7.05409	0	11.8666	0	12.6387	0	15.6491	0	9.55095	0	13.5925	0	5.23634	0	4.48559	0	16.9027	0	6.06113	0	28.016	0	9.12142	0	7.39344	0	4.77434	0	13.8027
	Total Gamma Dose	2611.95	2513.59	0	2316.43	0	2142.09	0	2621.3	0	-	-	2347.44	0	2608.09	0	2188.74	0	3035.46	0	2437.84	0	2606.56	0	2432.69	0	2332.16	0	2437.62	0	2534.99	0	2302.84	0	1944.15	0	2509.65	0	2331.15	0	2451.84	0	2334.13	0	2457.39	0	2107.45	0	2760.52
Colon	Total Dose	0	0	0	0	0	0	0	0	0	0	0	0	0	0	0	0	0	0	0	0	0	0	0	0	0	0	0	0	0	0	0	0	0	0	0	0	0	0	0	0	0	0	0	0	0	0	0	0
	Total Neutron Dose	8.07913	8.96011	0	10.8233	0	5.55752	0	19.039	0	25.02	0	5.3729	0	9.32484	0	6.44139	0	32.777	0	7.05409	0	11.8666	0	12.6387	0	15.6491	0	9.55095	0	13.5925	0	5.23634	0	4.48559	0	16.9027	0	6.06113	0	28.016	0	9.12142	0	7.39344	0	4.77434	0	13.8027
	Total Gamma Dose	2428.85	2513.59	0	2316.43	0	2142.09	0	2621.3	0	2611.95	0	2347.44	0	2608.09	0	2188.74	0	3035.46	0	2437.84	0	2606.56	0	2432.69	0	2332.16	0	2437.62	0	2534.99	0	2302.84	0	1944.15	0	2509.65	0	2331.15	0	2451.84	0	2334.13	0	2457.39	0	2107.45	0	2760.52
Liver	Total Dose	0	0	0	0	0	0	0	0	0	0	0	0	0	0	0	0	0	0	0	-	-	0	0	0	0	0	0	0	0	0	0	0	0	0	0	0	0	0	0	0	0	0	0	0	0	0	0	0
	Total Neutron Dose	7.05409	8.96011	0	10.8233	0	5.55752	0	19.039	0	25.02	0	5.3729	0	9.32484	0	6.44139	0	32.777	0	-	-	11.8666	0	12.6387	0	15.6491	0	9.55095	0	13.5925	0	5.23634	0	4.48559	0	16.9027	0	6.06113	0	28.016	0	9.12142	0	7.39344	0	4.77434	0	13.8027
	Total Gamma Dose	2437.84	2513.59	0	2316.43	0	2142.09	0	2621.3	0	2611.95	0	2347.44	0	2608.09	0	2188.74	0	3035.46	0	-	-	2606.56	0	2432.69	0	2332.16	0	2437.62	0	2534.99	0	2302.84	0	1944.15	0	2509.65	0	2331.15	0	2451.84	0	2334.13	0	2457.39	0	2107.45	0	2760.52
Lungs	Total Dose	0	0	0	0	0	0	0	0	0	0	0	0	0	0	0	0	0	0	0	0	0	-	-	0	0	0	0	0	0	0	0	0	0	0	0	0	0	0	0	0	0	0	0	0	0	0	0	0
	Total Neutron Dose	11.8666	8.96011	0	10.8233	0	5.55752	0	19.039	0	25.02	0	5.3729	0	9.32484	0	6.44139	0	32.777	0	7.05409	0	-	-	12.6387	0	15.6491	0	9.55095	0	13.5925	0	5.23634	0	4.48559	0	16.9027	0	6.06113	0	28.016	0	9.12142	0	7.39344	0	4.77434	0	13.8027
	Total Gamma Dose	2606.56	2513.59	0	2316.43	0	2142.09	0	2621.3	0	2611.95	0	2347.44	0	2608.09	0	2188.74	0	3035.46	0	2437.84	0	-	-	2432.69	0	2332.16	0	2437.62	0	2534.99	0	2302.84	0	1944.15	0	2509.65	0	2331.15	0	2451.84	0	2334.13	0	2457.39	0	2107.45	0	2760.52
Stomach Wall	Total Dose	0	0	0	0	0	0	0	0	0	0	0	0	0	0	0	0	0	0	0	0	0	0	0	0	0	0	0	0	0	0	0	0	0	0	0	0	0	0	0	0	0	0	0	-	-	0	0	0
	Total Neutron Dose	7.39344	8.96011	0	10.8233	0	5.55752	0	19.039	0	25.02	0	5.3729	0	9.32484	0	6.44139	0	32.777	0	7.05409	0	11.8666	0	12.6387	0	15.6491	0	9.55095	0	13.5925	0	5.23634	0	4.48559	0	16.9027	0	6.06113	0	28.016	0	9.12142	0	-	-	4.77434	0	13.8027
	Total Gamma Dose	2457.39	2513.59	0	2316.43	0	2142.09	0	2621.3	0	2611.95	0	2347.44	0	2608.09	0	2188.74	0	3035.46	0	2437.84	0	2606.56	0	2432.69	0	2332.16	0	2437.62	0	2534.99	0	2302.84	0	1944.15	0	2509.65	0	2331.15	0	2451.84	0	2334.13	0	-	-	2107.45	0	2760.52
Uterus	Total Dose	0	0	0	0	0	0	0	0	0	0	0	0	0	0	0	0	0	0	0	0	0	0	0	0	0	0	0	0	0	0	0	0	0	-	-	0	0	0	0	0	0	0	0	0	0	0	0	0
	Total Neutron Dose	4.48559	8.96011	0	10.8233	0	5.55752	0	19.039	0	25.02	0	5.3729	0	9.32484	0	6.44139	0	32.777	0	7.05409	0	11.8666	0	12.6387	0	15.6491	0	9.55095	0	13.5925	0	5.23634	0	-	-	16.9027	0	6.06113	0	28.016	0	9.12142	0	7.39344	0	4.77434	0	13.8027
	Total Gamma Dose	1944.15	2513.59	0	2316.43	0	2142.09	0	2621.3	0	2611.95	0	2347.44	0	2608.09	0	2188.74	0	3035.46	0	2437.84	0	2606.56	0	2432.69	0	2332.16	0	2437.62	0	2534.99	0	2302.84	0	-	-	2509.65	0	2331.15	0	2451.84	0	2334.13	0	2457.39	0	2107.45	0	2760.52
[truncated: 9 more columns]
