# Supplementary material for: Japanese pediatric and adult atomic bomb survivor dosimetry: potential improvements using the J45 phantom series and modern Monte Carlo transport
Source: Radiat Environ Biophys. 2021 Oct 30;61(1):73–86. doi: 10.1007/s00411-021-00946-2 (PMC8897329; doi:10.1007/s00411-021-00946-2)
Supplement: Supplementary file 1 — Supplementary file1 (ZIP 2974 KB) [file 411_2021_946_MOESM1_ESM.zip › _supplementary/comprehensive surrogacy/Table_15f_Nagasaki_1500m.xlsx]

## Sheet: IO
			Surrogate organs
True organ			BoneSurface		ActiveMarrow		Adrenals		Brain		Breasts		GallBladderWall		HeartWall		Kidney		EyeLens		Liver		Lungs		LymphNodes		Muscle		Oesophagus		OralMucosa		Pancreas		Uterus/Prostate		SalivaryGlands		SmallIntestineWall		Skin		Spleen		StomachWall		Ovaries/Testes		Thymus
Organ	Dose Category	Dose (mGy)	Dose (mGy)	% diff.	Dose (mGy)	% diff.	Dose (mGy)	% diff.	Dose (mGy)	% diff.	Dose (mGy)	% diff.	Dose (mGy)	% diff.	Dose (mGy)	% diff.	Dose (mGy)	% diff.	Dose (mGy)	% diff.	Dose (mGy)	% diff.	Dose (mGy)	% diff.	Dose (mGy)	% diff.	Dose (mGy)	% diff.	Dose (mGy)	% diff.	Dose (mGy)	% diff.	Dose (mGy)	% diff.	Dose (mGy)	% diff.	Dose (mGy)	% diff.	Dose (mGy)	% diff.	Dose (mGy)	% diff.	Dose (mGy)	% diff.	Dose (mGy)	% diff.	Dose (mGy)	% diff.	Dose (mGy)
Breasts	Total Dose	0	0	0	0	0	0	0	0	0	-	-	0	0	0	0	0	0	0	0	0	0	0	0	0	0	0	0	0	0	0	0	0	0	0	0	0	0	0	0	0	0	0	0	0	0	0	0	0
	Total Neutron Dose	3.49956	1.08903	0	1.28804	0	0.704185	0	2.08754	0	-	-	0.924002	0	1.51889	0	0.692708	0	3.86584	0	1.28608	0	1.67421	0	1.65882	0	1.9532	0	1.31599	0	1.93031	0	0.830612	0	0.587115	0	2.07677	0	1.04585	0	3.15997	0	1.0569	0	1.21684	0	0.606274	0	2.01969
	Total Gamma Dose	954.057	892.512	0	836.942	0	776.427	0	911.82	0	-	-	848.127	0	961.283	0	779.475	0	947.187	0	912.929	0	959.468	0	898.92	0	852.379	0	904.951	0	930.804	0	847.519	0	794.599	0	931.282	0	884.436	0	871.44	0	840.342	0	920.921	0	771.586	0	1015.99
Colon	Total Dose	0	0	0	0	0	0	0	0	0	0	0	0	0	0	0	0	0	0	0	0	0	0	0	0	0	0	0	0	0	0	0	0	0	0	0	0	0	0	0	0	0	0	0	0	0	0	0	0
	Total Neutron Dose	1.42559	1.08903	0	1.28804	0	0.704185	0	2.08754	0	3.49956	0	0.924002	0	1.51889	0	0.692708	0	3.86584	0	1.28608	0	1.67421	0	1.65882	0	1.9532	0	1.31599	0	1.93031	0	0.830612	0	0.587115	0	2.07677	0	1.04585	0	3.15997	0	1.0569	0	1.21684	0	0.606274	0	2.01969
	Total Gamma Dose	928.017	892.512	0	836.942	0	776.427	0	911.82	0	954.057	0	848.127	0	961.283	0	779.475	0	947.187	0	912.929	0	959.468	0	898.92	0	852.379	0	904.951	0	930.804	0	847.519	0	794.599	0	931.282	0	884.436	0	871.44	0	840.342	0	920.921	0	771.586	0	1015.99
Liver	Total Dose	0	0	0	0	0	0	0	0	0	0	0	0	0	0	0	0	0	0	0	-	-	0	0	0	0	0	0	0	0	0	0	0	0	0	0	0	0	0	0	0	0	0	0	0	0	0	0	0
	Total Neutron Dose	1.28608	1.08903	0	1.28804	0	0.704185	0	2.08754	0	3.49956	0	0.924002	0	1.51889	0	0.692708	0	3.86584	0	-	-	1.67421	0	1.65882	0	1.9532	0	1.31599	0	1.93031	0	0.830612	0	0.587115	0	2.07677	0	1.04585	0	3.15997	0	1.0569	0	1.21684	0	0.606274	0	2.01969
	Total Gamma Dose	912.929	892.512	0	836.942	0	776.427	0	911.82	0	954.057	0	848.127	0	961.283	0	779.475	0	947.187	0	-	-	959.468	0	898.92	0	852.379	0	904.951	0	930.804	0	847.519	0	794.599	0	931.282	0	884.436	0	871.44	0	840.342	0	920.921	0	771.586	0	1015.99
Lungs	Total Dose	0	0	0	0	0	0	0	0	0	0	0	0	0	0	0	0	0	0	0	0	0	-	-	0	0	0	0	0	0	0	0	0	0	0	0	0	0	0	0	0	0	0	0	0	0	0	0	0
	Total Neutron Dose	1.67421	1.08903	0	1.28804	0	0.704185	0	2.08754	0	3.49956	0	0.924002	0	1.51889	0	0.692708	0	3.86584	0	1.28608	0	-	-	1.65882	0	1.9532	0	1.31599	0	1.93031	0	0.830612	0	0.587115	0	2.07677	0	1.04585	0	3.15997	0	1.0569	0	1.21684	0	0.606274	0	2.01969
	Total Gamma Dose	959.468	892.512	0	836.942	0	776.427	0	911.82	0	954.057	0	848.127	0	961.283	0	779.475	0	947.187	0	912.929	0	-	-	898.92	0	852.379	0	904.951	0	930.804	0	847.519	0	794.599	0	931.282	0	884.436	0	871.44	0	840.342	0	920.921	0	771.586	0	1015.99
Stomach Wall	Total Dose	0	0	0	0	0	0	0	0	0	0	0	0	0	0	0	0	0	0	0	0	0	0	0	0	0	0	0	0	0	0	0	0	0	0	0	0	0	0	0	0	0	0	0	-	-	0	0	0
	Total Neutron Dose	1.21684	1.08903	0	1.28804	0	0.704185	0	2.08754	0	3.49956	0	0.924002	0	1.51889	0	0.692708	0	3.86584	0	1.28608	0	1.67421	0	1.65882	0	1.9532	0	1.31599	0	1.93031	0	0.830612	0	0.587115	0	2.07677	0	1.04585	0	3.15997	0	1.0569	0	-	-	0.606274	0	2.01969
	Total Gamma Dose	920.921	892.512	0	836.942	0	776.427	0	911.82	0	954.057	0	848.127	0	961.283	0	779.475	0	947.187	0	912.929	0	959.468	0	898.92	0	852.379	0	904.951	0	930.804	0	847.519	0	794.599	0	931.282	0	884.436	0	871.44	0	840.342	0	-	-	771.586	0	1015.99
Uterus	Total Dose	0	0	0	0	0	0	0	0	0	0	0	0	0	0	0	0	0	0	0	0	0	0	0	0	0	0	0	0	0	0	0	0	0	-	-	0	0	0	0	0	0	0	0	0	0	0	0	0
	Total Neutron Dose	0.587115	1.08903	0	1.28804	0	0.704185	0	2.08754	0	3.49956	0	0.924002	0	1.51889	0	0.692708	0	3.86584	0	1.28608	0	1.67421	0	1.65882	0	1.9532	0	1.31599	0	1.93031	0	0.830612	0	-	-	2.07677	0	1.04585	0	3.15997	0	1.0569	0	1.21684	0	0.606274	0	2.01969
	Total Gamma Dose	794.599	892.512	0	836.942	0	776.427	0	911.82	0	954.057	0	848.127	0	961.283	0	779.475	0	947.187	0	912.929	0	959.468	0	898.92	0	852.379	0	904.951	0	930.804	0	847.519	0	-	-	931.282	0	884.436	0	871.44	0	840.342	0	920.921	0	771.586	0	1015.99
[truncated: 9 more columns]

## Sheet: Light-9P
			Surrogate organs
True organ			BoneSurface		ActiveMarrow		Adrenals		Brain		Breasts		GallBladderWall		HeartWall		Kidney		EyeLens		Liver		Lungs		LymphNodes		Muscle		Oesophagus		OralMucosa		Pancreas		Uterus/Prostate		SalivaryGlands		SmallIntestineWall		Skin		Spleen		StomachWall		Ovaries/Testes		Thymus
Organ	Dose Category	Dose (mGy)	Dose (mGy)	% diff.	Dose (mGy)	% diff.	Dose (mGy)	% diff.	Dose (mGy)	% diff.	Dose (mGy)	% diff.	Dose (mGy)	% diff.	Dose (mGy)	% diff.	Dose (mGy)	% diff.	Dose (mGy)	% diff.	Dose (mGy)	% diff.	Dose (mGy)	% diff.	Dose (mGy)	% diff.	Dose (mGy)	% diff.	Dose (mGy)	% diff.	Dose (mGy)	% diff.	Dose (mGy)	% diff.	Dose (mGy)	% diff.	Dose (mGy)	% diff.	Dose (mGy)	% diff.	Dose (mGy)	% diff.	Dose (mGy)	% diff.	Dose (mGy)	% diff.	Dose (mGy)	% diff.	Dose (mGy)
Breasts	Total Dose	0	0	0	0	0	0	0	0	0	-	-	0	0	0	0	0	0	0	0	0	0	0	0	0	0	0	0	0	0	0	0	0	0	0	0	0	0	0	0	0	0	0	0	0	0	0	0	0
	Total Neutron Dose	2.62348	0.81302	0	0.982251	0	0.540351	0	1.5221	0	-	-	0.782853	0	1.20994	0	0.56771	0	2.81254	0	1.01298	0	1.28321	0	1.27877	0	1.49859	0	1.04536	0	1.6186	0	0.647195	0	0.540105	0	1.54476	0	0.862292	0	2.30507	0	0.81778	0	0.98249	0	0.536015	0	1.6863
	Total Gamma Dose	865.318	803.429	0	752.706	0	720.133	0	820.892	0	-	-	803.448	0	855.773	0	703.58	0	774.951	0	837.021	0	864.897	0	820.213	0	775.062	0	816.249	0	839.313	0	766.934	0	676.641	0	831.655	0	810.629	0	788.136	0	751.14	0	828.258	0	705.578	0	910.761
Colon	Total Dose	0	0	0	0	0	0	0	0	0	0	0	0	0	0	0	0	0	0	0	0	0	0	0	0	0	0	0	0	0	0	0	0	0	0	0	0	0	0	0	0	0	0	0	0	0	0	0	0
	Total Neutron Dose	1.14616	0.81302	0	0.982251	0	0.540351	0	1.5221	0	2.62348	0	0.782853	0	1.20994	0	0.56771	0	2.81254	0	1.01298	0	1.28321	0	1.27877	0	1.49859	0	1.04536	0	1.6186	0	0.647195	0	0.540105	0	1.54476	0	0.862292	0	2.30507	0	0.81778	0	0.98249	0	0.536015	0	1.6863
	Total Gamma Dose	847.289	803.429	0	752.706	0	720.133	0	820.892	0	865.318	0	803.448	0	855.773	0	703.58	0	774.951	0	837.021	0	864.897	0	820.213	0	775.062	0	816.249	0	839.313	0	766.934	0	676.641	0	831.655	0	810.629	0	788.136	0	751.14	0	828.258	0	705.578	0	910.761
Liver	Total Dose	0	0	0	0	0	0	0	0	0	0	0	0	0	0	0	0	0	0	0	-	-	0	0	0	0	0	0	0	0	0	0	0	0	0	0	0	0	0	0	0	0	0	0	0	0	0	0	0
	Total Neutron Dose	1.01298	0.81302	0	0.982251	0	0.540351	0	1.5221	0	2.62348	0	0.782853	0	1.20994	0	0.56771	0	2.81254	0	-	-	1.28321	0	1.27877	0	1.49859	0	1.04536	0	1.6186	0	0.647195	0	0.540105	0	1.54476	0	0.862292	0	2.30507	0	0.81778	0	0.98249	0	0.536015	0	1.6863
	Total Gamma Dose	837.021	803.429	0	752.706	0	720.133	0	820.892	0	865.318	0	803.448	0	855.773	0	703.58	0	774.951	0	-	-	864.897	0	820.213	0	775.062	0	816.249	0	839.313	0	766.934	0	676.641	0	831.655	0	810.629	0	788.136	0	751.14	0	828.258	0	705.578	0	910.761
Lungs	Total Dose	0	0	0	0	0	0	0	0	0	0	0	0	0	0	0	0	0	0	0	0	0	-	-	0	0	0	0	0	0	0	0	0	0	0	0	0	0	0	0	0	0	0	0	0	0	0	0	0
	Total Neutron Dose	1.28321	0.81302	0	0.982251	0	0.540351	0	1.5221	0	2.62348	0	0.782853	0	1.20994	0	0.56771	0	2.81254	0	1.01298	0	-	-	1.27877	0	1.49859	0	1.04536	0	1.6186	0	0.647195	0	0.540105	0	1.54476	0	0.862292	0	2.30507	0	0.81778	0	0.98249	0	0.536015	0	1.6863
	Total Gamma Dose	864.897	803.429	0	752.706	0	720.133	0	820.892	0	865.318	0	803.448	0	855.773	0	703.58	0	774.951	0	837.021	0	-	-	820.213	0	775.062	0	816.249	0	839.313	0	766.934	0	676.641	0	831.655	0	810.629	0	788.136	0	751.14	0	828.258	0	705.578	0	910.761
Stomach Wall	Total Dose	0	0	0	0	0	0	0	0	0	0	0	0	0	0	0	0	0	0	0	0	0	0	0	0	0	0	0	0	0	0	0	0	0	0	0	0	0	0	0	0	0	0	0	-	-	0	0	0
	Total Neutron Dose	0.98249	0.81302	0	0.982251	0	0.540351	0	1.5221	0	2.62348	0	0.782853	0	1.20994	0	0.56771	0	2.81254	0	1.01298	0	1.28321	0	1.27877	0	1.49859	0	1.04536	0	1.6186	0	0.647195	0	0.540105	0	1.54476	0	0.862292	0	2.30507	0	0.81778	0	-	-	0.536015	0	1.6863
	Total Gamma Dose	828.258	803.429	0	752.706	0	720.133	0	820.892	0	865.318	0	803.448	0	855.773	0	703.58	0	774.951	0	837.021	0	864.897	0	820.213	0	775.062	0	816.249	0	839.313	0	766.934	0	676.641	0	831.655	0	810.629	0	788.136	0	751.14	0	-	-	705.578	0	910.761
Uterus	Total Dose	0	0	0	0	0	0	0	0	0	0	0	0	0	0	0	0	0	0	0	0	0	0	0	0	0	0	0	0	0	0	0	0	0	-	-	0	0	0	0	0	0	0	0	0	0	0	0	0
	Total Neutron Dose	0.540105	0.81302	0	0.982251	0	0.540351	0	1.5221	0	2.62348	0	0.782853	0	1.20994	0	0.56771	0	2.81254	0	1.01298	0	1.28321	0	1.27877	0	1.49859	0	1.04536	0	1.6186	0	0.647195	0	-	-	1.54476	0	0.862292	0	2.30507	0	0.81778	0	0.98249	0	0.536015	0	1.6863
	Total Gamma Dose	676.641	803.429	0	752.706	0	720.133	0	820.892	0	865.318	0	803.448	0	855.773	0	703.58	0	774.951	0	837.021	0	864.897	0	820.213	0	775.062	0	816.249	0	839.313	0	766.934	0	-	-	831.655	0	810.629	0	788.136	0	751.14	0	828.258	0	705.578	0	910.761
[truncated: 9 more columns]

## Sheet: Heavy-9P
			Surrogate organs
True organ			BoneSurface		ActiveMarrow		Adrenals		Brain		Breasts		GallBladderWall		HeartWall		Kidney		EyeLens		Liver		Lungs		LymphNodes		Muscle		Oesophagus		OralMucosa		Pancreas		Uterus/Prostate		SalivaryGlands		SmallIntestineWall		Skin		Spleen		StomachWall		Ovaries/Testes		Thymus
Organ	Dose Category	Dose (mGy)	Dose (mGy)	% diff.	Dose (mGy)	% diff.	Dose (mGy)	% diff.	Dose (mGy)	% diff.	Dose (mGy)	% diff.	Dose (mGy)	% diff.	Dose (mGy)	% diff.	Dose (mGy)	% diff.	Dose (mGy)	% diff.	Dose (mGy)	% diff.	Dose (mGy)	% diff.	Dose (mGy)	% diff.	Dose (mGy)	% diff.	Dose (mGy)	% diff.	Dose (mGy)	% diff.	Dose (mGy)	% diff.	Dose (mGy)	% diff.	Dose (mGy)	% diff.	Dose (mGy)	% diff.	Dose (mGy)	% diff.	Dose (mGy)	% diff.	Dose (mGy)	% diff.	Dose (mGy)	% diff.	Dose (mGy)
Breasts	Total Dose	0	0	0	0	0	0	0	0	0	-	-	0	0	0	0	0	0	0	0	0	0	0	0	0	0	0	0	0	0	0	0	0	0	0	0	0	0	0	0	0	0	0	0	0	0	0	0	0
	Total Neutron Dose	0.789241	0.324903	0	0.398739	0	0.245527	0	0.658523	0	-	-	0.209661	0	0.347771	0	0.258195	0	1.07575	0	0.293047	0	0.433258	0	0.465838	0	0.574431	0	0.351086	0	0.564918	0	0.217241	0	0.190918	0	0.608176	0	0.244511	0	0.94754	0	0.338716	0	0.290873	0	0.170911	0	0.535453
	Total Gamma Dose	295.624	274.194	0	256.247	0	244.258	0	286.567	0	-	-	277.315	0	295.154	0	244.971	0	279.151	0	275.892	0	294.898	0	275.577	0	263.796	0	279.121	0	289.169	0	258.18	0	248.865	0	287.967	0	269.75	0	270.607	0	260.18	0	278.069	0	241.202	0	310.459
Colon	Total Dose	0	0	0	0	0	0	0	0	0	0	0	0	0	0	0	0	0	0	0	0	0	0	0	0	0	0	0	0	0	0	0	0	0	0	0	0	0	0	0	0	0	0	0	0	0	0	0	0
	Total Neutron Dose	0.315742	0.324903	0	0.398739	0	0.245527	0	0.658523	0	0.789241	0	0.209661	0	0.347771	0	0.258195	0	1.07575	0	0.293047	0	0.433258	0	0.465838	0	0.574431	0	0.351086	0	0.564918	0	0.217241	0	0.190918	0	0.608176	0	0.244511	0	0.94754	0	0.338716	0	0.290873	0	0.170911	0	0.535453
	Total Gamma Dose	282.561	274.194	0	256.247	0	244.258	0	286.567	0	295.624	0	277.315	0	295.154	0	244.971	0	279.151	0	275.892	0	294.898	0	275.577	0	263.796	0	279.121	0	289.169	0	258.18	0	248.865	0	287.967	0	269.75	0	270.607	0	260.18	0	278.069	0	241.202	0	310.459
Liver	Total Dose	0	0	0	0	0	0	0	0	0	0	0	0	0	0	0	0	0	0	0	-	-	0	0	0	0	0	0	0	0	0	0	0	0	0	0	0	0	0	0	0	0	0	0	0	0	0	0	0
	Total Neutron Dose	0.293047	0.324903	0	0.398739	0	0.245527	0	0.658523	0	0.789241	0	0.209661	0	0.347771	0	0.258195	0	1.07575	0	-	-	0.433258	0	0.465838	0	0.574431	0	0.351086	0	0.564918	0	0.217241	0	0.190918	0	0.608176	0	0.244511	0	0.94754	0	0.338716	0	0.290873	0	0.170911	0	0.535453
	Total Gamma Dose	275.892	274.194	0	256.247	0	244.258	0	286.567	0	295.624	0	277.315	0	295.154	0	244.971	0	279.151	0	-	-	294.898	0	275.577	0	263.796	0	279.121	0	289.169	0	258.18	0	248.865	0	287.967	0	269.75	0	270.607	0	260.18	0	278.069	0	241.202	0	310.459
Lungs	Total Dose	0	0	0	0	0	0	0	0	0	0	0	0	0	0	0	0	0	0	0	0	0	-	-	0	0	0	0	0	0	0	0	0	0	0	0	0	0	0	0	0	0	0	0	0	0	0	0	0
	Total Neutron Dose	0.433258	0.324903	0	0.398739	0	0.245527	0	0.658523	0	0.789241	0	0.209661	0	0.347771	0	0.258195	0	1.07575	0	0.293047	0	-	-	0.465838	0	0.574431	0	0.351086	0	0.564918	0	0.217241	0	0.190918	0	0.608176	0	0.244511	0	0.94754	0	0.338716	0	0.290873	0	0.170911	0	0.535453
	Total Gamma Dose	294.898	274.194	0	256.247	0	244.258	0	286.567	0	295.624	0	277.315	0	295.154	0	244.971	0	279.151	0	275.892	0	-	-	275.577	0	263.796	0	279.121	0	289.169	0	258.18	0	248.865	0	287.967	0	269.75	0	270.607	0	260.18	0	278.069	0	241.202	0	310.459
Stomach Wall	Total Dose	0	0	0	0	0	0	0	0	0	0	0	0	0	0	0	0	0	0	0	0	0	0	0	0	0	0	0	0	0	0	0	0	0	0	0	0	0	0	0	0	0	0	0	-	-	0	0	0
	Total Neutron Dose	0.290873	0.324903	0	0.398739	0	0.245527	0	0.658523	0	0.789241	0	0.209661	0	0.347771	0	0.258195	0	1.07575	0	0.293047	0	0.433258	0	0.465838	0	0.574431	0	0.351086	0	0.564918	0	0.217241	0	0.190918	0	0.608176	0	0.244511	0	0.94754	0	0.338716	0	-	-	0.170911	0	0.535453
	Total Gamma Dose	278.069	274.194	0	256.247	0	244.258	0	286.567	0	295.624	0	277.315	0	295.154	0	244.971	0	279.151	0	275.892	0	294.898	0	275.577	0	263.796	0	279.121	0	289.169	0	258.18	0	248.865	0	287.967	0	269.75	0	270.607	0	260.18	0	-	-	241.202	0	310.459
Uterus	Total Dose	0	0	0	0	0	0	0	0	0	0	0	0	0	0	0	0	0	0	0	0	0	0	0	0	0	0	0	0	0	0	0	0	0	-	-	0	0	0	0	0	0	0	0	0	0	0	0	0
	Total Neutron Dose	0.190918	0.324903	0	0.398739	0	0.245527	0	0.658523	0	0.789241	0	0.209661	0	0.347771	0	0.258195	0	1.07575	0	0.293047	0	0.433258	0	0.465838	0	0.574431	0	0.351086	0	0.564918	0	0.217241	0	-	-	0.608176	0	0.244511	0	0.94754	0	0.338716	0	0.290873	0	0.170911	0	0.535453
	Total Gamma Dose	248.865	274.194	0	256.247	0	244.258	0	286.567	0	295.624	0	277.315	0	295.154	0	244.971	0	279.151	0	275.892	0	294.898	0	275.577	0	263.796	0	279.121	0	289.169	0	258.18	0	-	-	287.967	0	269.75	0	270.607	0	260.18	0	278.069	0	241.202	0	310.459
[truncated: 9 more columns]

## Sheet: Light-GLOBE
			Surrogate organs
True organ			BoneSurface		ActiveMarrow		Adrenals		Brain		Breasts		GallBladderWall		HeartWall		Kidney		EyeLens		Liver		Lungs		LymphNodes		Muscle		Oesophagus		OralMucosa		Pancreas		Uterus/Prostate		SalivaryGlands		SmallIntestineWall		Skin		Spleen		StomachWall		Ovaries/Testes		Thymus
Organ	Dose Category	Dose (mGy)	Dose (mGy)	% diff.	Dose (mGy)	% diff.	Dose (mGy)	% diff.	Dose (mGy)	% diff.	Dose (mGy)	% diff.	Dose (mGy)	% diff.	Dose (mGy)	% diff.	Dose (mGy)	% diff.	Dose (mGy)	% diff.	Dose (mGy)	% diff.	Dose (mGy)	% diff.	Dose (mGy)	% diff.	Dose (mGy)	% diff.	Dose (mGy)	% diff.	Dose (mGy)	% diff.	Dose (mGy)	% diff.	Dose (mGy)	% diff.	Dose (mGy)	% diff.	Dose (mGy)	% diff.	Dose (mGy)	% diff.	Dose (mGy)	% diff.	Dose (mGy)	% diff.	Dose (mGy)	% diff.	Dose (mGy)
Breasts	Total Dose	0	0	0	0	0	0	0	0	0	-	-	0	0	0	0	0	0	0	0	0	0	0	0	0	0	0	0	0	0	0	0	0	0	0	0	0	0	0	0	0	0	0	0	0	0	0	0	0
	Total Neutron Dose	3.09112	0.981298	0	1.16395	0	0.68563	0	1.94304	0	-	-	0.90462	0	1.42814	0	0.65184	0	3.68234	0	1.11161	0	1.47815	0	1.48154	0	1.7591	0	1.19913	0	1.7916	0	0.757987	0	0.625994	0	1.94509	0	0.977849	0	2.81367	0	0.987943	0	1.14808	0	0.622731	0	2.01503
	Total Gamma Dose	911.239	834.573	0	784.887	0	755.497	0	852.147	0	-	-	864.337	0	880.741	0	743.816	0	953.697	0	855.846	0	895.831	0	846.642	0	804.101	0	834.128	0	891.724	0	791.316	0	755.136	0	876.805	0	845.154	0	821.23	0	815.359	0	860.497	0	738.098	0	937.945
Colon	Total Dose	0	0	0	0	0	0	0	0	0	0	0	0	0	0	0	0	0	0	0	0	0	0	0	0	0	0	0	0	0	0	0	0	0	0	0	0	0	0	0	0	0	0	0	0	0	0	0	0
	Total Neutron Dose	1.28301	0.981298	0	1.16395	0	0.68563	0	1.94304	0	3.09112	0	0.90462	0	1.42814	0	0.65184	0	3.68234	0	1.11161	0	1.47815	0	1.48154	0	1.7591	0	1.19913	0	1.7916	0	0.757987	0	0.625994	0	1.94509	0	0.977849	0	2.81367	0	0.987943	0	1.14808	0	0.622731	0	2.01503
	Total Gamma Dose	874.218	834.573	0	784.887	0	755.497	0	852.147	0	911.239	0	864.337	0	880.741	0	743.816	0	953.697	0	855.846	0	895.831	0	846.642	0	804.101	0	834.128	0	891.724	0	791.316	0	755.136	0	876.805	0	845.154	0	821.23	0	815.359	0	860.497	0	738.098	0	937.945
Liver	Total Dose	0	0	0	0	0	0	0	0	0	0	0	0	0	0	0	0	0	0	0	-	-	0	0	0	0	0	0	0	0	0	0	0	0	0	0	0	0	0	0	0	0	0	0	0	0	0	0	0
	Total Neutron Dose	1.11161	0.981298	0	1.16395	0	0.68563	0	1.94304	0	3.09112	0	0.90462	0	1.42814	0	0.65184	0	3.68234	0	-	-	1.47815	0	1.48154	0	1.7591	0	1.19913	0	1.7916	0	0.757987	0	0.625994	0	1.94509	0	0.977849	0	2.81367	0	0.987943	0	1.14808	0	0.622731	0	2.01503
	Total Gamma Dose	855.846	834.573	0	784.887	0	755.497	0	852.147	0	911.239	0	864.337	0	880.741	0	743.816	0	953.697	0	-	-	895.831	0	846.642	0	804.101	0	834.128	0	891.724	0	791.316	0	755.136	0	876.805	0	845.154	0	821.23	0	815.359	0	860.497	0	738.098	0	937.945
Lungs	Total Dose	0	0	0	0	0	0	0	0	0	0	0	0	0	0	0	0	0	0	0	0	0	-	-	0	0	0	0	0	0	0	0	0	0	0	0	0	0	0	0	0	0	0	0	0	0	0	0	0
	Total Neutron Dose	1.47815	0.981298	0	1.16395	0	0.68563	0	1.94304	0	3.09112	0	0.90462	0	1.42814	0	0.65184	0	3.68234	0	1.11161	0	-	-	1.48154	0	1.7591	0	1.19913	0	1.7916	0	0.757987	0	0.625994	0	1.94509	0	0.977849	0	2.81367	0	0.987943	0	1.14808	0	0.622731	0	2.01503
	Total Gamma Dose	895.831	834.573	0	784.887	0	755.497	0	852.147	0	911.239	0	864.337	0	880.741	0	743.816	0	953.697	0	855.846	0	-	-	846.642	0	804.101	0	834.128	0	891.724	0	791.316	0	755.136	0	876.805	0	845.154	0	821.23	0	815.359	0	860.497	0	738.098	0	937.945
Stomach Wall	Total Dose	0	0	0	0	0	0	0	0	0	0	0	0	0	0	0	0	0	0	0	0	0	0	0	0	0	0	0	0	0	0	0	0	0	0	0	0	0	0	0	0	0	0	0	-	-	0	0	0
	Total Neutron Dose	1.14808	0.981298	0	1.16395	0	0.68563	0	1.94304	0	3.09112	0	0.90462	0	1.42814	0	0.65184	0	3.68234	0	1.11161	0	1.47815	0	1.48154	0	1.7591	0	1.19913	0	1.7916	0	0.757987	0	0.625994	0	1.94509	0	0.977849	0	2.81367	0	0.987943	0	-	-	0.622731	0	2.01503
	Total Gamma Dose	860.497	834.573	0	784.887	0	755.497	0	852.147	0	911.239	0	864.337	0	880.741	0	743.816	0	953.697	0	855.846	0	895.831	0	846.642	0	804.101	0	834.128	0	891.724	0	791.316	0	755.136	0	876.805	0	845.154	0	821.23	0	815.359	0	-	-	738.098	0	937.945
Uterus	Total Dose	0	0	0	0	0	0	0	0	0	0	0	0	0	0	0	0	0	0	0	0	0	0	0	0	0	0	0	0	0	0	0	0	0	-	-	0	0	0	0	0	0	0	0	0	0	0	0	0
	Total Neutron Dose	0.625994	0.981298	0	1.16395	0	0.68563	0	1.94304	0	3.09112	0	0.90462	0	1.42814	0	0.65184	0	3.68234	0	1.11161	0	1.47815	0	1.48154	0	1.7591	0	1.19913	0	1.7916	0	0.757987	0	-	-	1.94509	0	0.977849	0	2.81367	0	0.987943	0	1.14808	0	0.622731	0	2.01503
	Total Gamma Dose	755.136	834.573	0	784.887	0	755.497	0	852.147	0	911.239	0	864.337	0	880.741	0	743.816	0	953.697	0	855.846	0	895.831	0	846.642	0	804.101	0	834.128	0	891.724	0	791.316	0	-	-	876.805	0	845.154	0	821.23	0	815.359	0	860.497	0	738.098	0	937.945
[truncated: 9 more columns]

## Sheet: Heavy-GLOBE
			Surrogate organs
True organ			BoneSurface		ActiveMarrow		Adrenals		Brain		Breasts		GallBladderWall		HeartWall		Kidney		EyeLens		Liver		Lungs		LymphNodes		Muscle		Oesophagus		OralMucosa		Pancreas		Uterus/Prostate		SalivaryGlands		SmallIntestineWall		Skin		Spleen		StomachWall		Ovaries/Testes		Thymus
Organ	Dose Category	Dose (mGy)	Dose (mGy)	% diff.	Dose (mGy)	% diff.	Dose (mGy)	% diff.	Dose (mGy)	% diff.	Dose (mGy)	% diff.	Dose (mGy)	% diff.	Dose (mGy)	% diff.	Dose (mGy)	% diff.	Dose (mGy)	% diff.	Dose (mGy)	% diff.	Dose (mGy)	% diff.	Dose (mGy)	% diff.	Dose (mGy)	% diff.	Dose (mGy)	% diff.	Dose (mGy)	% diff.	Dose (mGy)	% diff.	Dose (mGy)	% diff.	Dose (mGy)	% diff.	Dose (mGy)	% diff.	Dose (mGy)	% diff.	Dose (mGy)	% diff.	Dose (mGy)	% diff.	Dose (mGy)	% diff.	Dose (mGy)
Breasts	Total Dose	0	0	0	0	0	0	0	0	0	-	-	0	0	0	0	0	0	0	0	0	0	0	0	0	0	0	0	0	0	0	0	0	0	0	0	0	0	0	0	0	0	0	0	0	0	0	0	0
	Total Neutron Dose	1.13392	0.409046	0	0.493204	0	0.257954	0	0.824157	0	-	-	0.251591	0	0.477421	0	0.295229	0	1.00658	0	0.345216	0	0.548391	0	0.58337	0	0.699384	0	0.464907	0	0.654057	0	0.259851	0	0.222624	0	0.703671	0	0.300838	0	1.2052	0	0.41068	0	0.369627	0	0.234009	0	0.655936
	Total Gamma Dose	288.407	271.472	0	252.106	0	254.481	0	286.447	0	-	-	244.429	0	282.03	0	239.979	0	296.736	0	263.989	0	288.119	0	269.207	0	257.185	0	268.99	0	281.282	0	252.313	0	234.278	0	287.852	0	263.598	0	268.367	0	262.51	0	271.382	0	241.599	0	285.647
Colon	Total Dose	0	0	0	0	0	0	0	0	0	0	0	0	0	0	0	0	0	0	0	0	0	0	0	0	0	0	0	0	0	0	0	0	0	0	0	0	0	0	0	0	0	0	0	0	0	0	0	0
	Total Neutron Dose	0.388033	0.409046	0	0.493204	0	0.257954	0	0.824157	0	1.13392	0	0.251591	0	0.477421	0	0.295229	0	1.00658	0	0.345216	0	0.548391	0	0.58337	0	0.699384	0	0.464907	0	0.654057	0	0.259851	0	0.222624	0	0.703671	0	0.300838	0	1.2052	0	0.41068	0	0.369627	0	0.234009	0	0.655936
	Total Gamma Dose	273.44	271.472	0	252.106	0	254.481	0	286.447	0	288.407	0	244.429	0	282.03	0	239.979	0	296.736	0	263.989	0	288.119	0	269.207	0	257.185	0	268.99	0	281.282	0	252.313	0	234.278	0	287.852	0	263.598	0	268.367	0	262.51	0	271.382	0	241.599	0	285.647
Liver	Total Dose	0	0	0	0	0	0	0	0	0	0	0	0	0	0	0	0	0	0	0	-	-	0	0	0	0	0	0	0	0	0	0	0	0	0	0	0	0	0	0	0	0	0	0	0	0	0	0	0
	Total Neutron Dose	0.345216	0.409046	0	0.493204	0	0.257954	0	0.824157	0	1.13392	0	0.251591	0	0.477421	0	0.295229	0	1.00658	0	-	-	0.548391	0	0.58337	0	0.699384	0	0.464907	0	0.654057	0	0.259851	0	0.222624	0	0.703671	0	0.300838	0	1.2052	0	0.41068	0	0.369627	0	0.234009	0	0.655936
	Total Gamma Dose	263.989	271.472	0	252.106	0	254.481	0	286.447	0	288.407	0	244.429	0	282.03	0	239.979	0	296.736	0	-	-	288.119	0	269.207	0	257.185	0	268.99	0	281.282	0	252.313	0	234.278	0	287.852	0	263.598	0	268.367	0	262.51	0	271.382	0	241.599	0	285.647
Lungs	Total Dose	0	0	0	0	0	0	0	0	0	0	0	0	0	0	0	0	0	0	0	0	0	-	-	0	0	0	0	0	0	0	0	0	0	0	0	0	0	0	0	0	0	0	0	0	0	0	0	0
	Total Neutron Dose	0.548391	0.409046	0	0.493204	0	0.257954	0	0.824157	0	1.13392	0	0.251591	0	0.477421	0	0.295229	0	1.00658	0	0.345216	0	-	-	0.58337	0	0.699384	0	0.464907	0	0.654057	0	0.259851	0	0.222624	0	0.703671	0	0.300838	0	1.2052	0	0.41068	0	0.369627	0	0.234009	0	0.655936
	Total Gamma Dose	288.119	271.472	0	252.106	0	254.481	0	286.447	0	288.407	0	244.429	0	282.03	0	239.979	0	296.736	0	263.989	0	-	-	269.207	0	257.185	0	268.99	0	281.282	0	252.313	0	234.278	0	287.852	0	263.598	0	268.367	0	262.51	0	271.382	0	241.599	0	285.647
Stomach Wall	Total Dose	0	0	0	0	0	0	0	0	0	0	0	0	0	0	0	0	0	0	0	0	0	0	0	0	0	0	0	0	0	0	0	0	0	0	0	0	0	0	0	0	0	0	0	-	-	0	0	0
	Total Neutron Dose	0.369627	0.409046	0	0.493204	0	0.257954	0	0.824157	0	1.13392	0	0.251591	0	0.477421	0	0.295229	0	1.00658	0	0.345216	0	0.548391	0	0.58337	0	0.699384	0	0.464907	0	0.654057	0	0.259851	0	0.222624	0	0.703671	0	0.300838	0	1.2052	0	0.41068	0	-	-	0.234009	0	0.655936
	Total Gamma Dose	271.382	271.472	0	252.106	0	254.481	0	286.447	0	288.407	0	244.429	0	282.03	0	239.979	0	296.736	0	263.989	0	288.119	0	269.207	0	257.185	0	268.99	0	281.282	0	252.313	0	234.278	0	287.852	0	263.598	0	268.367	0	262.51	0	-	-	241.599	0	285.647
Uterus	Total Dose	0	0	0	0	0	0	0	0	0	0	0	0	0	0	0	0	0	0	0	0	0	0	0	0	0	0	0	0	0	0	0	0	0	-	-	0	0	0	0	0	0	0	0	0	0	0	0	0
	Total Neutron Dose	0.222624	0.409046	0	0.493204	0	0.257954	0	0.824157	0	1.13392	0	0.251591	0	0.477421	0	0.295229	0	1.00658	0	0.345216	0	0.548391	0	0.58337	0	0.699384	0	0.464907	0	0.654057	0	0.259851	0	-	-	0.703671	0	0.300838	0	1.2052	0	0.41068	0	0.369627	0	0.234009	0	0.655936
	Total Gamma Dose	234.278	271.472	0	252.106	0	254.481	0	286.447	0	288.407	0	244.429	0	282.03	0	239.979	0	296.736	0	263.989	0	288.119	0	269.207	0	257.185	0	268.99	0	281.282	0	252.313	0	-	-	287.852	0	263.598	0	268.367	0	262.51	0	271.382	0	241.599	0	285.647
[truncated: 9 more columns]
