# Supplementary material for: Japanese pediatric and adult atomic bomb survivor dosimetry: potential improvements using the J45 phantom series and modern Monte Carlo transport
Source: Radiat Environ Biophys. 2021 Oct 30;61(1):73–86. doi: 10.1007/s00411-021-00946-2 (PMC8897329; doi:10.1007/s00411-021-00946-2)
Supplement: Supplementary file 1 — Supplementary file1 (ZIP 2974 KB) [file 411_2021_946_MOESM1_ESM.zip › _supplementary/comprehensive surrogacy/Table_15m_Hiroshima_1000m.xlsx]

## Sheet: IO
			Surrogate organs
True organ			BoneSurface		ActiveMarrow		Adrenals		Brain		Breasts		GallBladderWall		HeartWall		Kidney		EyeLens		Liver		Lungs		LymphNodes		Muscle		Oesophagus		OralMucosa		Pancreas		Uterus/Prostate		SalivaryGlands		SmallIntestineWall		Skin		Spleen		StomachWall		Ovaries/Testes		Thymus
Organ	Dose Category	Dose (mGy)	Dose (mGy)	% diff.	Dose (mGy)	% diff.	Dose (mGy)	% diff.	Dose (mGy)	% diff.	Dose (mGy)	% diff.	Dose (mGy)	% diff.	Dose (mGy)	% diff.	Dose (mGy)	% diff.	Dose (mGy)	% diff.	Dose (mGy)	% diff.	Dose (mGy)	% diff.	Dose (mGy)	% diff.	Dose (mGy)	% diff.	Dose (mGy)	% diff.	Dose (mGy)	% diff.	Dose (mGy)	% diff.	Dose (mGy)	% diff.	Dose (mGy)	% diff.	Dose (mGy)	% diff.	Dose (mGy)	% diff.	Dose (mGy)	% diff.	Dose (mGy)	% diff.	Dose (mGy)	% diff.	Dose (mGy)
Breasts	Total Dose	0	0	0	0	0	0	0	0	0	-	-	0	0	0	0	0	0	0	0	0	0	0	0	0	0	0	0	0	0	0	0	0	0	0	0	0	0	0	0	0	0	0	0	0	0	0	0	0
	Total Neutron Dose	176.895	41.8937	0	51.5436	0	23.5309	0	82.0939	0	-	-	26.5675	0	60.7251	0	25.6251	0	192.653	0	42.4944	0	65.7254	0	64.8269	0	80.637	0	46.985	0	70.5086	0	25.3176	0	40.8461	0	84.8618	0	33.0488	0	151.878	0	40.2976	0	42.9033	0	93.2885	0	83.6879
	Total Gamma Dose	4055.09	3936.23	0	3642.62	0	3200.4	0	3720.93	0	-	-	3530.06	0	3942.94	0	3008.73	0	3869.31	0	3629.76	0	3845.34	0	3550.27	0	3621.9	0	3598.67	0	3643.5	0	3258.88	0	3135.69	0	3661.53	0	3448.59	0	3778.63	0	3347.41	0	3558.77	0	4095.78	0	3996.09
Colon	Total Dose	0	0	0	0	0	0	0	0	0	0	0	0	0	0	0	0	0	0	0	0	0	0	0	0	0	0	0	0	0	0	0	0	0	0	0	0	0	0	0	0	0	0	0	0	0	0	0	0
	Total Neutron Dose	49.7166	41.8937	0	51.5436	0	23.5309	0	82.0939	0	176.895	0	26.5675	0	60.7251	0	25.6251	0	192.653	0	42.4944	0	65.7254	0	64.8269	0	80.637	0	46.985	0	70.5086	0	25.3176	0	40.8461	0	84.8618	0	33.0488	0	151.878	0	40.2976	0	42.9033	0	93.2885	0	83.6879
	Total Gamma Dose	3627	3936.23	0	3642.62	0	3200.4	0	3720.93	0	4055.09	0	3530.06	0	3942.94	0	3008.73	0	3869.31	0	3629.76	0	3845.34	0	3550.27	0	3621.9	0	3598.67	0	3643.5	0	3258.88	0	3135.69	0	3661.53	0	3448.59	0	3778.63	0	3347.41	0	3558.77	0	4095.78	0	3996.09
Liver	Total Dose	0	0	0	0	0	0	0	0	0	0	0	0	0	0	0	0	0	0	0	-	-	0	0	0	0	0	0	0	0	0	0	0	0	0	0	0	0	0	0	0	0	0	0	0	0	0	0	0
	Total Neutron Dose	42.4944	41.8937	0	51.5436	0	23.5309	0	82.0939	0	176.895	0	26.5675	0	60.7251	0	25.6251	0	192.653	0	-	-	65.7254	0	64.8269	0	80.637	0	46.985	0	70.5086	0	25.3176	0	40.8461	0	84.8618	0	33.0488	0	151.878	0	40.2976	0	42.9033	0	93.2885	0	83.6879
	Total Gamma Dose	3629.76	3936.23	0	3642.62	0	3200.4	0	3720.93	0	4055.09	0	3530.06	0	3942.94	0	3008.73	0	3869.31	0	-	-	3845.34	0	3550.27	0	3621.9	0	3598.67	0	3643.5	0	3258.88	0	3135.69	0	3661.53	0	3448.59	0	3778.63	0	3347.41	0	3558.77	0	4095.78	0	3996.09
Lungs	Total Dose	0	0	0	0	0	0	0	0	0	0	0	0	0	0	0	0	0	0	0	0	0	-	-	0	0	0	0	0	0	0	0	0	0	0	0	0	0	0	0	0	0	0	0	0	0	0	0	0
	Total Neutron Dose	65.7254	41.8937	0	51.5436	0	23.5309	0	82.0939	0	176.895	0	26.5675	0	60.7251	0	25.6251	0	192.653	0	42.4944	0	-	-	64.8269	0	80.637	0	46.985	0	70.5086	0	25.3176	0	40.8461	0	84.8618	0	33.0488	0	151.878	0	40.2976	0	42.9033	0	93.2885	0	83.6879
	Total Gamma Dose	3845.34	3936.23	0	3642.62	0	3200.4	0	3720.93	0	4055.09	0	3530.06	0	3942.94	0	3008.73	0	3869.31	0	3629.76	0	-	-	3550.27	0	3621.9	0	3598.67	0	3643.5	0	3258.88	0	3135.69	0	3661.53	0	3448.59	0	3778.63	0	3347.41	0	3558.77	0	4095.78	0	3996.09
Stomach Wall	Total Dose	0	0	0	0	0	0	0	0	0	0	0	0	0	0	0	0	0	0	0	0	0	0	0	0	0	0	0	0	0	0	0	0	0	0	0	0	0	0	0	0	0	0	0	-	-	0	0	0
	Total Neutron Dose	42.9033	41.8937	0	51.5436	0	23.5309	0	82.0939	0	176.895	0	26.5675	0	60.7251	0	25.6251	0	192.653	0	42.4944	0	65.7254	0	64.8269	0	80.637	0	46.985	0	70.5086	0	25.3176	0	40.8461	0	84.8618	0	33.0488	0	151.878	0	40.2976	0	-	-	93.2885	0	83.6879
	Total Gamma Dose	3558.77	3936.23	0	3642.62	0	3200.4	0	3720.93	0	4055.09	0	3530.06	0	3942.94	0	3008.73	0	3869.31	0	3629.76	0	3845.34	0	3550.27	0	3621.9	0	3598.67	0	3643.5	0	3258.88	0	3135.69	0	3661.53	0	3448.59	0	3778.63	0	3347.41	0	-	-	4095.78	0	3996.09
[truncated: 9 more columns]

## Sheet: Light-9P
			Surrogate organs
True organ			BoneSurface		ActiveMarrow		Adrenals		Brain		Breasts		GallBladderWall		HeartWall		Kidney		EyeLens		Liver		Lungs		LymphNodes		Muscle		Oesophagus		OralMucosa		Pancreas		Uterus/Prostate		SalivaryGlands		SmallIntestineWall		Skin		Spleen		StomachWall		Ovaries/Testes		Thymus
Organ	Dose Category	Dose (mGy)	Dose (mGy)	% diff.	Dose (mGy)	% diff.	Dose (mGy)	% diff.	Dose (mGy)	% diff.	Dose (mGy)	% diff.	Dose (mGy)	% diff.	Dose (mGy)	% diff.	Dose (mGy)	% diff.	Dose (mGy)	% diff.	Dose (mGy)	% diff.	Dose (mGy)	% diff.	Dose (mGy)	% diff.	Dose (mGy)	% diff.	Dose (mGy)	% diff.	Dose (mGy)	% diff.	Dose (mGy)	% diff.	Dose (mGy)	% diff.	Dose (mGy)	% diff.	Dose (mGy)	% diff.	Dose (mGy)	% diff.	Dose (mGy)	% diff.	Dose (mGy)	% diff.	Dose (mGy)	% diff.	Dose (mGy)
Breasts	Total Dose	0	0	0	0	0	0	0	0	0	-	-	0	0	0	0	0	0	0	0	0	0	0	0	0	0	0	0	0	0	0	0	0	0	0	0	0	0	0	0	0	0	0	0	0	0	0	0	0
	Total Neutron Dose	113.849	28.0985	0	35.5664	0	17.4695	0	55.3296	0	-	-	23.7108	0	41.5514	0	16.6695	0	119.623	0	31.2762	0	45.2226	0	45.3722	0	54.9916	0	32.5508	0	53.5745	0	17.943	0	29.6516	0	58.5334	0	25.3954	0	97.7101	0	27.2624	0	30.8525	0	72.0009	0	53.1914
	Total Gamma Dose	3632.63	3349.11	0	3132.26	0	2732.09	0	3146.04	0	-	-	3133.6	0	3238.46	0	2600.37	0	3576.05	0	3106.27	0	3301.52	0	3019.68	0	3108.34	0	3010.95	0	3248.43	0	2810.55	0	2618.06	0	3111.43	0	2957.18	0	3217.79	0	2844.75	0	3094.73	0	3463.81	0	3420.42
Colon	Total Dose	0	0	0	0	0	0	0	0	0	0	0	0	0	0	0	0	0	0	0	0	0	0	0	0	0	0	0	0	0	0	0	0	0	0	0	0	0	0	0	0	0	0	0	0	0	0	0	0
	Total Neutron Dose	37.7589	28.0985	0	35.5664	0	17.4695	0	55.3296	0	113.849	0	23.7108	0	41.5514	0	16.6695	0	119.623	0	31.2762	0	45.2226	0	45.3722	0	54.9916	0	32.5508	0	53.5745	0	17.943	0	29.6516	0	58.5334	0	25.3954	0	97.7101	0	27.2624	0	30.8525	0	72.0009	0	53.1914
	Total Gamma Dose	3115.18	3349.11	0	3132.26	0	2732.09	0	3146.04	0	3632.63	0	3133.6	0	3238.46	0	2600.37	0	3576.05	0	3106.27	0	3301.52	0	3019.68	0	3108.34	0	3010.95	0	3248.43	0	2810.55	0	2618.06	0	3111.43	0	2957.18	0	3217.79	0	2844.75	0	3094.73	0	3463.81	0	3420.42
Liver	Total Dose	0	0	0	0	0	0	0	0	0	0	0	0	0	0	0	0	0	0	0	-	-	0	0	0	0	0	0	0	0	0	0	0	0	0	0	0	0	0	0	0	0	0	0	0	0	0	0	0
	Total Neutron Dose	31.2762	28.0985	0	35.5664	0	17.4695	0	55.3296	0	113.849	0	23.7108	0	41.5514	0	16.6695	0	119.623	0	-	-	45.2226	0	45.3722	0	54.9916	0	32.5508	0	53.5745	0	17.943	0	29.6516	0	58.5334	0	25.3954	0	97.7101	0	27.2624	0	30.8525	0	72.0009	0	53.1914
	Total Gamma Dose	3106.27	3349.11	0	3132.26	0	2732.09	0	3146.04	0	3632.63	0	3133.6	0	3238.46	0	2600.37	0	3576.05	0	-	-	3301.52	0	3019.68	0	3108.34	0	3010.95	0	3248.43	0	2810.55	0	2618.06	0	3111.43	0	2957.18	0	3217.79	0	2844.75	0	3094.73	0	3463.81	0	3420.42
Lungs	Total Dose	0	0	0	0	0	0	0	0	0	0	0	0	0	0	0	0	0	0	0	0	0	-	-	0	0	0	0	0	0	0	0	0	0	0	0	0	0	0	0	0	0	0	0	0	0	0	0	0
	Total Neutron Dose	45.2226	28.0985	0	35.5664	0	17.4695	0	55.3296	0	113.849	0	23.7108	0	41.5514	0	16.6695	0	119.623	0	31.2762	0	-	-	45.3722	0	54.9916	0	32.5508	0	53.5745	0	17.943	0	29.6516	0	58.5334	0	25.3954	0	97.7101	0	27.2624	0	30.8525	0	72.0009	0	53.1914
	Total Gamma Dose	3301.52	3349.11	0	3132.26	0	2732.09	0	3146.04	0	3632.63	0	3133.6	0	3238.46	0	2600.37	0	3576.05	0	3106.27	0	-	-	3019.68	0	3108.34	0	3010.95	0	3248.43	0	2810.55	0	2618.06	0	3111.43	0	2957.18	0	3217.79	0	2844.75	0	3094.73	0	3463.81	0	3420.42
Stomach Wall	Total Dose	0	0	0	0	0	0	0	0	0	0	0	0	0	0	0	0	0	0	0	0	0	0	0	0	0	0	0	0	0	0	0	0	0	0	0	0	0	0	0	0	0	0	0	-	-	0	0	0
	Total Neutron Dose	30.8525	28.0985	0	35.5664	0	17.4695	0	55.3296	0	113.849	0	23.7108	0	41.5514	0	16.6695	0	119.623	0	31.2762	0	45.2226	0	45.3722	0	54.9916	0	32.5508	0	53.5745	0	17.943	0	29.6516	0	58.5334	0	25.3954	0	97.7101	0	27.2624	0	-	-	72.0009	0	53.1914
	Total Gamma Dose	3094.73	3349.11	0	3132.26	0	2732.09	0	3146.04	0	3632.63	0	3133.6	0	3238.46	0	2600.37	0	3576.05	0	3106.27	0	3301.52	0	3019.68	0	3108.34	0	3010.95	0	3248.43	0	2810.55	0	2618.06	0	3111.43	0	2957.18	0	3217.79	0	2844.75	0	-	-	3463.81	0	3420.42
[truncated: 9 more columns]

## Sheet: Heavy-9P
			Surrogate organs
True organ			BoneSurface		ActiveMarrow		Adrenals		Brain		Breasts		GallBladderWall		HeartWall		Kidney		EyeLens		Liver		Lungs		LymphNodes		Muscle		Oesophagus		OralMucosa		Pancreas		Uterus/Prostate		SalivaryGlands		SmallIntestineWall		Skin		Spleen		StomachWall		Ovaries/Testes		Thymus
Organ	Dose Category	Dose (mGy)	Dose (mGy)	% diff.	Dose (mGy)	% diff.	Dose (mGy)	% diff.	Dose (mGy)	% diff.	Dose (mGy)	% diff.	Dose (mGy)	% diff.	Dose (mGy)	% diff.	Dose (mGy)	% diff.	Dose (mGy)	% diff.	Dose (mGy)	% diff.	Dose (mGy)	% diff.	Dose (mGy)	% diff.	Dose (mGy)	% diff.	Dose (mGy)	% diff.	Dose (mGy)	% diff.	Dose (mGy)	% diff.	Dose (mGy)	% diff.	Dose (mGy)	% diff.	Dose (mGy)	% diff.	Dose (mGy)	% diff.	Dose (mGy)	% diff.	Dose (mGy)	% diff.	Dose (mGy)	% diff.	Dose (mGy)
Breasts	Total Dose	0	0	0	0	0	0	0	0	0	-	-	0	0	0	0	0	0	0	0	0	0	0	0	0	0	0	0	0	0	0	0	0	0	0	0	0	0	0	0	0	0	0	0	0	0	0	0	0
	Total Neutron Dose	32.1813	11.9905	0	16.329	0	7.97111	0	23.9453	0	-	-	6.67976	0	11.9911	0	9.459	0	51.4303	0	10.7175	0	16.6673	0	18.3308	0	24.0952	0	11.4664	0	20.2724	0	6.53835	0	9.84744	0	23.4925	0	8.05444	0	43.8506	0	12.4539	0	9.10148	0	18.8077	0	20.0972
	Total Gamma Dose	1446.88	1367.06	0	1269.15	0	1091.83	0	1310.3	0	-	-	1167.65	0	1292.8	0	1061.63	0	1381.75	0	1228.82	0	1316.11	0	1211.07	0	1248.45	0	1228.03	0	1285.14	0	1090.05	0	1128.56	0	1305.32	0	1168.68	0	1303.82	0	1159.06	0	1214.15	0	1365.93	0	1378.84
Colon	Total Dose	0	0	0	0	0	0	0	0	0	0	0	0	0	0	0	0	0	0	0	0	0	0	0	0	0	0	0	0	0	0	0	0	0	0	0	0	0	0	0	0	0	0	0	0	0	0	0	0
	Total Neutron Dose	11.1507	11.9905	0	16.329	0	7.97111	0	23.9453	0	32.1813	0	6.67976	0	11.9911	0	9.459	0	51.4303	0	10.7175	0	16.6673	0	18.3308	0	24.0952	0	11.4664	0	20.2724	0	6.53835	0	9.84744	0	23.4925	0	8.05444	0	43.8506	0	12.4539	0	9.10148	0	18.8077	0	20.0972
	Total Gamma Dose	1212.18	1367.06	0	1269.15	0	1091.83	0	1310.3	0	1446.88	0	1167.65	0	1292.8	0	1061.63	0	1381.75	0	1228.82	0	1316.11	0	1211.07	0	1248.45	0	1228.03	0	1285.14	0	1090.05	0	1128.56	0	1305.32	0	1168.68	0	1303.82	0	1159.06	0	1214.15	0	1365.93	0	1378.84
Liver	Total Dose	0	0	0	0	0	0	0	0	0	0	0	0	0	0	0	0	0	0	0	-	-	0	0	0	0	0	0	0	0	0	0	0	0	0	0	0	0	0	0	0	0	0	0	0	0	0	0	0
	Total Neutron Dose	10.7175	11.9905	0	16.329	0	7.97111	0	23.9453	0	32.1813	0	6.67976	0	11.9911	0	9.459	0	51.4303	0	-	-	16.6673	0	18.3308	0	24.0952	0	11.4664	0	20.2724	0	6.53835	0	9.84744	0	23.4925	0	8.05444	0	43.8506	0	12.4539	0	9.10148	0	18.8077	0	20.0972
	Total Gamma Dose	1228.82	1367.06	0	1269.15	0	1091.83	0	1310.3	0	1446.88	0	1167.65	0	1292.8	0	1061.63	0	1381.75	0	-	-	1316.11	0	1211.07	0	1248.45	0	1228.03	0	1285.14	0	1090.05	0	1128.56	0	1305.32	0	1168.68	0	1303.82	0	1159.06	0	1214.15	0	1365.93	0	1378.84
Lungs	Total Dose	0	0	0	0	0	0	0	0	0	0	0	0	0	0	0	0	0	0	0	0	0	-	-	0	0	0	0	0	0	0	0	0	0	0	0	0	0	0	0	0	0	0	0	0	0	0	0	0
	Total Neutron Dose	16.6673	11.9905	0	16.329	0	7.97111	0	23.9453	0	32.1813	0	6.67976	0	11.9911	0	9.459	0	51.4303	0	10.7175	0	-	-	18.3308	0	24.0952	0	11.4664	0	20.2724	0	6.53835	0	9.84744	0	23.4925	0	8.05444	0	43.8506	0	12.4539	0	9.10148	0	18.8077	0	20.0972
	Total Gamma Dose	1316.11	1367.06	0	1269.15	0	1091.83	0	1310.3	0	1446.88	0	1167.65	0	1292.8	0	1061.63	0	1381.75	0	1228.82	0	-	-	1211.07	0	1248.45	0	1228.03	0	1285.14	0	1090.05	0	1128.56	0	1305.32	0	1168.68	0	1303.82	0	1159.06	0	1214.15	0	1365.93	0	1378.84
Stomach Wall	Total Dose	0	0	0	0	0	0	0	0	0	0	0	0	0	0	0	0	0	0	0	0	0	0	0	0	0	0	0	0	0	0	0	0	0	0	0	0	0	0	0	0	0	0	0	-	-	0	0	0
	Total Neutron Dose	9.10148	11.9905	0	16.329	0	7.97111	0	23.9453	0	32.1813	0	6.67976	0	11.9911	0	9.459	0	51.4303	0	10.7175	0	16.6673	0	18.3308	0	24.0952	0	11.4664	0	20.2724	0	6.53835	0	9.84744	0	23.4925	0	8.05444	0	43.8506	0	12.4539	0	-	-	18.8077	0	20.0972
	Total Gamma Dose	1214.15	1367.06	0	1269.15	0	1091.83	0	1310.3	0	1446.88	0	1167.65	0	1292.8	0	1061.63	0	1381.75	0	1228.82	0	1316.11	0	1211.07	0	1248.45	0	1228.03	0	1285.14	0	1090.05	0	1128.56	0	1305.32	0	1168.68	0	1303.82	0	1159.06	0	-	-	1365.93	0	1378.84
[truncated: 9 more columns]

## Sheet: Light-GLOBE
			Surrogate organs
True organ			BoneSurface		ActiveMarrow		Adrenals		Brain		Breasts		GallBladderWall		HeartWall		Kidney		EyeLens		Liver		Lungs		LymphNodes		Muscle		Oesophagus		OralMucosa		Pancreas		Uterus/Prostate		SalivaryGlands		SmallIntestineWall		Skin		Spleen		StomachWall		Ovaries/Testes		Thymus
Organ	Dose Category	Dose (mGy)	Dose (mGy)	% diff.	Dose (mGy)	% diff.	Dose (mGy)	% diff.	Dose (mGy)	% diff.	Dose (mGy)	% diff.	Dose (mGy)	% diff.	Dose (mGy)	% diff.	Dose (mGy)	% diff.	Dose (mGy)	% diff.	Dose (mGy)	% diff.	Dose (mGy)	% diff.	Dose (mGy)	% diff.	Dose (mGy)	% diff.	Dose (mGy)	% diff.	Dose (mGy)	% diff.	Dose (mGy)	% diff.	Dose (mGy)	% diff.	Dose (mGy)	% diff.	Dose (mGy)	% diff.	Dose (mGy)	% diff.	Dose (mGy)	% diff.	Dose (mGy)	% diff.	Dose (mGy)	% diff.	Dose (mGy)
Breasts	Total Dose	0	0	0	0	0	0	0	0	0	-	-	0	0	0	0	0	0	0	0	0	0	0	0	0	0	0	0	0	0	0	0	0	0	0	0	0	0	0	0	0	0	0	0	0	0	0	0	0
	Total Neutron Dose	170.435	38.5938	0	47.356	0	20.4944	0	75.525	0	-	-	29.2442	0	56.0952	0	21.4419	0	163.993	0	40.3346	0	59.6728	0	59.2845	0	72.8137	0	42.206	0	83.3573	0	23.1592	0	29.3567	0	80.1993	0	30.7627	0	135.427	0	36.0401	0	38.3088	0	90.2875	0	84.3966
	Total Gamma Dose	4099.5	3777.42	0	3518.19	0	3058.18	0	3537.94	0	-	-	3324.95	0	3731.28	0	2963.37	0	3784.32	0	3494.67	0	3707.47	0	3392.67	0	3515.32	0	3439.87	0	3510.86	0	3180.41	0	3234.03	0	3514.63	0	3403.93	0	3640.98	0	3208.15	0	3526.49	0	3650.51	0	3874.4
Colon	Total Dose	0	0	0	0	0	0	0	0	0	0	0	0	0	0	0	0	0	0	0	0	0	0	0	0	0	0	0	0	0	0	0	0	0	0	0	0	0	0	0	0	0	0	0	0	0	0	0	0
	Total Neutron Dose	45.889	38.5938	0	47.356	0	20.4944	0	75.525	0	170.435	0	29.2442	0	56.0952	0	21.4419	0	163.993	0	40.3346	0	59.6728	0	59.2845	0	72.8137	0	42.206	0	83.3573	0	23.1592	0	29.3567	0	80.1993	0	30.7627	0	135.427	0	36.0401	0	38.3088	0	90.2875	0	84.3966
	Total Gamma Dose	3594.09	3777.42	0	3518.19	0	3058.18	0	3537.94	0	4099.5	0	3324.95	0	3731.28	0	2963.37	0	3784.32	0	3494.67	0	3707.47	0	3392.67	0	3515.32	0	3439.87	0	3510.86	0	3180.41	0	3234.03	0	3514.63	0	3403.93	0	3640.98	0	3208.15	0	3526.49	0	3650.51	0	3874.4
Liver	Total Dose	0	0	0	0	0	0	0	0	0	0	0	0	0	0	0	0	0	0	0	-	-	0	0	0	0	0	0	0	0	0	0	0	0	0	0	0	0	0	0	0	0	0	0	0	0	0	0	0
	Total Neutron Dose	40.3346	38.5938	0	47.356	0	20.4944	0	75.525	0	170.435	0	29.2442	0	56.0952	0	21.4419	0	163.993	0	-	-	59.6728	0	59.2845	0	72.8137	0	42.206	0	83.3573	0	23.1592	0	29.3567	0	80.1993	0	30.7627	0	135.427	0	36.0401	0	38.3088	0	90.2875	0	84.3966
	Total Gamma Dose	3494.67	3777.42	0	3518.19	0	3058.18	0	3537.94	0	4099.5	0	3324.95	0	3731.28	0	2963.37	0	3784.32	0	-	-	3707.47	0	3392.67	0	3515.32	0	3439.87	0	3510.86	0	3180.41	0	3234.03	0	3514.63	0	3403.93	0	3640.98	0	3208.15	0	3526.49	0	3650.51	0	3874.4
Lungs	Total Dose	0	0	0	0	0	0	0	0	0	0	0	0	0	0	0	0	0	0	0	0	0	-	-	0	0	0	0	0	0	0	0	0	0	0	0	0	0	0	0	0	0	0	0	0	0	0	0	0
	Total Neutron Dose	59.6728	38.5938	0	47.356	0	20.4944	0	75.525	0	170.435	0	29.2442	0	56.0952	0	21.4419	0	163.993	0	40.3346	0	-	-	59.2845	0	72.8137	0	42.206	0	83.3573	0	23.1592	0	29.3567	0	80.1993	0	30.7627	0	135.427	0	36.0401	0	38.3088	0	90.2875	0	84.3966
	Total Gamma Dose	3707.47	3777.42	0	3518.19	0	3058.18	0	3537.94	0	4099.5	0	3324.95	0	3731.28	0	2963.37	0	3784.32	0	3494.67	0	-	-	3392.67	0	3515.32	0	3439.87	0	3510.86	0	3180.41	0	3234.03	0	3514.63	0	3403.93	0	3640.98	0	3208.15	0	3526.49	0	3650.51	0	3874.4
Stomach Wall	Total Dose	0	0	0	0	0	0	0	0	0	0	0	0	0	0	0	0	0	0	0	0	0	0	0	0	0	0	0	0	0	0	0	0	0	0	0	0	0	0	0	0	0	0	0	-	-	0	0	0
	Total Neutron Dose	38.3088	38.5938	0	47.356	0	20.4944	0	75.525	0	170.435	0	29.2442	0	56.0952	0	21.4419	0	163.993	0	40.3346	0	59.6728	0	59.2845	0	72.8137	0	42.206	0	83.3573	0	23.1592	0	29.3567	0	80.1993	0	30.7627	0	135.427	0	36.0401	0	-	-	90.2875	0	84.3966
	Total Gamma Dose	3526.49	3777.42	0	3518.19	0	3058.18	0	3537.94	0	4099.5	0	3324.95	0	3731.28	0	2963.37	0	3784.32	0	3494.67	0	3707.47	0	3392.67	0	3515.32	0	3439.87	0	3510.86	0	3180.41	0	3234.03	0	3514.63	0	3403.93	0	3640.98	0	3208.15	0	-	-	3650.51	0	3874.4
[truncated: 9 more columns]

## Sheet: Heavy-GLOBE
			Surrogate organs
True organ			BoneSurface		ActiveMarrow		Adrenals		Brain		Breasts		GallBladderWall		HeartWall		Kidney		EyeLens		Liver		Lungs		LymphNodes		Muscle		Oesophagus		OralMucosa		Pancreas		Uterus/Prostate		SalivaryGlands		SmallIntestineWall		Skin		Spleen		StomachWall		Ovaries/Testes		Thymus
Organ	Dose Category	Dose (mGy)	Dose (mGy)	% diff.	Dose (mGy)	% diff.	Dose (mGy)	% diff.	Dose (mGy)	% diff.	Dose (mGy)	% diff.	Dose (mGy)	% diff.	Dose (mGy)	% diff.	Dose (mGy)	% diff.	Dose (mGy)	% diff.	Dose (mGy)	% diff.	Dose (mGy)	% diff.	Dose (mGy)	% diff.	Dose (mGy)	% diff.	Dose (mGy)	% diff.	Dose (mGy)	% diff.	Dose (mGy)	% diff.	Dose (mGy)	% diff.	Dose (mGy)	% diff.	Dose (mGy)	% diff.	Dose (mGy)	% diff.	Dose (mGy)	% diff.	Dose (mGy)	% diff.	Dose (mGy)	% diff.	Dose (mGy)
Breasts	Total Dose	0	0	0	0	0	0	0	0	0	-	-	0	0	0	0	0	0	0	0	0	0	0	0	0	0	0	0	0	0	0	0	0	0	0	0	0	0	0	0	0	0	0	0	0	0	0	0	0
	Total Neutron Dose	41.1938	15.5737	0	20.3125	0	8.89704	0	34.3137	0	-	-	7.47353	0	17.0978	0	10.7932	0	43.012	0	11.3185	0	20.222	0	22.7455	0	28.8833	0	14.9157	0	24.0702	0	8.31192	0	13.7484	0	29.6766	0	9.44435	0	56.1878	0	14.903	0	11.0952	0	26.8992	0	21.1299
	Total Gamma Dose	1457.26	1383.82	0	1287.96	0	1129.13	0	1327.81	0	-	-	1110.63	0	1313.58	0	1077.72	0	1292.53	0	1206.37	0	1313.81	0	1210.17	0	1254.59	0	1255.36	0	1275.34	0	1108.21	0	1054.38	0	1296.43	0	1155.65	0	1316.17	0	1125.94	0	1203.24	0	1270.87	0	1402.2
Colon	Total Dose	0	0	0	0	0	0	0	0	0	0	0	0	0	0	0	0	0	0	0	0	0	0	0	0	0	0	0	0	0	0	0	0	0	0	0	0	0	0	0	0	0	0	0	0	0	0	0	0
	Total Neutron Dose	13.7736	15.5737	0	20.3125	0	8.89704	0	34.3137	0	41.1938	0	7.47353	0	17.0978	0	10.7932	0	43.012	0	11.3185	0	20.222	0	22.7455	0	28.8833	0	14.9157	0	24.0702	0	8.31192	0	13.7484	0	29.6766	0	9.44435	0	56.1878	0	14.903	0	11.0952	0	26.8992	0	21.1299
	Total Gamma Dose	1206.58	1383.82	0	1287.96	0	1129.13	0	1327.81	0	1457.26	0	1110.63	0	1313.58	0	1077.72	0	1292.53	0	1206.37	0	1313.81	0	1210.17	0	1254.59	0	1255.36	0	1275.34	0	1108.21	0	1054.38	0	1296.43	0	1155.65	0	1316.17	0	1125.94	0	1203.24	0	1270.87	0	1402.2
Liver	Total Dose	0	0	0	0	0	0	0	0	0	0	0	0	0	0	0	0	0	0	0	-	-	0	0	0	0	0	0	0	0	0	0	0	0	0	0	0	0	0	0	0	0	0	0	0	0	0	0	0
	Total Neutron Dose	11.3185	15.5737	0	20.3125	0	8.89704	0	34.3137	0	41.1938	0	7.47353	0	17.0978	0	10.7932	0	43.012	0	-	-	20.222	0	22.7455	0	28.8833	0	14.9157	0	24.0702	0	8.31192	0	13.7484	0	29.6766	0	9.44435	0	56.1878	0	14.903	0	11.0952	0	26.8992	0	21.1299
	Total Gamma Dose	1206.37	1383.82	0	1287.96	0	1129.13	0	1327.81	0	1457.26	0	1110.63	0	1313.58	0	1077.72	0	1292.53	0	-	-	1313.81	0	1210.17	0	1254.59	0	1255.36	0	1275.34	0	1108.21	0	1054.38	0	1296.43	0	1155.65	0	1316.17	0	1125.94	0	1203.24	0	1270.87	0	1402.2
Lungs	Total Dose	0	0	0	0	0	0	0	0	0	0	0	0	0	0	0	0	0	0	0	0	0	-	-	0	0	0	0	0	0	0	0	0	0	0	0	0	0	0	0	0	0	0	0	0	0	0	0	0
	Total Neutron Dose	20.222	15.5737	0	20.3125	0	8.89704	0	34.3137	0	41.1938	0	7.47353	0	17.0978	0	10.7932	0	43.012	0	11.3185	0	-	-	22.7455	0	28.8833	0	14.9157	0	24.0702	0	8.31192	0	13.7484	0	29.6766	0	9.44435	0	56.1878	0	14.903	0	11.0952	0	26.8992	0	21.1299
	Total Gamma Dose	1313.81	1383.82	0	1287.96	0	1129.13	0	1327.81	0	1457.26	0	1110.63	0	1313.58	0	1077.72	0	1292.53	0	1206.37	0	-	-	1210.17	0	1254.59	0	1255.36	0	1275.34	0	1108.21	0	1054.38	0	1296.43	0	1155.65	0	1316.17	0	1125.94	0	1203.24	0	1270.87	0	1402.2
Stomach Wall	Total Dose	0	0	0	0	0	0	0	0	0	0	0	0	0	0	0	0	0	0	0	0	0	0	0	0	0	0	0	0	0	0	0	0	0	0	0	0	0	0	0	0	0	0	0	-	-	0	0	0
	Total Neutron Dose	11.0952	15.5737	0	20.3125	0	8.89704	0	34.3137	0	41.1938	0	7.47353	0	17.0978	0	10.7932	0	43.012	0	11.3185	0	20.222	0	22.7455	0	28.8833	0	14.9157	0	24.0702	0	8.31192	0	13.7484	0	29.6766	0	9.44435	0	56.1878	0	14.903	0	-	-	26.8992	0	21.1299
	Total Gamma Dose	1203.24	1383.82	0	1287.96	0	1129.13	0	1327.81	0	1457.26	0	1110.63	0	1313.58	0	1077.72	0	1292.53	0	1206.37	0	1313.81	0	1210.17	0	1254.59	0	1255.36	0	1275.34	0	1108.21	0	1054.38	0	1296.43	0	1155.65	0	1316.17	0	1125.94	0	-	-	1270.87	0	1402.2
[truncated: 9 more columns]
