# Supplementary material for: Japanese pediatric and adult atomic bomb survivor dosimetry: potential improvements using the J45 phantom series and modern Monte Carlo transport
Source: Radiat Environ Biophys. 2021 Oct 30;61(1):73–86. doi: 10.1007/s00411-021-00946-2 (PMC8897329; doi:10.1007/s00411-021-00946-2)
Supplement: Supplementary file 1 — Supplementary file1 (ZIP 2974 KB) [file 411_2021_946_MOESM1_ESM.zip › _supplementary/comprehensive surrogacy/Table_15m_Hiroshima_1500m.xlsx]

## Sheet: IO
			Surrogate organs
True organ			BoneSurface		ActiveMarrow		Adrenals		Brain		Breasts		GallBladderWall		HeartWall		Kidney		EyeLens		Liver		Lungs		LymphNodes		Muscle		Oesophagus		OralMucosa		Pancreas		Uterus/Prostate		SalivaryGlands		SmallIntestineWall		Skin		Spleen		StomachWall		Ovaries/Testes		Thymus
Organ	Dose Category	Dose (mGy)	Dose (mGy)	% diff.	Dose (mGy)	% diff.	Dose (mGy)	% diff.	Dose (mGy)	% diff.	Dose (mGy)	% diff.	Dose (mGy)	% diff.	Dose (mGy)	% diff.	Dose (mGy)	% diff.	Dose (mGy)	% diff.	Dose (mGy)	% diff.	Dose (mGy)	% diff.	Dose (mGy)	% diff.	Dose (mGy)	% diff.	Dose (mGy)	% diff.	Dose (mGy)	% diff.	Dose (mGy)	% diff.	Dose (mGy)	% diff.	Dose (mGy)	% diff.	Dose (mGy)	% diff.	Dose (mGy)	% diff.	Dose (mGy)	% diff.	Dose (mGy)	% diff.	Dose (mGy)	% diff.	Dose (mGy)
Breasts	Total Dose	0	0	0	0	0	0	0	0	0	-	-	0	0	0	0	0	0	0	0	0	0	0	0	0	0	0	0	0	0	0	0	0	0	0	0	0	0	0	0	0	0	0	0	0	0	0	0	0
	Total Neutron Dose	7.07807	1.71093	0	2.10691	0	1.116	0	3.29514	0	-	-	1.29153	0	2.48559	0	1.01727	0	7.16461	0	1.84752	0	2.70876	0	2.64267	0	3.12408	0	1.99925	0	3.18943	0	1.14096	0	1.42986	0	3.15709	0	1.57511	0	5.44319	0	1.69319	0	1.83102	0	3.95464	0	3.42046
	Total Gamma Dose	519.493	480.257	0	450.774	0	388.32	0	451.197	0	-	-	426.408	0	471.049	0	388.926	0	478.884	0	449.01	0	475.92	0	440.394	0	455.724	0	444.545	0	469.857	0	408.877	0	403.615	0	459.166	0	440.784	0	468.034	0	422.389	0	448.244	0	496.502	0	510.922
Colon	Total Dose	0	0	0	0	0	0	0	0	0	0	0	0	0	0	0	0	0	0	0	0	0	0	0	0	0	0	0	0	0	0	0	0	0	0	0	0	0	0	0	0	0	0	0	0	0	0	0	0
	Total Neutron Dose	2.21375	1.71093	0	2.10691	0	1.116	0	3.29514	0	7.07807	0	1.29153	0	2.48559	0	1.01727	0	7.16461	0	1.84752	0	2.70876	0	2.64267	0	3.12408	0	1.99925	0	3.18943	0	1.14096	0	1.42986	0	3.15709	0	1.57511	0	5.44319	0	1.69319	0	1.83102	0	3.95464	0	3.42046
	Total Gamma Dose	456.655	480.257	0	450.774	0	388.32	0	451.197	0	519.493	0	426.408	0	471.049	0	388.926	0	478.884	0	449.01	0	475.92	0	440.394	0	455.724	0	444.545	0	469.857	0	408.877	0	403.615	0	459.166	0	440.784	0	468.034	0	422.389	0	448.244	0	496.502	0	510.922
Liver	Total Dose	0	0	0	0	0	0	0	0	0	0	0	0	0	0	0	0	0	0	0	-	-	0	0	0	0	0	0	0	0	0	0	0	0	0	0	0	0	0	0	0	0	0	0	0	0	0	0	0
	Total Neutron Dose	1.84752	1.71093	0	2.10691	0	1.116	0	3.29514	0	7.07807	0	1.29153	0	2.48559	0	1.01727	0	7.16461	0	-	-	2.70876	0	2.64267	0	3.12408	0	1.99925	0	3.18943	0	1.14096	0	1.42986	0	3.15709	0	1.57511	0	5.44319	0	1.69319	0	1.83102	0	3.95464	0	3.42046
	Total Gamma Dose	449.01	480.257	0	450.774	0	388.32	0	451.197	0	519.493	0	426.408	0	471.049	0	388.926	0	478.884	0	-	-	475.92	0	440.394	0	455.724	0	444.545	0	469.857	0	408.877	0	403.615	0	459.166	0	440.784	0	468.034	0	422.389	0	448.244	0	496.502	0	510.922
Lungs	Total Dose	0	0	0	0	0	0	0	0	0	0	0	0	0	0	0	0	0	0	0	0	0	-	-	0	0	0	0	0	0	0	0	0	0	0	0	0	0	0	0	0	0	0	0	0	0	0	0	0
	Total Neutron Dose	2.70876	1.71093	0	2.10691	0	1.116	0	3.29514	0	7.07807	0	1.29153	0	2.48559	0	1.01727	0	7.16461	0	1.84752	0	-	-	2.64267	0	3.12408	0	1.99925	0	3.18943	0	1.14096	0	1.42986	0	3.15709	0	1.57511	0	5.44319	0	1.69319	0	1.83102	0	3.95464	0	3.42046
	Total Gamma Dose	475.92	480.257	0	450.774	0	388.32	0	451.197	0	519.493	0	426.408	0	471.049	0	388.926	0	478.884	0	449.01	0	-	-	440.394	0	455.724	0	444.545	0	469.857	0	408.877	0	403.615	0	459.166	0	440.784	0	468.034	0	422.389	0	448.244	0	496.502	0	510.922
Stomach Wall	Total Dose	0	0	0	0	0	0	0	0	0	0	0	0	0	0	0	0	0	0	0	0	0	0	0	0	0	0	0	0	0	0	0	0	0	0	0	0	0	0	0	0	0	0	0	-	-	0	0	0
	Total Neutron Dose	1.83102	1.71093	0	2.10691	0	1.116	0	3.29514	0	7.07807	0	1.29153	0	2.48559	0	1.01727	0	7.16461	0	1.84752	0	2.70876	0	2.64267	0	3.12408	0	1.99925	0	3.18943	0	1.14096	0	1.42986	0	3.15709	0	1.57511	0	5.44319	0	1.69319	0	-	-	3.95464	0	3.42046
	Total Gamma Dose	448.244	480.257	0	450.774	0	388.32	0	451.197	0	519.493	0	426.408	0	471.049	0	388.926	0	478.884	0	449.01	0	475.92	0	440.394	0	455.724	0	444.545	0	469.857	0	408.877	0	403.615	0	459.166	0	440.784	0	468.034	0	422.389	0	-	-	496.502	0	510.922
[truncated: 9 more columns]

## Sheet: Light-9P
			Surrogate organs
True organ			BoneSurface		ActiveMarrow		Adrenals		Brain		Breasts		GallBladderWall		HeartWall		Kidney		EyeLens		Liver		Lungs		LymphNodes		Muscle		Oesophagus		OralMucosa		Pancreas		Uterus/Prostate		SalivaryGlands		SmallIntestineWall		Skin		Spleen		StomachWall		Ovaries/Testes		Thymus
Organ	Dose Category	Dose (mGy)	Dose (mGy)	% diff.	Dose (mGy)	% diff.	Dose (mGy)	% diff.	Dose (mGy)	% diff.	Dose (mGy)	% diff.	Dose (mGy)	% diff.	Dose (mGy)	% diff.	Dose (mGy)	% diff.	Dose (mGy)	% diff.	Dose (mGy)	% diff.	Dose (mGy)	% diff.	Dose (mGy)	% diff.	Dose (mGy)	% diff.	Dose (mGy)	% diff.	Dose (mGy)	% diff.	Dose (mGy)	% diff.	Dose (mGy)	% diff.	Dose (mGy)	% diff.	Dose (mGy)	% diff.	Dose (mGy)	% diff.	Dose (mGy)	% diff.	Dose (mGy)	% diff.	Dose (mGy)	% diff.	Dose (mGy)
Breasts	Total Dose	0	0	0	0	0	0	0	0	0	-	-	0	0	0	0	0	0	0	0	0	0	0	0	0	0	0	0	0	0	0	0	0	0	0	0	0	0	0	0	0	0	0	0	0	0	0	0	0
	Total Neutron Dose	4.42935	1.21974	0	1.52443	0	0.911658	0	2.32612	0	-	-	1.01748	0	1.82836	0	0.769622	0	4.27523	0	1.39765	0	1.93801	0	1.88848	0	2.25364	0	1.39932	0	2.40083	0	0.946292	0	1.32094	0	2.47602	0	1.18755	0	3.73666	0	1.23392	0	1.481	0	2.95877	0	2.45716
	Total Gamma Dose	473.259	426.053	0	402	0	357.301	0	395.983	0	-	-	389.067	0	415.15	0	342.711	0	399.876	0	395.386	0	421.78	0	391.43	0	403.314	0	400.473	0	405.654	0	369.95	0	387.193	0	408.173	0	389.533	0	413.839	0	373.281	0	403.445	0	476.593	0	448.85
Colon	Total Dose	0	0	0	0	0	0	0	0	0	0	0	0	0	0	0	0	0	0	0	0	0	0	0	0	0	0	0	0	0	0	0	0	0	0	0	0	0	0	0	0	0	0	0	0	0	0	0	0
	Total Neutron Dose	1.67351	1.21974	0	1.52443	0	0.911658	0	2.32612	0	4.42935	0	1.01748	0	1.82836	0	0.769622	0	4.27523	0	1.39765	0	1.93801	0	1.88848	0	2.25364	0	1.39932	0	2.40083	0	0.946292	0	1.32094	0	2.47602	0	1.18755	0	3.73666	0	1.23392	0	1.481	0	2.95877	0	2.45716
	Total Gamma Dose	406.51	426.053	0	402	0	357.301	0	395.983	0	473.259	0	389.067	0	415.15	0	342.711	0	399.876	0	395.386	0	421.78	0	391.43	0	403.314	0	400.473	0	405.654	0	369.95	0	387.193	0	408.173	0	389.533	0	413.839	0	373.281	0	403.445	0	476.593	0	448.85
Liver	Total Dose	0	0	0	0	0	0	0	0	0	0	0	0	0	0	0	0	0	0	0	-	-	0	0	0	0	0	0	0	0	0	0	0	0	0	0	0	0	0	0	0	0	0	0	0	0	0	0	0
	Total Neutron Dose	1.39765	1.21974	0	1.52443	0	0.911658	0	2.32612	0	4.42935	0	1.01748	0	1.82836	0	0.769622	0	4.27523	0	-	-	1.93801	0	1.88848	0	2.25364	0	1.39932	0	2.40083	0	0.946292	0	1.32094	0	2.47602	0	1.18755	0	3.73666	0	1.23392	0	1.481	0	2.95877	0	2.45716
	Total Gamma Dose	395.386	426.053	0	402	0	357.301	0	395.983	0	473.259	0	389.067	0	415.15	0	342.711	0	399.876	0	-	-	421.78	0	391.43	0	403.314	0	400.473	0	405.654	0	369.95	0	387.193	0	408.173	0	389.533	0	413.839	0	373.281	0	403.445	0	476.593	0	448.85
Lungs	Total Dose	0	0	0	0	0	0	0	0	0	0	0	0	0	0	0	0	0	0	0	0	0	-	-	0	0	0	0	0	0	0	0	0	0	0	0	0	0	0	0	0	0	0	0	0	0	0	0	0
	Total Neutron Dose	1.93801	1.21974	0	1.52443	0	0.911658	0	2.32612	0	4.42935	0	1.01748	0	1.82836	0	0.769622	0	4.27523	0	1.39765	0	-	-	1.88848	0	2.25364	0	1.39932	0	2.40083	0	0.946292	0	1.32094	0	2.47602	0	1.18755	0	3.73666	0	1.23392	0	1.481	0	2.95877	0	2.45716
	Total Gamma Dose	421.78	426.053	0	402	0	357.301	0	395.983	0	473.259	0	389.067	0	415.15	0	342.711	0	399.876	0	395.386	0	-	-	391.43	0	403.314	0	400.473	0	405.654	0	369.95	0	387.193	0	408.173	0	389.533	0	413.839	0	373.281	0	403.445	0	476.593	0	448.85
Stomach Wall	Total Dose	0	0	0	0	0	0	0	0	0	0	0	0	0	0	0	0	0	0	0	0	0	0	0	0	0	0	0	0	0	0	0	0	0	0	0	0	0	0	0	0	0	0	0	-	-	0	0	0
	Total Neutron Dose	1.481	1.21974	0	1.52443	0	0.911658	0	2.32612	0	4.42935	0	1.01748	0	1.82836	0	0.769622	0	4.27523	0	1.39765	0	1.93801	0	1.88848	0	2.25364	0	1.39932	0	2.40083	0	0.946292	0	1.32094	0	2.47602	0	1.18755	0	3.73666	0	1.23392	0	-	-	2.95877	0	2.45716
	Total Gamma Dose	403.445	426.053	0	402	0	357.301	0	395.983	0	473.259	0	389.067	0	415.15	0	342.711	0	399.876	0	395.386	0	421.78	0	391.43	0	403.314	0	400.473	0	405.654	0	369.95	0	387.193	0	408.173	0	389.533	0	413.839	0	373.281	0	-	-	476.593	0	448.85
[truncated: 9 more columns]

## Sheet: Heavy-9P
			Surrogate organs
True organ			BoneSurface		ActiveMarrow		Adrenals		Brain		Breasts		GallBladderWall		HeartWall		Kidney		EyeLens		Liver		Lungs		LymphNodes		Muscle		Oesophagus		OralMucosa		Pancreas		Uterus/Prostate		SalivaryGlands		SmallIntestineWall		Skin		Spleen		StomachWall		Ovaries/Testes		Thymus
Organ	Dose Category	Dose (mGy)	Dose (mGy)	% diff.	Dose (mGy)	% diff.	Dose (mGy)	% diff.	Dose (mGy)	% diff.	Dose (mGy)	% diff.	Dose (mGy)	% diff.	Dose (mGy)	% diff.	Dose (mGy)	% diff.	Dose (mGy)	% diff.	Dose (mGy)	% diff.	Dose (mGy)	% diff.	Dose (mGy)	% diff.	Dose (mGy)	% diff.	Dose (mGy)	% diff.	Dose (mGy)	% diff.	Dose (mGy)	% diff.	Dose (mGy)	% diff.	Dose (mGy)	% diff.	Dose (mGy)	% diff.	Dose (mGy)	% diff.	Dose (mGy)	% diff.	Dose (mGy)	% diff.	Dose (mGy)	% diff.	Dose (mGy)
Breasts	Total Dose	0	0	0	0	0	0	0	0	0	-	-	0	0	0	0	0	0	0	0	0	0	0	0	0	0	0	0	0	0	0	0	0	0	0	0	0	0	0	0	0	0	0	0	0	0	0	0	0
	Total Neutron Dose	1.29766	0.492203	0	0.640911	0	0.348091	0	1.01492	0	-	-	0.321426	0	0.540348	0	0.379539	0	1.92637	0	0.437953	0	0.656918	0	0.719329	0	0.913966	0	0.508185	0	0.822837	0	0.301192	0	0.439091	0	0.933434	0	0.355162	0	1.59586	0	0.498801	0	0.413415	0	0.927989	0	0.634609
	Total Gamma Dose	161.216	153.231	0	143.072	0	129.107	0	146.208	0	-	-	136.618	0	149.133	0	123.537	0	156.142	0	143.192	0	151.197	0	139.249	0	144.143	0	137.809	0	147.918	0	128.795	0	133.029	0	147.787	0	137.216	0	150.044	0	133.941	0	140.605	0	152.907	0	148.47
Colon	Total Dose	0	0	0	0	0	0	0	0	0	0	0	0	0	0	0	0	0	0	0	0	0	0	0	0	0	0	0	0	0	0	0	0	0	0	0	0	0	0	0	0	0	0	0	0	0	0	0	0
	Total Neutron Dose	0.475333	0.492203	0	0.640911	0	0.348091	0	1.01492	0	1.29766	0	0.321426	0	0.540348	0	0.379539	0	1.92637	0	0.437953	0	0.656918	0	0.719329	0	0.913966	0	0.508185	0	0.822837	0	0.301192	0	0.439091	0	0.933434	0	0.355162	0	1.59586	0	0.498801	0	0.413415	0	0.927989	0	0.634609
	Total Gamma Dose	141.568	153.231	0	143.072	0	129.107	0	146.208	0	161.216	0	136.618	0	149.133	0	123.537	0	156.142	0	143.192	0	151.197	0	139.249	0	144.143	0	137.809	0	147.918	0	128.795	0	133.029	0	147.787	0	137.216	0	150.044	0	133.941	0	140.605	0	152.907	0	148.47
Liver	Total Dose	0	0	0	0	0	0	0	0	0	0	0	0	0	0	0	0	0	0	0	-	-	0	0	0	0	0	0	0	0	0	0	0	0	0	0	0	0	0	0	0	0	0	0	0	0	0	0	0
	Total Neutron Dose	0.437953	0.492203	0	0.640911	0	0.348091	0	1.01492	0	1.29766	0	0.321426	0	0.540348	0	0.379539	0	1.92637	0	-	-	0.656918	0	0.719329	0	0.913966	0	0.508185	0	0.822837	0	0.301192	0	0.439091	0	0.933434	0	0.355162	0	1.59586	0	0.498801	0	0.413415	0	0.927989	0	0.634609
	Total Gamma Dose	143.192	153.231	0	143.072	0	129.107	0	146.208	0	161.216	0	136.618	0	149.133	0	123.537	0	156.142	0	-	-	151.197	0	139.249	0	144.143	0	137.809	0	147.918	0	128.795	0	133.029	0	147.787	0	137.216	0	150.044	0	133.941	0	140.605	0	152.907	0	148.47
Lungs	Total Dose	0	0	0	0	0	0	0	0	0	0	0	0	0	0	0	0	0	0	0	0	0	-	-	0	0	0	0	0	0	0	0	0	0	0	0	0	0	0	0	0	0	0	0	0	0	0	0	0
	Total Neutron Dose	0.656918	0.492203	0	0.640911	0	0.348091	0	1.01492	0	1.29766	0	0.321426	0	0.540348	0	0.379539	0	1.92637	0	0.437953	0	-	-	0.719329	0	0.913966	0	0.508185	0	0.822837	0	0.301192	0	0.439091	0	0.933434	0	0.355162	0	1.59586	0	0.498801	0	0.413415	0	0.927989	0	0.634609
	Total Gamma Dose	151.197	153.231	0	143.072	0	129.107	0	146.208	0	161.216	0	136.618	0	149.133	0	123.537	0	156.142	0	143.192	0	-	-	139.249	0	144.143	0	137.809	0	147.918	0	128.795	0	133.029	0	147.787	0	137.216	0	150.044	0	133.941	0	140.605	0	152.907	0	148.47
Stomach Wall	Total Dose	0	0	0	0	0	0	0	0	0	0	0	0	0	0	0	0	0	0	0	0	0	0	0	0	0	0	0	0	0	0	0	0	0	0	0	0	0	0	0	0	0	0	0	-	-	0	0	0
	Total Neutron Dose	0.413415	0.492203	0	0.640911	0	0.348091	0	1.01492	0	1.29766	0	0.321426	0	0.540348	0	0.379539	0	1.92637	0	0.437953	0	0.656918	0	0.719329	0	0.913966	0	0.508185	0	0.822837	0	0.301192	0	0.439091	0	0.933434	0	0.355162	0	1.59586	0	0.498801	0	-	-	0.927989	0	0.634609
	Total Gamma Dose	140.605	153.231	0	143.072	0	129.107	0	146.208	0	161.216	0	136.618	0	149.133	0	123.537	0	156.142	0	143.192	0	151.197	0	139.249	0	144.143	0	137.809	0	147.918	0	128.795	0	133.029	0	147.787	0	137.216	0	150.044	0	133.941	0	-	-	152.907	0	148.47
[truncated: 9 more columns]

## Sheet: Light-GLOBE
			Surrogate organs
True organ			BoneSurface		ActiveMarrow		Adrenals		Brain		Breasts		GallBladderWall		HeartWall		Kidney		EyeLens		Liver		Lungs		LymphNodes		Muscle		Oesophagus		OralMucosa		Pancreas		Uterus/Prostate		SalivaryGlands		SmallIntestineWall		Skin		Spleen		StomachWall		Ovaries/Testes		Thymus
Organ	Dose Category	Dose (mGy)	Dose (mGy)	% diff.	Dose (mGy)	% diff.	Dose (mGy)	% diff.	Dose (mGy)	% diff.	Dose (mGy)	% diff.	Dose (mGy)	% diff.	Dose (mGy)	% diff.	Dose (mGy)	% diff.	Dose (mGy)	% diff.	Dose (mGy)	% diff.	Dose (mGy)	% diff.	Dose (mGy)	% diff.	Dose (mGy)	% diff.	Dose (mGy)	% diff.	Dose (mGy)	% diff.	Dose (mGy)	% diff.	Dose (mGy)	% diff.	Dose (mGy)	% diff.	Dose (mGy)	% diff.	Dose (mGy)	% diff.	Dose (mGy)	% diff.	Dose (mGy)	% diff.	Dose (mGy)	% diff.	Dose (mGy)
Breasts	Total Dose	0	0	0	0	0	0	0	0	0	-	-	0	0	0	0	0	0	0	0	0	0	0	0	0	0	0	0	0	0	0	0	0	0	0	0	0	0	0	0	0	0	0	0	0	0	0	0	0
	Total Neutron Dose	6.03404	1.52151	0	1.87857	0	0.976332	0	2.91342	0	-	-	1.10661	0	2.36959	0	0.87158	0	5.43867	0	1.67822	0	2.43122	0	2.36075	0	2.79503	0	1.7461	0	2.56337	0	1.07502	0	1.4704	0	2.93719	0	1.42389	0	4.84497	0	1.42077	0	1.68588	0	3.89316	0	3.15078
	Total Gamma Dose	489.299	450.025	0	422.01	0	368.76	0	421.624	0	-	-	396.83	0	442.981	0	357.739	0	455.214	0	424.974	0	452.48	0	415.549	0	427.948	0	417.596	0	431.256	0	394.709	0	437.973	0	433.271	0	411.369	0	441.036	0	397.691	0	432.708	0	480.274	0	472.419
Colon	Total Dose	0	0	0	0	0	0	0	0	0	0	0	0	0	0	0	0	0	0	0	0	0	0	0	0	0	0	0	0	0	0	0	0	0	0	0	0	0	0	0	0	0	0	0	0	0	0	0	0
	Total Neutron Dose	2.00327	1.52151	0	1.87857	0	0.976332	0	2.91342	0	6.03404	0	1.10661	0	2.36959	0	0.87158	0	5.43867	0	1.67822	0	2.43122	0	2.36075	0	2.79503	0	1.7461	0	2.56337	0	1.07502	0	1.4704	0	2.93719	0	1.42389	0	4.84497	0	1.42077	0	1.68588	0	3.89316	0	3.15078
	Total Gamma Dose	432.772	450.025	0	422.01	0	368.76	0	421.624	0	489.299	0	396.83	0	442.981	0	357.739	0	455.214	0	424.974	0	452.48	0	415.549	0	427.948	0	417.596	0	431.256	0	394.709	0	437.973	0	433.271	0	411.369	0	441.036	0	397.691	0	432.708	0	480.274	0	472.419
Liver	Total Dose	0	0	0	0	0	0	0	0	0	0	0	0	0	0	0	0	0	0	0	-	-	0	0	0	0	0	0	0	0	0	0	0	0	0	0	0	0	0	0	0	0	0	0	0	0	0	0	0
	Total Neutron Dose	1.67822	1.52151	0	1.87857	0	0.976332	0	2.91342	0	6.03404	0	1.10661	0	2.36959	0	0.87158	0	5.43867	0	-	-	2.43122	0	2.36075	0	2.79503	0	1.7461	0	2.56337	0	1.07502	0	1.4704	0	2.93719	0	1.42389	0	4.84497	0	1.42077	0	1.68588	0	3.89316	0	3.15078
	Total Gamma Dose	424.974	450.025	0	422.01	0	368.76	0	421.624	0	489.299	0	396.83	0	442.981	0	357.739	0	455.214	0	-	-	452.48	0	415.549	0	427.948	0	417.596	0	431.256	0	394.709	0	437.973	0	433.271	0	411.369	0	441.036	0	397.691	0	432.708	0	480.274	0	472.419
Lungs	Total Dose	0	0	0	0	0	0	0	0	0	0	0	0	0	0	0	0	0	0	0	0	0	-	-	0	0	0	0	0	0	0	0	0	0	0	0	0	0	0	0	0	0	0	0	0	0	0	0	0
	Total Neutron Dose	2.43122	1.52151	0	1.87857	0	0.976332	0	2.91342	0	6.03404	0	1.10661	0	2.36959	0	0.87158	0	5.43867	0	1.67822	0	-	-	2.36075	0	2.79503	0	1.7461	0	2.56337	0	1.07502	0	1.4704	0	2.93719	0	1.42389	0	4.84497	0	1.42077	0	1.68588	0	3.89316	0	3.15078
	Total Gamma Dose	452.48	450.025	0	422.01	0	368.76	0	421.624	0	489.299	0	396.83	0	442.981	0	357.739	0	455.214	0	424.974	0	-	-	415.549	0	427.948	0	417.596	0	431.256	0	394.709	0	437.973	0	433.271	0	411.369	0	441.036	0	397.691	0	432.708	0	480.274	0	472.419
Stomach Wall	Total Dose	0	0	0	0	0	0	0	0	0	0	0	0	0	0	0	0	0	0	0	0	0	0	0	0	0	0	0	0	0	0	0	0	0	0	0	0	0	0	0	0	0	0	0	-	-	0	0	0
	Total Neutron Dose	1.68588	1.52151	0	1.87857	0	0.976332	0	2.91342	0	6.03404	0	1.10661	0	2.36959	0	0.87158	0	5.43867	0	1.67822	0	2.43122	0	2.36075	0	2.79503	0	1.7461	0	2.56337	0	1.07502	0	1.4704	0	2.93719	0	1.42389	0	4.84497	0	1.42077	0	-	-	3.89316	0	3.15078
	Total Gamma Dose	432.708	450.025	0	422.01	0	368.76	0	421.624	0	489.299	0	396.83	0	442.981	0	357.739	0	455.214	0	424.974	0	452.48	0	415.549	0	427.948	0	417.596	0	431.256	0	394.709	0	437.973	0	433.271	0	411.369	0	441.036	0	397.691	0	-	-	480.274	0	472.419
[truncated: 9 more columns]

## Sheet: Heavy-GLOBE
			Surrogate organs
True organ			BoneSurface		ActiveMarrow		Adrenals		Brain		Breasts		GallBladderWall		HeartWall		Kidney		EyeLens		Liver		Lungs		LymphNodes		Muscle		Oesophagus		OralMucosa		Pancreas		Uterus/Prostate		SalivaryGlands		SmallIntestineWall		Skin		Spleen		StomachWall		Ovaries/Testes		Thymus
Organ	Dose Category	Dose (mGy)	Dose (mGy)	% diff.	Dose (mGy)	% diff.	Dose (mGy)	% diff.	Dose (mGy)	% diff.	Dose (mGy)	% diff.	Dose (mGy)	% diff.	Dose (mGy)	% diff.	Dose (mGy)	% diff.	Dose (mGy)	% diff.	Dose (mGy)	% diff.	Dose (mGy)	% diff.	Dose (mGy)	% diff.	Dose (mGy)	% diff.	Dose (mGy)	% diff.	Dose (mGy)	% diff.	Dose (mGy)	% diff.	Dose (mGy)	% diff.	Dose (mGy)	% diff.	Dose (mGy)	% diff.	Dose (mGy)	% diff.	Dose (mGy)	% diff.	Dose (mGy)	% diff.	Dose (mGy)	% diff.	Dose (mGy)
Breasts	Total Dose	0	0	0	0	0	0	0	0	0	-	-	0	0	0	0	0	0	0	0	0	0	0	0	0	0	0	0	0	0	0	0	0	0	0	0	0	0	0	0	0	0	0	0	0	0	0	0	0
	Total Neutron Dose	1.9597	0.641975	0	0.814306	0	0.342047	0	1.36692	0	-	-	0.328628	0	0.734248	0	0.405024	0	2.06153	0	0.506531	0	0.849762	0	0.887338	0	1.12214	0	0.632472	0	1.07492	0	0.338627	0	0.474631	0	1.13674	0	0.425188	0	2.05524	0	0.599589	0	0.518251	0	1.13831	0	0.898058
	Total Gamma Dose	163.608	155.375	0	144.594	0	128.145	0	148.207	0	-	-	131.416	0	147.834	0	124.859	0	146.598	0	138.075	0	150.2	0	139.847	0	143.718	0	137.887	0	149.811	0	129.039	0	125.863	0	144.697	0	134.85	0	150.755	0	131.74	0	142.238	0	151.104	0	152.318
Colon	Total Dose	0	0	0	0	0	0	0	0	0	0	0	0	0	0	0	0	0	0	0	0	0	0	0	0	0	0	0	0	0	0	0	0	0	0	0	0	0	0	0	0	0	0	0	0	0	0	0	0
	Total Neutron Dose	0.580876	0.641975	0	0.814306	0	0.342047	0	1.36692	0	1.9597	0	0.328628	0	0.734248	0	0.405024	0	2.06153	0	0.506531	0	0.849762	0	0.887338	0	1.12214	0	0.632472	0	1.07492	0	0.338627	0	0.474631	0	1.13674	0	0.425188	0	2.05524	0	0.599589	0	0.518251	0	1.13831	0	0.898058
	Total Gamma Dose	138.869	155.375	0	144.594	0	128.145	0	148.207	0	163.608	0	131.416	0	147.834	0	124.859	0	146.598	0	138.075	0	150.2	0	139.847	0	143.718	0	137.887	0	149.811	0	129.039	0	125.863	0	144.697	0	134.85	0	150.755	0	131.74	0	142.238	0	151.104	0	152.318
Liver	Total Dose	0	0	0	0	0	0	0	0	0	0	0	0	0	0	0	0	0	0	0	-	-	0	0	0	0	0	0	0	0	0	0	0	0	0	0	0	0	0	0	0	0	0	0	0	0	0	0	0
	Total Neutron Dose	0.506531	0.641975	0	0.814306	0	0.342047	0	1.36692	0	1.9597	0	0.328628	0	0.734248	0	0.405024	0	2.06153	0	-	-	0.849762	0	0.887338	0	1.12214	0	0.632472	0	1.07492	0	0.338627	0	0.474631	0	1.13674	0	0.425188	0	2.05524	0	0.599589	0	0.518251	0	1.13831	0	0.898058
	Total Gamma Dose	138.075	155.375	0	144.594	0	128.145	0	148.207	0	163.608	0	131.416	0	147.834	0	124.859	0	146.598	0	-	-	150.2	0	139.847	0	143.718	0	137.887	0	149.811	0	129.039	0	125.863	0	144.697	0	134.85	0	150.755	0	131.74	0	142.238	0	151.104	0	152.318
Lungs	Total Dose	0	0	0	0	0	0	0	0	0	0	0	0	0	0	0	0	0	0	0	0	0	-	-	0	0	0	0	0	0	0	0	0	0	0	0	0	0	0	0	0	0	0	0	0	0	0	0	0
	Total Neutron Dose	0.849762	0.641975	0	0.814306	0	0.342047	0	1.36692	0	1.9597	0	0.328628	0	0.734248	0	0.405024	0	2.06153	0	0.506531	0	-	-	0.887338	0	1.12214	0	0.632472	0	1.07492	0	0.338627	0	0.474631	0	1.13674	0	0.425188	0	2.05524	0	0.599589	0	0.518251	0	1.13831	0	0.898058
	Total Gamma Dose	150.2	155.375	0	144.594	0	128.145	0	148.207	0	163.608	0	131.416	0	147.834	0	124.859	0	146.598	0	138.075	0	-	-	139.847	0	143.718	0	137.887	0	149.811	0	129.039	0	125.863	0	144.697	0	134.85	0	150.755	0	131.74	0	142.238	0	151.104	0	152.318
Stomach Wall	Total Dose	0	0	0	0	0	0	0	0	0	0	0	0	0	0	0	0	0	0	0	0	0	0	0	0	0	0	0	0	0	0	0	0	0	0	0	0	0	0	0	0	0	0	0	-	-	0	0	0
	Total Neutron Dose	0.518251	0.641975	0	0.814306	0	0.342047	0	1.36692	0	1.9597	0	0.328628	0	0.734248	0	0.405024	0	2.06153	0	0.506531	0	0.849762	0	0.887338	0	1.12214	0	0.632472	0	1.07492	0	0.338627	0	0.474631	0	1.13674	0	0.425188	0	2.05524	0	0.599589	0	-	-	1.13831	0	0.898058
	Total Gamma Dose	142.238	155.375	0	144.594	0	128.145	0	148.207	0	163.608	0	131.416	0	147.834	0	124.859	0	146.598	0	138.075	0	150.2	0	139.847	0	143.718	0	137.887	0	149.811	0	129.039	0	125.863	0	144.697	0	134.85	0	150.755	0	131.74	0	-	-	151.104	0	152.318
[truncated: 9 more columns]
