# Supplementary material for: Japanese pediatric and adult atomic bomb survivor dosimetry: potential improvements using the J45 phantom series and modern Monte Carlo transport
Source: Radiat Environ Biophys. 2021 Oct 30;61(1):73–86. doi: 10.1007/s00411-021-00946-2 (PMC8897329; doi:10.1007/s00411-021-00946-2)
Supplement: Supplementary file 1 — Supplementary file1 (ZIP 2974 KB) [file 411_2021_946_MOESM1_ESM.zip › _supplementary/comprehensive surrogacy/Table_15m_Nagasaki_1000m.xlsx]

## Sheet: IO
			Surrogate organs
True organ			BoneSurface		ActiveMarrow		Adrenals		Brain		Breasts		GallBladderWall		HeartWall		Kidney		EyeLens		Liver		Lungs		LymphNodes		Muscle		Oesophagus		OralMucosa		Pancreas		Uterus/Prostate		SalivaryGlands		SmallIntestineWall		Skin		Spleen		StomachWall		Ovaries/Testes		Thymus
Organ	Dose Category	Dose (mGy)	Dose (mGy)	% diff.	Dose (mGy)	% diff.	Dose (mGy)	% diff.	Dose (mGy)	% diff.	Dose (mGy)	% diff.	Dose (mGy)	% diff.	Dose (mGy)	% diff.	Dose (mGy)	% diff.	Dose (mGy)	% diff.	Dose (mGy)	% diff.	Dose (mGy)	% diff.	Dose (mGy)	% diff.	Dose (mGy)	% diff.	Dose (mGy)	% diff.	Dose (mGy)	% diff.	Dose (mGy)	% diff.	Dose (mGy)	% diff.	Dose (mGy)	% diff.	Dose (mGy)	% diff.	Dose (mGy)	% diff.	Dose (mGy)	% diff.	Dose (mGy)	% diff.	Dose (mGy)	% diff.	Dose (mGy)
Breasts	Total Dose	0	0	0	0	0	0	0	0	0	-	-	0	0	0	0	0	0	0	0	0	0	0	0	0	0	0	0	0	0	0	0	0	0	0	0	0	0	0	0	0	0	0	0	0	0	0	0	0
	Total Neutron Dose	101.425	24.9147	0	30.654	0	15.5804	0	47.2363	0	-	-	19.6793	0	37.4855	0	15.7934	0	96.8029	0	27.6805	0	39.2976	0	38.4592	0	44.2842	0	30.3517	0	45.1744	0	16.6361	0	27.1036	0	47.8398	0	22.8499	0	75.9188	0	23.8545	0	26.9082	0	56.1617	0	50.2381
	Total Gamma Dose	8656.73	7929.31	0	7342.21	0	6121.24	0	7304.27	0	-	-	7042.74	0	7610.53	0	6251.23	0	7135.76	0	7302.88	0	7765.2	0	7068.58	0	7333.75	0	6844.56	0	7475.17	0	6773.3	0	6623.05	0	7425.37	0	7046.66	0	7622.87	0	6655.87	0	7265.17	0	8197.81	0	8049.16
Colon	Total Dose	0	0	0	0	0	0	0	0	0	0	0	0	0	0	0	0	0	0	0	0	0	0	0	0	0	0	0	0	0	0	0	0	0	0	0	0	0	0	0	0	0	0	0	0	0	0	0	0
	Total Neutron Dose	31.7497	24.9147	0	30.654	0	15.5804	0	47.2363	0	101.425	0	19.6793	0	37.4855	0	15.7934	0	96.8029	0	27.6805	0	39.2976	0	38.4592	0	44.2842	0	30.3517	0	45.1744	0	16.6361	0	27.1036	0	47.8398	0	22.8499	0	75.9188	0	23.8545	0	26.9082	0	56.1617	0	50.2381
	Total Gamma Dose	7403.19	7929.31	0	7342.21	0	6121.24	0	7304.27	0	8656.73	0	7042.74	0	7610.53	0	6251.23	0	7135.76	0	7302.88	0	7765.2	0	7068.58	0	7333.75	0	6844.56	0	7475.17	0	6773.3	0	6623.05	0	7425.37	0	7046.66	0	7622.87	0	6655.87	0	7265.17	0	8197.81	0	8049.16
Liver	Total Dose	0	0	0	0	0	0	0	0	0	0	0	0	0	0	0	0	0	0	0	-	-	0	0	0	0	0	0	0	0	0	0	0	0	0	0	0	0	0	0	0	0	0	0	0	0	0	0	0
	Total Neutron Dose	27.6805	24.9147	0	30.654	0	15.5804	0	47.2363	0	101.425	0	19.6793	0	37.4855	0	15.7934	0	96.8029	0	-	-	39.2976	0	38.4592	0	44.2842	0	30.3517	0	45.1744	0	16.6361	0	27.1036	0	47.8398	0	22.8499	0	75.9188	0	23.8545	0	26.9082	0	56.1617	0	50.2381
	Total Gamma Dose	7302.88	7929.31	0	7342.21	0	6121.24	0	7304.27	0	8656.73	0	7042.74	0	7610.53	0	6251.23	0	7135.76	0	-	-	7765.2	0	7068.58	0	7333.75	0	6844.56	0	7475.17	0	6773.3	0	6623.05	0	7425.37	0	7046.66	0	7622.87	0	6655.87	0	7265.17	0	8197.81	0	8049.16
Lungs	Total Dose	0	0	0	0	0	0	0	0	0	0	0	0	0	0	0	0	0	0	0	0	0	-	-	0	0	0	0	0	0	0	0	0	0	0	0	0	0	0	0	0	0	0	0	0	0	0	0	0
	Total Neutron Dose	39.2976	24.9147	0	30.654	0	15.5804	0	47.2363	0	101.425	0	19.6793	0	37.4855	0	15.7934	0	96.8029	0	27.6805	0	-	-	38.4592	0	44.2842	0	30.3517	0	45.1744	0	16.6361	0	27.1036	0	47.8398	0	22.8499	0	75.9188	0	23.8545	0	26.9082	0	56.1617	0	50.2381
	Total Gamma Dose	7765.2	7929.31	0	7342.21	0	6121.24	0	7304.27	0	8656.73	0	7042.74	0	7610.53	0	6251.23	0	7135.76	0	7302.88	0	-	-	7068.58	0	7333.75	0	6844.56	0	7475.17	0	6773.3	0	6623.05	0	7425.37	0	7046.66	0	7622.87	0	6655.87	0	7265.17	0	8197.81	0	8049.16
Stomach Wall	Total Dose	0	0	0	0	0	0	0	0	0	0	0	0	0	0	0	0	0	0	0	0	0	0	0	0	0	0	0	0	0	0	0	0	0	0	0	0	0	0	0	0	0	0	0	-	-	0	0	0
	Total Neutron Dose	26.9082	24.9147	0	30.654	0	15.5804	0	47.2363	0	101.425	0	19.6793	0	37.4855	0	15.7934	0	96.8029	0	27.6805	0	39.2976	0	38.4592	0	44.2842	0	30.3517	0	45.1744	0	16.6361	0	27.1036	0	47.8398	0	22.8499	0	75.9188	0	23.8545	0	-	-	56.1617	0	50.2381
	Total Gamma Dose	7265.17	7929.31	0	7342.21	0	6121.24	0	7304.27	0	8656.73	0	7042.74	0	7610.53	0	6251.23	0	7135.76	0	7302.88	0	7765.2	0	7068.58	0	7333.75	0	6844.56	0	7475.17	0	6773.3	0	6623.05	0	7425.37	0	7046.66	0	7622.87	0	6655.87	0	-	-	8197.81	0	8049.16
[truncated: 9 more columns]

## Sheet: Light-9P
			Surrogate organs
True organ			BoneSurface		ActiveMarrow		Adrenals		Brain		Breasts		GallBladderWall		HeartWall		Kidney		EyeLens		Liver		Lungs		LymphNodes		Muscle		Oesophagus		OralMucosa		Pancreas		Uterus/Prostate		SalivaryGlands		SmallIntestineWall		Skin		Spleen		StomachWall		Ovaries/Testes		Thymus
Organ	Dose Category	Dose (mGy)	Dose (mGy)	% diff.	Dose (mGy)	% diff.	Dose (mGy)	% diff.	Dose (mGy)	% diff.	Dose (mGy)	% diff.	Dose (mGy)	% diff.	Dose (mGy)	% diff.	Dose (mGy)	% diff.	Dose (mGy)	% diff.	Dose (mGy)	% diff.	Dose (mGy)	% diff.	Dose (mGy)	% diff.	Dose (mGy)	% diff.	Dose (mGy)	% diff.	Dose (mGy)	% diff.	Dose (mGy)	% diff.	Dose (mGy)	% diff.	Dose (mGy)	% diff.	Dose (mGy)	% diff.	Dose (mGy)	% diff.	Dose (mGy)	% diff.	Dose (mGy)	% diff.	Dose (mGy)	% diff.	Dose (mGy)
Breasts	Total Dose	0	0	0	0	0	0	0	0	0	-	-	0	0	0	0	0	0	0	0	0	0	0	0	0	0	0	0	0	0	0	0	0	0	0	0	0	0	0	0	0	0	0	0	0	0	0	0	0
	Total Neutron Dose	70.8617	17.4582	0	21.9214	0	13.1445	0	32.7717	0	-	-	17.5025	0	27.628	0	11.3004	0	70.8072	0	20.9877	0	28.5438	0	27.8235	0	32.2691	0	21.9937	0	30.6696	0	12.8641	0	18.9998	0	34.7033	0	17.6734	0	52.4629	0	17.6081	0	20.4768	0	42.0065	0	36.462
	Total Gamma Dose	7425.96	6876.71	0	6412.94	0	5716.59	0	6303.93	0	-	-	6109.32	0	6755.37	0	5410.07	0	7204.65	0	6378.5	0	6803.17	0	6290.99	0	6422.15	0	6178.59	0	6467.76	0	5785.86	0	5980.11	0	6572.59	0	6179.23	0	6601.36	0	5874.89	0	6424.12	0	7191.2	0	7029.38
Colon	Total Dose	0	0	0	0	0	0	0	0	0	0	0	0	0	0	0	0	0	0	0	0	0	0	0	0	0	0	0	0	0	0	0	0	0	0	0	0	0	0	0	0	0	0	0	0	0	0	0	0
	Total Neutron Dose	23.9805	17.4582	0	21.9214	0	13.1445	0	32.7717	0	70.8617	0	17.5025	0	27.628	0	11.3004	0	70.8072	0	20.9877	0	28.5438	0	27.8235	0	32.2691	0	21.9937	0	30.6696	0	12.8641	0	18.9998	0	34.7033	0	17.6734	0	52.4629	0	17.6081	0	20.4768	0	42.0065	0	36.462
	Total Gamma Dose	6463.95	6876.71	0	6412.94	0	5716.59	0	6303.93	0	7425.96	0	6109.32	0	6755.37	0	5410.07	0	7204.65	0	6378.5	0	6803.17	0	6290.99	0	6422.15	0	6178.59	0	6467.76	0	5785.86	0	5980.11	0	6572.59	0	6179.23	0	6601.36	0	5874.89	0	6424.12	0	7191.2	0	7029.38
Liver	Total Dose	0	0	0	0	0	0	0	0	0	0	0	0	0	0	0	0	0	0	0	-	-	0	0	0	0	0	0	0	0	0	0	0	0	0	0	0	0	0	0	0	0	0	0	0	0	0	0	0
	Total Neutron Dose	20.9877	17.4582	0	21.9214	0	13.1445	0	32.7717	0	70.8617	0	17.5025	0	27.628	0	11.3004	0	70.8072	0	-	-	28.5438	0	27.8235	0	32.2691	0	21.9937	0	30.6696	0	12.8641	0	18.9998	0	34.7033	0	17.6734	0	52.4629	0	17.6081	0	20.4768	0	42.0065	0	36.462
	Total Gamma Dose	6378.5	6876.71	0	6412.94	0	5716.59	0	6303.93	0	7425.96	0	6109.32	0	6755.37	0	5410.07	0	7204.65	0	-	-	6803.17	0	6290.99	0	6422.15	0	6178.59	0	6467.76	0	5785.86	0	5980.11	0	6572.59	0	6179.23	0	6601.36	0	5874.89	0	6424.12	0	7191.2	0	7029.38
Lungs	Total Dose	0	0	0	0	0	0	0	0	0	0	0	0	0	0	0	0	0	0	0	0	0	-	-	0	0	0	0	0	0	0	0	0	0	0	0	0	0	0	0	0	0	0	0	0	0	0	0	0
	Total Neutron Dose	28.5438	17.4582	0	21.9214	0	13.1445	0	32.7717	0	70.8617	0	17.5025	0	27.628	0	11.3004	0	70.8072	0	20.9877	0	-	-	27.8235	0	32.2691	0	21.9937	0	30.6696	0	12.8641	0	18.9998	0	34.7033	0	17.6734	0	52.4629	0	17.6081	0	20.4768	0	42.0065	0	36.462
	Total Gamma Dose	6803.17	6876.71	0	6412.94	0	5716.59	0	6303.93	0	7425.96	0	6109.32	0	6755.37	0	5410.07	0	7204.65	0	6378.5	0	-	-	6290.99	0	6422.15	0	6178.59	0	6467.76	0	5785.86	0	5980.11	0	6572.59	0	6179.23	0	6601.36	0	5874.89	0	6424.12	0	7191.2	0	7029.38
Stomach Wall	Total Dose	0	0	0	0	0	0	0	0	0	0	0	0	0	0	0	0	0	0	0	0	0	0	0	0	0	0	0	0	0	0	0	0	0	0	0	0	0	0	0	0	0	0	0	-	-	0	0	0
	Total Neutron Dose	20.4768	17.4582	0	21.9214	0	13.1445	0	32.7717	0	70.8617	0	17.5025	0	27.628	0	11.3004	0	70.8072	0	20.9877	0	28.5438	0	27.8235	0	32.2691	0	21.9937	0	30.6696	0	12.8641	0	18.9998	0	34.7033	0	17.6734	0	52.4629	0	17.6081	0	-	-	42.0065	0	36.462
	Total Gamma Dose	6424.12	6876.71	0	6412.94	0	5716.59	0	6303.93	0	7425.96	0	6109.32	0	6755.37	0	5410.07	0	7204.65	0	6378.5	0	6803.17	0	6290.99	0	6422.15	0	6178.59	0	6467.76	0	5785.86	0	5980.11	0	6572.59	0	6179.23	0	6601.36	0	5874.89	0	-	-	7191.2	0	7029.38
[truncated: 9 more columns]

## Sheet: Heavy-9P
			Surrogate organs
True organ			BoneSurface		ActiveMarrow		Adrenals		Brain		Breasts		GallBladderWall		HeartWall		Kidney		EyeLens		Liver		Lungs		LymphNodes		Muscle		Oesophagus		OralMucosa		Pancreas		Uterus/Prostate		SalivaryGlands		SmallIntestineWall		Skin		Spleen		StomachWall		Ovaries/Testes		Thymus
Organ	Dose Category	Dose (mGy)	Dose (mGy)	% diff.	Dose (mGy)	% diff.	Dose (mGy)	% diff.	Dose (mGy)	% diff.	Dose (mGy)	% diff.	Dose (mGy)	% diff.	Dose (mGy)	% diff.	Dose (mGy)	% diff.	Dose (mGy)	% diff.	Dose (mGy)	% diff.	Dose (mGy)	% diff.	Dose (mGy)	% diff.	Dose (mGy)	% diff.	Dose (mGy)	% diff.	Dose (mGy)	% diff.	Dose (mGy)	% diff.	Dose (mGy)	% diff.	Dose (mGy)	% diff.	Dose (mGy)	% diff.	Dose (mGy)	% diff.	Dose (mGy)	% diff.	Dose (mGy)	% diff.	Dose (mGy)	% diff.	Dose (mGy)
Breasts	Total Dose	0	0	0	0	0	0	0	0	0	-	-	0	0	0	0	0	0	0	0	0	0	0	0	0	0	0	0	0	0	0	0	0	0	0	0	0	0	0	0	0	0	0	0	0	0	0	0	0
	Total Neutron Dose	21.734	7.25663	0	9.36721	0	4.88313	0	14.7793	0	-	-	4.49236	0	8.62307	0	5.77235	0	25.9206	0	6.47401	0	9.88026	0	10.5544	0	13.0627	0	7.87896	0	12.779	0	4.29129	0	5.13431	0	12.9536	0	5.39557	0	22.4838	0	7.49692	0	6.12626	0	11.3492	0	11.4663
	Total Gamma Dose	2600.2	2481	0	2300.5	0	1917.27	0	2371.69	0	-	-	2184.05	0	2340.3	0	1969.53	0	2058.79	0	2251.88	0	2393.43	0	2213.67	0	2282.83	0	2229.43	0	2307.36	0	2040.07	0	2081.8	0	2412.88	0	2143.26	0	2393.53	0	2089.33	0	2240.04	0	2443.97	0	2399.19
Colon	Total Dose	0	0	0	0	0	0	0	0	0	0	0	0	0	0	0	0	0	0	0	0	0	0	0	0	0	0	0	0	0	0	0	0	0	0	0	0	0	0	0	0	0	0	0	0	0	0	0	0
	Total Neutron Dose	7.11002	7.25663	0	9.36721	0	4.88313	0	14.7793	0	21.734	0	4.49236	0	8.62307	0	5.77235	0	25.9206	0	6.47401	0	9.88026	0	10.5544	0	13.0627	0	7.87896	0	12.779	0	4.29129	0	5.13431	0	12.9536	0	5.39557	0	22.4838	0	7.49692	0	6.12626	0	11.3492	0	11.4663
	Total Gamma Dose	2249.37	2481	0	2300.5	0	1917.27	0	2371.69	0	2600.2	0	2184.05	0	2340.3	0	1969.53	0	2058.79	0	2251.88	0	2393.43	0	2213.67	0	2282.83	0	2229.43	0	2307.36	0	2040.07	0	2081.8	0	2412.88	0	2143.26	0	2393.53	0	2089.33	0	2240.04	0	2443.97	0	2399.19
Liver	Total Dose	0	0	0	0	0	0	0	0	0	0	0	0	0	0	0	0	0	0	0	-	-	0	0	0	0	0	0	0	0	0	0	0	0	0	0	0	0	0	0	0	0	0	0	0	0	0	0	0
	Total Neutron Dose	6.47401	7.25663	0	9.36721	0	4.88313	0	14.7793	0	21.734	0	4.49236	0	8.62307	0	5.77235	0	25.9206	0	-	-	9.88026	0	10.5544	0	13.0627	0	7.87896	0	12.779	0	4.29129	0	5.13431	0	12.9536	0	5.39557	0	22.4838	0	7.49692	0	6.12626	0	11.3492	0	11.4663
	Total Gamma Dose	2251.88	2481	0	2300.5	0	1917.27	0	2371.69	0	2600.2	0	2184.05	0	2340.3	0	1969.53	0	2058.79	0	-	-	2393.43	0	2213.67	0	2282.83	0	2229.43	0	2307.36	0	2040.07	0	2081.8	0	2412.88	0	2143.26	0	2393.53	0	2089.33	0	2240.04	0	2443.97	0	2399.19
Lungs	Total Dose	0	0	0	0	0	0	0	0	0	0	0	0	0	0	0	0	0	0	0	0	0	-	-	0	0	0	0	0	0	0	0	0	0	0	0	0	0	0	0	0	0	0	0	0	0	0	0	0
	Total Neutron Dose	9.88026	7.25663	0	9.36721	0	4.88313	0	14.7793	0	21.734	0	4.49236	0	8.62307	0	5.77235	0	25.9206	0	6.47401	0	-	-	10.5544	0	13.0627	0	7.87896	0	12.779	0	4.29129	0	5.13431	0	12.9536	0	5.39557	0	22.4838	0	7.49692	0	6.12626	0	11.3492	0	11.4663
	Total Gamma Dose	2393.43	2481	0	2300.5	0	1917.27	0	2371.69	0	2600.2	0	2184.05	0	2340.3	0	1969.53	0	2058.79	0	2251.88	0	-	-	2213.67	0	2282.83	0	2229.43	0	2307.36	0	2040.07	0	2081.8	0	2412.88	0	2143.26	0	2393.53	0	2089.33	0	2240.04	0	2443.97	0	2399.19
Stomach Wall	Total Dose	0	0	0	0	0	0	0	0	0	0	0	0	0	0	0	0	0	0	0	0	0	0	0	0	0	0	0	0	0	0	0	0	0	0	0	0	0	0	0	0	0	0	0	-	-	0	0	0
	Total Neutron Dose	6.12626	7.25663	0	9.36721	0	4.88313	0	14.7793	0	21.734	0	4.49236	0	8.62307	0	5.77235	0	25.9206	0	6.47401	0	9.88026	0	10.5544	0	13.0627	0	7.87896	0	12.779	0	4.29129	0	5.13431	0	12.9536	0	5.39557	0	22.4838	0	7.49692	0	-	-	11.3492	0	11.4663
	Total Gamma Dose	2240.04	2481	0	2300.5	0	1917.27	0	2371.69	0	2600.2	0	2184.05	0	2340.3	0	1969.53	0	2058.79	0	2251.88	0	2393.43	0	2213.67	0	2282.83	0	2229.43	0	2307.36	0	2040.07	0	2081.8	0	2412.88	0	2143.26	0	2393.53	0	2089.33	0	-	-	2443.97	0	2399.19
[truncated: 9 more columns]

## Sheet: Light-GLOBE
			Surrogate organs
True organ			BoneSurface		ActiveMarrow		Adrenals		Brain		Breasts		GallBladderWall		HeartWall		Kidney		EyeLens		Liver		Lungs		LymphNodes		Muscle		Oesophagus		OralMucosa		Pancreas		Uterus/Prostate		SalivaryGlands		SmallIntestineWall		Skin		Spleen		StomachWall		Ovaries/Testes		Thymus
Organ	Dose Category	Dose (mGy)	Dose (mGy)	% diff.	Dose (mGy)	% diff.	Dose (mGy)	% diff.	Dose (mGy)	% diff.	Dose (mGy)	% diff.	Dose (mGy)	% diff.	Dose (mGy)	% diff.	Dose (mGy)	% diff.	Dose (mGy)	% diff.	Dose (mGy)	% diff.	Dose (mGy)	% diff.	Dose (mGy)	% diff.	Dose (mGy)	% diff.	Dose (mGy)	% diff.	Dose (mGy)	% diff.	Dose (mGy)	% diff.	Dose (mGy)	% diff.	Dose (mGy)	% diff.	Dose (mGy)	% diff.	Dose (mGy)	% diff.	Dose (mGy)	% diff.	Dose (mGy)	% diff.	Dose (mGy)	% diff.	Dose (mGy)
Breasts	Total Dose	0	0	0	0	0	0	0	0	0	-	-	0	0	0	0	0	0	0	0	0	0	0	0	0	0	0	0	0	0	0	0	0	0	0	0	0	0	0	0	0	0	0	0	0	0	0	0	0
	Total Neutron Dose	82.6017	21.9215	0	27.0004	0	13.5612	0	43.3941	0	-	-	18.7601	0	33.0215	0	13.6468	0	96.1024	0	24.591	0	34.6745	0	33.2118	0	39.1968	0	27.7068	0	39.2887	0	15.0049	0	22.3125	0	41.1155	0	20.5541	0	66.5884	0	20.426	0	24.2988	0	51.512	0	43.1639
	Total Gamma Dose	8705.97	7508.11	0	7015.33	0	5927.99	0	6974.85	0	-	-	6473.53	0	7332.28	0	5850.7	0	8108.9	0	7021.5	0	7412.83	0	6784.26	0	7049.63	0	6865.63	0	7374.61	0	6266.59	0	5843.08	0	7081.76	0	6802.69	0	7297.59	0	6451.75	0	7070.86	0	7813.94	0	7599.83
Colon	Total Dose	0	0	0	0	0	0	0	0	0	0	0	0	0	0	0	0	0	0	0	0	0	0	0	0	0	0	0	0	0	0	0	0	0	0	0	0	0	0	0	0	0	0	0	0	0	0	0	0
	Total Neutron Dose	28.5267	21.9215	0	27.0004	0	13.5612	0	43.3941	0	82.6017	0	18.7601	0	33.0215	0	13.6468	0	96.1024	0	24.591	0	34.6745	0	33.2118	0	39.1968	0	27.7068	0	39.2887	0	15.0049	0	22.3125	0	41.1155	0	20.5541	0	66.5884	0	20.426	0	24.2988	0	51.512	0	43.1639
	Total Gamma Dose	7117.34	7508.11	0	7015.33	0	5927.99	0	6974.85	0	8705.97	0	6473.53	0	7332.28	0	5850.7	0	8108.9	0	7021.5	0	7412.83	0	6784.26	0	7049.63	0	6865.63	0	7374.61	0	6266.59	0	5843.08	0	7081.76	0	6802.69	0	7297.59	0	6451.75	0	7070.86	0	7813.94	0	7599.83
Liver	Total Dose	0	0	0	0	0	0	0	0	0	0	0	0	0	0	0	0	0	0	0	-	-	0	0	0	0	0	0	0	0	0	0	0	0	0	0	0	0	0	0	0	0	0	0	0	0	0	0	0
	Total Neutron Dose	24.591	21.9215	0	27.0004	0	13.5612	0	43.3941	0	82.6017	0	18.7601	0	33.0215	0	13.6468	0	96.1024	0	-	-	34.6745	0	33.2118	0	39.1968	0	27.7068	0	39.2887	0	15.0049	0	22.3125	0	41.1155	0	20.5541	0	66.5884	0	20.426	0	24.2988	0	51.512	0	43.1639
	Total Gamma Dose	7021.5	7508.11	0	7015.33	0	5927.99	0	6974.85	0	8705.97	0	6473.53	0	7332.28	0	5850.7	0	8108.9	0	-	-	7412.83	0	6784.26	0	7049.63	0	6865.63	0	7374.61	0	6266.59	0	5843.08	0	7081.76	0	6802.69	0	7297.59	0	6451.75	0	7070.86	0	7813.94	0	7599.83
Lungs	Total Dose	0	0	0	0	0	0	0	0	0	0	0	0	0	0	0	0	0	0	0	0	0	-	-	0	0	0	0	0	0	0	0	0	0	0	0	0	0	0	0	0	0	0	0	0	0	0	0	0
	Total Neutron Dose	34.6745	21.9215	0	27.0004	0	13.5612	0	43.3941	0	82.6017	0	18.7601	0	33.0215	0	13.6468	0	96.1024	0	24.591	0	-	-	33.2118	0	39.1968	0	27.7068	0	39.2887	0	15.0049	0	22.3125	0	41.1155	0	20.5541	0	66.5884	0	20.426	0	24.2988	0	51.512	0	43.1639
	Total Gamma Dose	7412.83	7508.11	0	7015.33	0	5927.99	0	6974.85	0	8705.97	0	6473.53	0	7332.28	0	5850.7	0	8108.9	0	7021.5	0	-	-	6784.26	0	7049.63	0	6865.63	0	7374.61	0	6266.59	0	5843.08	0	7081.76	0	6802.69	0	7297.59	0	6451.75	0	7070.86	0	7813.94	0	7599.83
Stomach Wall	Total Dose	0	0	0	0	0	0	0	0	0	0	0	0	0	0	0	0	0	0	0	0	0	0	0	0	0	0	0	0	0	0	0	0	0	0	0	0	0	0	0	0	0	0	0	-	-	0	0	0
	Total Neutron Dose	24.2988	21.9215	0	27.0004	0	13.5612	0	43.3941	0	82.6017	0	18.7601	0	33.0215	0	13.6468	0	96.1024	0	24.591	0	34.6745	0	33.2118	0	39.1968	0	27.7068	0	39.2887	0	15.0049	0	22.3125	0	41.1155	0	20.5541	0	66.5884	0	20.426	0	-	-	51.512	0	43.1639
	Total Gamma Dose	7070.86	7508.11	0	7015.33	0	5927.99	0	6974.85	0	8705.97	0	6473.53	0	7332.28	0	5850.7	0	8108.9	0	7021.5	0	7412.83	0	6784.26	0	7049.63	0	6865.63	0	7374.61	0	6266.59	0	5843.08	0	7081.76	0	6802.69	0	7297.59	0	6451.75	0	-	-	7813.94	0	7599.83
[truncated: 9 more columns]

## Sheet: Heavy-GLOBE
			Surrogate organs
True organ			BoneSurface		ActiveMarrow		Adrenals		Brain		Breasts		GallBladderWall		HeartWall		Kidney		EyeLens		Liver		Lungs		LymphNodes		Muscle		Oesophagus		OralMucosa		Pancreas		Uterus/Prostate		SalivaryGlands		SmallIntestineWall		Skin		Spleen		StomachWall		Ovaries/Testes		Thymus
Organ	Dose Category	Dose (mGy)	Dose (mGy)	% diff.	Dose (mGy)	% diff.	Dose (mGy)	% diff.	Dose (mGy)	% diff.	Dose (mGy)	% diff.	Dose (mGy)	% diff.	Dose (mGy)	% diff.	Dose (mGy)	% diff.	Dose (mGy)	% diff.	Dose (mGy)	% diff.	Dose (mGy)	% diff.	Dose (mGy)	% diff.	Dose (mGy)	% diff.	Dose (mGy)	% diff.	Dose (mGy)	% diff.	Dose (mGy)	% diff.	Dose (mGy)	% diff.	Dose (mGy)	% diff.	Dose (mGy)	% diff.	Dose (mGy)	% diff.	Dose (mGy)	% diff.	Dose (mGy)	% diff.	Dose (mGy)	% diff.	Dose (mGy)
Breasts	Total Dose	0	0	0	0	0	0	0	0	0	-	-	0	0	0	0	0	0	0	0	0	0	0	0	0	0	0	0	0	0	0	0	0	0	0	0	0	0	0	0	0	0	0	0	0	0	0	0	0
	Total Neutron Dose	26.4973	8.95739	0	11.3347	0	5.56392	0	19.0265	0	-	-	5.57953	0	9.65634	0	6.53697	0	33.009	0	7.19282	0	12.0227	0	12.6113	0	15.4747	0	9.71243	0	13.7274	0	5.42658	0	7.28907	0	16.9756	0	6.20547	0	27.9849	0	9.28419	0	7.55675	0	12.5723	0	13.8863
	Total Gamma Dose	2633.25	2539.15	0	2344.44	0	2004.6	0	2416.8	0	-	-	2180.36	0	2413.44	0	2015.87	0	2759.67	0	2259.83	0	2424.53	0	2239.04	0	2323.39	0	2258.73	0	2325.18	0	2118.16	0	1940.38	0	2328.48	0	2157.12	0	2451.65	0	2139.47	0	2268.01	0	2373.39	0	2481.84
Colon	Total Dose	0	0	0	0	0	0	0	0	0	0	0	0	0	0	0	0	0	0	0	0	0	0	0	0	0	0	0	0	0	0	0	0	0	0	0	0	0	0	0	0	0	0	0	0	0	0	0	0
	Total Neutron Dose	8.2067	8.95739	0	11.3347	0	5.56392	0	19.0265	0	26.4973	0	5.57953	0	9.65634	0	6.53697	0	33.009	0	7.19282	0	12.0227	0	12.6113	0	15.4747	0	9.71243	0	13.7274	0	5.42658	0	7.28907	0	16.9756	0	6.20547	0	27.9849	0	9.28419	0	7.55675	0	12.5723	0	13.8863
	Total Gamma Dose	2244.97	2539.15	0	2344.44	0	2004.6	0	2416.8	0	2633.25	0	2180.36	0	2413.44	0	2015.87	0	2759.67	0	2259.83	0	2424.53	0	2239.04	0	2323.39	0	2258.73	0	2325.18	0	2118.16	0	1940.38	0	2328.48	0	2157.12	0	2451.65	0	2139.47	0	2268.01	0	2373.39	0	2481.84
Liver	Total Dose	0	0	0	0	0	0	0	0	0	0	0	0	0	0	0	0	0	0	0	-	-	0	0	0	0	0	0	0	0	0	0	0	0	0	0	0	0	0	0	0	0	0	0	0	0	0	0	0
	Total Neutron Dose	7.19282	8.95739	0	11.3347	0	5.56392	0	19.0265	0	26.4973	0	5.57953	0	9.65634	0	6.53697	0	33.009	0	-	-	12.0227	0	12.6113	0	15.4747	0	9.71243	0	13.7274	0	5.42658	0	7.28907	0	16.9756	0	6.20547	0	27.9849	0	9.28419	0	7.55675	0	12.5723	0	13.8863
	Total Gamma Dose	2259.83	2539.15	0	2344.44	0	2004.6	0	2416.8	0	2633.25	0	2180.36	0	2413.44	0	2015.87	0	2759.67	0	-	-	2424.53	0	2239.04	0	2323.39	0	2258.73	0	2325.18	0	2118.16	0	1940.38	0	2328.48	0	2157.12	0	2451.65	0	2139.47	0	2268.01	0	2373.39	0	2481.84
Lungs	Total Dose	0	0	0	0	0	0	0	0	0	0	0	0	0	0	0	0	0	0	0	0	0	-	-	0	0	0	0	0	0	0	0	0	0	0	0	0	0	0	0	0	0	0	0	0	0	0	0	0
	Total Neutron Dose	12.0227	8.95739	0	11.3347	0	5.56392	0	19.0265	0	26.4973	0	5.57953	0	9.65634	0	6.53697	0	33.009	0	7.19282	0	-	-	12.6113	0	15.4747	0	9.71243	0	13.7274	0	5.42658	0	7.28907	0	16.9756	0	6.20547	0	27.9849	0	9.28419	0	7.55675	0	12.5723	0	13.8863
	Total Gamma Dose	2424.53	2539.15	0	2344.44	0	2004.6	0	2416.8	0	2633.25	0	2180.36	0	2413.44	0	2015.87	0	2759.67	0	2259.83	0	-	-	2239.04	0	2323.39	0	2258.73	0	2325.18	0	2118.16	0	1940.38	0	2328.48	0	2157.12	0	2451.65	0	2139.47	0	2268.01	0	2373.39	0	2481.84
Stomach Wall	Total Dose	0	0	0	0	0	0	0	0	0	0	0	0	0	0	0	0	0	0	0	0	0	0	0	0	0	0	0	0	0	0	0	0	0	0	0	0	0	0	0	0	0	0	0	-	-	0	0	0
	Total Neutron Dose	7.55675	8.95739	0	11.3347	0	5.56392	0	19.0265	0	26.4973	0	5.57953	0	9.65634	0	6.53697	0	33.009	0	7.19282	0	12.0227	0	12.6113	0	15.4747	0	9.71243	0	13.7274	0	5.42658	0	7.28907	0	16.9756	0	6.20547	0	27.9849	0	9.28419	0	-	-	12.5723	0	13.8863
	Total Gamma Dose	2268.01	2539.15	0	2344.44	0	2004.6	0	2416.8	0	2633.25	0	2180.36	0	2413.44	0	2015.87	0	2759.67	0	2259.83	0	2424.53	0	2239.04	0	2323.39	0	2258.73	0	2325.18	0	2118.16	0	1940.38	0	2328.48	0	2157.12	0	2451.65	0	2139.47	0	-	-	2373.39	0	2481.84
[truncated: 9 more columns]
