# Supplementary material for: Japanese pediatric and adult atomic bomb survivor dosimetry: potential improvements using the J45 phantom series and modern Monte Carlo transport
Source: Radiat Environ Biophys. 2021 Oct 30;61(1):73–86. doi: 10.1007/s00411-021-00946-2 (PMC8897329; doi:10.1007/s00411-021-00946-2)
Supplement: Supplementary file 1 — Supplementary file1 (ZIP 2974 KB) [file 411_2021_946_MOESM1_ESM.zip › _supplementary/comprehensive surrogacy/Table_15m_Nagasaki_1500m.xlsx]

## Sheet: IO
			Surrogate organs
True organ			BoneSurface		ActiveMarrow		Adrenals		Brain		Breasts		GallBladderWall		HeartWall		Kidney		EyeLens		Liver		Lungs		LymphNodes		Muscle		Oesophagus		OralMucosa		Pancreas		Uterus/Prostate		SalivaryGlands		SmallIntestineWall		Skin		Spleen		StomachWall		Ovaries/Testes		Thymus
Organ	Dose Category	Dose (mGy)	Dose (mGy)	% diff.	Dose (mGy)	% diff.	Dose (mGy)	% diff.	Dose (mGy)	% diff.	Dose (mGy)	% diff.	Dose (mGy)	% diff.	Dose (mGy)	% diff.	Dose (mGy)	% diff.	Dose (mGy)	% diff.	Dose (mGy)	% diff.	Dose (mGy)	% diff.	Dose (mGy)	% diff.	Dose (mGy)	% diff.	Dose (mGy)	% diff.	Dose (mGy)	% diff.	Dose (mGy)	% diff.	Dose (mGy)	% diff.	Dose (mGy)	% diff.	Dose (mGy)	% diff.	Dose (mGy)	% diff.	Dose (mGy)	% diff.	Dose (mGy)	% diff.	Dose (mGy)	% diff.	Dose (mGy)
Breasts	Total Dose	0	0	0	0	0	0	0	0	0	-	-	0	0	0	0	0	0	0	0	0	0	0	0	0	0	0	0	0	0	0	0	0	0	0	0	0	0	0	0	0	0	0	0	0	0	0	0	0
	Total Neutron Dose	3.91894	1.09501	0	1.35634	0	0.712163	0	2.0862	0	-	-	0.915543	0	1.60371	0	0.700607	0	3.83312	0	1.31369	0	1.73367	0	1.68511	0	1.92572	0	1.32524	0	1.92991	0	0.816855	0	1.10787	0	2.08762	0	1.06899	0	3.15275	0	1.06006	0	1.24447	0	2.5549	0	2.03128
	Total Gamma Dose	948.726	900.23	0	846.246	0	716.104	0	839.069	0	-	-	792.618	0	892.156	0	724.3	0	929.241	0	844.458	0	893.772	0	822.729	0	848.883	0	847.062	0	852.572	0	775.756	0	791.936	0	858.587	0	816.881	0	871.353	0	775.118	0	854.301	0	928.451	0	939.956
Colon	Total Dose	0	0	0	0	0	0	0	0	0	0	0	0	0	0	0	0	0	0	0	0	0	0	0	0	0	0	0	0	0	0	0	0	0	0	0	0	0	0	0	0	0	0	0	0	0	0	0	0
	Total Neutron Dose	1.44844	1.09501	0	1.35634	0	0.712163	0	2.0862	0	3.91894	0	0.915543	0	1.60371	0	0.700607	0	3.83312	0	1.31369	0	1.73367	0	1.68511	0	1.92572	0	1.32524	0	1.92991	0	0.816855	0	1.10787	0	2.08762	0	1.06899	0	3.15275	0	1.06006	0	1.24447	0	2.5549	0	2.03128
	Total Gamma Dose	855.757	900.23	0	846.246	0	716.104	0	839.069	0	948.726	0	792.618	0	892.156	0	724.3	0	929.241	0	844.458	0	893.772	0	822.729	0	848.883	0	847.062	0	852.572	0	775.756	0	791.936	0	858.587	0	816.881	0	871.353	0	775.118	0	854.301	0	928.451	0	939.956
Liver	Total Dose	0	0	0	0	0	0	0	0	0	0	0	0	0	0	0	0	0	0	0	-	-	0	0	0	0	0	0	0	0	0	0	0	0	0	0	0	0	0	0	0	0	0	0	0	0	0	0	0
	Total Neutron Dose	1.31369	1.09501	0	1.35634	0	0.712163	0	2.0862	0	3.91894	0	0.915543	0	1.60371	0	0.700607	0	3.83312	0	-	-	1.73367	0	1.68511	0	1.92572	0	1.32524	0	1.92991	0	0.816855	0	1.10787	0	2.08762	0	1.06899	0	3.15275	0	1.06006	0	1.24447	0	2.5549	0	2.03128
	Total Gamma Dose	844.458	900.23	0	846.246	0	716.104	0	839.069	0	948.726	0	792.618	0	892.156	0	724.3	0	929.241	0	-	-	893.772	0	822.729	0	848.883	0	847.062	0	852.572	0	775.756	0	791.936	0	858.587	0	816.881	0	871.353	0	775.118	0	854.301	0	928.451	0	939.956
Lungs	Total Dose	0	0	0	0	0	0	0	0	0	0	0	0	0	0	0	0	0	0	0	0	0	-	-	0	0	0	0	0	0	0	0	0	0	0	0	0	0	0	0	0	0	0	0	0	0	0	0	0
	Total Neutron Dose	1.73367	1.09501	0	1.35634	0	0.712163	0	2.0862	0	3.91894	0	0.915543	0	1.60371	0	0.700607	0	3.83312	0	1.31369	0	-	-	1.68511	0	1.92572	0	1.32524	0	1.92991	0	0.816855	0	1.10787	0	2.08762	0	1.06899	0	3.15275	0	1.06006	0	1.24447	0	2.5549	0	2.03128
	Total Gamma Dose	893.772	900.23	0	846.246	0	716.104	0	839.069	0	948.726	0	792.618	0	892.156	0	724.3	0	929.241	0	844.458	0	-	-	822.729	0	848.883	0	847.062	0	852.572	0	775.756	0	791.936	0	858.587	0	816.881	0	871.353	0	775.118	0	854.301	0	928.451	0	939.956
Stomach Wall	Total Dose	0	0	0	0	0	0	0	0	0	0	0	0	0	0	0	0	0	0	0	0	0	0	0	0	0	0	0	0	0	0	0	0	0	0	0	0	0	0	0	0	0	0	0	-	-	0	0	0
	Total Neutron Dose	1.24447	1.09501	0	1.35634	0	0.712163	0	2.0862	0	3.91894	0	0.915543	0	1.60371	0	0.700607	0	3.83312	0	1.31369	0	1.73367	0	1.68511	0	1.92572	0	1.32524	0	1.92991	0	0.816855	0	1.10787	0	2.08762	0	1.06899	0	3.15275	0	1.06006	0	-	-	2.5549	0	2.03128
	Total Gamma Dose	854.301	900.23	0	846.246	0	716.104	0	839.069	0	948.726	0	792.618	0	892.156	0	724.3	0	929.241	0	844.458	0	893.772	0	822.729	0	848.883	0	847.062	0	852.572	0	775.756	0	791.936	0	858.587	0	816.881	0	871.353	0	775.118	0	-	-	928.451	0	939.956
[truncated: 9 more columns]

## Sheet: Light-9P
			Surrogate organs
True organ			BoneSurface		ActiveMarrow		Adrenals		Brain		Breasts		GallBladderWall		HeartWall		Kidney		EyeLens		Liver		Lungs		LymphNodes		Muscle		Oesophagus		OralMucosa		Pancreas		Uterus/Prostate		SalivaryGlands		SmallIntestineWall		Skin		Spleen		StomachWall		Ovaries/Testes		Thymus
Organ	Dose Category	Dose (mGy)	Dose (mGy)	% diff.	Dose (mGy)	% diff.	Dose (mGy)	% diff.	Dose (mGy)	% diff.	Dose (mGy)	% diff.	Dose (mGy)	% diff.	Dose (mGy)	% diff.	Dose (mGy)	% diff.	Dose (mGy)	% diff.	Dose (mGy)	% diff.	Dose (mGy)	% diff.	Dose (mGy)	% diff.	Dose (mGy)	% diff.	Dose (mGy)	% diff.	Dose (mGy)	% diff.	Dose (mGy)	% diff.	Dose (mGy)	% diff.	Dose (mGy)	% diff.	Dose (mGy)	% diff.	Dose (mGy)	% diff.	Dose (mGy)	% diff.	Dose (mGy)	% diff.	Dose (mGy)	% diff.	Dose (mGy)
Breasts	Total Dose	0	0	0	0	0	0	0	0	0	-	-	0	0	0	0	0	0	0	0	0	0	0	0	0	0	0	0	0	0	0	0	0	0	0	0	0	0	0	0	0	0	0	0	0	0	0	0	0
	Total Neutron Dose	3.1377	0.814741	0	1.03227	0	0.561194	0	1.51684	0	-	-	0.789764	0	1.27324	0	0.577247	0	2.82103	0	1.0326	0	1.33698	0	1.25508	0	1.47783	0	1.0651	0	1.63866	0	0.660625	0	1.0824	0	1.54945	0	0.881906	0	2.29714	0	0.828981	0	0.998456	0	1.79225	0	1.67826
	Total Gamma Dose	880.231	810.647	0	760.621	0	666.305	0	755.801	0	-	-	748.684	0	796.501	0	651.204	0	699.842	0	771.54	0	803.97	0	750.065	0	771.857	0	749.503	0	764.052	0	702.961	0	757.958	0	768.78	0	747.529	0	787.718	0	691.649	0	765.091	0	869.255	0	840.362
Colon	Total Dose	0	0	0	0	0	0	0	0	0	0	0	0	0	0	0	0	0	0	0	0	0	0	0	0	0	0	0	0	0	0	0	0	0	0	0	0	0	0	0	0	0	0	0	0	0	0	0	0
	Total Neutron Dose	1.16531	0.814741	0	1.03227	0	0.561194	0	1.51684	0	3.1377	0	0.789764	0	1.27324	0	0.577247	0	2.82103	0	1.0326	0	1.33698	0	1.25508	0	1.47783	0	1.0651	0	1.63866	0	0.660625	0	1.0824	0	1.54945	0	0.881906	0	2.29714	0	0.828981	0	0.998456	0	1.79225	0	1.67826
	Total Gamma Dose	784.252	810.647	0	760.621	0	666.305	0	755.801	0	880.231	0	748.684	0	796.501	0	651.204	0	699.842	0	771.54	0	803.97	0	750.065	0	771.857	0	749.503	0	764.052	0	702.961	0	757.958	0	768.78	0	747.529	0	787.718	0	691.649	0	765.091	0	869.255	0	840.362
Liver	Total Dose	0	0	0	0	0	0	0	0	0	0	0	0	0	0	0	0	0	0	0	-	-	0	0	0	0	0	0	0	0	0	0	0	0	0	0	0	0	0	0	0	0	0	0	0	0	0	0	0
	Total Neutron Dose	1.0326	0.814741	0	1.03227	0	0.561194	0	1.51684	0	3.1377	0	0.789764	0	1.27324	0	0.577247	0	2.82103	0	-	-	1.33698	0	1.25508	0	1.47783	0	1.0651	0	1.63866	0	0.660625	0	1.0824	0	1.54945	0	0.881906	0	2.29714	0	0.828981	0	0.998456	0	1.79225	0	1.67826
	Total Gamma Dose	771.54	810.647	0	760.621	0	666.305	0	755.801	0	880.231	0	748.684	0	796.501	0	651.204	0	699.842	0	-	-	803.97	0	750.065	0	771.857	0	749.503	0	764.052	0	702.961	0	757.958	0	768.78	0	747.529	0	787.718	0	691.649	0	765.091	0	869.255	0	840.362
Lungs	Total Dose	0	0	0	0	0	0	0	0	0	0	0	0	0	0	0	0	0	0	0	0	0	-	-	0	0	0	0	0	0	0	0	0	0	0	0	0	0	0	0	0	0	0	0	0	0	0	0	0
	Total Neutron Dose	1.33698	0.814741	0	1.03227	0	0.561194	0	1.51684	0	3.1377	0	0.789764	0	1.27324	0	0.577247	0	2.82103	0	1.0326	0	-	-	1.25508	0	1.47783	0	1.0651	0	1.63866	0	0.660625	0	1.0824	0	1.54945	0	0.881906	0	2.29714	0	0.828981	0	0.998456	0	1.79225	0	1.67826
	Total Gamma Dose	803.97	810.647	0	760.621	0	666.305	0	755.801	0	880.231	0	748.684	0	796.501	0	651.204	0	699.842	0	771.54	0	-	-	750.065	0	771.857	0	749.503	0	764.052	0	702.961	0	757.958	0	768.78	0	747.529	0	787.718	0	691.649	0	765.091	0	869.255	0	840.362
Stomach Wall	Total Dose	0	0	0	0	0	0	0	0	0	0	0	0	0	0	0	0	0	0	0	0	0	0	0	0	0	0	0	0	0	0	0	0	0	0	0	0	0	0	0	0	0	0	0	-	-	0	0	0
	Total Neutron Dose	0.998456	0.814741	0	1.03227	0	0.561194	0	1.51684	0	3.1377	0	0.789764	0	1.27324	0	0.577247	0	2.82103	0	1.0326	0	1.33698	0	1.25508	0	1.47783	0	1.0651	0	1.63866	0	0.660625	0	1.0824	0	1.54945	0	0.881906	0	2.29714	0	0.828981	0	-	-	1.79225	0	1.67826
	Total Gamma Dose	765.091	810.647	0	760.621	0	666.305	0	755.801	0	880.231	0	748.684	0	796.501	0	651.204	0	699.842	0	771.54	0	803.97	0	750.065	0	771.857	0	749.503	0	764.052	0	702.961	0	757.958	0	768.78	0	747.529	0	787.718	0	691.649	0	-	-	869.255	0	840.362
[truncated: 9 more columns]

## Sheet: Heavy-9P
			Surrogate organs
True organ			BoneSurface		ActiveMarrow		Adrenals		Brain		Breasts		GallBladderWall		HeartWall		Kidney		EyeLens		Liver		Lungs		LymphNodes		Muscle		Oesophagus		OralMucosa		Pancreas		Uterus/Prostate		SalivaryGlands		SmallIntestineWall		Skin		Spleen		StomachWall		Ovaries/Testes		Thymus
Organ	Dose Category	Dose (mGy)	Dose (mGy)	% diff.	Dose (mGy)	% diff.	Dose (mGy)	% diff.	Dose (mGy)	% diff.	Dose (mGy)	% diff.	Dose (mGy)	% diff.	Dose (mGy)	% diff.	Dose (mGy)	% diff.	Dose (mGy)	% diff.	Dose (mGy)	% diff.	Dose (mGy)	% diff.	Dose (mGy)	% diff.	Dose (mGy)	% diff.	Dose (mGy)	% diff.	Dose (mGy)	% diff.	Dose (mGy)	% diff.	Dose (mGy)	% diff.	Dose (mGy)	% diff.	Dose (mGy)	% diff.	Dose (mGy)	% diff.	Dose (mGy)	% diff.	Dose (mGy)	% diff.	Dose (mGy)	% diff.	Dose (mGy)
Breasts	Total Dose	0	0	0	0	0	0	0	0	0	-	-	0	0	0	0	0	0	0	0	0	0	0	0	0	0	0	0	0	0	0	0	0	0	0	0	0	0	0	0	0	0	0	0	0	0	0	0	0
	Total Neutron Dose	0.779643	0.323436	0	0.415483	0	0.240083	0	0.657787	0	-	-	0.214347	0	0.364003	0	0.262515	0	1.08409	0	0.30007	0	0.441203	0	0.476393	0	0.568441	0	0.357466	0	0.553378	0	0.218068	0	0.393371	0	0.60655	0	0.249461	0	0.947504	0	0.34085	0	0.296633	0	0.568494	0	0.526362
	Total Gamma Dose	293.658	276.527	0	258.996	0	229.178	0	262.994	0	-	-	255.596	0	273.647	0	224.413	0	256.019	0	254.597	0	274.79	0	253.472	0	262.914	0	252.82	0	263.544	0	236.602	0	233.135	0	266.913	0	249.531	0	270.549	0	239.92	0	258.623	0	258.021	0	281.471
Colon	Total Dose	0	0	0	0	0	0	0	0	0	0	0	0	0	0	0	0	0	0	0	0	0	0	0	0	0	0	0	0	0	0	0	0	0	0	0	0	0	0	0	0	0	0	0	0	0	0	0	0
	Total Neutron Dose	0.321184	0.323436	0	0.415483	0	0.240083	0	0.657787	0	0.779643	0	0.214347	0	0.364003	0	0.262515	0	1.08409	0	0.30007	0	0.441203	0	0.476393	0	0.568441	0	0.357466	0	0.553378	0	0.218068	0	0.393371	0	0.60655	0	0.249461	0	0.947504	0	0.34085	0	0.296633	0	0.568494	0	0.526362
	Total Gamma Dose	260.693	276.527	0	258.996	0	229.178	0	262.994	0	293.658	0	255.596	0	273.647	0	224.413	0	256.019	0	254.597	0	274.79	0	253.472	0	262.914	0	252.82	0	263.544	0	236.602	0	233.135	0	266.913	0	249.531	0	270.549	0	239.92	0	258.623	0	258.021	0	281.471
Liver	Total Dose	0	0	0	0	0	0	0	0	0	0	0	0	0	0	0	0	0	0	0	-	-	0	0	0	0	0	0	0	0	0	0	0	0	0	0	0	0	0	0	0	0	0	0	0	0	0	0	0
	Total Neutron Dose	0.30007	0.323436	0	0.415483	0	0.240083	0	0.657787	0	0.779643	0	0.214347	0	0.364003	0	0.262515	0	1.08409	0	-	-	0.441203	0	0.476393	0	0.568441	0	0.357466	0	0.553378	0	0.218068	0	0.393371	0	0.60655	0	0.249461	0	0.947504	0	0.34085	0	0.296633	0	0.568494	0	0.526362
	Total Gamma Dose	254.597	276.527	0	258.996	0	229.178	0	262.994	0	293.658	0	255.596	0	273.647	0	224.413	0	256.019	0	-	-	274.79	0	253.472	0	262.914	0	252.82	0	263.544	0	236.602	0	233.135	0	266.913	0	249.531	0	270.549	0	239.92	0	258.623	0	258.021	0	281.471
Lungs	Total Dose	0	0	0	0	0	0	0	0	0	0	0	0	0	0	0	0	0	0	0	0	0	-	-	0	0	0	0	0	0	0	0	0	0	0	0	0	0	0	0	0	0	0	0	0	0	0	0	0
	Total Neutron Dose	0.441203	0.323436	0	0.415483	0	0.240083	0	0.657787	0	0.779643	0	0.214347	0	0.364003	0	0.262515	0	1.08409	0	0.30007	0	-	-	0.476393	0	0.568441	0	0.357466	0	0.553378	0	0.218068	0	0.393371	0	0.60655	0	0.249461	0	0.947504	0	0.34085	0	0.296633	0	0.568494	0	0.526362
	Total Gamma Dose	274.79	276.527	0	258.996	0	229.178	0	262.994	0	293.658	0	255.596	0	273.647	0	224.413	0	256.019	0	254.597	0	-	-	253.472	0	262.914	0	252.82	0	263.544	0	236.602	0	233.135	0	266.913	0	249.531	0	270.549	0	239.92	0	258.623	0	258.021	0	281.471
Stomach Wall	Total Dose	0	0	0	0	0	0	0	0	0	0	0	0	0	0	0	0	0	0	0	0	0	0	0	0	0	0	0	0	0	0	0	0	0	0	0	0	0	0	0	0	0	0	0	-	-	0	0	0
	Total Neutron Dose	0.296633	0.323436	0	0.415483	0	0.240083	0	0.657787	0	0.779643	0	0.214347	0	0.364003	0	0.262515	0	1.08409	0	0.30007	0	0.441203	0	0.476393	0	0.568441	0	0.357466	0	0.553378	0	0.218068	0	0.393371	0	0.60655	0	0.249461	0	0.947504	0	0.34085	0	-	-	0.568494	0	0.526362
	Total Gamma Dose	258.623	276.527	0	258.996	0	229.178	0	262.994	0	293.658	0	255.596	0	273.647	0	224.413	0	256.019	0	254.597	0	274.79	0	253.472	0	262.914	0	252.82	0	263.544	0	236.602	0	233.135	0	266.913	0	249.531	0	270.549	0	239.92	0	-	-	258.021	0	281.471
[truncated: 9 more columns]

## Sheet: Light-GLOBE
			Surrogate organs
True organ			BoneSurface		ActiveMarrow		Adrenals		Brain		Breasts		GallBladderWall		HeartWall		Kidney		EyeLens		Liver		Lungs		LymphNodes		Muscle		Oesophagus		OralMucosa		Pancreas		Uterus/Prostate		SalivaryGlands		SmallIntestineWall		Skin		Spleen		StomachWall		Ovaries/Testes		Thymus
Organ	Dose Category	Dose (mGy)	Dose (mGy)	% diff.	Dose (mGy)	% diff.	Dose (mGy)	% diff.	Dose (mGy)	% diff.	Dose (mGy)	% diff.	Dose (mGy)	% diff.	Dose (mGy)	% diff.	Dose (mGy)	% diff.	Dose (mGy)	% diff.	Dose (mGy)	% diff.	Dose (mGy)	% diff.	Dose (mGy)	% diff.	Dose (mGy)	% diff.	Dose (mGy)	% diff.	Dose (mGy)	% diff.	Dose (mGy)	% diff.	Dose (mGy)	% diff.	Dose (mGy)	% diff.	Dose (mGy)	% diff.	Dose (mGy)	% diff.	Dose (mGy)	% diff.	Dose (mGy)	% diff.	Dose (mGy)	% diff.	Dose (mGy)
Breasts	Total Dose	0	0	0	0	0	0	0	0	0	-	-	0	0	0	0	0	0	0	0	0	0	0	0	0	0	0	0	0	0	0	0	0	0	0	0	0	0	0	0	0	0	0	0	0	0	0	0	0
	Total Neutron Dose	3.64404	0.987615	0	1.22656	0	0.699201	0	1.94725	0	-	-	0.910566	0	1.4984	0	0.661369	0	3.65834	0	1.1309	0	1.53381	0	1.52034	0	1.73378	0	1.20146	0	1.80198	0	0.773544	0	0.929225	0	1.94061	0	0.997073	0	2.80966	0	1.00319	0	1.16398	0	2.14347	0	2.02369
	Total Gamma Dose	948.47	842.071	0	793.489	0	702.667	0	784.235	0	-	-	795.635	0	818.422	0	682.594	0	866.951	0	789.846	0	833.868	0	778.554	0	800.87	0	775.482	0	803.86	0	730.393	0	739.455	0	805.909	0	780.932	0	821.168	0	751.453	0	797.335	0	883.788	0	864.138
Colon	Total Dose	0	0	0	0	0	0	0	0	0	0	0	0	0	0	0	0	0	0	0	0	0	0	0	0	0	0	0	0	0	0	0	0	0	0	0	0	0	0	0	0	0	0	0	0	0	0	0	0
	Total Neutron Dose	1.30834	0.987615	0	1.22656	0	0.699201	0	1.94725	0	3.64404	0	0.910566	0	1.4984	0	0.661369	0	3.65834	0	1.1309	0	1.53381	0	1.52034	0	1.73378	0	1.20146	0	1.80198	0	0.773544	0	0.929225	0	1.94061	0	0.997073	0	2.80966	0	1.00319	0	1.16398	0	2.14347	0	2.02369
	Total Gamma Dose	802.94	842.071	0	793.489	0	702.667	0	784.235	0	948.47	0	795.635	0	818.422	0	682.594	0	866.951	0	789.846	0	833.868	0	778.554	0	800.87	0	775.482	0	803.86	0	730.393	0	739.455	0	805.909	0	780.932	0	821.168	0	751.453	0	797.335	0	883.788	0	864.138
Liver	Total Dose	0	0	0	0	0	0	0	0	0	0	0	0	0	0	0	0	0	0	0	-	-	0	0	0	0	0	0	0	0	0	0	0	0	0	0	0	0	0	0	0	0	0	0	0	0	0	0	0
	Total Neutron Dose	1.1309	0.987615	0	1.22656	0	0.699201	0	1.94725	0	3.64404	0	0.910566	0	1.4984	0	0.661369	0	3.65834	0	-	-	1.53381	0	1.52034	0	1.73378	0	1.20146	0	1.80198	0	0.773544	0	0.929225	0	1.94061	0	0.997073	0	2.80966	0	1.00319	0	1.16398	0	2.14347	0	2.02369
	Total Gamma Dose	789.846	842.071	0	793.489	0	702.667	0	784.235	0	948.47	0	795.635	0	818.422	0	682.594	0	866.951	0	-	-	833.868	0	778.554	0	800.87	0	775.482	0	803.86	0	730.393	0	739.455	0	805.909	0	780.932	0	821.168	0	751.453	0	797.335	0	883.788	0	864.138
Lungs	Total Dose	0	0	0	0	0	0	0	0	0	0	0	0	0	0	0	0	0	0	0	0	0	-	-	0	0	0	0	0	0	0	0	0	0	0	0	0	0	0	0	0	0	0	0	0	0	0	0	0
	Total Neutron Dose	1.53381	0.987615	0	1.22656	0	0.699201	0	1.94725	0	3.64404	0	0.910566	0	1.4984	0	0.661369	0	3.65834	0	1.1309	0	-	-	1.52034	0	1.73378	0	1.20146	0	1.80198	0	0.773544	0	0.929225	0	1.94061	0	0.997073	0	2.80966	0	1.00319	0	1.16398	0	2.14347	0	2.02369
	Total Gamma Dose	833.868	842.071	0	793.489	0	702.667	0	784.235	0	948.47	0	795.635	0	818.422	0	682.594	0	866.951	0	789.846	0	-	-	778.554	0	800.87	0	775.482	0	803.86	0	730.393	0	739.455	0	805.909	0	780.932	0	821.168	0	751.453	0	797.335	0	883.788	0	864.138
Stomach Wall	Total Dose	0	0	0	0	0	0	0	0	0	0	0	0	0	0	0	0	0	0	0	0	0	0	0	0	0	0	0	0	0	0	0	0	0	0	0	0	0	0	0	0	0	0	0	-	-	0	0	0
	Total Neutron Dose	1.16398	0.987615	0	1.22656	0	0.699201	0	1.94725	0	3.64404	0	0.910566	0	1.4984	0	0.661369	0	3.65834	0	1.1309	0	1.53381	0	1.52034	0	1.73378	0	1.20146	0	1.80198	0	0.773544	0	0.929225	0	1.94061	0	0.997073	0	2.80966	0	1.00319	0	-	-	2.14347	0	2.02369
	Total Gamma Dose	797.335	842.071	0	793.489	0	702.667	0	784.235	0	948.47	0	795.635	0	818.422	0	682.594	0	866.951	0	789.846	0	833.868	0	778.554	0	800.87	0	775.482	0	803.86	0	730.393	0	739.455	0	805.909	0	780.932	0	821.168	0	751.453	0	-	-	883.788	0	864.138
[truncated: 9 more columns]

## Sheet: Heavy-GLOBE
			Surrogate organs
True organ			BoneSurface		ActiveMarrow		Adrenals		Brain		Breasts		GallBladderWall		HeartWall		Kidney		EyeLens		Liver		Lungs		LymphNodes		Muscle		Oesophagus		OralMucosa		Pancreas		Uterus/Prostate		SalivaryGlands		SmallIntestineWall		Skin		Spleen		StomachWall		Ovaries/Testes		Thymus
Organ	Dose Category	Dose (mGy)	Dose (mGy)	% diff.	Dose (mGy)	% diff.	Dose (mGy)	% diff.	Dose (mGy)	% diff.	Dose (mGy)	% diff.	Dose (mGy)	% diff.	Dose (mGy)	% diff.	Dose (mGy)	% diff.	Dose (mGy)	% diff.	Dose (mGy)	% diff.	Dose (mGy)	% diff.	Dose (mGy)	% diff.	Dose (mGy)	% diff.	Dose (mGy)	% diff.	Dose (mGy)	% diff.	Dose (mGy)	% diff.	Dose (mGy)	% diff.	Dose (mGy)	% diff.	Dose (mGy)	% diff.	Dose (mGy)	% diff.	Dose (mGy)	% diff.	Dose (mGy)	% diff.	Dose (mGy)	% diff.	Dose (mGy)
Breasts	Total Dose	0	0	0	0	0	0	0	0	0	-	-	0	0	0	0	0	0	0	0	0	0	0	0	0	0	0	0	0	0	0	0	0	0	0	0	0	0	0	0	0	0	0	0	0	0	0	0	0
	Total Neutron Dose	1.23842	0.408941	0	0.515727	0	0.265505	0	0.824773	0	-	-	0.265791	0	0.500743	0	0.293443	0	0.982172	0	0.352986	0	0.558946	0	0.587316	0	0.691719	0	0.467423	0	0.655579	0	0.264832	0	0.327527	0	0.708712	0	0.307322	0	1.20328	0	0.414845	0	0.375845	0	0.694984	0	0.656142
	Total Gamma Dose	296.453	273.964	0	254.854	0	243.822	0	263.504	0	-	-	222.523	0	262.494	0	220.984	0	273.857	0	244.332	0	267.821	0	248.015	0	256.278	0	246.175	0	261.558	0	231.121	0	211.714	0	265.803	0	243.462	0	268.139	0	239.709	0	251.57	0	268.294	0	263.328
Colon	Total Dose	0	0	0	0	0	0	0	0	0	0	0	0	0	0	0	0	0	0	0	0	0	0	0	0	0	0	0	0	0	0	0	0	0	0	0	0	0	0	0	0	0	0	0	0	0	0	0	0
	Total Neutron Dose	0.397688	0.408941	0	0.515727	0	0.265505	0	0.824773	0	1.23842	0	0.265791	0	0.500743	0	0.293443	0	0.982172	0	0.352986	0	0.558946	0	0.587316	0	0.691719	0	0.467423	0	0.655579	0	0.264832	0	0.327527	0	0.708712	0	0.307322	0	1.20328	0	0.414845	0	0.375845	0	0.694984	0	0.656142
	Total Gamma Dose	253.525	273.964	0	254.854	0	243.822	0	263.504	0	296.453	0	222.523	0	262.494	0	220.984	0	273.857	0	244.332	0	267.821	0	248.015	0	256.278	0	246.175	0	261.558	0	231.121	0	211.714	0	265.803	0	243.462	0	268.139	0	239.709	0	251.57	0	268.294	0	263.328
Liver	Total Dose	0	0	0	0	0	0	0	0	0	0	0	0	0	0	0	0	0	0	0	-	-	0	0	0	0	0	0	0	0	0	0	0	0	0	0	0	0	0	0	0	0	0	0	0	0	0	0	0
	Total Neutron Dose	0.352986	0.408941	0	0.515727	0	0.265505	0	0.824773	0	1.23842	0	0.265791	0	0.500743	0	0.293443	0	0.982172	0	-	-	0.558946	0	0.587316	0	0.691719	0	0.467423	0	0.655579	0	0.264832	0	0.327527	0	0.708712	0	0.307322	0	1.20328	0	0.414845	0	0.375845	0	0.694984	0	0.656142
	Total Gamma Dose	244.332	273.964	0	254.854	0	243.822	0	263.504	0	296.453	0	222.523	0	262.494	0	220.984	0	273.857	0	-	-	267.821	0	248.015	0	256.278	0	246.175	0	261.558	0	231.121	0	211.714	0	265.803	0	243.462	0	268.139	0	239.709	0	251.57	0	268.294	0	263.328
Lungs	Total Dose	0	0	0	0	0	0	0	0	0	0	0	0	0	0	0	0	0	0	0	0	0	-	-	0	0	0	0	0	0	0	0	0	0	0	0	0	0	0	0	0	0	0	0	0	0	0	0	0
	Total Neutron Dose	0.558946	0.408941	0	0.515727	0	0.265505	0	0.824773	0	1.23842	0	0.265791	0	0.500743	0	0.293443	0	0.982172	0	0.352986	0	-	-	0.587316	0	0.691719	0	0.467423	0	0.655579	0	0.264832	0	0.327527	0	0.708712	0	0.307322	0	1.20328	0	0.414845	0	0.375845	0	0.694984	0	0.656142
	Total Gamma Dose	267.821	273.964	0	254.854	0	243.822	0	263.504	0	296.453	0	222.523	0	262.494	0	220.984	0	273.857	0	244.332	0	-	-	248.015	0	256.278	0	246.175	0	261.558	0	231.121	0	211.714	0	265.803	0	243.462	0	268.139	0	239.709	0	251.57	0	268.294	0	263.328
Stomach Wall	Total Dose	0	0	0	0	0	0	0	0	0	0	0	0	0	0	0	0	0	0	0	0	0	0	0	0	0	0	0	0	0	0	0	0	0	0	0	0	0	0	0	0	0	0	0	-	-	0	0	0
	Total Neutron Dose	0.375845	0.408941	0	0.515727	0	0.265505	0	0.824773	0	1.23842	0	0.265791	0	0.500743	0	0.293443	0	0.982172	0	0.352986	0	0.558946	0	0.587316	0	0.691719	0	0.467423	0	0.655579	0	0.264832	0	0.327527	0	0.708712	0	0.307322	0	1.20328	0	0.414845	0	-	-	0.694984	0	0.656142
	Total Gamma Dose	251.57	273.964	0	254.854	0	243.822	0	263.504	0	296.453	0	222.523	0	262.494	0	220.984	0	273.857	0	244.332	0	267.821	0	248.015	0	256.278	0	246.175	0	261.558	0	231.121	0	211.714	0	265.803	0	243.462	0	268.139	0	239.709	0	-	-	268.294	0	263.328
[truncated: 9 more columns]
