# Supplementary material for: Japanese pediatric and adult atomic bomb survivor dosimetry: potential improvements using the J45 phantom series and modern Monte Carlo transport
Source: Radiat Environ Biophys. 2021 Oct 30;61(1):73–86. doi: 10.1007/s00411-021-00946-2 (PMC8897329; doi:10.1007/s00411-021-00946-2)
Supplement: Supplementary file 1 — Supplementary file1 (ZIP 2974 KB) [file 411_2021_946_MOESM1_ESM.zip › _supplementary/comprehensive surrogacy/Table_ADf_Hiroshima_1000m.xlsx]

## Sheet: IO
			Surrogate organs
True organ			BoneSurface		ActiveMarrow		Adrenals		Brain		Breasts		GallBladderWall		HeartWall		Kidney		EyeLens		Liver		Lungs		LymphNodes		Muscle		Oesophagus		OralMucosa		Pancreas		Uterus/Prostate		SalivaryGlands		SmallIntestineWall		Skin		Spleen		StomachWall		Ovaries/Testes		Thymus
Organ	Dose Category	Dose (mGy)	Dose (mGy)	% diff.	Dose (mGy)	% diff.	Dose (mGy)	% diff.	Dose (mGy)	% diff.	Dose (mGy)	% diff.	Dose (mGy)	% diff.	Dose (mGy)	% diff.	Dose (mGy)	% diff.	Dose (mGy)	% diff.	Dose (mGy)	% diff.	Dose (mGy)	% diff.	Dose (mGy)	% diff.	Dose (mGy)	% diff.	Dose (mGy)	% diff.	Dose (mGy)	% diff.	Dose (mGy)	% diff.	Dose (mGy)	% diff.	Dose (mGy)	% diff.	Dose (mGy)	% diff.	Dose (mGy)	% diff.	Dose (mGy)	% diff.	Dose (mGy)	% diff.	Dose (mGy)	% diff.	Dose (mGy)
Breasts	Total Dose	0	0	0	0	0	0	0	0	0	-	-	0	0	0	0	0	0	0	0	0	0	0	0	0	0	0	0	0	0	0	0	0	0	0	0	0	0	0	0	0	0	0	0	0	0	0	0	0
	Total Neutron Dose	147.093	50.291	0	50.0636	0	24.6611	0	79.0563	0	-	-	27.4899	0	65.9957	0	31.7494	0	202.758	0	45.0836	0	71.3294	0	62.9411	0	80.554	0	42.5175	0	77.093	0	24.1512	0	18.8975	0	79.4962	0	42.1768	0	149.936	0	48.525	0	50.1386	0	26.9536	0	82.1506
	Total Gamma Dose	4109.39	3889.04	0	3614.72	0	2996.68	0	3572.65	0	-	-	3409.37	0	3861.45	0	2956.99	0	4033.45	0	3557.18	0	3887.55	0	3584.89	0	3619.53	0	3427.25	0	3679.46	0	3212.95	0	3080.1	0	3637	0	3573.84	0	3755.1	0	3378.92	0	3694.42	0	3215.99	0	3887.75
Colon	Total Dose	0	0	0	0	0	0	0	0	0	0	0	0	0	0	0	0	0	0	0	0	0	0	0	0	0	0	0	0	0	0	0	0	0	0	0	0	0	0	0	0	0	0	0	0	0	0	0	0
	Total Neutron Dose	71.1472	50.291	0	50.0636	0	24.6611	0	79.0563	0	147.093	0	27.4899	0	65.9957	0	31.7494	0	202.758	0	45.0836	0	71.3294	0	62.9411	0	80.554	0	42.5175	0	77.093	0	24.1512	0	18.8975	0	79.4962	0	42.1768	0	149.936	0	48.525	0	50.1386	0	26.9536	0	82.1506
	Total Gamma Dose	3861.82	3889.04	0	3614.72	0	2996.68	0	3572.65	0	4109.39	0	3409.37	0	3861.45	0	2956.99	0	4033.45	0	3557.18	0	3887.55	0	3584.89	0	3619.53	0	3427.25	0	3679.46	0	3212.95	0	3080.1	0	3637	0	3573.84	0	3755.1	0	3378.92	0	3694.42	0	3215.99	0	3887.75
Liver	Total Dose	0	0	0	0	0	0	0	0	0	0	0	0	0	0	0	0	0	0	0	-	-	0	0	0	0	0	0	0	0	0	0	0	0	0	0	0	0	0	0	0	0	0	0	0	0	0	0	0
	Total Neutron Dose	45.0836	50.291	0	50.0636	0	24.6611	0	79.0563	0	147.093	0	27.4899	0	65.9957	0	31.7494	0	202.758	0	-	-	71.3294	0	62.9411	0	80.554	0	42.5175	0	77.093	0	24.1512	0	18.8975	0	79.4962	0	42.1768	0	149.936	0	48.525	0	50.1386	0	26.9536	0	82.1506
	Total Gamma Dose	3557.18	3889.04	0	3614.72	0	2996.68	0	3572.65	0	4109.39	0	3409.37	0	3861.45	0	2956.99	0	4033.45	0	-	-	3887.55	0	3584.89	0	3619.53	0	3427.25	0	3679.46	0	3212.95	0	3080.1	0	3637	0	3573.84	0	3755.1	0	3378.92	0	3694.42	0	3215.99	0	3887.75
Lungs	Total Dose	0	0	0	0	0	0	0	0	0	0	0	0	0	0	0	0	0	0	0	0	0	-	-	0	0	0	0	0	0	0	0	0	0	0	0	0	0	0	0	0	0	0	0	0	0	0	0	0
	Total Neutron Dose	71.3294	50.291	0	50.0636	0	24.6611	0	79.0563	0	147.093	0	27.4899	0	65.9957	0	31.7494	0	202.758	0	45.0836	0	-	-	62.9411	0	80.554	0	42.5175	0	77.093	0	24.1512	0	18.8975	0	79.4962	0	42.1768	0	149.936	0	48.525	0	50.1386	0	26.9536	0	82.1506
	Total Gamma Dose	3887.55	3889.04	0	3614.72	0	2996.68	0	3572.65	0	4109.39	0	3409.37	0	3861.45	0	2956.99	0	4033.45	0	3557.18	0	-	-	3584.89	0	3619.53	0	3427.25	0	3679.46	0	3212.95	0	3080.1	0	3637	0	3573.84	0	3755.1	0	3378.92	0	3694.42	0	3215.99	0	3887.75
Stomach Wall	Total Dose	0	0	0	0	0	0	0	0	0	0	0	0	0	0	0	0	0	0	0	0	0	0	0	0	0	0	0	0	0	0	0	0	0	0	0	0	0	0	0	0	0	0	0	-	-	0	0	0
	Total Neutron Dose	50.1386	50.291	0	50.0636	0	24.6611	0	79.0563	0	147.093	0	27.4899	0	65.9957	0	31.7494	0	202.758	0	45.0836	0	71.3294	0	62.9411	0	80.554	0	42.5175	0	77.093	0	24.1512	0	18.8975	0	79.4962	0	42.1768	0	149.936	0	48.525	0	-	-	26.9536	0	82.1506
	Total Gamma Dose	3694.42	3889.04	0	3614.72	0	2996.68	0	3572.65	0	4109.39	0	3409.37	0	3861.45	0	2956.99	0	4033.45	0	3557.18	0	3887.55	0	3584.89	0	3619.53	0	3427.25	0	3679.46	0	3212.95	0	3080.1	0	3637	0	3573.84	0	3755.1	0	3378.92	0	-	-	3215.99	0	3887.75
Uterus	Total Dose	0	0	0	0	0	0	0	0	0	0	0	0	0	0	0	0	0	0	0	0	0	0	0	0	0	0	0	0	0	0	0	0	0	-	-	0	0	0	0	0	0	0	0	0	0	0	0	0
	Total Neutron Dose	18.8975	50.291	0	50.0636	0	24.6611	0	79.0563	0	147.093	0	27.4899	0	65.9957	0	31.7494	0	202.758	0	45.0836	0	71.3294	0	62.9411	0	80.554	0	42.5175	0	77.093	0	24.1512	0	-	-	79.4962	0	42.1768	0	149.936	0	48.525	0	50.1386	0	26.9536	0	82.1506
	Total Gamma Dose	3080.1	3889.04	0	3614.72	0	2996.68	0	3572.65	0	4109.39	0	3409.37	0	3861.45	0	2956.99	0	4033.45	0	3557.18	0	3887.55	0	3584.89	0	3619.53	0	3427.25	0	3679.46	0	3212.95	0	-	-	3637	0	3573.84	0	3755.1	0	3378.92	0	3694.42	0	3215.99	0	3887.75
[truncated: 9 more columns]

## Sheet: Light-9P
			Surrogate organs
True organ			BoneSurface		ActiveMarrow		Adrenals		Brain		Breasts		GallBladderWall		HeartWall		Kidney		EyeLens		Liver		Lungs		LymphNodes		Muscle		Oesophagus		OralMucosa		Pancreas		Uterus/Prostate		SalivaryGlands		SmallIntestineWall		Skin		Spleen		StomachWall		Ovaries/Testes		Thymus
Organ	Dose Category	Dose (mGy)	Dose (mGy)	% diff.	Dose (mGy)	% diff.	Dose (mGy)	% diff.	Dose (mGy)	% diff.	Dose (mGy)	% diff.	Dose (mGy)	% diff.	Dose (mGy)	% diff.	Dose (mGy)	% diff.	Dose (mGy)	% diff.	Dose (mGy)	% diff.	Dose (mGy)	% diff.	Dose (mGy)	% diff.	Dose (mGy)	% diff.	Dose (mGy)	% diff.	Dose (mGy)	% diff.	Dose (mGy)	% diff.	Dose (mGy)	% diff.	Dose (mGy)	% diff.	Dose (mGy)	% diff.	Dose (mGy)	% diff.	Dose (mGy)	% diff.	Dose (mGy)	% diff.	Dose (mGy)	% diff.	Dose (mGy)
Breasts	Total Dose	0	0	0	0	0	0	0	0	0	-	-	0	0	0	0	0	0	0	0	0	0	0	0	0	0	0	0	0	0	0	0	0	0	0	0	0	0	0	0	0	0	0	0	0	0	0	0	0
	Total Neutron Dose	97.3674	33.8435	0	34.7146	0	14.6949	0	52.0331	0	-	-	21.2015	0	43.746	0	19.7933	0	118.303	0	32.6128	0	48.8912	0	42.5528	0	56.0898	0	28.5867	0	53.0085	0	16.7759	0	14.9265	0	56.3981	0	31.4911	0	97.1254	0	31.1254	0	35.6089	0	18.5741	0	60.7572
	Total Gamma Dose	3586.08	3335	0	3126.95	0	2478.02	0	3103.54	0	-	-	2915.7	0	3269.96	0	2489.06	0	3710.04	0	3088.3	0	3296.85	0	3050.69	0	3101.48	0	2971.68	0	3205.44	0	2808.21	0	2757.86	0	3122.12	0	3098.8	0	3208.66	0	2861.16	0	3172.82	0	2914.58	0	3313.72
Colon	Total Dose	0	0	0	0	0	0	0	0	0	0	0	0	0	0	0	0	0	0	0	0	0	0	0	0	0	0	0	0	0	0	0	0	0	0	0	0	0	0	0	0	0	0	0	0	0	0	0	0
	Total Neutron Dose	50.6892	33.8435	0	34.7146	0	14.6949	0	52.0331	0	97.3674	0	21.2015	0	43.746	0	19.7933	0	118.303	0	32.6128	0	48.8912	0	42.5528	0	56.0898	0	28.5867	0	53.0085	0	16.7759	0	14.9265	0	56.3981	0	31.4911	0	97.1254	0	31.1254	0	35.6089	0	18.5741	0	60.7572
	Total Gamma Dose	3303.4	3335	0	3126.95	0	2478.02	0	3103.54	0	3586.08	0	2915.7	0	3269.96	0	2489.06	0	3710.04	0	3088.3	0	3296.85	0	3050.69	0	3101.48	0	2971.68	0	3205.44	0	2808.21	0	2757.86	0	3122.12	0	3098.8	0	3208.66	0	2861.16	0	3172.82	0	2914.58	0	3313.72
Liver	Total Dose	0	0	0	0	0	0	0	0	0	0	0	0	0	0	0	0	0	0	0	-	-	0	0	0	0	0	0	0	0	0	0	0	0	0	0	0	0	0	0	0	0	0	0	0	0	0	0	0
	Total Neutron Dose	32.6128	33.8435	0	34.7146	0	14.6949	0	52.0331	0	97.3674	0	21.2015	0	43.746	0	19.7933	0	118.303	0	-	-	48.8912	0	42.5528	0	56.0898	0	28.5867	0	53.0085	0	16.7759	0	14.9265	0	56.3981	0	31.4911	0	97.1254	0	31.1254	0	35.6089	0	18.5741	0	60.7572
	Total Gamma Dose	3088.3	3335	0	3126.95	0	2478.02	0	3103.54	0	3586.08	0	2915.7	0	3269.96	0	2489.06	0	3710.04	0	-	-	3296.85	0	3050.69	0	3101.48	0	2971.68	0	3205.44	0	2808.21	0	2757.86	0	3122.12	0	3098.8	0	3208.66	0	2861.16	0	3172.82	0	2914.58	0	3313.72
Lungs	Total Dose	0	0	0	0	0	0	0	0	0	0	0	0	0	0	0	0	0	0	0	0	0	-	-	0	0	0	0	0	0	0	0	0	0	0	0	0	0	0	0	0	0	0	0	0	0	0	0	0
	Total Neutron Dose	48.8912	33.8435	0	34.7146	0	14.6949	0	52.0331	0	97.3674	0	21.2015	0	43.746	0	19.7933	0	118.303	0	32.6128	0	-	-	42.5528	0	56.0898	0	28.5867	0	53.0085	0	16.7759	0	14.9265	0	56.3981	0	31.4911	0	97.1254	0	31.1254	0	35.6089	0	18.5741	0	60.7572
	Total Gamma Dose	3296.85	3335	0	3126.95	0	2478.02	0	3103.54	0	3586.08	0	2915.7	0	3269.96	0	2489.06	0	3710.04	0	3088.3	0	-	-	3050.69	0	3101.48	0	2971.68	0	3205.44	0	2808.21	0	2757.86	0	3122.12	0	3098.8	0	3208.66	0	2861.16	0	3172.82	0	2914.58	0	3313.72
Stomach Wall	Total Dose	0	0	0	0	0	0	0	0	0	0	0	0	0	0	0	0	0	0	0	0	0	0	0	0	0	0	0	0	0	0	0	0	0	0	0	0	0	0	0	0	0	0	0	-	-	0	0	0
	Total Neutron Dose	35.6089	33.8435	0	34.7146	0	14.6949	0	52.0331	0	97.3674	0	21.2015	0	43.746	0	19.7933	0	118.303	0	32.6128	0	48.8912	0	42.5528	0	56.0898	0	28.5867	0	53.0085	0	16.7759	0	14.9265	0	56.3981	0	31.4911	0	97.1254	0	31.1254	0	-	-	18.5741	0	60.7572
	Total Gamma Dose	3172.82	3335	0	3126.95	0	2478.02	0	3103.54	0	3586.08	0	2915.7	0	3269.96	0	2489.06	0	3710.04	0	3088.3	0	3296.85	0	3050.69	0	3101.48	0	2971.68	0	3205.44	0	2808.21	0	2757.86	0	3122.12	0	3098.8	0	3208.66	0	2861.16	0	-	-	2914.58	0	3313.72
Uterus	Total Dose	0	0	0	0	0	0	0	0	0	0	0	0	0	0	0	0	0	0	0	0	0	0	0	0	0	0	0	0	0	0	0	0	0	-	-	0	0	0	0	0	0	0	0	0	0	0	0	0
	Total Neutron Dose	14.9265	33.8435	0	34.7146	0	14.6949	0	52.0331	0	97.3674	0	21.2015	0	43.746	0	19.7933	0	118.303	0	32.6128	0	48.8912	0	42.5528	0	56.0898	0	28.5867	0	53.0085	0	16.7759	0	-	-	56.3981	0	31.4911	0	97.1254	0	31.1254	0	35.6089	0	18.5741	0	60.7572
	Total Gamma Dose	2757.86	3335	0	3126.95	0	2478.02	0	3103.54	0	3586.08	0	2915.7	0	3269.96	0	2489.06	0	3710.04	0	3088.3	0	3296.85	0	3050.69	0	3101.48	0	2971.68	0	3205.44	0	2808.21	0	-	-	3122.12	0	3098.8	0	3208.66	0	2861.16	0	3172.82	0	2914.58	0	3313.72
[truncated: 9 more columns]

## Sheet: Heavy-9P
			Surrogate organs
True organ			BoneSurface		ActiveMarrow		Adrenals		Brain		Breasts		GallBladderWall		HeartWall		Kidney		EyeLens		Liver		Lungs		LymphNodes		Muscle		Oesophagus		OralMucosa		Pancreas		Uterus/Prostate		SalivaryGlands		SmallIntestineWall		Skin		Spleen		StomachWall		Ovaries/Testes		Thymus
Organ	Dose Category	Dose (mGy)	Dose (mGy)	% diff.	Dose (mGy)	% diff.	Dose (mGy)	% diff.	Dose (mGy)	% diff.	Dose (mGy)	% diff.	Dose (mGy)	% diff.	Dose (mGy)	% diff.	Dose (mGy)	% diff.	Dose (mGy)	% diff.	Dose (mGy)	% diff.	Dose (mGy)	% diff.	Dose (mGy)	% diff.	Dose (mGy)	% diff.	Dose (mGy)	% diff.	Dose (mGy)	% diff.	Dose (mGy)	% diff.	Dose (mGy)	% diff.	Dose (mGy)	% diff.	Dose (mGy)	% diff.	Dose (mGy)	% diff.	Dose (mGy)	% diff.	Dose (mGy)	% diff.	Dose (mGy)	% diff.	Dose (mGy)
Breasts	Total Dose	0	0	0	0	0	0	0	0	0	-	-	0	0	0	0	0	0	0	0	0	0	0	0	0	0	0	0	0	0	0	0	0	0	0	0	0	0	0	0	0	0	0	0	0	0	0	0	0
	Total Neutron Dose	31.0128	14.0118	0	15.3861	0	9.43587	0	24.4782	0	-	-	6.39889	0	13.4201	0	14.1868	0	57.7665	0	11.4943	0	17.5344	0	17.6269	0	24.2047	0	10.8797	0	20.8172	0	7.78188	0	4.61476	0	23.1713	0	10.0635	0	43.6044	0	15.5246	0	11.2104	0	6.38561	0	17.0347
	Total Gamma Dose	1398.81	1351.08	0	1255.57	0	1055.41	0	1285.95	0	-	-	1142.36	0	1301.82	0	1069.76	0	1517.09	0	1214.45	0	1312.13	0	1212.27	0	1243.68	0	1181.1	0	1279.4	0	1101.06	0	1083.03	0	1255.43	0	1204.8	0	1296.07	0	1140.96	0	1220.8	0	1121.82	0	1338.19
Colon	Total Dose	0	0	0	0	0	0	0	0	0	0	0	0	0	0	0	0	0	0	0	0	0	0	0	0	0	0	0	0	0	0	0	0	0	0	0	0	0	0	0	0	0	0	0	0	0	0	0	0
	Total Neutron Dose	15.718	14.0118	0	15.3861	0	9.43587	0	24.4782	0	31.0128	0	6.39889	0	13.4201	0	14.1868	0	57.7665	0	11.4943	0	17.5344	0	17.6269	0	24.2047	0	10.8797	0	20.8172	0	7.78188	0	4.61476	0	23.1713	0	10.0635	0	43.6044	0	15.5246	0	11.2104	0	6.38561	0	17.0347
	Total Gamma Dose	1267.55	1351.08	0	1255.57	0	1055.41	0	1285.95	0	1398.81	0	1142.36	0	1301.82	0	1069.76	0	1517.09	0	1214.45	0	1312.13	0	1212.27	0	1243.68	0	1181.1	0	1279.4	0	1101.06	0	1083.03	0	1255.43	0	1204.8	0	1296.07	0	1140.96	0	1220.8	0	1121.82	0	1338.19
Liver	Total Dose	0	0	0	0	0	0	0	0	0	0	0	0	0	0	0	0	0	0	0	-	-	0	0	0	0	0	0	0	0	0	0	0	0	0	0	0	0	0	0	0	0	0	0	0	0	0	0	0
	Total Neutron Dose	11.4943	14.0118	0	15.3861	0	9.43587	0	24.4782	0	31.0128	0	6.39889	0	13.4201	0	14.1868	0	57.7665	0	-	-	17.5344	0	17.6269	0	24.2047	0	10.8797	0	20.8172	0	7.78188	0	4.61476	0	23.1713	0	10.0635	0	43.6044	0	15.5246	0	11.2104	0	6.38561	0	17.0347
	Total Gamma Dose	1214.45	1351.08	0	1255.57	0	1055.41	0	1285.95	0	1398.81	0	1142.36	0	1301.82	0	1069.76	0	1517.09	0	-	-	1312.13	0	1212.27	0	1243.68	0	1181.1	0	1279.4	0	1101.06	0	1083.03	0	1255.43	0	1204.8	0	1296.07	0	1140.96	0	1220.8	0	1121.82	0	1338.19
Lungs	Total Dose	0	0	0	0	0	0	0	0	0	0	0	0	0	0	0	0	0	0	0	0	0	-	-	0	0	0	0	0	0	0	0	0	0	0	0	0	0	0	0	0	0	0	0	0	0	0	0	0
	Total Neutron Dose	17.5344	14.0118	0	15.3861	0	9.43587	0	24.4782	0	31.0128	0	6.39889	0	13.4201	0	14.1868	0	57.7665	0	11.4943	0	-	-	17.6269	0	24.2047	0	10.8797	0	20.8172	0	7.78188	0	4.61476	0	23.1713	0	10.0635	0	43.6044	0	15.5246	0	11.2104	0	6.38561	0	17.0347
	Total Gamma Dose	1312.13	1351.08	0	1255.57	0	1055.41	0	1285.95	0	1398.81	0	1142.36	0	1301.82	0	1069.76	0	1517.09	0	1214.45	0	-	-	1212.27	0	1243.68	0	1181.1	0	1279.4	0	1101.06	0	1083.03	0	1255.43	0	1204.8	0	1296.07	0	1140.96	0	1220.8	0	1121.82	0	1338.19
Stomach Wall	Total Dose	0	0	0	0	0	0	0	0	0	0	0	0	0	0	0	0	0	0	0	0	0	0	0	0	0	0	0	0	0	0	0	0	0	0	0	0	0	0	0	0	0	0	0	-	-	0	0	0
	Total Neutron Dose	11.2104	14.0118	0	15.3861	0	9.43587	0	24.4782	0	31.0128	0	6.39889	0	13.4201	0	14.1868	0	57.7665	0	11.4943	0	17.5344	0	17.6269	0	24.2047	0	10.8797	0	20.8172	0	7.78188	0	4.61476	0	23.1713	0	10.0635	0	43.6044	0	15.5246	0	-	-	6.38561	0	17.0347
	Total Gamma Dose	1220.8	1351.08	0	1255.57	0	1055.41	0	1285.95	0	1398.81	0	1142.36	0	1301.82	0	1069.76	0	1517.09	0	1214.45	0	1312.13	0	1212.27	0	1243.68	0	1181.1	0	1279.4	0	1101.06	0	1083.03	0	1255.43	0	1204.8	0	1296.07	0	1140.96	0	-	-	1121.82	0	1338.19
Uterus	Total Dose	0	0	0	0	0	0	0	0	0	0	0	0	0	0	0	0	0	0	0	0	0	0	0	0	0	0	0	0	0	0	0	0	0	-	-	0	0	0	0	0	0	0	0	0	0	0	0	0
	Total Neutron Dose	4.61476	14.0118	0	15.3861	0	9.43587	0	24.4782	0	31.0128	0	6.39889	0	13.4201	0	14.1868	0	57.7665	0	11.4943	0	17.5344	0	17.6269	0	24.2047	0	10.8797	0	20.8172	0	7.78188	0	-	-	23.1713	0	10.0635	0	43.6044	0	15.5246	0	11.2104	0	6.38561	0	17.0347
	Total Gamma Dose	1083.03	1351.08	0	1255.57	0	1055.41	0	1285.95	0	1398.81	0	1142.36	0	1301.82	0	1069.76	0	1517.09	0	1214.45	0	1312.13	0	1212.27	0	1243.68	0	1181.1	0	1279.4	0	1101.06	0	-	-	1255.43	0	1204.8	0	1296.07	0	1140.96	0	1220.8	0	1121.82	0	1338.19
[truncated: 9 more columns]

## Sheet: Light-GLOBE
			Surrogate organs
True organ			BoneSurface		ActiveMarrow		Adrenals		Brain		Breasts		GallBladderWall		HeartWall		Kidney		EyeLens		Liver		Lungs		LymphNodes		Muscle		Oesophagus		OralMucosa		Pancreas		Uterus/Prostate		SalivaryGlands		SmallIntestineWall		Skin		Spleen		StomachWall		Ovaries/Testes		Thymus
Organ	Dose Category	Dose (mGy)	Dose (mGy)	% diff.	Dose (mGy)	% diff.	Dose (mGy)	% diff.	Dose (mGy)	% diff.	Dose (mGy)	% diff.	Dose (mGy)	% diff.	Dose (mGy)	% diff.	Dose (mGy)	% diff.	Dose (mGy)	% diff.	Dose (mGy)	% diff.	Dose (mGy)	% diff.	Dose (mGy)	% diff.	Dose (mGy)	% diff.	Dose (mGy)	% diff.	Dose (mGy)	% diff.	Dose (mGy)	% diff.	Dose (mGy)	% diff.	Dose (mGy)	% diff.	Dose (mGy)	% diff.	Dose (mGy)	% diff.	Dose (mGy)	% diff.	Dose (mGy)	% diff.	Dose (mGy)	% diff.	Dose (mGy)
Breasts	Total Dose	0	0	0	0	0	0	0	0	0	-	-	0	0	0	0	0	0	0	0	0	0	0	0	0	0	0	0	0	0	0	0	0	0	0	0	0	0	0	0	0	0	0	0	0	0	0	0	0
	Total Neutron Dose	138.495	44.9311	0	45.0127	0	18.2998	0	69.3052	0	-	-	25.3981	0	62.8707	0	24.8632	0	149.178	0	42.9638	0	65.7781	0	58.0529	0	73.551	0	38.7292	0	70.7924	0	23.5035	0	18.6282	0	77.5249	0	41.543	0	133.466	0	42.0012	0	44.909	0	22.3313	0	82.0421
	Total Gamma Dose	4053.01	3765.7	0	3517.11	0	2808.01	0	3491.9	0	-	-	3349.74	0	3715.26	0	2796.77	0	3705.87	0	3473.2	0	3740.49	0	3456.79	0	3488.6	0	3279.05	0	3509.58	0	3044.28	0	3099.1	0	3596.98	0	3466.58	0	3622.49	0	3163.47	0	3509.58	0	3183.42	0	3945.57
Colon	Total Dose	0	0	0	0	0	0	0	0	0	0	0	0	0	0	0	0	0	0	0	0	0	0	0	0	0	0	0	0	0	0	0	0	0	0	0	0	0	0	0	0	0	0	0	0	0	0	0	0
	Total Neutron Dose	70.5292	44.9311	0	45.0127	0	18.2998	0	69.3052	0	138.495	0	25.3981	0	62.8707	0	24.8632	0	149.178	0	42.9638	0	65.7781	0	58.0529	0	73.551	0	38.7292	0	70.7924	0	23.5035	0	18.6282	0	77.5249	0	41.543	0	133.466	0	42.0012	0	44.909	0	22.3313	0	82.0421
	Total Gamma Dose	3734.59	3765.7	0	3517.11	0	2808.01	0	3491.9	0	4053.01	0	3349.74	0	3715.26	0	2796.77	0	3705.87	0	3473.2	0	3740.49	0	3456.79	0	3488.6	0	3279.05	0	3509.58	0	3044.28	0	3099.1	0	3596.98	0	3466.58	0	3622.49	0	3163.47	0	3509.58	0	3183.42	0	3945.57
Liver	Total Dose	0	0	0	0	0	0	0	0	0	0	0	0	0	0	0	0	0	0	0	-	-	0	0	0	0	0	0	0	0	0	0	0	0	0	0	0	0	0	0	0	0	0	0	0	0	0	0	0
	Total Neutron Dose	42.9638	44.9311	0	45.0127	0	18.2998	0	69.3052	0	138.495	0	25.3981	0	62.8707	0	24.8632	0	149.178	0	-	-	65.7781	0	58.0529	0	73.551	0	38.7292	0	70.7924	0	23.5035	0	18.6282	0	77.5249	0	41.543	0	133.466	0	42.0012	0	44.909	0	22.3313	0	82.0421
	Total Gamma Dose	3473.2	3765.7	0	3517.11	0	2808.01	0	3491.9	0	4053.01	0	3349.74	0	3715.26	0	2796.77	0	3705.87	0	-	-	3740.49	0	3456.79	0	3488.6	0	3279.05	0	3509.58	0	3044.28	0	3099.1	0	3596.98	0	3466.58	0	3622.49	0	3163.47	0	3509.58	0	3183.42	0	3945.57
Lungs	Total Dose	0	0	0	0	0	0	0	0	0	0	0	0	0	0	0	0	0	0	0	0	0	-	-	0	0	0	0	0	0	0	0	0	0	0	0	0	0	0	0	0	0	0	0	0	0	0	0	0
	Total Neutron Dose	65.7781	44.9311	0	45.0127	0	18.2998	0	69.3052	0	138.495	0	25.3981	0	62.8707	0	24.8632	0	149.178	0	42.9638	0	-	-	58.0529	0	73.551	0	38.7292	0	70.7924	0	23.5035	0	18.6282	0	77.5249	0	41.543	0	133.466	0	42.0012	0	44.909	0	22.3313	0	82.0421
	Total Gamma Dose	3740.49	3765.7	0	3517.11	0	2808.01	0	3491.9	0	4053.01	0	3349.74	0	3715.26	0	2796.77	0	3705.87	0	3473.2	0	-	-	3456.79	0	3488.6	0	3279.05	0	3509.58	0	3044.28	0	3099.1	0	3596.98	0	3466.58	0	3622.49	0	3163.47	0	3509.58	0	3183.42	0	3945.57
Stomach Wall	Total Dose	0	0	0	0	0	0	0	0	0	0	0	0	0	0	0	0	0	0	0	0	0	0	0	0	0	0	0	0	0	0	0	0	0	0	0	0	0	0	0	0	0	0	0	-	-	0	0	0
	Total Neutron Dose	44.909	44.9311	0	45.0127	0	18.2998	0	69.3052	0	138.495	0	25.3981	0	62.8707	0	24.8632	0	149.178	0	42.9638	0	65.7781	0	58.0529	0	73.551	0	38.7292	0	70.7924	0	23.5035	0	18.6282	0	77.5249	0	41.543	0	133.466	0	42.0012	0	-	-	22.3313	0	82.0421
	Total Gamma Dose	3509.58	3765.7	0	3517.11	0	2808.01	0	3491.9	0	4053.01	0	3349.74	0	3715.26	0	2796.77	0	3705.87	0	3473.2	0	3740.49	0	3456.79	0	3488.6	0	3279.05	0	3509.58	0	3044.28	0	3099.1	0	3596.98	0	3466.58	0	3622.49	0	3163.47	0	-	-	3183.42	0	3945.57
Uterus	Total Dose	0	0	0	0	0	0	0	0	0	0	0	0	0	0	0	0	0	0	0	0	0	0	0	0	0	0	0	0	0	0	0	0	0	-	-	0	0	0	0	0	0	0	0	0	0	0	0	0
	Total Neutron Dose	18.6282	44.9311	0	45.0127	0	18.2998	0	69.3052	0	138.495	0	25.3981	0	62.8707	0	24.8632	0	149.178	0	42.9638	0	65.7781	0	58.0529	0	73.551	0	38.7292	0	70.7924	0	23.5035	0	-	-	77.5249	0	41.543	0	133.466	0	42.0012	0	44.909	0	22.3313	0	82.0421
	Total Gamma Dose	3099.1	3765.7	0	3517.11	0	2808.01	0	3491.9	0	4053.01	0	3349.74	0	3715.26	0	2796.77	0	3705.87	0	3473.2	0	3740.49	0	3456.79	0	3488.6	0	3279.05	0	3509.58	0	3044.28	0	-	-	3596.98	0	3466.58	0	3622.49	0	3163.47	0	3509.58	0	3183.42	0	3945.57
[truncated: 9 more columns]

## Sheet: Heavy-GLOBE
			Surrogate organs
True organ			BoneSurface		ActiveMarrow		Adrenals		Brain		Breasts		GallBladderWall		HeartWall		Kidney		EyeLens		Liver		Lungs		LymphNodes		Muscle		Oesophagus		OralMucosa		Pancreas		Uterus/Prostate		SalivaryGlands		SmallIntestineWall		Skin		Spleen		StomachWall		Ovaries/Testes		Thymus
Organ	Dose Category	Dose (mGy)	Dose (mGy)	% diff.	Dose (mGy)	% diff.	Dose (mGy)	% diff.	Dose (mGy)	% diff.	Dose (mGy)	% diff.	Dose (mGy)	% diff.	Dose (mGy)	% diff.	Dose (mGy)	% diff.	Dose (mGy)	% diff.	Dose (mGy)	% diff.	Dose (mGy)	% diff.	Dose (mGy)	% diff.	Dose (mGy)	% diff.	Dose (mGy)	% diff.	Dose (mGy)	% diff.	Dose (mGy)	% diff.	Dose (mGy)	% diff.	Dose (mGy)	% diff.	Dose (mGy)	% diff.	Dose (mGy)	% diff.	Dose (mGy)	% diff.	Dose (mGy)	% diff.	Dose (mGy)	% diff.	Dose (mGy)
Breasts	Total Dose	0	0	0	0	0	0	0	0	0	-	-	0	0	0	0	0	0	0	0	0	0	0	0	0	0	0	0	0	0	0	0	0	0	0	0	0	0	0	0	0	0	0	0	0	0	0	0	0
	Total Neutron Dose	41.4759	17.8118	0	18.692	0	10.9907	0	31.4781	0	-	-	7.74534	0	17.0583	0	15.5332	0	72.0831	0	12.8612	0	21.709	0	20.9066	0	28.8463	0	14.6245	0	23.5961	0	8.66695	0	5.87371	0	25.1618	0	11.7975	0	55.4136	0	18.4854	0	12.8593	0	6.55401	0	23.8371
	Total Gamma Dose	1405.64	1372.84	0	1266.26	0	1036.01	0	1321.8	0	-	-	1106.02	0	1303.58	0	1052.88	0	1360.8	0	1194.39	0	1314.43	0	1229.49	0	1245.66	0	1180.99	0	1267.48	0	1083.98	0	1077.75	0	1271.67	0	1181.95	0	1307.64	0	1167.84	0	1211.44	0	1094.11	0	1376.65
Colon	Total Dose	0	0	0	0	0	0	0	0	0	0	0	0	0	0	0	0	0	0	0	0	0	0	0	0	0	0	0	0	0	0	0	0	0	0	0	0	0	0	0	0	0	0	0	0	0	0	0	0
	Total Neutron Dose	18.5641	17.8118	0	18.692	0	10.9907	0	31.4781	0	41.4759	0	7.74534	0	17.0583	0	15.5332	0	72.0831	0	12.8612	0	21.709	0	20.9066	0	28.8463	0	14.6245	0	23.5961	0	8.66695	0	5.87371	0	25.1618	0	11.7975	0	55.4136	0	18.4854	0	12.8593	0	6.55401	0	23.8371
	Total Gamma Dose	1258.22	1372.84	0	1266.26	0	1036.01	0	1321.8	0	1405.64	0	1106.02	0	1303.58	0	1052.88	0	1360.8	0	1194.39	0	1314.43	0	1229.49	0	1245.66	0	1180.99	0	1267.48	0	1083.98	0	1077.75	0	1271.67	0	1181.95	0	1307.64	0	1167.84	0	1211.44	0	1094.11	0	1376.65
Liver	Total Dose	0	0	0	0	0	0	0	0	0	0	0	0	0	0	0	0	0	0	0	-	-	0	0	0	0	0	0	0	0	0	0	0	0	0	0	0	0	0	0	0	0	0	0	0	0	0	0	0
	Total Neutron Dose	12.8612	17.8118	0	18.692	0	10.9907	0	31.4781	0	41.4759	0	7.74534	0	17.0583	0	15.5332	0	72.0831	0	-	-	21.709	0	20.9066	0	28.8463	0	14.6245	0	23.5961	0	8.66695	0	5.87371	0	25.1618	0	11.7975	0	55.4136	0	18.4854	0	12.8593	0	6.55401	0	23.8371
	Total Gamma Dose	1194.39	1372.84	0	1266.26	0	1036.01	0	1321.8	0	1405.64	0	1106.02	0	1303.58	0	1052.88	0	1360.8	0	-	-	1314.43	0	1229.49	0	1245.66	0	1180.99	0	1267.48	0	1083.98	0	1077.75	0	1271.67	0	1181.95	0	1307.64	0	1167.84	0	1211.44	0	1094.11	0	1376.65
Lungs	Total Dose	0	0	0	0	0	0	0	0	0	0	0	0	0	0	0	0	0	0	0	0	0	-	-	0	0	0	0	0	0	0	0	0	0	0	0	0	0	0	0	0	0	0	0	0	0	0	0	0
	Total Neutron Dose	21.709	17.8118	0	18.692	0	10.9907	0	31.4781	0	41.4759	0	7.74534	0	17.0583	0	15.5332	0	72.0831	0	12.8612	0	-	-	20.9066	0	28.8463	0	14.6245	0	23.5961	0	8.66695	0	5.87371	0	25.1618	0	11.7975	0	55.4136	0	18.4854	0	12.8593	0	6.55401	0	23.8371
	Total Gamma Dose	1314.43	1372.84	0	1266.26	0	1036.01	0	1321.8	0	1405.64	0	1106.02	0	1303.58	0	1052.88	0	1360.8	0	1194.39	0	-	-	1229.49	0	1245.66	0	1180.99	0	1267.48	0	1083.98	0	1077.75	0	1271.67	0	1181.95	0	1307.64	0	1167.84	0	1211.44	0	1094.11	0	1376.65
Stomach Wall	Total Dose	0	0	0	0	0	0	0	0	0	0	0	0	0	0	0	0	0	0	0	0	0	0	0	0	0	0	0	0	0	0	0	0	0	0	0	0	0	0	0	0	0	0	0	-	-	0	0	0
	Total Neutron Dose	12.8593	17.8118	0	18.692	0	10.9907	0	31.4781	0	41.4759	0	7.74534	0	17.0583	0	15.5332	0	72.0831	0	12.8612	0	21.709	0	20.9066	0	28.8463	0	14.6245	0	23.5961	0	8.66695	0	5.87371	0	25.1618	0	11.7975	0	55.4136	0	18.4854	0	-	-	6.55401	0	23.8371
	Total Gamma Dose	1211.44	1372.84	0	1266.26	0	1036.01	0	1321.8	0	1405.64	0	1106.02	0	1303.58	0	1052.88	0	1360.8	0	1194.39	0	1314.43	0	1229.49	0	1245.66	0	1180.99	0	1267.48	0	1083.98	0	1077.75	0	1271.67	0	1181.95	0	1307.64	0	1167.84	0	-	-	1094.11	0	1376.65
Uterus	Total Dose	0	0	0	0	0	0	0	0	0	0	0	0	0	0	0	0	0	0	0	0	0	0	0	0	0	0	0	0	0	0	0	0	0	-	-	0	0	0	0	0	0	0	0	0	0	0	0	0
	Total Neutron Dose	5.87371	17.8118	0	18.692	0	10.9907	0	31.4781	0	41.4759	0	7.74534	0	17.0583	0	15.5332	0	72.0831	0	12.8612	0	21.709	0	20.9066	0	28.8463	0	14.6245	0	23.5961	0	8.66695	0	-	-	25.1618	0	11.7975	0	55.4136	0	18.4854	0	12.8593	0	6.55401	0	23.8371
	Total Gamma Dose	1077.75	1372.84	0	1266.26	0	1036.01	0	1321.8	0	1405.64	0	1106.02	0	1303.58	0	1052.88	0	1360.8	0	1194.39	0	1314.43	0	1229.49	0	1245.66	0	1180.99	0	1267.48	0	1083.98	0	-	-	1271.67	0	1181.95	0	1307.64	0	1167.84	0	1211.44	0	1094.11	0	1376.65
[truncated: 9 more columns]
