# Supplementary material for: Japanese pediatric and adult atomic bomb survivor dosimetry: potential improvements using the J45 phantom series and modern Monte Carlo transport
Source: Radiat Environ Biophys. 2021 Oct 30;61(1):73–86. doi: 10.1007/s00411-021-00946-2 (PMC8897329; doi:10.1007/s00411-021-00946-2)
Supplement: Supplementary file 1 — Supplementary file1 (ZIP 2974 KB) [file 411_2021_946_MOESM1_ESM.zip › _supplementary/comprehensive surrogacy/Table_ADf_Hiroshima_1500m.xlsx]

## Sheet: IO
			Surrogate organs
True organ			BoneSurface		ActiveMarrow		Adrenals		Brain		Breasts		GallBladderWall		HeartWall		Kidney		EyeLens		Liver		Lungs		LymphNodes		Muscle		Oesophagus		OralMucosa		Pancreas		Uterus/Prostate		SalivaryGlands		SmallIntestineWall		Skin		Spleen		StomachWall		Ovaries/Testes		Thymus
Organ	Dose Category	Dose (mGy)	Dose (mGy)	% diff.	Dose (mGy)	% diff.	Dose (mGy)	% diff.	Dose (mGy)	% diff.	Dose (mGy)	% diff.	Dose (mGy)	% diff.	Dose (mGy)	% diff.	Dose (mGy)	% diff.	Dose (mGy)	% diff.	Dose (mGy)	% diff.	Dose (mGy)	% diff.	Dose (mGy)	% diff.	Dose (mGy)	% diff.	Dose (mGy)	% diff.	Dose (mGy)	% diff.	Dose (mGy)	% diff.	Dose (mGy)	% diff.	Dose (mGy)	% diff.	Dose (mGy)	% diff.	Dose (mGy)	% diff.	Dose (mGy)	% diff.	Dose (mGy)	% diff.	Dose (mGy)	% diff.	Dose (mGy)
Breasts	Total Dose	0	0	0	0	0	0	0	0	0	-	-	0	0	0	0	0	0	0	0	0	0	0	0	0	0	0	0	0	0	0	0	0	0	0	0	0	0	0	0	0	0	0	0	0	0	0	0	0
	Total Neutron Dose	5.42329	2.00708	0	2.01578	0	1.01725	0	3.08024	0	-	-	1.29097	0	2.57621	0	1.21273	0	8.11766	0	1.96125	0	2.83618	0	2.53093	0	3.11617	0	1.86664	0	2.85451	0	1.10502	0	0.926738	0	3.15847	0	1.8632	0	5.37674	0	1.78502	0	2.02125	0	1.17425	0	3.37424
	Total Gamma Dose	514.236	479.383	0	449.435	0	386.919	0	444.328	0	-	-	433.291	0	474.038	0	377.912	0	441.172	0	452.449	0	475.663	0	445.435	0	455.132	0	437.004	0	455.98	0	413.067	0	405.522	0	449.393	0	449.075	0	466.291	0	413.719	0	461.501	0	432.869	0	505.227
Colon	Total Dose	0	0	0	0	0	0	0	0	0	0	0	0	0	0	0	0	0	0	0	0	0	0	0	0	0	0	0	0	0	0	0	0	0	0	0	0	0	0	0	0	0	0	0	0	0	0	0	0
	Total Neutron Dose	2.8839	2.00708	0	2.01578	0	1.01725	0	3.08024	0	5.42329	0	1.29097	0	2.57621	0	1.21273	0	8.11766	0	1.96125	0	2.83618	0	2.53093	0	3.11617	0	1.86664	0	2.85451	0	1.10502	0	0.926738	0	3.15847	0	1.8632	0	5.37674	0	1.78502	0	2.02125	0	1.17425	0	3.37424
	Total Gamma Dose	475.852	479.383	0	449.435	0	386.919	0	444.328	0	514.236	0	433.291	0	474.038	0	377.912	0	441.172	0	452.449	0	475.663	0	445.435	0	455.132	0	437.004	0	455.98	0	413.067	0	405.522	0	449.393	0	449.075	0	466.291	0	413.719	0	461.501	0	432.869	0	505.227
Liver	Total Dose	0	0	0	0	0	0	0	0	0	0	0	0	0	0	0	0	0	0	0	-	-	0	0	0	0	0	0	0	0	0	0	0	0	0	0	0	0	0	0	0	0	0	0	0	0	0	0	0
	Total Neutron Dose	1.96125	2.00708	0	2.01578	0	1.01725	0	3.08024	0	5.42329	0	1.29097	0	2.57621	0	1.21273	0	8.11766	0	-	-	2.83618	0	2.53093	0	3.11617	0	1.86664	0	2.85451	0	1.10502	0	0.926738	0	3.15847	0	1.8632	0	5.37674	0	1.78502	0	2.02125	0	1.17425	0	3.37424
	Total Gamma Dose	452.449	479.383	0	449.435	0	386.919	0	444.328	0	514.236	0	433.291	0	474.038	0	377.912	0	441.172	0	-	-	475.663	0	445.435	0	455.132	0	437.004	0	455.98	0	413.067	0	405.522	0	449.393	0	449.075	0	466.291	0	413.719	0	461.501	0	432.869	0	505.227
Lungs	Total Dose	0	0	0	0	0	0	0	0	0	0	0	0	0	0	0	0	0	0	0	0	0	-	-	0	0	0	0	0	0	0	0	0	0	0	0	0	0	0	0	0	0	0	0	0	0	0	0	0
	Total Neutron Dose	2.83618	2.00708	0	2.01578	0	1.01725	0	3.08024	0	5.42329	0	1.29097	0	2.57621	0	1.21273	0	8.11766	0	1.96125	0	-	-	2.53093	0	3.11617	0	1.86664	0	2.85451	0	1.10502	0	0.926738	0	3.15847	0	1.8632	0	5.37674	0	1.78502	0	2.02125	0	1.17425	0	3.37424
	Total Gamma Dose	475.663	479.383	0	449.435	0	386.919	0	444.328	0	514.236	0	433.291	0	474.038	0	377.912	0	441.172	0	452.449	0	-	-	445.435	0	455.132	0	437.004	0	455.98	0	413.067	0	405.522	0	449.393	0	449.075	0	466.291	0	413.719	0	461.501	0	432.869	0	505.227
Stomach Wall	Total Dose	0	0	0	0	0	0	0	0	0	0	0	0	0	0	0	0	0	0	0	0	0	0	0	0	0	0	0	0	0	0	0	0	0	0	0	0	0	0	0	0	0	0	0	-	-	0	0	0
	Total Neutron Dose	2.02125	2.00708	0	2.01578	0	1.01725	0	3.08024	0	5.42329	0	1.29097	0	2.57621	0	1.21273	0	8.11766	0	1.96125	0	2.83618	0	2.53093	0	3.11617	0	1.86664	0	2.85451	0	1.10502	0	0.926738	0	3.15847	0	1.8632	0	5.37674	0	1.78502	0	-	-	1.17425	0	3.37424
	Total Gamma Dose	461.501	479.383	0	449.435	0	386.919	0	444.328	0	514.236	0	433.291	0	474.038	0	377.912	0	441.172	0	452.449	0	475.663	0	445.435	0	455.132	0	437.004	0	455.98	0	413.067	0	405.522	0	449.393	0	449.075	0	466.291	0	413.719	0	-	-	432.869	0	505.227
Uterus	Total Dose	0	0	0	0	0	0	0	0	0	0	0	0	0	0	0	0	0	0	0	0	0	0	0	0	0	0	0	0	0	0	0	0	0	-	-	0	0	0	0	0	0	0	0	0	0	0	0	0
	Total Neutron Dose	0.926738	2.00708	0	2.01578	0	1.01725	0	3.08024	0	5.42329	0	1.29097	0	2.57621	0	1.21273	0	8.11766	0	1.96125	0	2.83618	0	2.53093	0	3.11617	0	1.86664	0	2.85451	0	1.10502	0	-	-	3.15847	0	1.8632	0	5.37674	0	1.78502	0	2.02125	0	1.17425	0	3.37424
	Total Gamma Dose	405.522	479.383	0	449.435	0	386.919	0	444.328	0	514.236	0	433.291	0	474.038	0	377.912	0	441.172	0	452.449	0	475.663	0	445.435	0	455.132	0	437.004	0	455.98	0	413.067	0	-	-	449.393	0	449.075	0	466.291	0	413.719	0	461.501	0	432.869	0	505.227
[truncated: 9 more columns]

## Sheet: Light-9P
			Surrogate organs
True organ			BoneSurface		ActiveMarrow		Adrenals		Brain		Breasts		GallBladderWall		HeartWall		Kidney		EyeLens		Liver		Lungs		LymphNodes		Muscle		Oesophagus		OralMucosa		Pancreas		Uterus/Prostate		SalivaryGlands		SmallIntestineWall		Skin		Spleen		StomachWall		Ovaries/Testes		Thymus
Organ	Dose Category	Dose (mGy)	Dose (mGy)	% diff.	Dose (mGy)	% diff.	Dose (mGy)	% diff.	Dose (mGy)	% diff.	Dose (mGy)	% diff.	Dose (mGy)	% diff.	Dose (mGy)	% diff.	Dose (mGy)	% diff.	Dose (mGy)	% diff.	Dose (mGy)	% diff.	Dose (mGy)	% diff.	Dose (mGy)	% diff.	Dose (mGy)	% diff.	Dose (mGy)	% diff.	Dose (mGy)	% diff.	Dose (mGy)	% diff.	Dose (mGy)	% diff.	Dose (mGy)	% diff.	Dose (mGy)	% diff.	Dose (mGy)	% diff.	Dose (mGy)	% diff.	Dose (mGy)	% diff.	Dose (mGy)	% diff.	Dose (mGy)
Breasts	Total Dose	0	0	0	0	0	0	0	0	0	-	-	0	0	0	0	0	0	0	0	0	0	0	0	0	0	0	0	0	0	0	0	0	0	0	0	0	0	0	0	0	0	0	0	0	0	0	0	0
	Total Neutron Dose	3.86846	1.42192	0	1.4673	0	0.720452	0	2.20555	0	-	-	1.02052	0	1.89461	0	0.827149	0	5.06645	0	1.54324	0	2.1308	0	1.83222	0	2.26479	0	1.36243	0	2.17979	0	0.880976	0	0.718533	0	2.2791	0	1.44812	0	3.69602	0	1.43181	0	1.63454	0	0.883977	0	2.28027
	Total Gamma Dose	450.475	422.097	0	397.945	0	343.247	0	392.954	0	-	-	378.313	0	419.63	0	328.821	0	434.174	0	399.989	0	422.608	0	395.426	0	402.629	0	378.737	0	402.823	0	357.066	0	360.453	0	404.668	0	399.866	0	411.882	0	374.043	0	407.564	0	376.072	0	439.103
Colon	Total Dose	0	0	0	0	0	0	0	0	0	0	0	0	0	0	0	0	0	0	0	0	0	0	0	0	0	0	0	0	0	0	0	0	0	0	0	0	0	0	0	0	0	0	0	0	0	0	0	0
	Total Neutron Dose	2.24762	1.42192	0	1.4673	0	0.720452	0	2.20555	0	3.86846	0	1.02052	0	1.89461	0	0.827149	0	5.06645	0	1.54324	0	2.1308	0	1.83222	0	2.26479	0	1.36243	0	2.17979	0	0.880976	0	0.718533	0	2.2791	0	1.44812	0	3.69602	0	1.43181	0	1.63454	0	0.883977	0	2.28027
	Total Gamma Dose	423.785	422.097	0	397.945	0	343.247	0	392.954	0	450.475	0	378.313	0	419.63	0	328.821	0	434.174	0	399.989	0	422.608	0	395.426	0	402.629	0	378.737	0	402.823	0	357.066	0	360.453	0	404.668	0	399.866	0	411.882	0	374.043	0	407.564	0	376.072	0	439.103
Liver	Total Dose	0	0	0	0	0	0	0	0	0	0	0	0	0	0	0	0	0	0	0	-	-	0	0	0	0	0	0	0	0	0	0	0	0	0	0	0	0	0	0	0	0	0	0	0	0	0	0	0
	Total Neutron Dose	1.54324	1.42192	0	1.4673	0	0.720452	0	2.20555	0	3.86846	0	1.02052	0	1.89461	0	0.827149	0	5.06645	0	-	-	2.1308	0	1.83222	0	2.26479	0	1.36243	0	2.17979	0	0.880976	0	0.718533	0	2.2791	0	1.44812	0	3.69602	0	1.43181	0	1.63454	0	0.883977	0	2.28027
	Total Gamma Dose	399.989	422.097	0	397.945	0	343.247	0	392.954	0	450.475	0	378.313	0	419.63	0	328.821	0	434.174	0	-	-	422.608	0	395.426	0	402.629	0	378.737	0	402.823	0	357.066	0	360.453	0	404.668	0	399.866	0	411.882	0	374.043	0	407.564	0	376.072	0	439.103
Lungs	Total Dose	0	0	0	0	0	0	0	0	0	0	0	0	0	0	0	0	0	0	0	0	0	-	-	0	0	0	0	0	0	0	0	0	0	0	0	0	0	0	0	0	0	0	0	0	0	0	0	0
	Total Neutron Dose	2.1308	1.42192	0	1.4673	0	0.720452	0	2.20555	0	3.86846	0	1.02052	0	1.89461	0	0.827149	0	5.06645	0	1.54324	0	-	-	1.83222	0	2.26479	0	1.36243	0	2.17979	0	0.880976	0	0.718533	0	2.2791	0	1.44812	0	3.69602	0	1.43181	0	1.63454	0	0.883977	0	2.28027
	Total Gamma Dose	422.608	422.097	0	397.945	0	343.247	0	392.954	0	450.475	0	378.313	0	419.63	0	328.821	0	434.174	0	399.989	0	-	-	395.426	0	402.629	0	378.737	0	402.823	0	357.066	0	360.453	0	404.668	0	399.866	0	411.882	0	374.043	0	407.564	0	376.072	0	439.103
Stomach Wall	Total Dose	0	0	0	0	0	0	0	0	0	0	0	0	0	0	0	0	0	0	0	0	0	0	0	0	0	0	0	0	0	0	0	0	0	0	0	0	0	0	0	0	0	0	0	-	-	0	0	0
	Total Neutron Dose	1.63454	1.42192	0	1.4673	0	0.720452	0	2.20555	0	3.86846	0	1.02052	0	1.89461	0	0.827149	0	5.06645	0	1.54324	0	2.1308	0	1.83222	0	2.26479	0	1.36243	0	2.17979	0	0.880976	0	0.718533	0	2.2791	0	1.44812	0	3.69602	0	1.43181	0	-	-	0.883977	0	2.28027
	Total Gamma Dose	407.564	422.097	0	397.945	0	343.247	0	392.954	0	450.475	0	378.313	0	419.63	0	328.821	0	434.174	0	399.989	0	422.608	0	395.426	0	402.629	0	378.737	0	402.823	0	357.066	0	360.453	0	404.668	0	399.866	0	411.882	0	374.043	0	-	-	376.072	0	439.103
Uterus	Total Dose	0	0	0	0	0	0	0	0	0	0	0	0	0	0	0	0	0	0	0	0	0	0	0	0	0	0	0	0	0	0	0	0	0	-	-	0	0	0	0	0	0	0	0	0	0	0	0	0
	Total Neutron Dose	0.718533	1.42192	0	1.4673	0	0.720452	0	2.20555	0	3.86846	0	1.02052	0	1.89461	0	0.827149	0	5.06645	0	1.54324	0	2.1308	0	1.83222	0	2.26479	0	1.36243	0	2.17979	0	0.880976	0	-	-	2.2791	0	1.44812	0	3.69602	0	1.43181	0	1.63454	0	0.883977	0	2.28027
	Total Gamma Dose	360.453	422.097	0	397.945	0	343.247	0	392.954	0	450.475	0	378.313	0	419.63	0	328.821	0	434.174	0	399.989	0	422.608	0	395.426	0	402.629	0	378.737	0	402.823	0	357.066	0	-	-	404.668	0	399.866	0	411.882	0	374.043	0	407.564	0	376.072	0	439.103
[truncated: 9 more columns]

## Sheet: Heavy-9P
			Surrogate organs
True organ			BoneSurface		ActiveMarrow		Adrenals		Brain		Breasts		GallBladderWall		HeartWall		Kidney		EyeLens		Liver		Lungs		LymphNodes		Muscle		Oesophagus		OralMucosa		Pancreas		Uterus/Prostate		SalivaryGlands		SmallIntestineWall		Skin		Spleen		StomachWall		Ovaries/Testes		Thymus
Organ	Dose Category	Dose (mGy)	Dose (mGy)	% diff.	Dose (mGy)	% diff.	Dose (mGy)	% diff.	Dose (mGy)	% diff.	Dose (mGy)	% diff.	Dose (mGy)	% diff.	Dose (mGy)	% diff.	Dose (mGy)	% diff.	Dose (mGy)	% diff.	Dose (mGy)	% diff.	Dose (mGy)	% diff.	Dose (mGy)	% diff.	Dose (mGy)	% diff.	Dose (mGy)	% diff.	Dose (mGy)	% diff.	Dose (mGy)	% diff.	Dose (mGy)	% diff.	Dose (mGy)	% diff.	Dose (mGy)	% diff.	Dose (mGy)	% diff.	Dose (mGy)	% diff.	Dose (mGy)	% diff.	Dose (mGy)	% diff.	Dose (mGy)
Breasts	Total Dose	0	0	0	0	0	0	0	0	0	-	-	0	0	0	0	0	0	0	0	0	0	0	0	0	0	0	0	0	0	0	0	0	0	0	0	0	0	0	0	0	0	0	0	0	0	0	0	0
	Total Neutron Dose	1.2031	0.567691	0	0.607384	0	0.390378	0	0.932514	0	-	-	0.315481	0	0.592293	0	0.531583	0	1.29887	0	0.480353	0	0.734722	0	0.68797	0	0.911572	0	0.478568	0	0.845401	0	0.323991	0	0.220541	0	0.940376	0	0.444942	0	1.55234	0	0.631641	0	0.476141	0	0.258099	0	0.686892
	Total Gamma Dose	163.379	152.351	0	141.864	0	116.302	0	146.408	0	-	-	134.128	0	147.786	0	119.793	0	158.899	0	140.259	0	150.781	0	141.315	0	143.792	0	134.732	0	140.926	0	128.529	0	119.956	0	142.787	0	139.692	0	149.035	0	129.058	0	144.16	0	125.187	0	154.943
Colon	Total Dose	0	0	0	0	0	0	0	0	0	0	0	0	0	0	0	0	0	0	0	0	0	0	0	0	0	0	0	0	0	0	0	0	0	0	0	0	0	0	0	0	0	0	0	0	0	0	0	0
	Total Neutron Dose	0.639368	0.567691	0	0.607384	0	0.390378	0	0.932514	0	1.2031	0	0.315481	0	0.592293	0	0.531583	0	1.29887	0	0.480353	0	0.734722	0	0.68797	0	0.911572	0	0.478568	0	0.845401	0	0.323991	0	0.220541	0	0.940376	0	0.444942	0	1.55234	0	0.631641	0	0.476141	0	0.258099	0	0.686892
	Total Gamma Dose	147.875	152.351	0	141.864	0	116.302	0	146.408	0	163.379	0	134.128	0	147.786	0	119.793	0	158.899	0	140.259	0	150.781	0	141.315	0	143.792	0	134.732	0	140.926	0	128.529	0	119.956	0	142.787	0	139.692	0	149.035	0	129.058	0	144.16	0	125.187	0	154.943
Liver	Total Dose	0	0	0	0	0	0	0	0	0	0	0	0	0	0	0	0	0	0	0	-	-	0	0	0	0	0	0	0	0	0	0	0	0	0	0	0	0	0	0	0	0	0	0	0	0	0	0	0
	Total Neutron Dose	0.480353	0.567691	0	0.607384	0	0.390378	0	0.932514	0	1.2031	0	0.315481	0	0.592293	0	0.531583	0	1.29887	0	-	-	0.734722	0	0.68797	0	0.911572	0	0.478568	0	0.845401	0	0.323991	0	0.220541	0	0.940376	0	0.444942	0	1.55234	0	0.631641	0	0.476141	0	0.258099	0	0.686892
	Total Gamma Dose	140.259	152.351	0	141.864	0	116.302	0	146.408	0	163.379	0	134.128	0	147.786	0	119.793	0	158.899	0	-	-	150.781	0	141.315	0	143.792	0	134.732	0	140.926	0	128.529	0	119.956	0	142.787	0	139.692	0	149.035	0	129.058	0	144.16	0	125.187	0	154.943
Lungs	Total Dose	0	0	0	0	0	0	0	0	0	0	0	0	0	0	0	0	0	0	0	0	0	-	-	0	0	0	0	0	0	0	0	0	0	0	0	0	0	0	0	0	0	0	0	0	0	0	0	0
	Total Neutron Dose	0.734722	0.567691	0	0.607384	0	0.390378	0	0.932514	0	1.2031	0	0.315481	0	0.592293	0	0.531583	0	1.29887	0	0.480353	0	-	-	0.68797	0	0.911572	0	0.478568	0	0.845401	0	0.323991	0	0.220541	0	0.940376	0	0.444942	0	1.55234	0	0.631641	0	0.476141	0	0.258099	0	0.686892
	Total Gamma Dose	150.781	152.351	0	141.864	0	116.302	0	146.408	0	163.379	0	134.128	0	147.786	0	119.793	0	158.899	0	140.259	0	-	-	141.315	0	143.792	0	134.732	0	140.926	0	128.529	0	119.956	0	142.787	0	139.692	0	149.035	0	129.058	0	144.16	0	125.187	0	154.943
Stomach Wall	Total Dose	0	0	0	0	0	0	0	0	0	0	0	0	0	0	0	0	0	0	0	0	0	0	0	0	0	0	0	0	0	0	0	0	0	0	0	0	0	0	0	0	0	0	0	-	-	0	0	0
	Total Neutron Dose	0.476141	0.567691	0	0.607384	0	0.390378	0	0.932514	0	1.2031	0	0.315481	0	0.592293	0	0.531583	0	1.29887	0	0.480353	0	0.734722	0	0.68797	0	0.911572	0	0.478568	0	0.845401	0	0.323991	0	0.220541	0	0.940376	0	0.444942	0	1.55234	0	0.631641	0	-	-	0.258099	0	0.686892
	Total Gamma Dose	144.16	152.351	0	141.864	0	116.302	0	146.408	0	163.379	0	134.128	0	147.786	0	119.793	0	158.899	0	140.259	0	150.781	0	141.315	0	143.792	0	134.732	0	140.926	0	128.529	0	119.956	0	142.787	0	139.692	0	149.035	0	129.058	0	-	-	125.187	0	154.943
Uterus	Total Dose	0	0	0	0	0	0	0	0	0	0	0	0	0	0	0	0	0	0	0	0	0	0	0	0	0	0	0	0	0	0	0	0	0	-	-	0	0	0	0	0	0	0	0	0	0	0	0	0
	Total Neutron Dose	0.220541	0.567691	0	0.607384	0	0.390378	0	0.932514	0	1.2031	0	0.315481	0	0.592293	0	0.531583	0	1.29887	0	0.480353	0	0.734722	0	0.68797	0	0.911572	0	0.478568	0	0.845401	0	0.323991	0	-	-	0.940376	0	0.444942	0	1.55234	0	0.631641	0	0.476141	0	0.258099	0	0.686892
	Total Gamma Dose	119.956	152.351	0	141.864	0	116.302	0	146.408	0	163.379	0	134.128	0	147.786	0	119.793	0	158.899	0	140.259	0	150.781	0	141.315	0	143.792	0	134.732	0	140.926	0	128.529	0	-	-	142.787	0	139.692	0	149.035	0	129.058	0	144.16	0	125.187	0	154.943
[truncated: 9 more columns]

## Sheet: Light-GLOBE
			Surrogate organs
True organ			BoneSurface		ActiveMarrow		Adrenals		Brain		Breasts		GallBladderWall		HeartWall		Kidney		EyeLens		Liver		Lungs		LymphNodes		Muscle		Oesophagus		OralMucosa		Pancreas		Uterus/Prostate		SalivaryGlands		SmallIntestineWall		Skin		Spleen		StomachWall		Ovaries/Testes		Thymus
Organ	Dose Category	Dose (mGy)	Dose (mGy)	% diff.	Dose (mGy)	% diff.	Dose (mGy)	% diff.	Dose (mGy)	% diff.	Dose (mGy)	% diff.	Dose (mGy)	% diff.	Dose (mGy)	% diff.	Dose (mGy)	% diff.	Dose (mGy)	% diff.	Dose (mGy)	% diff.	Dose (mGy)	% diff.	Dose (mGy)	% diff.	Dose (mGy)	% diff.	Dose (mGy)	% diff.	Dose (mGy)	% diff.	Dose (mGy)	% diff.	Dose (mGy)	% diff.	Dose (mGy)	% diff.	Dose (mGy)	% diff.	Dose (mGy)	% diff.	Dose (mGy)	% diff.	Dose (mGy)	% diff.	Dose (mGy)	% diff.	Dose (mGy)
Breasts	Total Dose	0	0	0	0	0	0	0	0	0	-	-	0	0	0	0	0	0	0	0	0	0	0	0	0	0	0	0	0	0	0	0	0	0	0	0	0	0	0	0	0	0	0	0	0	0	0	0	0
	Total Neutron Dose	5.23154	1.77414	0	1.78454	0	0.933292	0	2.69119	0	-	-	1.28679	0	2.43327	0	1.03562	0	6.45701	0	1.75116	0	2.64247	0	2.30571	0	2.78665	0	1.59394	0	2.49976	0	1.0595	0	0.854075	0	2.777	0	1.71926	0	4.74192	0	1.77953	0	1.94993	0	0.914764	0	2.82527
	Total Gamma Dose	484.91	446.061	0	417.777	0	351.444	0	417.594	0	-	-	380.351	0	444.858	0	349.821	0	518.94	0	421.008	0	450.252	0	418.296	0	425.031	0	401.387	0	434.402	0	385.434	0	373.374	0	421.09	0	421.859	0	436.845	0	391.025	0	437.407	0	401.303	0	443.557
Colon	Total Dose	0	0	0	0	0	0	0	0	0	0	0	0	0	0	0	0	0	0	0	0	0	0	0	0	0	0	0	0	0	0	0	0	0	0	0	0	0	0	0	0	0	0	0	0	0	0	0	0
	Total Neutron Dose	2.70085	1.77414	0	1.78454	0	0.933292	0	2.69119	0	5.23154	0	1.28679	0	2.43327	0	1.03562	0	6.45701	0	1.75116	0	2.64247	0	2.30571	0	2.78665	0	1.59394	0	2.49976	0	1.0595	0	0.854075	0	2.777	0	1.71926	0	4.74192	0	1.77953	0	1.94993	0	0.914764	0	2.82527
	Total Gamma Dose	449.335	446.061	0	417.777	0	351.444	0	417.594	0	484.91	0	380.351	0	444.858	0	349.821	0	518.94	0	421.008	0	450.252	0	418.296	0	425.031	0	401.387	0	434.402	0	385.434	0	373.374	0	421.09	0	421.859	0	436.845	0	391.025	0	437.407	0	401.303	0	443.557
Liver	Total Dose	0	0	0	0	0	0	0	0	0	0	0	0	0	0	0	0	0	0	0	-	-	0	0	0	0	0	0	0	0	0	0	0	0	0	0	0	0	0	0	0	0	0	0	0	0	0	0	0
	Total Neutron Dose	1.75116	1.77414	0	1.78454	0	0.933292	0	2.69119	0	5.23154	0	1.28679	0	2.43327	0	1.03562	0	6.45701	0	-	-	2.64247	0	2.30571	0	2.78665	0	1.59394	0	2.49976	0	1.0595	0	0.854075	0	2.777	0	1.71926	0	4.74192	0	1.77953	0	1.94993	0	0.914764	0	2.82527
	Total Gamma Dose	421.008	446.061	0	417.777	0	351.444	0	417.594	0	484.91	0	380.351	0	444.858	0	349.821	0	518.94	0	-	-	450.252	0	418.296	0	425.031	0	401.387	0	434.402	0	385.434	0	373.374	0	421.09	0	421.859	0	436.845	0	391.025	0	437.407	0	401.303	0	443.557
Lungs	Total Dose	0	0	0	0	0	0	0	0	0	0	0	0	0	0	0	0	0	0	0	0	0	-	-	0	0	0	0	0	0	0	0	0	0	0	0	0	0	0	0	0	0	0	0	0	0	0	0	0
	Total Neutron Dose	2.64247	1.77414	0	1.78454	0	0.933292	0	2.69119	0	5.23154	0	1.28679	0	2.43327	0	1.03562	0	6.45701	0	1.75116	0	-	-	2.30571	0	2.78665	0	1.59394	0	2.49976	0	1.0595	0	0.854075	0	2.777	0	1.71926	0	4.74192	0	1.77953	0	1.94993	0	0.914764	0	2.82527
	Total Gamma Dose	450.252	446.061	0	417.777	0	351.444	0	417.594	0	484.91	0	380.351	0	444.858	0	349.821	0	518.94	0	421.008	0	-	-	418.296	0	425.031	0	401.387	0	434.402	0	385.434	0	373.374	0	421.09	0	421.859	0	436.845	0	391.025	0	437.407	0	401.303	0	443.557
Stomach Wall	Total Dose	0	0	0	0	0	0	0	0	0	0	0	0	0	0	0	0	0	0	0	0	0	0	0	0	0	0	0	0	0	0	0	0	0	0	0	0	0	0	0	0	0	0	0	-	-	0	0	0
	Total Neutron Dose	1.94993	1.77414	0	1.78454	0	0.933292	0	2.69119	0	5.23154	0	1.28679	0	2.43327	0	1.03562	0	6.45701	0	1.75116	0	2.64247	0	2.30571	0	2.78665	0	1.59394	0	2.49976	0	1.0595	0	0.854075	0	2.777	0	1.71926	0	4.74192	0	1.77953	0	-	-	0.914764	0	2.82527
	Total Gamma Dose	437.407	446.061	0	417.777	0	351.444	0	417.594	0	484.91	0	380.351	0	444.858	0	349.821	0	518.94	0	421.008	0	450.252	0	418.296	0	425.031	0	401.387	0	434.402	0	385.434	0	373.374	0	421.09	0	421.859	0	436.845	0	391.025	0	-	-	401.303	0	443.557
Uterus	Total Dose	0	0	0	0	0	0	0	0	0	0	0	0	0	0	0	0	0	0	0	0	0	0	0	0	0	0	0	0	0	0	0	0	0	-	-	0	0	0	0	0	0	0	0	0	0	0	0	0
	Total Neutron Dose	0.854075	1.77414	0	1.78454	0	0.933292	0	2.69119	0	5.23154	0	1.28679	0	2.43327	0	1.03562	0	6.45701	0	1.75116	0	2.64247	0	2.30571	0	2.78665	0	1.59394	0	2.49976	0	1.0595	0	-	-	2.777	0	1.71926	0	4.74192	0	1.77953	0	1.94993	0	0.914764	0	2.82527
	Total Gamma Dose	373.374	446.061	0	417.777	0	351.444	0	417.594	0	484.91	0	380.351	0	444.858	0	349.821	0	518.94	0	421.008	0	450.252	0	418.296	0	425.031	0	401.387	0	434.402	0	385.434	0	-	-	421.09	0	421.859	0	436.845	0	391.025	0	437.407	0	401.303	0	443.557
[truncated: 9 more columns]

## Sheet: Heavy-GLOBE
			Surrogate organs
True organ			BoneSurface		ActiveMarrow		Adrenals		Brain		Breasts		GallBladderWall		HeartWall		Kidney		EyeLens		Liver		Lungs		LymphNodes		Muscle		Oesophagus		OralMucosa		Pancreas		Uterus/Prostate		SalivaryGlands		SmallIntestineWall		Skin		Spleen		StomachWall		Ovaries/Testes		Thymus
Organ	Dose Category	Dose (mGy)	Dose (mGy)	% diff.	Dose (mGy)	% diff.	Dose (mGy)	% diff.	Dose (mGy)	% diff.	Dose (mGy)	% diff.	Dose (mGy)	% diff.	Dose (mGy)	% diff.	Dose (mGy)	% diff.	Dose (mGy)	% diff.	Dose (mGy)	% diff.	Dose (mGy)	% diff.	Dose (mGy)	% diff.	Dose (mGy)	% diff.	Dose (mGy)	% diff.	Dose (mGy)	% diff.	Dose (mGy)	% diff.	Dose (mGy)	% diff.	Dose (mGy)	% diff.	Dose (mGy)	% diff.	Dose (mGy)	% diff.	Dose (mGy)	% diff.	Dose (mGy)	% diff.	Dose (mGy)	% diff.	Dose (mGy)
Breasts	Total Dose	0	0	0	0	0	0	0	0	0	-	-	0	0	0	0	0	0	0	0	0	0	0	0	0	0	0	0	0	0	0	0	0	0	0	0	0	0	0	0	0	0	0	0	0	0	0	0	0
	Total Neutron Dose	1.57786	0.713667	0	0.740201	0	0.449995	0	1.2165	0	-	-	0.362158	0	0.697978	0	0.605896	0	1.39203	0	0.562168	0	0.914003	0	0.836108	0	1.10342	0	0.586377	0	0.954966	0	0.369812	0	0.272632	0	1.05494	0	0.509546	0	1.99401	0	0.755449	0	0.576256	0	0.289384	0	0.903258
	Total Gamma Dose	162.484	154.278	0	143.32	0	123.808	0	148.344	0	-	-	130.582	0	148.532	0	119.435	0	164.128	0	137.505	0	150.962	0	141.009	0	143.483	0	139.524	0	148.576	0	129.569	0	119.557	0	144.142	0	139.152	0	149.974	0	135.658	0	145.239	0	130.212	0	155.873
Colon	Total Dose	0	0	0	0	0	0	0	0	0	0	0	0	0	0	0	0	0	0	0	0	0	0	0	0	0	0	0	0	0	0	0	0	0	0	0	0	0	0	0	0	0	0	0	0	0	0	0	0
	Total Neutron Dose	0.739161	0.713667	0	0.740201	0	0.449995	0	1.2165	0	1.57786	0	0.362158	0	0.697978	0	0.605896	0	1.39203	0	0.562168	0	0.914003	0	0.836108	0	1.10342	0	0.586377	0	0.954966	0	0.369812	0	0.272632	0	1.05494	0	0.509546	0	1.99401	0	0.755449	0	0.576256	0	0.289384	0	0.903258
	Total Gamma Dose	146.881	154.278	0	143.32	0	123.808	0	148.344	0	162.484	0	130.582	0	148.532	0	119.435	0	164.128	0	137.505	0	150.962	0	141.009	0	143.483	0	139.524	0	148.576	0	129.569	0	119.557	0	144.142	0	139.152	0	149.974	0	135.658	0	145.239	0	130.212	0	155.873
Liver	Total Dose	0	0	0	0	0	0	0	0	0	0	0	0	0	0	0	0	0	0	0	-	-	0	0	0	0	0	0	0	0	0	0	0	0	0	0	0	0	0	0	0	0	0	0	0	0	0	0	0
	Total Neutron Dose	0.562168	0.713667	0	0.740201	0	0.449995	0	1.2165	0	1.57786	0	0.362158	0	0.697978	0	0.605896	0	1.39203	0	-	-	0.914003	0	0.836108	0	1.10342	0	0.586377	0	0.954966	0	0.369812	0	0.272632	0	1.05494	0	0.509546	0	1.99401	0	0.755449	0	0.576256	0	0.289384	0	0.903258
	Total Gamma Dose	137.505	154.278	0	143.32	0	123.808	0	148.344	0	162.484	0	130.582	0	148.532	0	119.435	0	164.128	0	-	-	150.962	0	141.009	0	143.483	0	139.524	0	148.576	0	129.569	0	119.557	0	144.142	0	139.152	0	149.974	0	135.658	0	145.239	0	130.212	0	155.873
Lungs	Total Dose	0	0	0	0	0	0	0	0	0	0	0	0	0	0	0	0	0	0	0	0	0	-	-	0	0	0	0	0	0	0	0	0	0	0	0	0	0	0	0	0	0	0	0	0	0	0	0	0
	Total Neutron Dose	0.914003	0.713667	0	0.740201	0	0.449995	0	1.2165	0	1.57786	0	0.362158	0	0.697978	0	0.605896	0	1.39203	0	0.562168	0	-	-	0.836108	0	1.10342	0	0.586377	0	0.954966	0	0.369812	0	0.272632	0	1.05494	0	0.509546	0	1.99401	0	0.755449	0	0.576256	0	0.289384	0	0.903258
	Total Gamma Dose	150.962	154.278	0	143.32	0	123.808	0	148.344	0	162.484	0	130.582	0	148.532	0	119.435	0	164.128	0	137.505	0	-	-	141.009	0	143.483	0	139.524	0	148.576	0	129.569	0	119.557	0	144.142	0	139.152	0	149.974	0	135.658	0	145.239	0	130.212	0	155.873
Stomach Wall	Total Dose	0	0	0	0	0	0	0	0	0	0	0	0	0	0	0	0	0	0	0	0	0	0	0	0	0	0	0	0	0	0	0	0	0	0	0	0	0	0	0	0	0	0	0	-	-	0	0	0
	Total Neutron Dose	0.576256	0.713667	0	0.740201	0	0.449995	0	1.2165	0	1.57786	0	0.362158	0	0.697978	0	0.605896	0	1.39203	0	0.562168	0	0.914003	0	0.836108	0	1.10342	0	0.586377	0	0.954966	0	0.369812	0	0.272632	0	1.05494	0	0.509546	0	1.99401	0	0.755449	0	-	-	0.289384	0	0.903258
	Total Gamma Dose	145.239	154.278	0	143.32	0	123.808	0	148.344	0	162.484	0	130.582	0	148.532	0	119.435	0	164.128	0	137.505	0	150.962	0	141.009	0	143.483	0	139.524	0	148.576	0	129.569	0	119.557	0	144.142	0	139.152	0	149.974	0	135.658	0	-	-	130.212	0	155.873
Uterus	Total Dose	0	0	0	0	0	0	0	0	0	0	0	0	0	0	0	0	0	0	0	0	0	0	0	0	0	0	0	0	0	0	0	0	0	-	-	0	0	0	0	0	0	0	0	0	0	0	0	0
	Total Neutron Dose	0.272632	0.713667	0	0.740201	0	0.449995	0	1.2165	0	1.57786	0	0.362158	0	0.697978	0	0.605896	0	1.39203	0	0.562168	0	0.914003	0	0.836108	0	1.10342	0	0.586377	0	0.954966	0	0.369812	0	-	-	1.05494	0	0.509546	0	1.99401	0	0.755449	0	0.576256	0	0.289384	0	0.903258
	Total Gamma Dose	119.557	154.278	0	143.32	0	123.808	0	148.344	0	162.484	0	130.582	0	148.532	0	119.435	0	164.128	0	137.505	0	150.962	0	141.009	0	143.483	0	139.524	0	148.576	0	129.569	0	-	-	144.142	0	139.152	0	149.974	0	135.658	0	145.239	0	130.212	0	155.873
[truncated: 9 more columns]
