# Supplementary material for: Japanese pediatric and adult atomic bomb survivor dosimetry: potential improvements using the J45 phantom series and modern Monte Carlo transport
Source: Radiat Environ Biophys. 2021 Oct 30;61(1):73–86. doi: 10.1007/s00411-021-00946-2 (PMC8897329; doi:10.1007/s00411-021-00946-2)
Supplement: Supplementary file 1 — Supplementary file1 (ZIP 2974 KB) [file 411_2021_946_MOESM1_ESM.zip › _supplementary/comprehensive surrogacy/Table_ADf_Nagasaki_1000m.xlsx]

## Sheet: IO
			Surrogate organs
True organ			BoneSurface		ActiveMarrow		Adrenals		Brain		Breasts		GallBladderWall		HeartWall		Kidney		EyeLens		Liver		Lungs		LymphNodes		Muscle		Oesophagus		OralMucosa		Pancreas		Uterus/Prostate		SalivaryGlands		SmallIntestineWall		Skin		Spleen		StomachWall		Ovaries/Testes		Thymus
Organ	Dose Category	Dose (mGy)	Dose (mGy)	% diff.	Dose (mGy)	% diff.	Dose (mGy)	% diff.	Dose (mGy)	% diff.	Dose (mGy)	% diff.	Dose (mGy)	% diff.	Dose (mGy)	% diff.	Dose (mGy)	% diff.	Dose (mGy)	% diff.	Dose (mGy)	% diff.	Dose (mGy)	% diff.	Dose (mGy)	% diff.	Dose (mGy)	% diff.	Dose (mGy)	% diff.	Dose (mGy)	% diff.	Dose (mGy)	% diff.	Dose (mGy)	% diff.	Dose (mGy)	% diff.	Dose (mGy)	% diff.	Dose (mGy)	% diff.	Dose (mGy)	% diff.	Dose (mGy)	% diff.	Dose (mGy)	% diff.	Dose (mGy)
Breasts	Total Dose	0	0	0	0	0	0	0	0	0	-	-	0	0	0	0	0	0	0	0	0	0	0	0	0	0	0	0	0	0	0	0	0	0	0	0	0	0	0	0	0	0	0	0	0	0	0	0	0
	Total Neutron Dose	79.9619	29.1415	0	29.2958	0	16.3287	0	44.9398	0	-	-	20.3498	0	38.7217	0	18.577	0	103.799	0	29.8152	0	42.3349	0	36.8548	0	44.526	0	27.2095	0	41.3656	0	17.3966	0	13.7292	0	46.0366	0	27.7051	0	74.8496	0	27.5163	0	31.4805	0	17.0752	0	51.2103
	Total Gamma Dose	8345.61	7827.6	0	7273.45	0	6067.75	0	7192.01	0	-	-	6950.04	0	7769.14	0	5948.79	0	9618.33	0	7268.07	0	7755.04	0	7199.84	0	7301.3	0	6926.53	0	7373.54	0	6474.33	0	6399.66	0	7188.26	0	7266.31	0	7580.69	0	6727.53	0	7368.09	0	6893.45	0	8016.26
Colon	Total Dose	0	0	0	0	0	0	0	0	0	0	0	0	0	0	0	0	0	0	0	0	0	0	0	0	0	0	0	0	0	0	0	0	0	0	0	0	0	0	0	0	0	0	0	0	0	0	0	0
	Total Neutron Dose	41.797	29.1415	0	29.2958	0	16.3287	0	44.9398	0	79.9619	0	20.3498	0	38.7217	0	18.577	0	103.799	0	29.8152	0	42.3349	0	36.8548	0	44.526	0	27.2095	0	41.3656	0	17.3966	0	13.7292	0	46.0366	0	27.7051	0	74.8496	0	27.5163	0	31.4805	0	17.0752	0	51.2103
	Total Gamma Dose	7712.25	7827.6	0	7273.45	0	6067.75	0	7192.01	0	8345.61	0	6950.04	0	7769.14	0	5948.79	0	9618.33	0	7268.07	0	7755.04	0	7199.84	0	7301.3	0	6926.53	0	7373.54	0	6474.33	0	6399.66	0	7188.26	0	7266.31	0	7580.69	0	6727.53	0	7368.09	0	6893.45	0	8016.26
Liver	Total Dose	0	0	0	0	0	0	0	0	0	0	0	0	0	0	0	0	0	0	0	-	-	0	0	0	0	0	0	0	0	0	0	0	0	0	0	0	0	0	0	0	0	0	0	0	0	0	0	0
	Total Neutron Dose	29.8152	29.1415	0	29.2958	0	16.3287	0	44.9398	0	79.9619	0	20.3498	0	38.7217	0	18.577	0	103.799	0	-	-	42.3349	0	36.8548	0	44.526	0	27.2095	0	41.3656	0	17.3966	0	13.7292	0	46.0366	0	27.7051	0	74.8496	0	27.5163	0	31.4805	0	17.0752	0	51.2103
	Total Gamma Dose	7268.07	7827.6	0	7273.45	0	6067.75	0	7192.01	0	8345.61	0	6950.04	0	7769.14	0	5948.79	0	9618.33	0	-	-	7755.04	0	7199.84	0	7301.3	0	6926.53	0	7373.54	0	6474.33	0	6399.66	0	7188.26	0	7266.31	0	7580.69	0	6727.53	0	7368.09	0	6893.45	0	8016.26
Lungs	Total Dose	0	0	0	0	0	0	0	0	0	0	0	0	0	0	0	0	0	0	0	0	0	-	-	0	0	0	0	0	0	0	0	0	0	0	0	0	0	0	0	0	0	0	0	0	0	0	0	0
	Total Neutron Dose	42.3349	29.1415	0	29.2958	0	16.3287	0	44.9398	0	79.9619	0	20.3498	0	38.7217	0	18.577	0	103.799	0	29.8152	0	-	-	36.8548	0	44.526	0	27.2095	0	41.3656	0	17.3966	0	13.7292	0	46.0366	0	27.7051	0	74.8496	0	27.5163	0	31.4805	0	17.0752	0	51.2103
	Total Gamma Dose	7755.04	7827.6	0	7273.45	0	6067.75	0	7192.01	0	8345.61	0	6950.04	0	7769.14	0	5948.79	0	9618.33	0	7268.07	0	-	-	7199.84	0	7301.3	0	6926.53	0	7373.54	0	6474.33	0	6399.66	0	7188.26	0	7266.31	0	7580.69	0	6727.53	0	7368.09	0	6893.45	0	8016.26
Stomach Wall	Total Dose	0	0	0	0	0	0	0	0	0	0	0	0	0	0	0	0	0	0	0	0	0	0	0	0	0	0	0	0	0	0	0	0	0	0	0	0	0	0	0	0	0	0	0	-	-	0	0	0
	Total Neutron Dose	31.4805	29.1415	0	29.2958	0	16.3287	0	44.9398	0	79.9619	0	20.3498	0	38.7217	0	18.577	0	103.799	0	29.8152	0	42.3349	0	36.8548	0	44.526	0	27.2095	0	41.3656	0	17.3966	0	13.7292	0	46.0366	0	27.7051	0	74.8496	0	27.5163	0	-	-	17.0752	0	51.2103
	Total Gamma Dose	7368.09	7827.6	0	7273.45	0	6067.75	0	7192.01	0	8345.61	0	6950.04	0	7769.14	0	5948.79	0	9618.33	0	7268.07	0	7755.04	0	7199.84	0	7301.3	0	6926.53	0	7373.54	0	6474.33	0	6399.66	0	7188.26	0	7266.31	0	7580.69	0	6727.53	0	-	-	6893.45	0	8016.26
Uterus	Total Dose	0	0	0	0	0	0	0	0	0	0	0	0	0	0	0	0	0	0	0	0	0	0	0	0	0	0	0	0	0	0	0	0	0	-	-	0	0	0	0	0	0	0	0	0	0	0	0	0
	Total Neutron Dose	13.7292	29.1415	0	29.2958	0	16.3287	0	44.9398	0	79.9619	0	20.3498	0	38.7217	0	18.577	0	103.799	0	29.8152	0	42.3349	0	36.8548	0	44.526	0	27.2095	0	41.3656	0	17.3966	0	-	-	46.0366	0	27.7051	0	74.8496	0	27.5163	0	31.4805	0	17.0752	0	51.2103
	Total Gamma Dose	6399.66	7827.6	0	7273.45	0	6067.75	0	7192.01	0	8345.61	0	6950.04	0	7769.14	0	5948.79	0	9618.33	0	7268.07	0	7755.04	0	7199.84	0	7301.3	0	6926.53	0	7373.54	0	6474.33	0	-	-	7188.26	0	7266.31	0	7580.69	0	6727.53	0	7368.09	0	6893.45	0	8016.26
[truncated: 9 more columns]

## Sheet: Light-9P
			Surrogate organs
True organ			BoneSurface		ActiveMarrow		Adrenals		Brain		Breasts		GallBladderWall		HeartWall		Kidney		EyeLens		Liver		Lungs		LymphNodes		Muscle		Oesophagus		OralMucosa		Pancreas		Uterus/Prostate		SalivaryGlands		SmallIntestineWall		Skin		Spleen		StomachWall		Ovaries/Testes		Thymus
Organ	Dose Category	Dose (mGy)	Dose (mGy)	% diff.	Dose (mGy)	% diff.	Dose (mGy)	% diff.	Dose (mGy)	% diff.	Dose (mGy)	% diff.	Dose (mGy)	% diff.	Dose (mGy)	% diff.	Dose (mGy)	% diff.	Dose (mGy)	% diff.	Dose (mGy)	% diff.	Dose (mGy)	% diff.	Dose (mGy)	% diff.	Dose (mGy)	% diff.	Dose (mGy)	% diff.	Dose (mGy)	% diff.	Dose (mGy)	% diff.	Dose (mGy)	% diff.	Dose (mGy)	% diff.	Dose (mGy)	% diff.	Dose (mGy)	% diff.	Dose (mGy)	% diff.	Dose (mGy)	% diff.	Dose (mGy)	% diff.	Dose (mGy)
Breasts	Total Dose	0	0	0	0	0	0	0	0	0	-	-	0	0	0	0	0	0	0	0	0	0	0	0	0	0	0	0	0	0	0	0	0	0	0	0	0	0	0	0	0	0	0	0	0	0	0	0	0
	Total Neutron Dose	57.8089	20.5509	0	21.14	0	9.97389	0	30.8773	0	-	-	15.5672	0	28.2558	0	12.5193	0	71.7733	0	22.7959	0	29.9845	0	26.7418	0	32.47	0	18.8758	0	34.35	0	12.4484	0	10.7076	0	33.2406	0	21.4884	0	51.793	0	20.2444	0	23.1689	0	14.2055	0	35.3109
	Total Gamma Dose	7306.63	6797.14	0	6330.54	0	5221.41	0	6191.57	0	-	-	5862.83	0	6671.06	0	5012.37	0	7413.65	0	6313.46	0	6738.78	0	6275.63	0	6374.05	0	5986.52	0	6520.3	0	5571.91	0	5621.84	0	6338.43	0	6305.39	0	6561.39	0	5900.37	0	6468.7	0	6165.03	0	7006.57
Colon	Total Dose	0	0	0	0	0	0	0	0	0	0	0	0	0	0	0	0	0	0	0	0	0	0	0	0	0	0	0	0	0	0	0	0	0	0	0	0	0	0	0	0	0	0	0	0	0	0	0	0
	Total Neutron Dose	32.5915	20.5509	0	21.14	0	9.97389	0	30.8773	0	57.8089	0	15.5672	0	28.2558	0	12.5193	0	71.7733	0	22.7959	0	29.9845	0	26.7418	0	32.47	0	18.8758	0	34.35	0	12.4484	0	10.7076	0	33.2406	0	21.4884	0	51.793	0	20.2444	0	23.1689	0	14.2055	0	35.3109
	Total Gamma Dose	6740.3	6797.14	0	6330.54	0	5221.41	0	6191.57	0	7306.63	0	5862.83	0	6671.06	0	5012.37	0	7413.65	0	6313.46	0	6738.78	0	6275.63	0	6374.05	0	5986.52	0	6520.3	0	5571.91	0	5621.84	0	6338.43	0	6305.39	0	6561.39	0	5900.37	0	6468.7	0	6165.03	0	7006.57
Liver	Total Dose	0	0	0	0	0	0	0	0	0	0	0	0	0	0	0	0	0	0	0	-	-	0	0	0	0	0	0	0	0	0	0	0	0	0	0	0	0	0	0	0	0	0	0	0	0	0	0	0
	Total Neutron Dose	22.7959	20.5509	0	21.14	0	9.97389	0	30.8773	0	57.8089	0	15.5672	0	28.2558	0	12.5193	0	71.7733	0	-	-	29.9845	0	26.7418	0	32.47	0	18.8758	0	34.35	0	12.4484	0	10.7076	0	33.2406	0	21.4884	0	51.793	0	20.2444	0	23.1689	0	14.2055	0	35.3109
	Total Gamma Dose	6313.46	6797.14	0	6330.54	0	5221.41	0	6191.57	0	7306.63	0	5862.83	0	6671.06	0	5012.37	0	7413.65	0	-	-	6738.78	0	6275.63	0	6374.05	0	5986.52	0	6520.3	0	5571.91	0	5621.84	0	6338.43	0	6305.39	0	6561.39	0	5900.37	0	6468.7	0	6165.03	0	7006.57
Lungs	Total Dose	0	0	0	0	0	0	0	0	0	0	0	0	0	0	0	0	0	0	0	0	0	-	-	0	0	0	0	0	0	0	0	0	0	0	0	0	0	0	0	0	0	0	0	0	0	0	0	0
	Total Neutron Dose	29.9845	20.5509	0	21.14	0	9.97389	0	30.8773	0	57.8089	0	15.5672	0	28.2558	0	12.5193	0	71.7733	0	22.7959	0	-	-	26.7418	0	32.47	0	18.8758	0	34.35	0	12.4484	0	10.7076	0	33.2406	0	21.4884	0	51.793	0	20.2444	0	23.1689	0	14.2055	0	35.3109
	Total Gamma Dose	6738.78	6797.14	0	6330.54	0	5221.41	0	6191.57	0	7306.63	0	5862.83	0	6671.06	0	5012.37	0	7413.65	0	6313.46	0	-	-	6275.63	0	6374.05	0	5986.52	0	6520.3	0	5571.91	0	5621.84	0	6338.43	0	6305.39	0	6561.39	0	5900.37	0	6468.7	0	6165.03	0	7006.57
Stomach Wall	Total Dose	0	0	0	0	0	0	0	0	0	0	0	0	0	0	0	0	0	0	0	0	0	0	0	0	0	0	0	0	0	0	0	0	0	0	0	0	0	0	0	0	0	0	0	-	-	0	0	0
	Total Neutron Dose	23.1689	20.5509	0	21.14	0	9.97389	0	30.8773	0	57.8089	0	15.5672	0	28.2558	0	12.5193	0	71.7733	0	22.7959	0	29.9845	0	26.7418	0	32.47	0	18.8758	0	34.35	0	12.4484	0	10.7076	0	33.2406	0	21.4884	0	51.793	0	20.2444	0	-	-	14.2055	0	35.3109
	Total Gamma Dose	6468.7	6797.14	0	6330.54	0	5221.41	0	6191.57	0	7306.63	0	5862.83	0	6671.06	0	5012.37	0	7413.65	0	6313.46	0	6738.78	0	6275.63	0	6374.05	0	5986.52	0	6520.3	0	5571.91	0	5621.84	0	6338.43	0	6305.39	0	6561.39	0	5900.37	0	-	-	6165.03	0	7006.57
Uterus	Total Dose	0	0	0	0	0	0	0	0	0	0	0	0	0	0	0	0	0	0	0	0	0	0	0	0	0	0	0	0	0	0	0	0	0	-	-	0	0	0	0	0	0	0	0	0	0	0	0	0
	Total Neutron Dose	10.7076	20.5509	0	21.14	0	9.97389	0	30.8773	0	57.8089	0	15.5672	0	28.2558	0	12.5193	0	71.7733	0	22.7959	0	29.9845	0	26.7418	0	32.47	0	18.8758	0	34.35	0	12.4484	0	-	-	33.2406	0	21.4884	0	51.793	0	20.2444	0	23.1689	0	14.2055	0	35.3109
	Total Gamma Dose	5621.84	6797.14	0	6330.54	0	5221.41	0	6191.57	0	7306.63	0	5862.83	0	6671.06	0	5012.37	0	7413.65	0	6313.46	0	6738.78	0	6275.63	0	6374.05	0	5986.52	0	6520.3	0	5571.91	0	-	-	6338.43	0	6305.39	0	6561.39	0	5900.37	0	6468.7	0	6165.03	0	7006.57
[truncated: 9 more columns]

## Sheet: Heavy-9P
			Surrogate organs
True organ			BoneSurface		ActiveMarrow		Adrenals		Brain		Breasts		GallBladderWall		HeartWall		Kidney		EyeLens		Liver		Lungs		LymphNodes		Muscle		Oesophagus		OralMucosa		Pancreas		Uterus/Prostate		SalivaryGlands		SmallIntestineWall		Skin		Spleen		StomachWall		Ovaries/Testes		Thymus
Organ	Dose Category	Dose (mGy)	Dose (mGy)	% diff.	Dose (mGy)	% diff.	Dose (mGy)	% diff.	Dose (mGy)	% diff.	Dose (mGy)	% diff.	Dose (mGy)	% diff.	Dose (mGy)	% diff.	Dose (mGy)	% diff.	Dose (mGy)	% diff.	Dose (mGy)	% diff.	Dose (mGy)	% diff.	Dose (mGy)	% diff.	Dose (mGy)	% diff.	Dose (mGy)	% diff.	Dose (mGy)	% diff.	Dose (mGy)	% diff.	Dose (mGy)	% diff.	Dose (mGy)	% diff.	Dose (mGy)	% diff.	Dose (mGy)	% diff.	Dose (mGy)	% diff.	Dose (mGy)	% diff.	Dose (mGy)	% diff.	Dose (mGy)
Breasts	Total Dose	0	0	0	0	0	0	0	0	0	-	-	0	0	0	0	0	0	0	0	0	0	0	0	0	0	0	0	0	0	0	0	0	0	0	0	0	0	0	0	0	0	0	0	0	0	0	0	0
	Total Neutron Dose	18.2125	8.34345	0	8.87757	0	5.72266	0	13.4127	0	-	-	4.44256	0	8.63351	0	7.72434	0	23.8266	0	7.04728	0	10.4726	0	10.2602	0	13.0661	0	7.28224	0	12.0681	0	4.87088	0	3.90481	0	13.2536	0	6.42887	0	22.0973	0	8.78424	0	6.99178	0	4.58876	0	10.7466
	Total Gamma Dose	2609.81	2456.12	0	2278.87	0	1845.36	0	2333.19	0	-	-	2126.72	0	2327.55	0	1887.34	0	2610.28	0	2215.13	0	2396.65	0	2226.98	0	2275.7	0	2142.82	0	2172.52	0	1993.7	0	1902.62	0	2293.59	0	2218.46	0	2377.69	0	2080.14	0	2243.39	0	2021.65	0	2482.78
Colon	Total Dose	0	0	0	0	0	0	0	0	0	0	0	0	0	0	0	0	0	0	0	0	0	0	0	0	0	0	0	0	0	0	0	0	0	0	0	0	0	0	0	0	0	0	0	0	0	0	0	0
	Total Neutron Dose	9.27131	8.34345	0	8.87757	0	5.72266	0	13.4127	0	18.2125	0	4.44256	0	8.63351	0	7.72434	0	23.8266	0	7.04728	0	10.4726	0	10.2602	0	13.0661	0	7.28224	0	12.0681	0	4.87088	0	3.90481	0	13.2536	0	6.42887	0	22.0973	0	8.78424	0	6.99178	0	4.58876	0	10.7466
	Total Gamma Dose	2353.53	2456.12	0	2278.87	0	1845.36	0	2333.19	0	2609.81	0	2126.72	0	2327.55	0	1887.34	0	2610.28	0	2215.13	0	2396.65	0	2226.98	0	2275.7	0	2142.82	0	2172.52	0	1993.7	0	1902.62	0	2293.59	0	2218.46	0	2377.69	0	2080.14	0	2243.39	0	2021.65	0	2482.78
Liver	Total Dose	0	0	0	0	0	0	0	0	0	0	0	0	0	0	0	0	0	0	0	-	-	0	0	0	0	0	0	0	0	0	0	0	0	0	0	0	0	0	0	0	0	0	0	0	0	0	0	0
	Total Neutron Dose	7.04728	8.34345	0	8.87757	0	5.72266	0	13.4127	0	18.2125	0	4.44256	0	8.63351	0	7.72434	0	23.8266	0	-	-	10.4726	0	10.2602	0	13.0661	0	7.28224	0	12.0681	0	4.87088	0	3.90481	0	13.2536	0	6.42887	0	22.0973	0	8.78424	0	6.99178	0	4.58876	0	10.7466
	Total Gamma Dose	2215.13	2456.12	0	2278.87	0	1845.36	0	2333.19	0	2609.81	0	2126.72	0	2327.55	0	1887.34	0	2610.28	0	-	-	2396.65	0	2226.98	0	2275.7	0	2142.82	0	2172.52	0	1993.7	0	1902.62	0	2293.59	0	2218.46	0	2377.69	0	2080.14	0	2243.39	0	2021.65	0	2482.78
Lungs	Total Dose	0	0	0	0	0	0	0	0	0	0	0	0	0	0	0	0	0	0	0	0	0	-	-	0	0	0	0	0	0	0	0	0	0	0	0	0	0	0	0	0	0	0	0	0	0	0	0	0
	Total Neutron Dose	10.4726	8.34345	0	8.87757	0	5.72266	0	13.4127	0	18.2125	0	4.44256	0	8.63351	0	7.72434	0	23.8266	0	7.04728	0	-	-	10.2602	0	13.0661	0	7.28224	0	12.0681	0	4.87088	0	3.90481	0	13.2536	0	6.42887	0	22.0973	0	8.78424	0	6.99178	0	4.58876	0	10.7466
	Total Gamma Dose	2396.65	2456.12	0	2278.87	0	1845.36	0	2333.19	0	2609.81	0	2126.72	0	2327.55	0	1887.34	0	2610.28	0	2215.13	0	-	-	2226.98	0	2275.7	0	2142.82	0	2172.52	0	1993.7	0	1902.62	0	2293.59	0	2218.46	0	2377.69	0	2080.14	0	2243.39	0	2021.65	0	2482.78
Stomach Wall	Total Dose	0	0	0	0	0	0	0	0	0	0	0	0	0	0	0	0	0	0	0	0	0	0	0	0	0	0	0	0	0	0	0	0	0	0	0	0	0	0	0	0	0	0	0	-	-	0	0	0
	Total Neutron Dose	6.99178	8.34345	0	8.87757	0	5.72266	0	13.4127	0	18.2125	0	4.44256	0	8.63351	0	7.72434	0	23.8266	0	7.04728	0	10.4726	0	10.2602	0	13.0661	0	7.28224	0	12.0681	0	4.87088	0	3.90481	0	13.2536	0	6.42887	0	22.0973	0	8.78424	0	-	-	4.58876	0	10.7466
	Total Gamma Dose	2243.39	2456.12	0	2278.87	0	1845.36	0	2333.19	0	2609.81	0	2126.72	0	2327.55	0	1887.34	0	2610.28	0	2215.13	0	2396.65	0	2226.98	0	2275.7	0	2142.82	0	2172.52	0	1993.7	0	1902.62	0	2293.59	0	2218.46	0	2377.69	0	2080.14	0	-	-	2021.65	0	2482.78
Uterus	Total Dose	0	0	0	0	0	0	0	0	0	0	0	0	0	0	0	0	0	0	0	0	0	0	0	0	0	0	0	0	0	0	0	0	0	-	-	0	0	0	0	0	0	0	0	0	0	0	0	0
	Total Neutron Dose	3.90481	8.34345	0	8.87757	0	5.72266	0	13.4127	0	18.2125	0	4.44256	0	8.63351	0	7.72434	0	23.8266	0	7.04728	0	10.4726	0	10.2602	0	13.0661	0	7.28224	0	12.0681	0	4.87088	0	-	-	13.2536	0	6.42887	0	22.0973	0	8.78424	0	6.99178	0	4.58876	0	10.7466
	Total Gamma Dose	1902.62	2456.12	0	2278.87	0	1845.36	0	2333.19	0	2609.81	0	2126.72	0	2327.55	0	1887.34	0	2610.28	0	2215.13	0	2396.65	0	2226.98	0	2275.7	0	2142.82	0	2172.52	0	1993.7	0	-	-	2293.59	0	2218.46	0	2377.69	0	2080.14	0	2243.39	0	2021.65	0	2482.78
[truncated: 9 more columns]

## Sheet: Light-GLOBE
			Surrogate organs
True organ			BoneSurface		ActiveMarrow		Adrenals		Brain		Breasts		GallBladderWall		HeartWall		Kidney		EyeLens		Liver		Lungs		LymphNodes		Muscle		Oesophagus		OralMucosa		Pancreas		Uterus/Prostate		SalivaryGlands		SmallIntestineWall		Skin		Spleen		StomachWall		Ovaries/Testes		Thymus
Organ	Dose Category	Dose (mGy)	Dose (mGy)	% diff.	Dose (mGy)	% diff.	Dose (mGy)	% diff.	Dose (mGy)	% diff.	Dose (mGy)	% diff.	Dose (mGy)	% diff.	Dose (mGy)	% diff.	Dose (mGy)	% diff.	Dose (mGy)	% diff.	Dose (mGy)	% diff.	Dose (mGy)	% diff.	Dose (mGy)	% diff.	Dose (mGy)	% diff.	Dose (mGy)	% diff.	Dose (mGy)	% diff.	Dose (mGy)	% diff.	Dose (mGy)	% diff.	Dose (mGy)	% diff.	Dose (mGy)	% diff.	Dose (mGy)	% diff.	Dose (mGy)	% diff.	Dose (mGy)	% diff.	Dose (mGy)	% diff.	Dose (mGy)
Breasts	Total Dose	0	0	0	0	0	0	0	0	0	-	-	0	0	0	0	0	0	0	0	0	0	0	0	0	0	0	0	0	0	0	0	0	0	0	0	0	0	0	0	0	0	0	0	0	0	0	0	0
	Total Neutron Dose	70.7149	25.5056	0	25.9647	0	13.7859	0	38.5013	0	-	-	18.6478	0	34.46	0	14.842	0	64.0936	0	26.104	0	37.8305	0	33.3363	0	39.3462	0	24.5752	0	39.149	0	15.2625	0	12.5122	0	39.3987	0	24.6328	0	65.7304	0	23.8719	0	27.4019	0	16.1411	0	44.5357
	Total Gamma Dose	8085.74	7498.83	0	6995.77	0	5970.33	0	6997.53	0	-	-	6589.97	0	7494.19	0	5743.32	0	9874.49	0	6942.72	0	7562.6	0	6938.5	0	7032.78	0	6558.2	0	7230.48	0	6288.48	0	6154.65	0	7025.57	0	6940.84	0	7274.72	0	6434.73	0	7141.66	0	6523.62	0	7690.18
Colon	Total Dose	0	0	0	0	0	0	0	0	0	0	0	0	0	0	0	0	0	0	0	0	0	0	0	0	0	0	0	0	0	0	0	0	0	0	0	0	0	0	0	0	0	0	0	0	0	0	0	0
	Total Neutron Dose	37.5542	25.5056	0	25.9647	0	13.7859	0	38.5013	0	70.7149	0	18.6478	0	34.46	0	14.842	0	64.0936	0	26.104	0	37.8305	0	33.3363	0	39.3462	0	24.5752	0	39.149	0	15.2625	0	12.5122	0	39.3987	0	24.6328	0	65.7304	0	23.8719	0	27.4019	0	16.1411	0	44.5357
	Total Gamma Dose	7356.21	7498.83	0	6995.77	0	5970.33	0	6997.53	0	8085.74	0	6589.97	0	7494.19	0	5743.32	0	9874.49	0	6942.72	0	7562.6	0	6938.5	0	7032.78	0	6558.2	0	7230.48	0	6288.48	0	6154.65	0	7025.57	0	6940.84	0	7274.72	0	6434.73	0	7141.66	0	6523.62	0	7690.18
Liver	Total Dose	0	0	0	0	0	0	0	0	0	0	0	0	0	0	0	0	0	0	0	-	-	0	0	0	0	0	0	0	0	0	0	0	0	0	0	0	0	0	0	0	0	0	0	0	0	0	0	0
	Total Neutron Dose	26.104	25.5056	0	25.9647	0	13.7859	0	38.5013	0	70.7149	0	18.6478	0	34.46	0	14.842	0	64.0936	0	-	-	37.8305	0	33.3363	0	39.3462	0	24.5752	0	39.149	0	15.2625	0	12.5122	0	39.3987	0	24.6328	0	65.7304	0	23.8719	0	27.4019	0	16.1411	0	44.5357
	Total Gamma Dose	6942.72	7498.83	0	6995.77	0	5970.33	0	6997.53	0	8085.74	0	6589.97	0	7494.19	0	5743.32	0	9874.49	0	-	-	7562.6	0	6938.5	0	7032.78	0	6558.2	0	7230.48	0	6288.48	0	6154.65	0	7025.57	0	6940.84	0	7274.72	0	6434.73	0	7141.66	0	6523.62	0	7690.18
Lungs	Total Dose	0	0	0	0	0	0	0	0	0	0	0	0	0	0	0	0	0	0	0	0	0	-	-	0	0	0	0	0	0	0	0	0	0	0	0	0	0	0	0	0	0	0	0	0	0	0	0	0
	Total Neutron Dose	37.8305	25.5056	0	25.9647	0	13.7859	0	38.5013	0	70.7149	0	18.6478	0	34.46	0	14.842	0	64.0936	0	26.104	0	-	-	33.3363	0	39.3462	0	24.5752	0	39.149	0	15.2625	0	12.5122	0	39.3987	0	24.6328	0	65.7304	0	23.8719	0	27.4019	0	16.1411	0	44.5357
	Total Gamma Dose	7562.6	7498.83	0	6995.77	0	5970.33	0	6997.53	0	8085.74	0	6589.97	0	7494.19	0	5743.32	0	9874.49	0	6942.72	0	-	-	6938.5	0	7032.78	0	6558.2	0	7230.48	0	6288.48	0	6154.65	0	7025.57	0	6940.84	0	7274.72	0	6434.73	0	7141.66	0	6523.62	0	7690.18
Stomach Wall	Total Dose	0	0	0	0	0	0	0	0	0	0	0	0	0	0	0	0	0	0	0	0	0	0	0	0	0	0	0	0	0	0	0	0	0	0	0	0	0	0	0	0	0	0	0	-	-	0	0	0
	Total Neutron Dose	27.4019	25.5056	0	25.9647	0	13.7859	0	38.5013	0	70.7149	0	18.6478	0	34.46	0	14.842	0	64.0936	0	26.104	0	37.8305	0	33.3363	0	39.3462	0	24.5752	0	39.149	0	15.2625	0	12.5122	0	39.3987	0	24.6328	0	65.7304	0	23.8719	0	-	-	16.1411	0	44.5357
	Total Gamma Dose	7141.66	7498.83	0	6995.77	0	5970.33	0	6997.53	0	8085.74	0	6589.97	0	7494.19	0	5743.32	0	9874.49	0	6942.72	0	7562.6	0	6938.5	0	7032.78	0	6558.2	0	7230.48	0	6288.48	0	6154.65	0	7025.57	0	6940.84	0	7274.72	0	6434.73	0	-	-	6523.62	0	7690.18
Uterus	Total Dose	0	0	0	0	0	0	0	0	0	0	0	0	0	0	0	0	0	0	0	0	0	0	0	0	0	0	0	0	0	0	0	0	0	-	-	0	0	0	0	0	0	0	0	0	0	0	0	0
	Total Neutron Dose	12.5122	25.5056	0	25.9647	0	13.7859	0	38.5013	0	70.7149	0	18.6478	0	34.46	0	14.842	0	64.0936	0	26.104	0	37.8305	0	33.3363	0	39.3462	0	24.5752	0	39.149	0	15.2625	0	-	-	39.3987	0	24.6328	0	65.7304	0	23.8719	0	27.4019	0	16.1411	0	44.5357
	Total Gamma Dose	6154.65	7498.83	0	6995.77	0	5970.33	0	6997.53	0	8085.74	0	6589.97	0	7494.19	0	5743.32	0	9874.49	0	6942.72	0	7562.6	0	6938.5	0	7032.78	0	6558.2	0	7230.48	0	6288.48	0	-	-	7025.57	0	6940.84	0	7274.72	0	6434.73	0	7141.66	0	6523.62	0	7690.18
[truncated: 9 more columns]

## Sheet: Heavy-GLOBE
			Surrogate organs
True organ			BoneSurface		ActiveMarrow		Adrenals		Brain		Breasts		GallBladderWall		HeartWall		Kidney		EyeLens		Liver		Lungs		LymphNodes		Muscle		Oesophagus		OralMucosa		Pancreas		Uterus/Prostate		SalivaryGlands		SmallIntestineWall		Skin		Spleen		StomachWall		Ovaries/Testes		Thymus
Organ	Dose Category	Dose (mGy)	Dose (mGy)	% diff.	Dose (mGy)	% diff.	Dose (mGy)	% diff.	Dose (mGy)	% diff.	Dose (mGy)	% diff.	Dose (mGy)	% diff.	Dose (mGy)	% diff.	Dose (mGy)	% diff.	Dose (mGy)	% diff.	Dose (mGy)	% diff.	Dose (mGy)	% diff.	Dose (mGy)	% diff.	Dose (mGy)	% diff.	Dose (mGy)	% diff.	Dose (mGy)	% diff.	Dose (mGy)	% diff.	Dose (mGy)	% diff.	Dose (mGy)	% diff.	Dose (mGy)	% diff.	Dose (mGy)	% diff.	Dose (mGy)	% diff.	Dose (mGy)	% diff.	Dose (mGy)	% diff.	Dose (mGy)
Breasts	Total Dose	0	0	0	0	0	0	0	0	0	-	-	0	0	0	0	0	0	0	0	0	0	0	0	0	0	0	0	0	0	0	0	0	0	0	0	0	0	0	0	0	0	0	0	0	0	0	0	0
	Total Neutron Dose	23.4561	10.4583	0	10.7091	0	6.03581	0	17.7259	0	-	-	5.86161	0	10.783	0	8.90896	0	25.2863	0	8.16423	0	13.1755	0	12.1726	0	15.5274	0	8.77139	0	13.3672	0	5.77301	0	3.94062	0	15.2002	0	7.5032	0	27.6946	0	11.0993	0	8.55928	0	4.65188	0	14.2005
	Total Gamma Dose	2628.71	2515.2	0	2321.32	0	1878.39	0	2382.45	0	-	-	2108.71	0	2399.6	0	1916.84	0	2232.73	0	2209.68	0	2444.49	0	2249.09	0	2308.58	0	2200.44	0	2339.1	0	2018.59	0	1984.2	0	2359.47	0	2206.65	0	2438.36	0	2190.78	0	2283.34	0	2120.31	0	2479.57
Colon	Total Dose	0	0	0	0	0	0	0	0	0	0	0	0	0	0	0	0	0	0	0	0	0	0	0	0	0	0	0	0	0	0	0	0	0	0	0	0	0	0	0	0	0	0	0	0	0	0	0	0
	Total Neutron Dose	11.2178	10.4583	0	10.7091	0	6.03581	0	17.7259	0	23.4561	0	5.86161	0	10.783	0	8.90896	0	25.2863	0	8.16423	0	13.1755	0	12.1726	0	15.5274	0	8.77139	0	13.3672	0	5.77301	0	3.94062	0	15.2002	0	7.5032	0	27.6946	0	11.0993	0	8.55928	0	4.65188	0	14.2005
	Total Gamma Dose	2361.41	2515.2	0	2321.32	0	1878.39	0	2382.45	0	2628.71	0	2108.71	0	2399.6	0	1916.84	0	2232.73	0	2209.68	0	2444.49	0	2249.09	0	2308.58	0	2200.44	0	2339.1	0	2018.59	0	1984.2	0	2359.47	0	2206.65	0	2438.36	0	2190.78	0	2283.34	0	2120.31	0	2479.57
Liver	Total Dose	0	0	0	0	0	0	0	0	0	0	0	0	0	0	0	0	0	0	0	-	-	0	0	0	0	0	0	0	0	0	0	0	0	0	0	0	0	0	0	0	0	0	0	0	0	0	0	0
	Total Neutron Dose	8.16423	10.4583	0	10.7091	0	6.03581	0	17.7259	0	23.4561	0	5.86161	0	10.783	0	8.90896	0	25.2863	0	-	-	13.1755	0	12.1726	0	15.5274	0	8.77139	0	13.3672	0	5.77301	0	3.94062	0	15.2002	0	7.5032	0	27.6946	0	11.0993	0	8.55928	0	4.65188	0	14.2005
	Total Gamma Dose	2209.68	2515.2	0	2321.32	0	1878.39	0	2382.45	0	2628.71	0	2108.71	0	2399.6	0	1916.84	0	2232.73	0	-	-	2444.49	0	2249.09	0	2308.58	0	2200.44	0	2339.1	0	2018.59	0	1984.2	0	2359.47	0	2206.65	0	2438.36	0	2190.78	0	2283.34	0	2120.31	0	2479.57
Lungs	Total Dose	0	0	0	0	0	0	0	0	0	0	0	0	0	0	0	0	0	0	0	0	0	-	-	0	0	0	0	0	0	0	0	0	0	0	0	0	0	0	0	0	0	0	0	0	0	0	0	0
	Total Neutron Dose	13.1755	10.4583	0	10.7091	0	6.03581	0	17.7259	0	23.4561	0	5.86161	0	10.783	0	8.90896	0	25.2863	0	8.16423	0	-	-	12.1726	0	15.5274	0	8.77139	0	13.3672	0	5.77301	0	3.94062	0	15.2002	0	7.5032	0	27.6946	0	11.0993	0	8.55928	0	4.65188	0	14.2005
	Total Gamma Dose	2444.49	2515.2	0	2321.32	0	1878.39	0	2382.45	0	2628.71	0	2108.71	0	2399.6	0	1916.84	0	2232.73	0	2209.68	0	-	-	2249.09	0	2308.58	0	2200.44	0	2339.1	0	2018.59	0	1984.2	0	2359.47	0	2206.65	0	2438.36	0	2190.78	0	2283.34	0	2120.31	0	2479.57
Stomach Wall	Total Dose	0	0	0	0	0	0	0	0	0	0	0	0	0	0	0	0	0	0	0	0	0	0	0	0	0	0	0	0	0	0	0	0	0	0	0	0	0	0	0	0	0	0	0	-	-	0	0	0
	Total Neutron Dose	8.55928	10.4583	0	10.7091	0	6.03581	0	17.7259	0	23.4561	0	5.86161	0	10.783	0	8.90896	0	25.2863	0	8.16423	0	13.1755	0	12.1726	0	15.5274	0	8.77139	0	13.3672	0	5.77301	0	3.94062	0	15.2002	0	7.5032	0	27.6946	0	11.0993	0	-	-	4.65188	0	14.2005
	Total Gamma Dose	2283.34	2515.2	0	2321.32	0	1878.39	0	2382.45	0	2628.71	0	2108.71	0	2399.6	0	1916.84	0	2232.73	0	2209.68	0	2444.49	0	2249.09	0	2308.58	0	2200.44	0	2339.1	0	2018.59	0	1984.2	0	2359.47	0	2206.65	0	2438.36	0	2190.78	0	-	-	2120.31	0	2479.57
Uterus	Total Dose	0	0	0	0	0	0	0	0	0	0	0	0	0	0	0	0	0	0	0	0	0	0	0	0	0	0	0	0	0	0	0	0	0	-	-	0	0	0	0	0	0	0	0	0	0	0	0	0
	Total Neutron Dose	3.94062	10.4583	0	10.7091	0	6.03581	0	17.7259	0	23.4561	0	5.86161	0	10.783	0	8.90896	0	25.2863	0	8.16423	0	13.1755	0	12.1726	0	15.5274	0	8.77139	0	13.3672	0	5.77301	0	-	-	15.2002	0	7.5032	0	27.6946	0	11.0993	0	8.55928	0	4.65188	0	14.2005
	Total Gamma Dose	1984.2	2515.2	0	2321.32	0	1878.39	0	2382.45	0	2628.71	0	2108.71	0	2399.6	0	1916.84	0	2232.73	0	2209.68	0	2444.49	0	2249.09	0	2308.58	0	2200.44	0	2339.1	0	2018.59	0	-	-	2359.47	0	2206.65	0	2438.36	0	2190.78	0	2283.34	0	2120.31	0	2479.57
[truncated: 9 more columns]
