# Supplementary material for: Japanese pediatric and adult atomic bomb survivor dosimetry: potential improvements using the J45 phantom series and modern Monte Carlo transport
Source: Radiat Environ Biophys. 2021 Oct 30;61(1):73–86. doi: 10.1007/s00411-021-00946-2 (PMC8897329; doi:10.1007/s00411-021-00946-2)
Supplement: Supplementary file 1 — Supplementary file1 (ZIP 2974 KB) [file 411_2021_946_MOESM1_ESM.zip › _supplementary/comprehensive surrogacy/Table_ADf_Nagasaki_1500m.xlsx]

## Sheet: IO
			Surrogate organs
True organ			BoneSurface		ActiveMarrow		Adrenals		Brain		Breasts		GallBladderWall		HeartWall		Kidney		EyeLens		Liver		Lungs		LymphNodes		Muscle		Oesophagus		OralMucosa		Pancreas		Uterus/Prostate		SalivaryGlands		SmallIntestineWall		Skin		Spleen		StomachWall		Ovaries/Testes		Thymus
Organ	Dose Category	Dose (mGy)	Dose (mGy)	% diff.	Dose (mGy)	% diff.	Dose (mGy)	% diff.	Dose (mGy)	% diff.	Dose (mGy)	% diff.	Dose (mGy)	% diff.	Dose (mGy)	% diff.	Dose (mGy)	% diff.	Dose (mGy)	% diff.	Dose (mGy)	% diff.	Dose (mGy)	% diff.	Dose (mGy)	% diff.	Dose (mGy)	% diff.	Dose (mGy)	% diff.	Dose (mGy)	% diff.	Dose (mGy)	% diff.	Dose (mGy)	% diff.	Dose (mGy)	% diff.	Dose (mGy)	% diff.	Dose (mGy)	% diff.	Dose (mGy)	% diff.	Dose (mGy)	% diff.	Dose (mGy)	% diff.	Dose (mGy)
Breasts	Total Dose	0	0	0	0	0	0	0	0	0	-	-	0	0	0	0	0	0	0	0	0	0	0	0	0	0	0	0	0	0	0	0	0	0	0	0	0	0	0	0	0	0	0	0	0	0	0	0	0
	Total Neutron Dose	3.31199	1.28609	0	1.3189	0	0.715366	0	1.92869	0	-	-	0.946256	0	1.72051	0	0.820835	0	3.82149	0	1.31771	0	1.85753	0	1.6397	0	1.93762	0	1.2234	0	1.91328	0	0.799337	0	0.677779	0	2.01902	0	1.25602	0	3.10933	0	1.2815	0	1.40688	0	0.817605	0	2.3624
	Total Gamma Dose	951.281	888.302	0	835.524	0	687.103	0	822.306	0	-	-	811.944	0	881.353	0	709.872	0	907.476	0	841.654	0	895.652	0	830.331	0	847.165	0	804.699	0	852.994	0	755.584	0	731.297	0	861.305	0	840.009	0	866.476	0	790.283	0	859.253	0	856.676	0	924.644
Colon	Total Dose	0	0	0	0	0	0	0	0	0	0	0	0	0	0	0	0	0	0	0	0	0	0	0	0	0	0	0	0	0	0	0	0	0	0	0	0	0	0	0	0	0	0	0	0	0	0	0	0
	Total Neutron Dose	1.85502	1.28609	0	1.3189	0	0.715366	0	1.92869	0	3.31199	0	0.946256	0	1.72051	0	0.820835	0	3.82149	0	1.31771	0	1.85753	0	1.6397	0	1.93762	0	1.2234	0	1.91328	0	0.799337	0	0.677779	0	2.01902	0	1.25602	0	3.10933	0	1.2815	0	1.40688	0	0.817605	0	2.3624
	Total Gamma Dose	892.939	888.302	0	835.524	0	687.103	0	822.306	0	951.281	0	811.944	0	881.353	0	709.872	0	907.476	0	841.654	0	895.652	0	830.331	0	847.165	0	804.699	0	852.994	0	755.584	0	731.297	0	861.305	0	840.009	0	866.476	0	790.283	0	859.253	0	856.676	0	924.644
Liver	Total Dose	0	0	0	0	0	0	0	0	0	0	0	0	0	0	0	0	0	0	0	-	-	0	0	0	0	0	0	0	0	0	0	0	0	0	0	0	0	0	0	0	0	0	0	0	0	0	0	0
	Total Neutron Dose	1.31771	1.28609	0	1.3189	0	0.715366	0	1.92869	0	3.31199	0	0.946256	0	1.72051	0	0.820835	0	3.82149	0	-	-	1.85753	0	1.6397	0	1.93762	0	1.2234	0	1.91328	0	0.799337	0	0.677779	0	2.01902	0	1.25602	0	3.10933	0	1.2815	0	1.40688	0	0.817605	0	2.3624
	Total Gamma Dose	841.654	888.302	0	835.524	0	687.103	0	822.306	0	951.281	0	811.944	0	881.353	0	709.872	0	907.476	0	-	-	895.652	0	830.331	0	847.165	0	804.699	0	852.994	0	755.584	0	731.297	0	861.305	0	840.009	0	866.476	0	790.283	0	859.253	0	856.676	0	924.644
Lungs	Total Dose	0	0	0	0	0	0	0	0	0	0	0	0	0	0	0	0	0	0	0	0	0	-	-	0	0	0	0	0	0	0	0	0	0	0	0	0	0	0	0	0	0	0	0	0	0	0	0	0
	Total Neutron Dose	1.85753	1.28609	0	1.3189	0	0.715366	0	1.92869	0	3.31199	0	0.946256	0	1.72051	0	0.820835	0	3.82149	0	1.31771	0	-	-	1.6397	0	1.93762	0	1.2234	0	1.91328	0	0.799337	0	0.677779	0	2.01902	0	1.25602	0	3.10933	0	1.2815	0	1.40688	0	0.817605	0	2.3624
	Total Gamma Dose	895.652	888.302	0	835.524	0	687.103	0	822.306	0	951.281	0	811.944	0	881.353	0	709.872	0	907.476	0	841.654	0	-	-	830.331	0	847.165	0	804.699	0	852.994	0	755.584	0	731.297	0	861.305	0	840.009	0	866.476	0	790.283	0	859.253	0	856.676	0	924.644
Stomach Wall	Total Dose	0	0	0	0	0	0	0	0	0	0	0	0	0	0	0	0	0	0	0	0	0	0	0	0	0	0	0	0	0	0	0	0	0	0	0	0	0	0	0	0	0	0	0	-	-	0	0	0
	Total Neutron Dose	1.40688	1.28609	0	1.3189	0	0.715366	0	1.92869	0	3.31199	0	0.946256	0	1.72051	0	0.820835	0	3.82149	0	1.31771	0	1.85753	0	1.6397	0	1.93762	0	1.2234	0	1.91328	0	0.799337	0	0.677779	0	2.01902	0	1.25602	0	3.10933	0	1.2815	0	-	-	0.817605	0	2.3624
	Total Gamma Dose	859.253	888.302	0	835.524	0	687.103	0	822.306	0	951.281	0	811.944	0	881.353	0	709.872	0	907.476	0	841.654	0	895.652	0	830.331	0	847.165	0	804.699	0	852.994	0	755.584	0	731.297	0	861.305	0	840.009	0	866.476	0	790.283	0	-	-	856.676	0	924.644
Uterus	Total Dose	0	0	0	0	0	0	0	0	0	0	0	0	0	0	0	0	0	0	0	0	0	0	0	0	0	0	0	0	0	0	0	0	0	-	-	0	0	0	0	0	0	0	0	0	0	0	0	0
	Total Neutron Dose	0.677779	1.28609	0	1.3189	0	0.715366	0	1.92869	0	3.31199	0	0.946256	0	1.72051	0	0.820835	0	3.82149	0	1.31771	0	1.85753	0	1.6397	0	1.93762	0	1.2234	0	1.91328	0	0.799337	0	-	-	2.01902	0	1.25602	0	3.10933	0	1.2815	0	1.40688	0	0.817605	0	2.3624
	Total Gamma Dose	731.297	888.302	0	835.524	0	687.103	0	822.306	0	951.281	0	811.944	0	881.353	0	709.872	0	907.476	0	841.654	0	895.652	0	830.331	0	847.165	0	804.699	0	852.994	0	755.584	0	-	-	861.305	0	840.009	0	866.476	0	790.283	0	859.253	0	856.676	0	924.644
[truncated: 9 more columns]

## Sheet: Light-9P
			Surrogate organs
True organ			BoneSurface		ActiveMarrow		Adrenals		Brain		Breasts		GallBladderWall		HeartWall		Kidney		EyeLens		Liver		Lungs		LymphNodes		Muscle		Oesophagus		OralMucosa		Pancreas		Uterus/Prostate		SalivaryGlands		SmallIntestineWall		Skin		Spleen		StomachWall		Ovaries/Testes		Thymus
Organ	Dose Category	Dose (mGy)	Dose (mGy)	% diff.	Dose (mGy)	% diff.	Dose (mGy)	% diff.	Dose (mGy)	% diff.	Dose (mGy)	% diff.	Dose (mGy)	% diff.	Dose (mGy)	% diff.	Dose (mGy)	% diff.	Dose (mGy)	% diff.	Dose (mGy)	% diff.	Dose (mGy)	% diff.	Dose (mGy)	% diff.	Dose (mGy)	% diff.	Dose (mGy)	% diff.	Dose (mGy)	% diff.	Dose (mGy)	% diff.	Dose (mGy)	% diff.	Dose (mGy)	% diff.	Dose (mGy)	% diff.	Dose (mGy)	% diff.	Dose (mGy)	% diff.	Dose (mGy)	% diff.	Dose (mGy)	% diff.	Dose (mGy)
Breasts	Total Dose	0	0	0	0	0	0	0	0	0	-	-	0	0	0	0	0	0	0	0	0	0	0	0	0	0	0	0	0	0	0	0	0	0	0	0	0	0	0	0	0	0	0	0	0	0	0	0	0
	Total Neutron Dose	2.51119	0.962548	0	1.00589	0	0.542169	0	1.44387	0	-	-	0.788741	0	1.31414	0	0.592092	0	2.86134	0	1.05114	0	1.40107	0	1.27354	0	1.47371	0	0.924875	0	1.53172	0	0.658267	0	0.577696	0	1.51651	0	1.06473	0	2.25382	0	1.0128	0	1.14686	0	0.745492	0	1.67578
	Total Gamma Dose	855.233	803.19	0	760.224	0	637.116	0	751.019	0	-	-	727.793	0	805.556	0	625.133	0	894.501	0	757.664	0	806.259	0	755.636	0	770.338	0	729.352	0	776.533	0	687.773	0	683.266	0	765.403	0	769.08	0	783.309	0	703.35	0	770.727	0	760.087	0	829.69
Colon	Total Dose	0	0	0	0	0	0	0	0	0	0	0	0	0	0	0	0	0	0	0	0	0	0	0	0	0	0	0	0	0	0	0	0	0	0	0	0	0	0	0	0	0	0	0	0	0	0	0	0
	Total Neutron Dose	1.50609	0.962548	0	1.00589	0	0.542169	0	1.44387	0	2.51119	0	0.788741	0	1.31414	0	0.592092	0	2.86134	0	1.05114	0	1.40107	0	1.27354	0	1.47371	0	0.924875	0	1.53172	0	0.658267	0	0.577696	0	1.51651	0	1.06473	0	2.25382	0	1.0128	0	1.14686	0	0.745492	0	1.67578
	Total Gamma Dose	809.696	803.19	0	760.224	0	637.116	0	751.019	0	855.233	0	727.793	0	805.556	0	625.133	0	894.501	0	757.664	0	806.259	0	755.636	0	770.338	0	729.352	0	776.533	0	687.773	0	683.266	0	765.403	0	769.08	0	783.309	0	703.35	0	770.727	0	760.087	0	829.69
Liver	Total Dose	0	0	0	0	0	0	0	0	0	0	0	0	0	0	0	0	0	0	0	-	-	0	0	0	0	0	0	0	0	0	0	0	0	0	0	0	0	0	0	0	0	0	0	0	0	0	0	0
	Total Neutron Dose	1.05114	0.962548	0	1.00589	0	0.542169	0	1.44387	0	2.51119	0	0.788741	0	1.31414	0	0.592092	0	2.86134	0	-	-	1.40107	0	1.27354	0	1.47371	0	0.924875	0	1.53172	0	0.658267	0	0.577696	0	1.51651	0	1.06473	0	2.25382	0	1.0128	0	1.14686	0	0.745492	0	1.67578
	Total Gamma Dose	757.664	803.19	0	760.224	0	637.116	0	751.019	0	855.233	0	727.793	0	805.556	0	625.133	0	894.501	0	-	-	806.259	0	755.636	0	770.338	0	729.352	0	776.533	0	687.773	0	683.266	0	765.403	0	769.08	0	783.309	0	703.35	0	770.727	0	760.087	0	829.69
Lungs	Total Dose	0	0	0	0	0	0	0	0	0	0	0	0	0	0	0	0	0	0	0	0	0	-	-	0	0	0	0	0	0	0	0	0	0	0	0	0	0	0	0	0	0	0	0	0	0	0	0	0
	Total Neutron Dose	1.40107	0.962548	0	1.00589	0	0.542169	0	1.44387	0	2.51119	0	0.788741	0	1.31414	0	0.592092	0	2.86134	0	1.05114	0	-	-	1.27354	0	1.47371	0	0.924875	0	1.53172	0	0.658267	0	0.577696	0	1.51651	0	1.06473	0	2.25382	0	1.0128	0	1.14686	0	0.745492	0	1.67578
	Total Gamma Dose	806.259	803.19	0	760.224	0	637.116	0	751.019	0	855.233	0	727.793	0	805.556	0	625.133	0	894.501	0	757.664	0	-	-	755.636	0	770.338	0	729.352	0	776.533	0	687.773	0	683.266	0	765.403	0	769.08	0	783.309	0	703.35	0	770.727	0	760.087	0	829.69
Stomach Wall	Total Dose	0	0	0	0	0	0	0	0	0	0	0	0	0	0	0	0	0	0	0	0	0	0	0	0	0	0	0	0	0	0	0	0	0	0	0	0	0	0	0	0	0	0	0	-	-	0	0	0
	Total Neutron Dose	1.14686	0.962548	0	1.00589	0	0.542169	0	1.44387	0	2.51119	0	0.788741	0	1.31414	0	0.592092	0	2.86134	0	1.05114	0	1.40107	0	1.27354	0	1.47371	0	0.924875	0	1.53172	0	0.658267	0	0.577696	0	1.51651	0	1.06473	0	2.25382	0	1.0128	0	-	-	0.745492	0	1.67578
	Total Gamma Dose	770.727	803.19	0	760.224	0	637.116	0	751.019	0	855.233	0	727.793	0	805.556	0	625.133	0	894.501	0	757.664	0	806.259	0	755.636	0	770.338	0	729.352	0	776.533	0	687.773	0	683.266	0	765.403	0	769.08	0	783.309	0	703.35	0	-	-	760.087	0	829.69
Uterus	Total Dose	0	0	0	0	0	0	0	0	0	0	0	0	0	0	0	0	0	0	0	0	0	0	0	0	0	0	0	0	0	0	0	0	0	-	-	0	0	0	0	0	0	0	0	0	0	0	0	0
	Total Neutron Dose	0.577696	0.962548	0	1.00589	0	0.542169	0	1.44387	0	2.51119	0	0.788741	0	1.31414	0	0.592092	0	2.86134	0	1.05114	0	1.40107	0	1.27354	0	1.47371	0	0.924875	0	1.53172	0	0.658267	0	-	-	1.51651	0	1.06473	0	2.25382	0	1.0128	0	1.14686	0	0.745492	0	1.67578
	Total Gamma Dose	683.266	803.19	0	760.224	0	637.116	0	751.019	0	855.233	0	727.793	0	805.556	0	625.133	0	894.501	0	757.664	0	806.259	0	755.636	0	770.338	0	729.352	0	776.533	0	687.773	0	-	-	765.403	0	769.08	0	783.309	0	703.35	0	770.727	0	760.087	0	829.69
[truncated: 9 more columns]

## Sheet: Heavy-9P
			Surrogate organs
True organ			BoneSurface		ActiveMarrow		Adrenals		Brain		Breasts		GallBladderWall		HeartWall		Kidney		EyeLens		Liver		Lungs		LymphNodes		Muscle		Oesophagus		OralMucosa		Pancreas		Uterus/Prostate		SalivaryGlands		SmallIntestineWall		Skin		Spleen		StomachWall		Ovaries/Testes		Thymus
Organ	Dose Category	Dose (mGy)	Dose (mGy)	% diff.	Dose (mGy)	% diff.	Dose (mGy)	% diff.	Dose (mGy)	% diff.	Dose (mGy)	% diff.	Dose (mGy)	% diff.	Dose (mGy)	% diff.	Dose (mGy)	% diff.	Dose (mGy)	% diff.	Dose (mGy)	% diff.	Dose (mGy)	% diff.	Dose (mGy)	% diff.	Dose (mGy)	% diff.	Dose (mGy)	% diff.	Dose (mGy)	% diff.	Dose (mGy)	% diff.	Dose (mGy)	% diff.	Dose (mGy)	% diff.	Dose (mGy)	% diff.	Dose (mGy)	% diff.	Dose (mGy)	% diff.	Dose (mGy)	% diff.	Dose (mGy)	% diff.	Dose (mGy)
Breasts	Total Dose	0	0	0	0	0	0	0	0	0	-	-	0	0	0	0	0	0	0	0	0	0	0	0	0	0	0	0	0	0	0	0	0	0	0	0	0	0	0	0	0	0	0	0	0	0	0	0	0
	Total Neutron Dose	0.765206	0.375009	0	0.397859	0	0.255929	0	0.610259	0	-	-	0.240825	0	0.394858	0	0.327816	0	1.46025	0	0.336867	0	0.474378	0	0.449168	0	0.569234	0	0.314023	0	0.567355	0	0.235994	0	0.178827	0	0.611641	0	0.302968	0	0.937959	0	0.373358	0	0.34665	0	0.206453	0	0.464708
	Total Gamma Dose	294.337	276.225	0	257.993	0	213.214	0	263.076	0	-	-	239.223	0	267.486	0	219.962	0	299.219	0	255.598	0	272.759	0	258.443	0	262.151	0	250.714	0	270.789	0	229.191	0	236.416	0	263.483	0	257.095	0	268.871	0	238.246	0	255.091	0	245.167	0	276.073
Colon	Total Dose	0	0	0	0	0	0	0	0	0	0	0	0	0	0	0	0	0	0	0	0	0	0	0	0	0	0	0	0	0	0	0	0	0	0	0	0	0	0	0	0	0	0	0	0	0	0	0	0
	Total Neutron Dose	0.426767	0.375009	0	0.397859	0	0.255929	0	0.610259	0	0.765206	0	0.240825	0	0.394858	0	0.327816	0	1.46025	0	0.336867	0	0.474378	0	0.449168	0	0.569234	0	0.314023	0	0.567355	0	0.235994	0	0.178827	0	0.611641	0	0.302968	0	0.937959	0	0.373358	0	0.34665	0	0.206453	0	0.464708
	Total Gamma Dose	272.511	276.225	0	257.993	0	213.214	0	263.076	0	294.337	0	239.223	0	267.486	0	219.962	0	299.219	0	255.598	0	272.759	0	258.443	0	262.151	0	250.714	0	270.789	0	229.191	0	236.416	0	263.483	0	257.095	0	268.871	0	238.246	0	255.091	0	245.167	0	276.073
Liver	Total Dose	0	0	0	0	0	0	0	0	0	0	0	0	0	0	0	0	0	0	0	-	-	0	0	0	0	0	0	0	0	0	0	0	0	0	0	0	0	0	0	0	0	0	0	0	0	0	0	0
	Total Neutron Dose	0.336867	0.375009	0	0.397859	0	0.255929	0	0.610259	0	0.765206	0	0.240825	0	0.394858	0	0.327816	0	1.46025	0	-	-	0.474378	0	0.449168	0	0.569234	0	0.314023	0	0.567355	0	0.235994	0	0.178827	0	0.611641	0	0.302968	0	0.937959	0	0.373358	0	0.34665	0	0.206453	0	0.464708
	Total Gamma Dose	255.598	276.225	0	257.993	0	213.214	0	263.076	0	294.337	0	239.223	0	267.486	0	219.962	0	299.219	0	-	-	272.759	0	258.443	0	262.151	0	250.714	0	270.789	0	229.191	0	236.416	0	263.483	0	257.095	0	268.871	0	238.246	0	255.091	0	245.167	0	276.073
Lungs	Total Dose	0	0	0	0	0	0	0	0	0	0	0	0	0	0	0	0	0	0	0	0	0	-	-	0	0	0	0	0	0	0	0	0	0	0	0	0	0	0	0	0	0	0	0	0	0	0	0	0
	Total Neutron Dose	0.474378	0.375009	0	0.397859	0	0.255929	0	0.610259	0	0.765206	0	0.240825	0	0.394858	0	0.327816	0	1.46025	0	0.336867	0	-	-	0.449168	0	0.569234	0	0.314023	0	0.567355	0	0.235994	0	0.178827	0	0.611641	0	0.302968	0	0.937959	0	0.373358	0	0.34665	0	0.206453	0	0.464708
	Total Gamma Dose	272.759	276.225	0	257.993	0	213.214	0	263.076	0	294.337	0	239.223	0	267.486	0	219.962	0	299.219	0	255.598	0	-	-	258.443	0	262.151	0	250.714	0	270.789	0	229.191	0	236.416	0	263.483	0	257.095	0	268.871	0	238.246	0	255.091	0	245.167	0	276.073
Stomach Wall	Total Dose	0	0	0	0	0	0	0	0	0	0	0	0	0	0	0	0	0	0	0	0	0	0	0	0	0	0	0	0	0	0	0	0	0	0	0	0	0	0	0	0	0	0	0	-	-	0	0	0
	Total Neutron Dose	0.34665	0.375009	0	0.397859	0	0.255929	0	0.610259	0	0.765206	0	0.240825	0	0.394858	0	0.327816	0	1.46025	0	0.336867	0	0.474378	0	0.449168	0	0.569234	0	0.314023	0	0.567355	0	0.235994	0	0.178827	0	0.611641	0	0.302968	0	0.937959	0	0.373358	0	-	-	0.206453	0	0.464708
	Total Gamma Dose	255.091	276.225	0	257.993	0	213.214	0	263.076	0	294.337	0	239.223	0	267.486	0	219.962	0	299.219	0	255.598	0	272.759	0	258.443	0	262.151	0	250.714	0	270.789	0	229.191	0	236.416	0	263.483	0	257.095	0	268.871	0	238.246	0	-	-	245.167	0	276.073
Uterus	Total Dose	0	0	0	0	0	0	0	0	0	0	0	0	0	0	0	0	0	0	0	0	0	0	0	0	0	0	0	0	0	0	0	0	0	-	-	0	0	0	0	0	0	0	0	0	0	0	0	0
	Total Neutron Dose	0.178827	0.375009	0	0.397859	0	0.255929	0	0.610259	0	0.765206	0	0.240825	0	0.394858	0	0.327816	0	1.46025	0	0.336867	0	0.474378	0	0.449168	0	0.569234	0	0.314023	0	0.567355	0	0.235994	0	-	-	0.611641	0	0.302968	0	0.937959	0	0.373358	0	0.34665	0	0.206453	0	0.464708
	Total Gamma Dose	236.416	276.225	0	257.993	0	213.214	0	263.076	0	294.337	0	239.223	0	267.486	0	219.962	0	299.219	0	255.598	0	272.759	0	258.443	0	262.151	0	250.714	0	270.789	0	229.191	0	-	-	263.483	0	257.095	0	268.871	0	238.246	0	255.091	0	245.167	0	276.073
[truncated: 9 more columns]

## Sheet: Light-GLOBE
			Surrogate organs
True organ			BoneSurface		ActiveMarrow		Adrenals		Brain		Breasts		GallBladderWall		HeartWall		Kidney		EyeLens		Liver		Lungs		LymphNodes		Muscle		Oesophagus		OralMucosa		Pancreas		Uterus/Prostate		SalivaryGlands		SmallIntestineWall		Skin		Spleen		StomachWall		Ovaries/Testes		Thymus
Organ	Dose Category	Dose (mGy)	Dose (mGy)	% diff.	Dose (mGy)	% diff.	Dose (mGy)	% diff.	Dose (mGy)	% diff.	Dose (mGy)	% diff.	Dose (mGy)	% diff.	Dose (mGy)	% diff.	Dose (mGy)	% diff.	Dose (mGy)	% diff.	Dose (mGy)	% diff.	Dose (mGy)	% diff.	Dose (mGy)	% diff.	Dose (mGy)	% diff.	Dose (mGy)	% diff.	Dose (mGy)	% diff.	Dose (mGy)	% diff.	Dose (mGy)	% diff.	Dose (mGy)	% diff.	Dose (mGy)	% diff.	Dose (mGy)	% diff.	Dose (mGy)	% diff.	Dose (mGy)	% diff.	Dose (mGy)	% diff.	Dose (mGy)
Breasts	Total Dose	0	0	0	0	0	0	0	0	0	-	-	0	0	0	0	0	0	0	0	0	0	0	0	0	0	0	0	0	0	0	0	0	0	0	0	0	0	0	0	0	0	0	0	0	0	0	0	0
	Total Neutron Dose	3.03637	1.15214	0	1.18784	0	0.611185	0	1.75579	0	-	-	0.868731	0	1.5425	0	0.737696	0	2.61934	0	1.18417	0	1.67699	0	1.4991	0	1.73365	0	1.13889	0	1.74931	0	0.73237	0	0.656667	0	1.75376	0	1.15616	0	2.77429	0	1.14037	0	1.26527	0	0.861269	0	2.04603
	Total Gamma Dose	919.438	844.09	0	795.282	0	650.373	0	774.323	0	-	-	768.152	0	836.325	0	653.474	0	956.375	0	796.383	0	843.848	0	784.705	0	801.856	0	769.091	0	806.768	0	707.763	0	697.445	0	791.9	0	797.694	0	818.174	0	750.244	0	817.575	0	737.989	0	888.983
Colon	Total Dose	0	0	0	0	0	0	0	0	0	0	0	0	0	0	0	0	0	0	0	0	0	0	0	0	0	0	0	0	0	0	0	0	0	0	0	0	0	0	0	0	0	0	0	0	0	0	0	0
	Total Neutron Dose	1.66522	1.15214	0	1.18784	0	0.611185	0	1.75579	0	3.03637	0	0.868731	0	1.5425	0	0.737696	0	2.61934	0	1.18417	0	1.67699	0	1.4991	0	1.73365	0	1.13889	0	1.74931	0	0.73237	0	0.656667	0	1.75376	0	1.15616	0	2.77429	0	1.14037	0	1.26527	0	0.861269	0	2.04603
	Total Gamma Dose	848.055	844.09	0	795.282	0	650.373	0	774.323	0	919.438	0	768.152	0	836.325	0	653.474	0	956.375	0	796.383	0	843.848	0	784.705	0	801.856	0	769.091	0	806.768	0	707.763	0	697.445	0	791.9	0	797.694	0	818.174	0	750.244	0	817.575	0	737.989	0	888.983
Liver	Total Dose	0	0	0	0	0	0	0	0	0	0	0	0	0	0	0	0	0	0	0	-	-	0	0	0	0	0	0	0	0	0	0	0	0	0	0	0	0	0	0	0	0	0	0	0	0	0	0	0
	Total Neutron Dose	1.18417	1.15214	0	1.18784	0	0.611185	0	1.75579	0	3.03637	0	0.868731	0	1.5425	0	0.737696	0	2.61934	0	-	-	1.67699	0	1.4991	0	1.73365	0	1.13889	0	1.74931	0	0.73237	0	0.656667	0	1.75376	0	1.15616	0	2.77429	0	1.14037	0	1.26527	0	0.861269	0	2.04603
	Total Gamma Dose	796.383	844.09	0	795.282	0	650.373	0	774.323	0	919.438	0	768.152	0	836.325	0	653.474	0	956.375	0	-	-	843.848	0	784.705	0	801.856	0	769.091	0	806.768	0	707.763	0	697.445	0	791.9	0	797.694	0	818.174	0	750.244	0	817.575	0	737.989	0	888.983
Lungs	Total Dose	0	0	0	0	0	0	0	0	0	0	0	0	0	0	0	0	0	0	0	0	0	-	-	0	0	0	0	0	0	0	0	0	0	0	0	0	0	0	0	0	0	0	0	0	0	0	0	0
	Total Neutron Dose	1.67699	1.15214	0	1.18784	0	0.611185	0	1.75579	0	3.03637	0	0.868731	0	1.5425	0	0.737696	0	2.61934	0	1.18417	0	-	-	1.4991	0	1.73365	0	1.13889	0	1.74931	0	0.73237	0	0.656667	0	1.75376	0	1.15616	0	2.77429	0	1.14037	0	1.26527	0	0.861269	0	2.04603
	Total Gamma Dose	843.848	844.09	0	795.282	0	650.373	0	774.323	0	919.438	0	768.152	0	836.325	0	653.474	0	956.375	0	796.383	0	-	-	784.705	0	801.856	0	769.091	0	806.768	0	707.763	0	697.445	0	791.9	0	797.694	0	818.174	0	750.244	0	817.575	0	737.989	0	888.983
Stomach Wall	Total Dose	0	0	0	0	0	0	0	0	0	0	0	0	0	0	0	0	0	0	0	0	0	0	0	0	0	0	0	0	0	0	0	0	0	0	0	0	0	0	0	0	0	0	0	-	-	0	0	0
	Total Neutron Dose	1.26527	1.15214	0	1.18784	0	0.611185	0	1.75579	0	3.03637	0	0.868731	0	1.5425	0	0.737696	0	2.61934	0	1.18417	0	1.67699	0	1.4991	0	1.73365	0	1.13889	0	1.74931	0	0.73237	0	0.656667	0	1.75376	0	1.15616	0	2.77429	0	1.14037	0	-	-	0.861269	0	2.04603
	Total Gamma Dose	817.575	844.09	0	795.282	0	650.373	0	774.323	0	919.438	0	768.152	0	836.325	0	653.474	0	956.375	0	796.383	0	843.848	0	784.705	0	801.856	0	769.091	0	806.768	0	707.763	0	697.445	0	791.9	0	797.694	0	818.174	0	750.244	0	-	-	737.989	0	888.983
Uterus	Total Dose	0	0	0	0	0	0	0	0	0	0	0	0	0	0	0	0	0	0	0	0	0	0	0	0	0	0	0	0	0	0	0	0	0	-	-	0	0	0	0	0	0	0	0	0	0	0	0	0
	Total Neutron Dose	0.656667	1.15214	0	1.18784	0	0.611185	0	1.75579	0	3.03637	0	0.868731	0	1.5425	0	0.737696	0	2.61934	0	1.18417	0	1.67699	0	1.4991	0	1.73365	0	1.13889	0	1.74931	0	0.73237	0	-	-	1.75376	0	1.15616	0	2.77429	0	1.14037	0	1.26527	0	0.861269	0	2.04603
	Total Gamma Dose	697.445	844.09	0	795.282	0	650.373	0	774.323	0	919.438	0	768.152	0	836.325	0	653.474	0	956.375	0	796.383	0	843.848	0	784.705	0	801.856	0	769.091	0	806.768	0	707.763	0	-	-	791.9	0	797.694	0	818.174	0	750.244	0	817.575	0	737.989	0	888.983
[truncated: 9 more columns]

## Sheet: Heavy-GLOBE
			Surrogate organs
True organ			BoneSurface		ActiveMarrow		Adrenals		Brain		Breasts		GallBladderWall		HeartWall		Kidney		EyeLens		Liver		Lungs		LymphNodes		Muscle		Oesophagus		OralMucosa		Pancreas		Uterus/Prostate		SalivaryGlands		SmallIntestineWall		Skin		Spleen		StomachWall		Ovaries/Testes		Thymus
Organ	Dose Category	Dose (mGy)	Dose (mGy)	% diff.	Dose (mGy)	% diff.	Dose (mGy)	% diff.	Dose (mGy)	% diff.	Dose (mGy)	% diff.	Dose (mGy)	% diff.	Dose (mGy)	% diff.	Dose (mGy)	% diff.	Dose (mGy)	% diff.	Dose (mGy)	% diff.	Dose (mGy)	% diff.	Dose (mGy)	% diff.	Dose (mGy)	% diff.	Dose (mGy)	% diff.	Dose (mGy)	% diff.	Dose (mGy)	% diff.	Dose (mGy)	% diff.	Dose (mGy)	% diff.	Dose (mGy)	% diff.	Dose (mGy)	% diff.	Dose (mGy)	% diff.	Dose (mGy)	% diff.	Dose (mGy)	% diff.	Dose (mGy)
Breasts	Total Dose	0	0	0	0	0	0	0	0	0	-	-	0	0	0	0	0	0	0	0	0	0	0	0	0	0	0	0	0	0	0	0	0	0	0	0	0	0	0	0	0	0	0	0	0	0	0	0	0
	Total Neutron Dose	1.01033	0.471396	0	0.48531	0	0.29261	0	0.810821	0	-	-	0.229669	0	0.48898	0	0.375753	0	1.16196	0	0.359771	0	0.599698	0	0.558227	0	0.689747	0	0.411453	0	0.661007	0	0.276073	0	0.216598	0	0.704516	0	0.363534	0	1.18407	0	0.495731	0	0.421353	0	0.243467	0	0.684333
	Total Gamma Dose	288.503	272.81	0	254.488	0	207.61	0	259.606	0	-	-	235.677	0	262.555	0	217.66	0	273.713	0	248.595	0	269.09	0	249.026	0	255.294	0	244.31	0	254.227	0	224.729	0	213.187	0	260.16	0	246.481	0	266.537	0	236.066	0	251.952	0	232.344	0	272.739
Colon	Total Dose	0	0	0	0	0	0	0	0	0	0	0	0	0	0	0	0	0	0	0	0	0	0	0	0	0	0	0	0	0	0	0	0	0	0	0	0	0	0	0	0	0	0	0	0	0	0	0	0
	Total Neutron Dose	0.512632	0.471396	0	0.48531	0	0.29261	0	0.810821	0	1.01033	0	0.229669	0	0.48898	0	0.375753	0	1.16196	0	0.359771	0	0.599698	0	0.558227	0	0.689747	0	0.411453	0	0.661007	0	0.276073	0	0.216598	0	0.704516	0	0.363534	0	1.18407	0	0.495731	0	0.421353	0	0.243467	0	0.684333
	Total Gamma Dose	263.582	272.81	0	254.488	0	207.61	0	259.606	0	288.503	0	235.677	0	262.555	0	217.66	0	273.713	0	248.595	0	269.09	0	249.026	0	255.294	0	244.31	0	254.227	0	224.729	0	213.187	0	260.16	0	246.481	0	266.537	0	236.066	0	251.952	0	232.344	0	272.739
Liver	Total Dose	0	0	0	0	0	0	0	0	0	0	0	0	0	0	0	0	0	0	0	-	-	0	0	0	0	0	0	0	0	0	0	0	0	0	0	0	0	0	0	0	0	0	0	0	0	0	0	0
	Total Neutron Dose	0.359771	0.471396	0	0.48531	0	0.29261	0	0.810821	0	1.01033	0	0.229669	0	0.48898	0	0.375753	0	1.16196	0	-	-	0.599698	0	0.558227	0	0.689747	0	0.411453	0	0.661007	0	0.276073	0	0.216598	0	0.704516	0	0.363534	0	1.18407	0	0.495731	0	0.421353	0	0.243467	0	0.684333
	Total Gamma Dose	248.595	272.81	0	254.488	0	207.61	0	259.606	0	288.503	0	235.677	0	262.555	0	217.66	0	273.713	0	-	-	269.09	0	249.026	0	255.294	0	244.31	0	254.227	0	224.729	0	213.187	0	260.16	0	246.481	0	266.537	0	236.066	0	251.952	0	232.344	0	272.739
Lungs	Total Dose	0	0	0	0	0	0	0	0	0	0	0	0	0	0	0	0	0	0	0	0	0	-	-	0	0	0	0	0	0	0	0	0	0	0	0	0	0	0	0	0	0	0	0	0	0	0	0	0
	Total Neutron Dose	0.599698	0.471396	0	0.48531	0	0.29261	0	0.810821	0	1.01033	0	0.229669	0	0.48898	0	0.375753	0	1.16196	0	0.359771	0	-	-	0.558227	0	0.689747	0	0.411453	0	0.661007	0	0.276073	0	0.216598	0	0.704516	0	0.363534	0	1.18407	0	0.495731	0	0.421353	0	0.243467	0	0.684333
	Total Gamma Dose	269.09	272.81	0	254.488	0	207.61	0	259.606	0	288.503	0	235.677	0	262.555	0	217.66	0	273.713	0	248.595	0	-	-	249.026	0	255.294	0	244.31	0	254.227	0	224.729	0	213.187	0	260.16	0	246.481	0	266.537	0	236.066	0	251.952	0	232.344	0	272.739
Stomach Wall	Total Dose	0	0	0	0	0	0	0	0	0	0	0	0	0	0	0	0	0	0	0	0	0	0	0	0	0	0	0	0	0	0	0	0	0	0	0	0	0	0	0	0	0	0	0	-	-	0	0	0
	Total Neutron Dose	0.421353	0.471396	0	0.48531	0	0.29261	0	0.810821	0	1.01033	0	0.229669	0	0.48898	0	0.375753	0	1.16196	0	0.359771	0	0.599698	0	0.558227	0	0.689747	0	0.411453	0	0.661007	0	0.276073	0	0.216598	0	0.704516	0	0.363534	0	1.18407	0	0.495731	0	-	-	0.243467	0	0.684333
	Total Gamma Dose	251.952	272.81	0	254.488	0	207.61	0	259.606	0	288.503	0	235.677	0	262.555	0	217.66	0	273.713	0	248.595	0	269.09	0	249.026	0	255.294	0	244.31	0	254.227	0	224.729	0	213.187	0	260.16	0	246.481	0	266.537	0	236.066	0	-	-	232.344	0	272.739
Uterus	Total Dose	0	0	0	0	0	0	0	0	0	0	0	0	0	0	0	0	0	0	0	0	0	0	0	0	0	0	0	0	0	0	0	0	0	-	-	0	0	0	0	0	0	0	0	0	0	0	0	0
	Total Neutron Dose	0.216598	0.471396	0	0.48531	0	0.29261	0	0.810821	0	1.01033	0	0.229669	0	0.48898	0	0.375753	0	1.16196	0	0.359771	0	0.599698	0	0.558227	0	0.689747	0	0.411453	0	0.661007	0	0.276073	0	-	-	0.704516	0	0.363534	0	1.18407	0	0.495731	0	0.421353	0	0.243467	0	0.684333
	Total Gamma Dose	213.187	272.81	0	254.488	0	207.61	0	259.606	0	288.503	0	235.677	0	262.555	0	217.66	0	273.713	0	248.595	0	269.09	0	249.026	0	255.294	0	244.31	0	254.227	0	224.729	0	-	-	260.16	0	246.481	0	266.537	0	236.066	0	251.952	0	232.344	0	272.739
[truncated: 9 more columns]
