# Supplementary material for: Japanese pediatric and adult atomic bomb survivor dosimetry: potential improvements using the J45 phantom series and modern Monte Carlo transport
Source: Radiat Environ Biophys. 2021 Oct 30;61(1):73–86. doi: 10.1007/s00411-021-00946-2 (PMC8897329; doi:10.1007/s00411-021-00946-2)
Supplement: Supplementary file 1 — Supplementary file1 (ZIP 2974 KB) [file 411_2021_946_MOESM1_ESM.zip › _supplementary/comprehensive surrogacy/Table_ADm_Hiroshima_1000m.xlsx]

## Sheet: IO
			Surrogate organs
True organ			BoneSurface		ActiveMarrow		Adrenals		Brain		Breasts		GallBladderWall		HeartWall		Kidney		EyeLens		Liver		Lungs		LymphNodes		Muscle		Oesophagus		OralMucosa		Pancreas		Uterus/Prostate		SalivaryGlands		SmallIntestineWall		Skin		Spleen		StomachWall		Ovaries/Testes		Thymus
Organ	Dose Category	Dose (mGy)	Dose (mGy)	% diff.	Dose (mGy)	% diff.	Dose (mGy)	% diff.	Dose (mGy)	% diff.	Dose (mGy)	% diff.	Dose (mGy)	% diff.	Dose (mGy)	% diff.	Dose (mGy)	% diff.	Dose (mGy)	% diff.	Dose (mGy)	% diff.	Dose (mGy)	% diff.	Dose (mGy)	% diff.	Dose (mGy)	% diff.	Dose (mGy)	% diff.	Dose (mGy)	% diff.	Dose (mGy)	% diff.	Dose (mGy)	% diff.	Dose (mGy)	% diff.	Dose (mGy)	% diff.	Dose (mGy)	% diff.	Dose (mGy)	% diff.	Dose (mGy)	% diff.	Dose (mGy)	% diff.	Dose (mGy)
Breasts	Total Dose	0	0	0	0	0	0	0	0	0	-	-	0	0	0	0	0	0	0	0	0	0	0	0	0	0	0	0	0	0	0	0	0	0	0	0	0	0	0	0	0	0	0	0	0	0	0	0	0
	Total Neutron Dose	167.853	42.8767	0	46.2397	0	23.1649	0	81.7618	0	-	-	27.1947	0	62.0127	0	25.7022	0	198.168	0	46.3034	0	62.2747	0	63.6462	0	84.0608	0	39.2349	0	72.5106	0	23.5654	0	38.7051	0	77.8339	0	36.5398	0	150.11	0	42.6446	0	43.7352	0	103.713	0	71.0682
	Total Gamma Dose	4207.91	3811.34	0	3477.47	0	3041.8	0	3574.59	0	-	-	3315.16	0	3829.58	0	2974.94	0	3995.15	0	3611.64	0	3836.01	0	3471.79	0	3607.34	0	3475.19	0	3693.86	0	3224.98	0	3099.83	0	3543.2	0	3485.84	0	3762.22	0	3297.31	0	3593.01	0	4143.45	0	3919.63
Colon	Total Dose	0	0	0	0	0	0	0	0	0	0	0	0	0	0	0	0	0	0	0	0	0	0	0	0	0	0	0	0	0	0	0	0	0	0	0	0	0	0	0	0	0	0	0	0	0	0	0	0
	Total Neutron Dose	60.4402	42.8767	0	46.2397	0	23.1649	0	81.7618	0	167.853	0	27.1947	0	62.0127	0	25.7022	0	198.168	0	46.3034	0	62.2747	0	63.6462	0	84.0608	0	39.2349	0	72.5106	0	23.5654	0	38.7051	0	77.8339	0	36.5398	0	150.11	0	42.6446	0	43.7352	0	103.713	0	71.0682
	Total Gamma Dose	3696.15	3811.34	0	3477.47	0	3041.8	0	3574.59	0	4207.91	0	3315.16	0	3829.58	0	2974.94	0	3995.15	0	3611.64	0	3836.01	0	3471.79	0	3607.34	0	3475.19	0	3693.86	0	3224.98	0	3099.83	0	3543.2	0	3485.84	0	3762.22	0	3297.31	0	3593.01	0	4143.45	0	3919.63
Liver	Total Dose	0	0	0	0	0	0	0	0	0	0	0	0	0	0	0	0	0	0	0	-	-	0	0	0	0	0	0	0	0	0	0	0	0	0	0	0	0	0	0	0	0	0	0	0	0	0	0	0
	Total Neutron Dose	46.3034	42.8767	0	46.2397	0	23.1649	0	81.7618	0	167.853	0	27.1947	0	62.0127	0	25.7022	0	198.168	0	-	-	62.2747	0	63.6462	0	84.0608	0	39.2349	0	72.5106	0	23.5654	0	38.7051	0	77.8339	0	36.5398	0	150.11	0	42.6446	0	43.7352	0	103.713	0	71.0682
	Total Gamma Dose	3611.64	3811.34	0	3477.47	0	3041.8	0	3574.59	0	4207.91	0	3315.16	0	3829.58	0	2974.94	0	3995.15	0	-	-	3836.01	0	3471.79	0	3607.34	0	3475.19	0	3693.86	0	3224.98	0	3099.83	0	3543.2	0	3485.84	0	3762.22	0	3297.31	0	3593.01	0	4143.45	0	3919.63
Lungs	Total Dose	0	0	0	0	0	0	0	0	0	0	0	0	0	0	0	0	0	0	0	0	0	-	-	0	0	0	0	0	0	0	0	0	0	0	0	0	0	0	0	0	0	0	0	0	0	0	0	0
	Total Neutron Dose	62.2747	42.8767	0	46.2397	0	23.1649	0	81.7618	0	167.853	0	27.1947	0	62.0127	0	25.7022	0	198.168	0	46.3034	0	-	-	63.6462	0	84.0608	0	39.2349	0	72.5106	0	23.5654	0	38.7051	0	77.8339	0	36.5398	0	150.11	0	42.6446	0	43.7352	0	103.713	0	71.0682
	Total Gamma Dose	3836.01	3811.34	0	3477.47	0	3041.8	0	3574.59	0	4207.91	0	3315.16	0	3829.58	0	2974.94	0	3995.15	0	3611.64	0	-	-	3471.79	0	3607.34	0	3475.19	0	3693.86	0	3224.98	0	3099.83	0	3543.2	0	3485.84	0	3762.22	0	3297.31	0	3593.01	0	4143.45	0	3919.63
Stomach Wall	Total Dose	0	0	0	0	0	0	0	0	0	0	0	0	0	0	0	0	0	0	0	0	0	0	0	0	0	0	0	0	0	0	0	0	0	0	0	0	0	0	0	0	0	0	0	-	-	0	0	0
	Total Neutron Dose	43.7352	42.8767	0	46.2397	0	23.1649	0	81.7618	0	167.853	0	27.1947	0	62.0127	0	25.7022	0	198.168	0	46.3034	0	62.2747	0	63.6462	0	84.0608	0	39.2349	0	72.5106	0	23.5654	0	38.7051	0	77.8339	0	36.5398	0	150.11	0	42.6446	0	-	-	103.713	0	71.0682
	Total Gamma Dose	3593.01	3811.34	0	3477.47	0	3041.8	0	3574.59	0	4207.91	0	3315.16	0	3829.58	0	2974.94	0	3995.15	0	3611.64	0	3836.01	0	3471.79	0	3607.34	0	3475.19	0	3693.86	0	3224.98	0	3099.83	0	3543.2	0	3485.84	0	3762.22	0	3297.31	0	-	-	4143.45	0	3919.63
[truncated: 9 more columns]

## Sheet: Light-9P
			Surrogate organs
True organ			BoneSurface		ActiveMarrow		Adrenals		Brain		Breasts		GallBladderWall		HeartWall		Kidney		EyeLens		Liver		Lungs		LymphNodes		Muscle		Oesophagus		OralMucosa		Pancreas		Uterus/Prostate		SalivaryGlands		SmallIntestineWall		Skin		Spleen		StomachWall		Ovaries/Testes		Thymus
Organ	Dose Category	Dose (mGy)	Dose (mGy)	% diff.	Dose (mGy)	% diff.	Dose (mGy)	% diff.	Dose (mGy)	% diff.	Dose (mGy)	% diff.	Dose (mGy)	% diff.	Dose (mGy)	% diff.	Dose (mGy)	% diff.	Dose (mGy)	% diff.	Dose (mGy)	% diff.	Dose (mGy)	% diff.	Dose (mGy)	% diff.	Dose (mGy)	% diff.	Dose (mGy)	% diff.	Dose (mGy)	% diff.	Dose (mGy)	% diff.	Dose (mGy)	% diff.	Dose (mGy)	% diff.	Dose (mGy)	% diff.	Dose (mGy)	% diff.	Dose (mGy)	% diff.	Dose (mGy)	% diff.	Dose (mGy)	% diff.	Dose (mGy)
Breasts	Total Dose	0	0	0	0	0	0	0	0	0	-	-	0	0	0	0	0	0	0	0	0	0	0	0	0	0	0	0	0	0	0	0	0	0	0	0	0	0	0	0	0	0	0	0	0	0	0	0	0
	Total Neutron Dose	128.204	27.8586	0	31.2068	0	13.7712	0	52.5383	0	-	-	21.4258	0	42.2894	0	16.2671	0	125.64	0	33.5236	0	43.4049	0	43.1963	0	57.5806	0	27.5978	0	54.002	0	16.3691	0	26.6637	0	58.9476	0	27.773	0	97.9386	0	29.7941	0	31.7378	0	71.0779	0	51.4227
	Total Gamma Dose	3732.69	3284.68	0	3034.42	0	2641.74	0	3089.31	0	-	-	2938.72	0	3241.82	0	2558.95	0	3362.5	0	3141.73	0	3264.73	0	2996.71	0	3091.9	0	2994.79	0	3191.74	0	2824.04	0	2732.62	0	3171.41	0	3038.84	0	3211.2	0	2848.81	0	3146.69	0	3445.27	0	3474.67
Colon	Total Dose	0	0	0	0	0	0	0	0	0	0	0	0	0	0	0	0	0	0	0	0	0	0	0	0	0	0	0	0	0	0	0	0	0	0	0	0	0	0	0	0	0	0	0	0	0	0	0	0
	Total Neutron Dose	44.6409	27.8586	0	31.2068	0	13.7712	0	52.5383	0	128.204	0	21.4258	0	42.2894	0	16.2671	0	125.64	0	33.5236	0	43.4049	0	43.1963	0	57.5806	0	27.5978	0	54.002	0	16.3691	0	26.6637	0	58.9476	0	27.773	0	97.9386	0	29.7941	0	31.7378	0	71.0779	0	51.4227
	Total Gamma Dose	3201.05	3284.68	0	3034.42	0	2641.74	0	3089.31	0	3732.69	0	2938.72	0	3241.82	0	2558.95	0	3362.5	0	3141.73	0	3264.73	0	2996.71	0	3091.9	0	2994.79	0	3191.74	0	2824.04	0	2732.62	0	3171.41	0	3038.84	0	3211.2	0	2848.81	0	3146.69	0	3445.27	0	3474.67
Liver	Total Dose	0	0	0	0	0	0	0	0	0	0	0	0	0	0	0	0	0	0	0	-	-	0	0	0	0	0	0	0	0	0	0	0	0	0	0	0	0	0	0	0	0	0	0	0	0	0	0	0
	Total Neutron Dose	33.5236	27.8586	0	31.2068	0	13.7712	0	52.5383	0	128.204	0	21.4258	0	42.2894	0	16.2671	0	125.64	0	-	-	43.4049	0	43.1963	0	57.5806	0	27.5978	0	54.002	0	16.3691	0	26.6637	0	58.9476	0	27.773	0	97.9386	0	29.7941	0	31.7378	0	71.0779	0	51.4227
	Total Gamma Dose	3141.73	3284.68	0	3034.42	0	2641.74	0	3089.31	0	3732.69	0	2938.72	0	3241.82	0	2558.95	0	3362.5	0	-	-	3264.73	0	2996.71	0	3091.9	0	2994.79	0	3191.74	0	2824.04	0	2732.62	0	3171.41	0	3038.84	0	3211.2	0	2848.81	0	3146.69	0	3445.27	0	3474.67
Lungs	Total Dose	0	0	0	0	0	0	0	0	0	0	0	0	0	0	0	0	0	0	0	0	0	-	-	0	0	0	0	0	0	0	0	0	0	0	0	0	0	0	0	0	0	0	0	0	0	0	0	0
	Total Neutron Dose	43.4049	27.8586	0	31.2068	0	13.7712	0	52.5383	0	128.204	0	21.4258	0	42.2894	0	16.2671	0	125.64	0	33.5236	0	-	-	43.1963	0	57.5806	0	27.5978	0	54.002	0	16.3691	0	26.6637	0	58.9476	0	27.773	0	97.9386	0	29.7941	0	31.7378	0	71.0779	0	51.4227
	Total Gamma Dose	3264.73	3284.68	0	3034.42	0	2641.74	0	3089.31	0	3732.69	0	2938.72	0	3241.82	0	2558.95	0	3362.5	0	3141.73	0	-	-	2996.71	0	3091.9	0	2994.79	0	3191.74	0	2824.04	0	2732.62	0	3171.41	0	3038.84	0	3211.2	0	2848.81	0	3146.69	0	3445.27	0	3474.67
Stomach Wall	Total Dose	0	0	0	0	0	0	0	0	0	0	0	0	0	0	0	0	0	0	0	0	0	0	0	0	0	0	0	0	0	0	0	0	0	0	0	0	0	0	0	0	0	0	0	-	-	0	0	0
	Total Neutron Dose	31.7378	27.8586	0	31.2068	0	13.7712	0	52.5383	0	128.204	0	21.4258	0	42.2894	0	16.2671	0	125.64	0	33.5236	0	43.4049	0	43.1963	0	57.5806	0	27.5978	0	54.002	0	16.3691	0	26.6637	0	58.9476	0	27.773	0	97.9386	0	29.7941	0	-	-	71.0779	0	51.4227
	Total Gamma Dose	3146.69	3284.68	0	3034.42	0	2641.74	0	3089.31	0	3732.69	0	2938.72	0	3241.82	0	2558.95	0	3362.5	0	3141.73	0	3264.73	0	2996.71	0	3091.9	0	2994.79	0	3191.74	0	2824.04	0	2732.62	0	3171.41	0	3038.84	0	3211.2	0	2848.81	0	-	-	3445.27	0	3474.67
[truncated: 9 more columns]

## Sheet: Heavy-9P
			Surrogate organs
True organ			BoneSurface		ActiveMarrow		Adrenals		Brain		Breasts		GallBladderWall		HeartWall		Kidney		EyeLens		Liver		Lungs		LymphNodes		Muscle		Oesophagus		OralMucosa		Pancreas		Uterus/Prostate		SalivaryGlands		SmallIntestineWall		Skin		Spleen		StomachWall		Ovaries/Testes		Thymus
Organ	Dose Category	Dose (mGy)	Dose (mGy)	% diff.	Dose (mGy)	% diff.	Dose (mGy)	% diff.	Dose (mGy)	% diff.	Dose (mGy)	% diff.	Dose (mGy)	% diff.	Dose (mGy)	% diff.	Dose (mGy)	% diff.	Dose (mGy)	% diff.	Dose (mGy)	% diff.	Dose (mGy)	% diff.	Dose (mGy)	% diff.	Dose (mGy)	% diff.	Dose (mGy)	% diff.	Dose (mGy)	% diff.	Dose (mGy)	% diff.	Dose (mGy)	% diff.	Dose (mGy)	% diff.	Dose (mGy)	% diff.	Dose (mGy)	% diff.	Dose (mGy)	% diff.	Dose (mGy)	% diff.	Dose (mGy)	% diff.	Dose (mGy)
Breasts	Total Dose	0	0	0	0	0	0	0	0	0	-	-	0	0	0	0	0	0	0	0	0	0	0	0	0	0	0	0	0	0	0	0	0	0	0	0	0	0	0	0	0	0	0	0	0	0	0	0	0
	Total Neutron Dose	39.7957	12.4462	0	14.9835	0	7.0132	0	24.9728	0	-	-	6.10755	0	12.103	0	10.0008	0	39.928	0	11.1284	0	15.4007	0	17.9467	0	25.5084	0	10.0562	0	21.413	0	6.61852	0	10.885	0	22.3435	0	8.85651	0	43.8396	0	15.1792	0	9.9195	0	20.1741	0	15.4503
	Total Gamma Dose	1405.27	1337.47	0	1218.83	0	1056.97	0	1280.49	0	-	-	1108.94	0	1283.21	0	1032.9	0	1435.64	0	1219.41	0	1288.13	0	1198.91	0	1238.1	0	1173.09	0	1228.58	0	1090.21	0	1105.07	0	1259.39	0	1173.71	0	1299.11	0	1118.91	0	1204.91	0	1315.19	0	1273.32
Colon	Total Dose	0	0	0	0	0	0	0	0	0	0	0	0	0	0	0	0	0	0	0	0	0	0	0	0	0	0	0	0	0	0	0	0	0	0	0	0	0	0	0	0	0	0	0	0	0	0	0	0
	Total Neutron Dose	13.6117	12.4462	0	14.9835	0	7.0132	0	24.9728	0	39.7957	0	6.10755	0	12.103	0	10.0008	0	39.928	0	11.1284	0	15.4007	0	17.9467	0	25.5084	0	10.0562	0	21.413	0	6.61852	0	10.885	0	22.3435	0	8.85651	0	43.8396	0	15.1792	0	9.9195	0	20.1741	0	15.4503
	Total Gamma Dose	1233.06	1337.47	0	1218.83	0	1056.97	0	1280.49	0	1405.27	0	1108.94	0	1283.21	0	1032.9	0	1435.64	0	1219.41	0	1288.13	0	1198.91	0	1238.1	0	1173.09	0	1228.58	0	1090.21	0	1105.07	0	1259.39	0	1173.71	0	1299.11	0	1118.91	0	1204.91	0	1315.19	0	1273.32
Liver	Total Dose	0	0	0	0	0	0	0	0	0	0	0	0	0	0	0	0	0	0	0	-	-	0	0	0	0	0	0	0	0	0	0	0	0	0	0	0	0	0	0	0	0	0	0	0	0	0	0	0
	Total Neutron Dose	11.1284	12.4462	0	14.9835	0	7.0132	0	24.9728	0	39.7957	0	6.10755	0	12.103	0	10.0008	0	39.928	0	-	-	15.4007	0	17.9467	0	25.5084	0	10.0562	0	21.413	0	6.61852	0	10.885	0	22.3435	0	8.85651	0	43.8396	0	15.1792	0	9.9195	0	20.1741	0	15.4503
	Total Gamma Dose	1219.41	1337.47	0	1218.83	0	1056.97	0	1280.49	0	1405.27	0	1108.94	0	1283.21	0	1032.9	0	1435.64	0	-	-	1288.13	0	1198.91	0	1238.1	0	1173.09	0	1228.58	0	1090.21	0	1105.07	0	1259.39	0	1173.71	0	1299.11	0	1118.91	0	1204.91	0	1315.19	0	1273.32
Lungs	Total Dose	0	0	0	0	0	0	0	0	0	0	0	0	0	0	0	0	0	0	0	0	0	-	-	0	0	0	0	0	0	0	0	0	0	0	0	0	0	0	0	0	0	0	0	0	0	0	0	0
	Total Neutron Dose	15.4007	12.4462	0	14.9835	0	7.0132	0	24.9728	0	39.7957	0	6.10755	0	12.103	0	10.0008	0	39.928	0	11.1284	0	-	-	17.9467	0	25.5084	0	10.0562	0	21.413	0	6.61852	0	10.885	0	22.3435	0	8.85651	0	43.8396	0	15.1792	0	9.9195	0	20.1741	0	15.4503
	Total Gamma Dose	1288.13	1337.47	0	1218.83	0	1056.97	0	1280.49	0	1405.27	0	1108.94	0	1283.21	0	1032.9	0	1435.64	0	1219.41	0	-	-	1198.91	0	1238.1	0	1173.09	0	1228.58	0	1090.21	0	1105.07	0	1259.39	0	1173.71	0	1299.11	0	1118.91	0	1204.91	0	1315.19	0	1273.32
Stomach Wall	Total Dose	0	0	0	0	0	0	0	0	0	0	0	0	0	0	0	0	0	0	0	0	0	0	0	0	0	0	0	0	0	0	0	0	0	0	0	0	0	0	0	0	0	0	0	-	-	0	0	0
	Total Neutron Dose	9.9195	12.4462	0	14.9835	0	7.0132	0	24.9728	0	39.7957	0	6.10755	0	12.103	0	10.0008	0	39.928	0	11.1284	0	15.4007	0	17.9467	0	25.5084	0	10.0562	0	21.413	0	6.61852	0	10.885	0	22.3435	0	8.85651	0	43.8396	0	15.1792	0	-	-	20.1741	0	15.4503
	Total Gamma Dose	1204.91	1337.47	0	1218.83	0	1056.97	0	1280.49	0	1405.27	0	1108.94	0	1283.21	0	1032.9	0	1435.64	0	1219.41	0	1288.13	0	1198.91	0	1238.1	0	1173.09	0	1228.58	0	1090.21	0	1105.07	0	1259.39	0	1173.71	0	1299.11	0	1118.91	0	-	-	1315.19	0	1273.32
[truncated: 9 more columns]

## Sheet: Light-GLOBE
			Surrogate organs
True organ			BoneSurface		ActiveMarrow		Adrenals		Brain		Breasts		GallBladderWall		HeartWall		Kidney		EyeLens		Liver		Lungs		LymphNodes		Muscle		Oesophagus		OralMucosa		Pancreas		Uterus/Prostate		SalivaryGlands		SmallIntestineWall		Skin		Spleen		StomachWall		Ovaries/Testes		Thymus
Organ	Dose Category	Dose (mGy)	Dose (mGy)	% diff.	Dose (mGy)	% diff.	Dose (mGy)	% diff.	Dose (mGy)	% diff.	Dose (mGy)	% diff.	Dose (mGy)	% diff.	Dose (mGy)	% diff.	Dose (mGy)	% diff.	Dose (mGy)	% diff.	Dose (mGy)	% diff.	Dose (mGy)	% diff.	Dose (mGy)	% diff.	Dose (mGy)	% diff.	Dose (mGy)	% diff.	Dose (mGy)	% diff.	Dose (mGy)	% diff.	Dose (mGy)	% diff.	Dose (mGy)	% diff.	Dose (mGy)	% diff.	Dose (mGy)	% diff.	Dose (mGy)	% diff.	Dose (mGy)	% diff.	Dose (mGy)	% diff.	Dose (mGy)
Breasts	Total Dose	0	0	0	0	0	0	0	0	0	-	-	0	0	0	0	0	0	0	0	0	0	0	0	0	0	0	0	0	0	0	0	0	0	0	0	0	0	0	0	0	0	0	0	0	0	0	0	0
	Total Neutron Dose	171.976	37.7086	0	41.2148	0	19.4829	0	70.1472	0	-	-	25.0867	0	59.5259	0	20.324	0	141.096	0	45.0523	0	57.3912	0	58.4095	0	76.193	0	36.7933	0	68.0142	0	22.7576	0	37.5285	0	75.6859	0	36.4508	0	134.259	0	40.7094	0	40.5268	0	95.3629	0	68.9151
	Total Gamma Dose	4289.91	3677.86	0	3374.89	0	2945.04	0	3494.15	0	-	-	3181.82	0	3713.97	0	2837.12	0	4082	0	3537.22	0	3703.8	0	3370.74	0	3479.96	0	3356.37	0	3421.51	0	3072.72	0	3066.81	0	3440.92	0	3380.03	0	3627.17	0	3101.08	0	3485.75	0	3935.84	0	3888.5
Colon	Total Dose	0	0	0	0	0	0	0	0	0	0	0	0	0	0	0	0	0	0	0	0	0	0	0	0	0	0	0	0	0	0	0	0	0	0	0	0	0	0	0	0	0	0	0	0	0	0	0	0
	Total Neutron Dose	58.5543	37.7086	0	41.2148	0	19.4829	0	70.1472	0	171.976	0	25.0867	0	59.5259	0	20.324	0	141.096	0	45.0523	0	57.3912	0	58.4095	0	76.193	0	36.7933	0	68.0142	0	22.7576	0	37.5285	0	75.6859	0	36.4508	0	134.259	0	40.7094	0	40.5268	0	95.3629	0	68.9151
	Total Gamma Dose	3594.98	3677.86	0	3374.89	0	2945.04	0	3494.15	0	4289.91	0	3181.82	0	3713.97	0	2837.12	0	4082	0	3537.22	0	3703.8	0	3370.74	0	3479.96	0	3356.37	0	3421.51	0	3072.72	0	3066.81	0	3440.92	0	3380.03	0	3627.17	0	3101.08	0	3485.75	0	3935.84	0	3888.5
Liver	Total Dose	0	0	0	0	0	0	0	0	0	0	0	0	0	0	0	0	0	0	0	-	-	0	0	0	0	0	0	0	0	0	0	0	0	0	0	0	0	0	0	0	0	0	0	0	0	0	0	0
	Total Neutron Dose	45.0523	37.7086	0	41.2148	0	19.4829	0	70.1472	0	171.976	0	25.0867	0	59.5259	0	20.324	0	141.096	0	-	-	57.3912	0	58.4095	0	76.193	0	36.7933	0	68.0142	0	22.7576	0	37.5285	0	75.6859	0	36.4508	0	134.259	0	40.7094	0	40.5268	0	95.3629	0	68.9151
	Total Gamma Dose	3537.22	3677.86	0	3374.89	0	2945.04	0	3494.15	0	4289.91	0	3181.82	0	3713.97	0	2837.12	0	4082	0	-	-	3703.8	0	3370.74	0	3479.96	0	3356.37	0	3421.51	0	3072.72	0	3066.81	0	3440.92	0	3380.03	0	3627.17	0	3101.08	0	3485.75	0	3935.84	0	3888.5
Lungs	Total Dose	0	0	0	0	0	0	0	0	0	0	0	0	0	0	0	0	0	0	0	0	0	-	-	0	0	0	0	0	0	0	0	0	0	0	0	0	0	0	0	0	0	0	0	0	0	0	0	0
	Total Neutron Dose	57.3912	37.7086	0	41.2148	0	19.4829	0	70.1472	0	171.976	0	25.0867	0	59.5259	0	20.324	0	141.096	0	45.0523	0	-	-	58.4095	0	76.193	0	36.7933	0	68.0142	0	22.7576	0	37.5285	0	75.6859	0	36.4508	0	134.259	0	40.7094	0	40.5268	0	95.3629	0	68.9151
	Total Gamma Dose	3703.8	3677.86	0	3374.89	0	2945.04	0	3494.15	0	4289.91	0	3181.82	0	3713.97	0	2837.12	0	4082	0	3537.22	0	-	-	3370.74	0	3479.96	0	3356.37	0	3421.51	0	3072.72	0	3066.81	0	3440.92	0	3380.03	0	3627.17	0	3101.08	0	3485.75	0	3935.84	0	3888.5
Stomach Wall	Total Dose	0	0	0	0	0	0	0	0	0	0	0	0	0	0	0	0	0	0	0	0	0	0	0	0	0	0	0	0	0	0	0	0	0	0	0	0	0	0	0	0	0	0	0	-	-	0	0	0
	Total Neutron Dose	40.5268	37.7086	0	41.2148	0	19.4829	0	70.1472	0	171.976	0	25.0867	0	59.5259	0	20.324	0	141.096	0	45.0523	0	57.3912	0	58.4095	0	76.193	0	36.7933	0	68.0142	0	22.7576	0	37.5285	0	75.6859	0	36.4508	0	134.259	0	40.7094	0	-	-	95.3629	0	68.9151
	Total Gamma Dose	3485.75	3677.86	0	3374.89	0	2945.04	0	3494.15	0	4289.91	0	3181.82	0	3713.97	0	2837.12	0	4082	0	3537.22	0	3703.8	0	3370.74	0	3479.96	0	3356.37	0	3421.51	0	3072.72	0	3066.81	0	3440.92	0	3380.03	0	3627.17	0	3101.08	0	-	-	3935.84	0	3888.5
[truncated: 9 more columns]

## Sheet: Heavy-GLOBE
			Surrogate organs
True organ			BoneSurface		ActiveMarrow		Adrenals		Brain		Breasts		GallBladderWall		HeartWall		Kidney		EyeLens		Liver		Lungs		LymphNodes		Muscle		Oesophagus		OralMucosa		Pancreas		Uterus/Prostate		SalivaryGlands		SmallIntestineWall		Skin		Spleen		StomachWall		Ovaries/Testes		Thymus
Organ	Dose Category	Dose (mGy)	Dose (mGy)	% diff.	Dose (mGy)	% diff.	Dose (mGy)	% diff.	Dose (mGy)	% diff.	Dose (mGy)	% diff.	Dose (mGy)	% diff.	Dose (mGy)	% diff.	Dose (mGy)	% diff.	Dose (mGy)	% diff.	Dose (mGy)	% diff.	Dose (mGy)	% diff.	Dose (mGy)	% diff.	Dose (mGy)	% diff.	Dose (mGy)	% diff.	Dose (mGy)	% diff.	Dose (mGy)	% diff.	Dose (mGy)	% diff.	Dose (mGy)	% diff.	Dose (mGy)	% diff.	Dose (mGy)	% diff.	Dose (mGy)	% diff.	Dose (mGy)	% diff.	Dose (mGy)	% diff.	Dose (mGy)
Breasts	Total Dose	0	0	0	0	0	0	0	0	0	-	-	0	0	0	0	0	0	0	0	0	0	0	0	0	0	0	0	0	0	0	0	0	0	0	0	0	0	0	0	0	0	0	0	0	0	0	0	0
	Total Neutron Dose	52.174	15.6377	0	18.063	0	8.1742	0	31.5975	0	-	-	8.12267	0	15.5842	0	11.1791	0	42.3664	0	12.3184	0	18.791	0	21.2727	0	30.487	0	12.3205	0	22.0783	0	7.8042	0	14.0488	0	28.8706	0	10.0463	0	55.4956	0	18.0621	0	12.1122	0	23.8158	0	20.5211
	Total Gamma Dose	1524.1	1356.42	0	1232.94	0	1036.25	0	1326.82	0	-	-	1103.17	0	1288.6	0	1038.83	0	1335.26	0	1202.83	0	1285.56	0	1203.7	0	1245.12	0	1189.92	0	1200.61	0	1085.57	0	1120.25	0	1259.59	0	1151.46	0	1308.68	0	1149.06	0	1202	0	1251.82	0	1330.84
Colon	Total Dose	0	0	0	0	0	0	0	0	0	0	0	0	0	0	0	0	0	0	0	0	0	0	0	0	0	0	0	0	0	0	0	0	0	0	0	0	0	0	0	0	0	0	0	0	0	0	0	0
	Total Neutron Dose	16.2667	15.6377	0	18.063	0	8.1742	0	31.5975	0	52.174	0	8.12267	0	15.5842	0	11.1791	0	42.3664	0	12.3184	0	18.791	0	21.2727	0	30.487	0	12.3205	0	22.0783	0	7.8042	0	14.0488	0	28.8706	0	10.0463	0	55.4956	0	18.0621	0	12.1122	0	23.8158	0	20.5211
	Total Gamma Dose	1216.42	1356.42	0	1232.94	0	1036.25	0	1326.82	0	1524.1	0	1103.17	0	1288.6	0	1038.83	0	1335.26	0	1202.83	0	1285.56	0	1203.7	0	1245.12	0	1189.92	0	1200.61	0	1085.57	0	1120.25	0	1259.59	0	1151.46	0	1308.68	0	1149.06	0	1202	0	1251.82	0	1330.84
Liver	Total Dose	0	0	0	0	0	0	0	0	0	0	0	0	0	0	0	0	0	0	0	-	-	0	0	0	0	0	0	0	0	0	0	0	0	0	0	0	0	0	0	0	0	0	0	0	0	0	0	0
	Total Neutron Dose	12.3184	15.6377	0	18.063	0	8.1742	0	31.5975	0	52.174	0	8.12267	0	15.5842	0	11.1791	0	42.3664	0	-	-	18.791	0	21.2727	0	30.487	0	12.3205	0	22.0783	0	7.8042	0	14.0488	0	28.8706	0	10.0463	0	55.4956	0	18.0621	0	12.1122	0	23.8158	0	20.5211
	Total Gamma Dose	1202.83	1356.42	0	1232.94	0	1036.25	0	1326.82	0	1524.1	0	1103.17	0	1288.6	0	1038.83	0	1335.26	0	-	-	1285.56	0	1203.7	0	1245.12	0	1189.92	0	1200.61	0	1085.57	0	1120.25	0	1259.59	0	1151.46	0	1308.68	0	1149.06	0	1202	0	1251.82	0	1330.84
Lungs	Total Dose	0	0	0	0	0	0	0	0	0	0	0	0	0	0	0	0	0	0	0	0	0	-	-	0	0	0	0	0	0	0	0	0	0	0	0	0	0	0	0	0	0	0	0	0	0	0	0	0
	Total Neutron Dose	18.791	15.6377	0	18.063	0	8.1742	0	31.5975	0	52.174	0	8.12267	0	15.5842	0	11.1791	0	42.3664	0	12.3184	0	-	-	21.2727	0	30.487	0	12.3205	0	22.0783	0	7.8042	0	14.0488	0	28.8706	0	10.0463	0	55.4956	0	18.0621	0	12.1122	0	23.8158	0	20.5211
	Total Gamma Dose	1285.56	1356.42	0	1232.94	0	1036.25	0	1326.82	0	1524.1	0	1103.17	0	1288.6	0	1038.83	0	1335.26	0	1202.83	0	-	-	1203.7	0	1245.12	0	1189.92	0	1200.61	0	1085.57	0	1120.25	0	1259.59	0	1151.46	0	1308.68	0	1149.06	0	1202	0	1251.82	0	1330.84
Stomach Wall	Total Dose	0	0	0	0	0	0	0	0	0	0	0	0	0	0	0	0	0	0	0	0	0	0	0	0	0	0	0	0	0	0	0	0	0	0	0	0	0	0	0	0	0	0	0	-	-	0	0	0
	Total Neutron Dose	12.1122	15.6377	0	18.063	0	8.1742	0	31.5975	0	52.174	0	8.12267	0	15.5842	0	11.1791	0	42.3664	0	12.3184	0	18.791	0	21.2727	0	30.487	0	12.3205	0	22.0783	0	7.8042	0	14.0488	0	28.8706	0	10.0463	0	55.4956	0	18.0621	0	-	-	23.8158	0	20.5211
	Total Gamma Dose	1202	1356.42	0	1232.94	0	1036.25	0	1326.82	0	1524.1	0	1103.17	0	1288.6	0	1038.83	0	1335.26	0	1202.83	0	1285.56	0	1203.7	0	1245.12	0	1189.92	0	1200.61	0	1085.57	0	1120.25	0	1259.59	0	1151.46	0	1308.68	0	1149.06	0	-	-	1251.82	0	1330.84
[truncated: 9 more columns]
