# Supplementary material for: Japanese pediatric and adult atomic bomb survivor dosimetry: potential improvements using the J45 phantom series and modern Monte Carlo transport
Source: Radiat Environ Biophys. 2021 Oct 30;61(1):73–86. doi: 10.1007/s00411-021-00946-2 (PMC8897329; doi:10.1007/s00411-021-00946-2)
Supplement: Supplementary file 1 — Supplementary file1 (ZIP 2974 KB) [file 411_2021_946_MOESM1_ESM.zip › _supplementary/comprehensive surrogacy/Table_ADm_Hiroshima_1500m.xlsx]

## Sheet: IO
			Surrogate organs
True organ			BoneSurface		ActiveMarrow		Adrenals		Brain		Breasts		GallBladderWall		HeartWall		Kidney		EyeLens		Liver		Lungs		LymphNodes		Muscle		Oesophagus		OralMucosa		Pancreas		Uterus/Prostate		SalivaryGlands		SmallIntestineWall		Skin		Spleen		StomachWall		Ovaries/Testes		Thymus
Organ	Dose Category	Dose (mGy)	Dose (mGy)	% diff.	Dose (mGy)	% diff.	Dose (mGy)	% diff.	Dose (mGy)	% diff.	Dose (mGy)	% diff.	Dose (mGy)	% diff.	Dose (mGy)	% diff.	Dose (mGy)	% diff.	Dose (mGy)	% diff.	Dose (mGy)	% diff.	Dose (mGy)	% diff.	Dose (mGy)	% diff.	Dose (mGy)	% diff.	Dose (mGy)	% diff.	Dose (mGy)	% diff.	Dose (mGy)	% diff.	Dose (mGy)	% diff.	Dose (mGy)	% diff.	Dose (mGy)	% diff.	Dose (mGy)	% diff.	Dose (mGy)	% diff.	Dose (mGy)	% diff.	Dose (mGy)	% diff.	Dose (mGy)
Breasts	Total Dose	0	0	0	0	0	0	0	0	0	-	-	0	0	0	0	0	0	0	0	0	0	0	0	0	0	0	0	0	0	0	0	0	0	0	0	0	0	0	0	0	0	0	0	0	0	0	0	0
	Total Neutron Dose	6.54062	1.70727	0	1.86125	0	0.947163	0	3.07493	0	-	-	1.28462	0	2.49424	0	1.02177	0	4.87425	0	2.02682	0	2.52145	0	2.50082	0	3.21656	0	1.67332	0	2.66662	0	1.08383	0	1.44771	0	3.16414	0	1.64859	0	5.38395	0	1.68346	0	1.85936	0	4.10958	0	2.95975
	Total Gamma Dose	480.13	473.973	0	436.482	0	396.604	0	447.676	0	-	-	429.215	0	472.375	0	382.948	0	439.066	0	459.516	0	471.355	0	438.75	0	452.459	0	436.366	0	458.372	0	412.471	0	395.648	0	452.536	0	440.949	0	465.142	0	405.629	0	450.906	0	482.55	0	487.792
Colon	Total Dose	0	0	0	0	0	0	0	0	0	0	0	0	0	0	0	0	0	0	0	0	0	0	0	0	0	0	0	0	0	0	0	0	0	0	0	0	0	0	0	0	0	0	0	0	0	0	0	0
	Total Neutron Dose	2.48437	1.70727	0	1.86125	0	0.947163	0	3.07493	0	6.54062	0	1.28462	0	2.49424	0	1.02177	0	4.87425	0	2.02682	0	2.52145	0	2.50082	0	3.21656	0	1.67332	0	2.66662	0	1.08383	0	1.44771	0	3.16414	0	1.64859	0	5.38395	0	1.68346	0	1.85936	0	4.10958	0	2.95975
	Total Gamma Dose	465.802	473.973	0	436.482	0	396.604	0	447.676	0	480.13	0	429.215	0	472.375	0	382.948	0	439.066	0	459.516	0	471.355	0	438.75	0	452.459	0	436.366	0	458.372	0	412.471	0	395.648	0	452.536	0	440.949	0	465.142	0	405.629	0	450.906	0	482.55	0	487.792
Liver	Total Dose	0	0	0	0	0	0	0	0	0	0	0	0	0	0	0	0	0	0	0	-	-	0	0	0	0	0	0	0	0	0	0	0	0	0	0	0	0	0	0	0	0	0	0	0	0	0	0	0
	Total Neutron Dose	2.02682	1.70727	0	1.86125	0	0.947163	0	3.07493	0	6.54062	0	1.28462	0	2.49424	0	1.02177	0	4.87425	0	-	-	2.52145	0	2.50082	0	3.21656	0	1.67332	0	2.66662	0	1.08383	0	1.44771	0	3.16414	0	1.64859	0	5.38395	0	1.68346	0	1.85936	0	4.10958	0	2.95975
	Total Gamma Dose	459.516	473.973	0	436.482	0	396.604	0	447.676	0	480.13	0	429.215	0	472.375	0	382.948	0	439.066	0	-	-	471.355	0	438.75	0	452.459	0	436.366	0	458.372	0	412.471	0	395.648	0	452.536	0	440.949	0	465.142	0	405.629	0	450.906	0	482.55	0	487.792
Lungs	Total Dose	0	0	0	0	0	0	0	0	0	0	0	0	0	0	0	0	0	0	0	0	0	-	-	0	0	0	0	0	0	0	0	0	0	0	0	0	0	0	0	0	0	0	0	0	0	0	0	0
	Total Neutron Dose	2.52145	1.70727	0	1.86125	0	0.947163	0	3.07493	0	6.54062	0	1.28462	0	2.49424	0	1.02177	0	4.87425	0	2.02682	0	-	-	2.50082	0	3.21656	0	1.67332	0	2.66662	0	1.08383	0	1.44771	0	3.16414	0	1.64859	0	5.38395	0	1.68346	0	1.85936	0	4.10958	0	2.95975
	Total Gamma Dose	471.355	473.973	0	436.482	0	396.604	0	447.676	0	480.13	0	429.215	0	472.375	0	382.948	0	439.066	0	459.516	0	-	-	438.75	0	452.459	0	436.366	0	458.372	0	412.471	0	395.648	0	452.536	0	440.949	0	465.142	0	405.629	0	450.906	0	482.55	0	487.792
Stomach Wall	Total Dose	0	0	0	0	0	0	0	0	0	0	0	0	0	0	0	0	0	0	0	0	0	0	0	0	0	0	0	0	0	0	0	0	0	0	0	0	0	0	0	0	0	0	0	-	-	0	0	0
	Total Neutron Dose	1.85936	1.70727	0	1.86125	0	0.947163	0	3.07493	0	6.54062	0	1.28462	0	2.49424	0	1.02177	0	4.87425	0	2.02682	0	2.52145	0	2.50082	0	3.21656	0	1.67332	0	2.66662	0	1.08383	0	1.44771	0	3.16414	0	1.64859	0	5.38395	0	1.68346	0	-	-	4.10958	0	2.95975
	Total Gamma Dose	450.906	473.973	0	436.482	0	396.604	0	447.676	0	480.13	0	429.215	0	472.375	0	382.948	0	439.066	0	459.516	0	471.355	0	438.75	0	452.459	0	436.366	0	458.372	0	412.471	0	395.648	0	452.536	0	440.949	0	465.142	0	405.629	0	-	-	482.55	0	487.792
[truncated: 9 more columns]

## Sheet: Light-9P
			Surrogate organs
True organ			BoneSurface		ActiveMarrow		Adrenals		Brain		Breasts		GallBladderWall		HeartWall		Kidney		EyeLens		Liver		Lungs		LymphNodes		Muscle		Oesophagus		OralMucosa		Pancreas		Uterus/Prostate		SalivaryGlands		SmallIntestineWall		Skin		Spleen		StomachWall		Ovaries/Testes		Thymus
Organ	Dose Category	Dose (mGy)	Dose (mGy)	% diff.	Dose (mGy)	% diff.	Dose (mGy)	% diff.	Dose (mGy)	% diff.	Dose (mGy)	% diff.	Dose (mGy)	% diff.	Dose (mGy)	% diff.	Dose (mGy)	% diff.	Dose (mGy)	% diff.	Dose (mGy)	% diff.	Dose (mGy)	% diff.	Dose (mGy)	% diff.	Dose (mGy)	% diff.	Dose (mGy)	% diff.	Dose (mGy)	% diff.	Dose (mGy)	% diff.	Dose (mGy)	% diff.	Dose (mGy)	% diff.	Dose (mGy)	% diff.	Dose (mGy)	% diff.	Dose (mGy)	% diff.	Dose (mGy)	% diff.	Dose (mGy)	% diff.	Dose (mGy)
Breasts	Total Dose	0	0	0	0	0	0	0	0	0	-	-	0	0	0	0	0	0	0	0	0	0	0	0	0	0	0	0	0	0	0	0	0	0	0	0	0	0	0	0	0	0	0	0	0	0	0	0	0
	Total Neutron Dose	4.49602	1.20755	0	1.3526	0	0.819318	0	2.19176	0	-	-	1.05491	0	1.8226	0	0.726401	0	5.74348	0	1.60168	0	1.93279	0	1.84987	0	2.31521	0	1.22885	0	2.4093	0	0.854015	0	1.24427	0	2.35789	0	1.29795	0	3.70098	0	1.26067	0	1.51924	0	3.34162	0	2.30761
	Total Gamma Dose	471.595	415.255	0	385.82	0	351.396	0	390.938	0	-	-	390.338	0	419.761	0	333.749	0	394.648	0	405.245	0	419.775	0	388.97	0	399.582	0	383.777	0	413.798	0	360.248	0	389.943	0	408.264	0	395.319	0	412.439	0	367.768	0	404.842	0	445.125	0	433.698
Colon	Total Dose	0	0	0	0	0	0	0	0	0	0	0	0	0	0	0	0	0	0	0	0	0	0	0	0	0	0	0	0	0	0	0	0	0	0	0	0	0	0	0	0	0	0	0	0	0	0	0	0
	Total Neutron Dose	1.98355	1.20755	0	1.3526	0	0.819318	0	2.19176	0	4.49602	0	1.05491	0	1.8226	0	0.726401	0	5.74348	0	1.60168	0	1.93279	0	1.84987	0	2.31521	0	1.22885	0	2.4093	0	0.854015	0	1.24427	0	2.35789	0	1.29795	0	3.70098	0	1.26067	0	1.51924	0	3.34162	0	2.30761
	Total Gamma Dose	414.745	415.255	0	385.82	0	351.396	0	390.938	0	471.595	0	390.338	0	419.761	0	333.749	0	394.648	0	405.245	0	419.775	0	388.97	0	399.582	0	383.777	0	413.798	0	360.248	0	389.943	0	408.264	0	395.319	0	412.439	0	367.768	0	404.842	0	445.125	0	433.698
Liver	Total Dose	0	0	0	0	0	0	0	0	0	0	0	0	0	0	0	0	0	0	0	-	-	0	0	0	0	0	0	0	0	0	0	0	0	0	0	0	0	0	0	0	0	0	0	0	0	0	0	0
	Total Neutron Dose	1.60168	1.20755	0	1.3526	0	0.819318	0	2.19176	0	4.49602	0	1.05491	0	1.8226	0	0.726401	0	5.74348	0	-	-	1.93279	0	1.84987	0	2.31521	0	1.22885	0	2.4093	0	0.854015	0	1.24427	0	2.35789	0	1.29795	0	3.70098	0	1.26067	0	1.51924	0	3.34162	0	2.30761
	Total Gamma Dose	405.245	415.255	0	385.82	0	351.396	0	390.938	0	471.595	0	390.338	0	419.761	0	333.749	0	394.648	0	-	-	419.775	0	388.97	0	399.582	0	383.777	0	413.798	0	360.248	0	389.943	0	408.264	0	395.319	0	412.439	0	367.768	0	404.842	0	445.125	0	433.698
Lungs	Total Dose	0	0	0	0	0	0	0	0	0	0	0	0	0	0	0	0	0	0	0	0	0	-	-	0	0	0	0	0	0	0	0	0	0	0	0	0	0	0	0	0	0	0	0	0	0	0	0	0
	Total Neutron Dose	1.93279	1.20755	0	1.3526	0	0.819318	0	2.19176	0	4.49602	0	1.05491	0	1.8226	0	0.726401	0	5.74348	0	1.60168	0	-	-	1.84987	0	2.31521	0	1.22885	0	2.4093	0	0.854015	0	1.24427	0	2.35789	0	1.29795	0	3.70098	0	1.26067	0	1.51924	0	3.34162	0	2.30761
	Total Gamma Dose	419.775	415.255	0	385.82	0	351.396	0	390.938	0	471.595	0	390.338	0	419.761	0	333.749	0	394.648	0	405.245	0	-	-	388.97	0	399.582	0	383.777	0	413.798	0	360.248	0	389.943	0	408.264	0	395.319	0	412.439	0	367.768	0	404.842	0	445.125	0	433.698
Stomach Wall	Total Dose	0	0	0	0	0	0	0	0	0	0	0	0	0	0	0	0	0	0	0	0	0	0	0	0	0	0	0	0	0	0	0	0	0	0	0	0	0	0	0	0	0	0	0	-	-	0	0	0
	Total Neutron Dose	1.51924	1.20755	0	1.3526	0	0.819318	0	2.19176	0	4.49602	0	1.05491	0	1.8226	0	0.726401	0	5.74348	0	1.60168	0	1.93279	0	1.84987	0	2.31521	0	1.22885	0	2.4093	0	0.854015	0	1.24427	0	2.35789	0	1.29795	0	3.70098	0	1.26067	0	-	-	3.34162	0	2.30761
	Total Gamma Dose	404.842	415.255	0	385.82	0	351.396	0	390.938	0	471.595	0	390.338	0	419.761	0	333.749	0	394.648	0	405.245	0	419.775	0	388.97	0	399.582	0	383.777	0	413.798	0	360.248	0	389.943	0	408.264	0	395.319	0	412.439	0	367.768	0	-	-	445.125	0	433.698
[truncated: 9 more columns]

## Sheet: Heavy-9P
			Surrogate organs
True organ			BoneSurface		ActiveMarrow		Adrenals		Brain		Breasts		GallBladderWall		HeartWall		Kidney		EyeLens		Liver		Lungs		LymphNodes		Muscle		Oesophagus		OralMucosa		Pancreas		Uterus/Prostate		SalivaryGlands		SmallIntestineWall		Skin		Spleen		StomachWall		Ovaries/Testes		Thymus
Organ	Dose Category	Dose (mGy)	Dose (mGy)	% diff.	Dose (mGy)	% diff.	Dose (mGy)	% diff.	Dose (mGy)	% diff.	Dose (mGy)	% diff.	Dose (mGy)	% diff.	Dose (mGy)	% diff.	Dose (mGy)	% diff.	Dose (mGy)	% diff.	Dose (mGy)	% diff.	Dose (mGy)	% diff.	Dose (mGy)	% diff.	Dose (mGy)	% diff.	Dose (mGy)	% diff.	Dose (mGy)	% diff.	Dose (mGy)	% diff.	Dose (mGy)	% diff.	Dose (mGy)	% diff.	Dose (mGy)	% diff.	Dose (mGy)	% diff.	Dose (mGy)	% diff.	Dose (mGy)	% diff.	Dose (mGy)	% diff.	Dose (mGy)
Breasts	Total Dose	0	0	0	0	0	0	0	0	0	-	-	0	0	0	0	0	0	0	0	0	0	0	0	0	0	0	0	0	0	0	0	0	0	0	0	0	0	0	0	0	0	0	0	0	0	0	0	0
	Total Neutron Dose	1.15597	0.506623	0	0.597796	0	0.287182	0	0.979958	0	-	-	0.287636	0	0.548059	0	0.410668	0	1.16926	0	0.468391	0	0.643094	0	0.696068	0	0.952036	0	0.435762	0	0.868335	0	0.287363	0	0.424776	0	0.893237	0	0.395819	0	1.57365	0	0.607614	0	0.43041	0	0.786779	0	0.577584
	Total Gamma Dose	169.314	150.243	0	137.528	0	123.237	0	147.072	0	-	-	133.554	0	145.469	0	121.335	0	156.248	0	141.255	0	148.433	0	138.945	0	143.17	0	133.546	0	141.081	0	126.498	0	129.031	0	145.978	0	137.277	0	149.237	0	131.719	0	141.823	0	156.002	0	151.229
Colon	Total Dose	0	0	0	0	0	0	0	0	0	0	0	0	0	0	0	0	0	0	0	0	0	0	0	0	0	0	0	0	0	0	0	0	0	0	0	0	0	0	0	0	0	0	0	0	0	0	0	0
	Total Neutron Dose	0.58017	0.506623	0	0.597796	0	0.287182	0	0.979958	0	1.15597	0	0.287636	0	0.548059	0	0.410668	0	1.16926	0	0.468391	0	0.643094	0	0.696068	0	0.952036	0	0.435762	0	0.868335	0	0.287363	0	0.424776	0	0.893237	0	0.395819	0	1.57365	0	0.607614	0	0.43041	0	0.786779	0	0.577584
	Total Gamma Dose	143.388	150.243	0	137.528	0	123.237	0	147.072	0	169.314	0	133.554	0	145.469	0	121.335	0	156.248	0	141.255	0	148.433	0	138.945	0	143.17	0	133.546	0	141.081	0	126.498	0	129.031	0	145.978	0	137.277	0	149.237	0	131.719	0	141.823	0	156.002	0	151.229
Liver	Total Dose	0	0	0	0	0	0	0	0	0	0	0	0	0	0	0	0	0	0	0	-	-	0	0	0	0	0	0	0	0	0	0	0	0	0	0	0	0	0	0	0	0	0	0	0	0	0	0	0
	Total Neutron Dose	0.468391	0.506623	0	0.597796	0	0.287182	0	0.979958	0	1.15597	0	0.287636	0	0.548059	0	0.410668	0	1.16926	0	-	-	0.643094	0	0.696068	0	0.952036	0	0.435762	0	0.868335	0	0.287363	0	0.424776	0	0.893237	0	0.395819	0	1.57365	0	0.607614	0	0.43041	0	0.786779	0	0.577584
	Total Gamma Dose	141.255	150.243	0	137.528	0	123.237	0	147.072	0	169.314	0	133.554	0	145.469	0	121.335	0	156.248	0	-	-	148.433	0	138.945	0	143.17	0	133.546	0	141.081	0	126.498	0	129.031	0	145.978	0	137.277	0	149.237	0	131.719	0	141.823	0	156.002	0	151.229
Lungs	Total Dose	0	0	0	0	0	0	0	0	0	0	0	0	0	0	0	0	0	0	0	0	0	-	-	0	0	0	0	0	0	0	0	0	0	0	0	0	0	0	0	0	0	0	0	0	0	0	0	0
	Total Neutron Dose	0.643094	0.506623	0	0.597796	0	0.287182	0	0.979958	0	1.15597	0	0.287636	0	0.548059	0	0.410668	0	1.16926	0	0.468391	0	-	-	0.696068	0	0.952036	0	0.435762	0	0.868335	0	0.287363	0	0.424776	0	0.893237	0	0.395819	0	1.57365	0	0.607614	0	0.43041	0	0.786779	0	0.577584
	Total Gamma Dose	148.433	150.243	0	137.528	0	123.237	0	147.072	0	169.314	0	133.554	0	145.469	0	121.335	0	156.248	0	141.255	0	-	-	138.945	0	143.17	0	133.546	0	141.081	0	126.498	0	129.031	0	145.978	0	137.277	0	149.237	0	131.719	0	141.823	0	156.002	0	151.229
Stomach Wall	Total Dose	0	0	0	0	0	0	0	0	0	0	0	0	0	0	0	0	0	0	0	0	0	0	0	0	0	0	0	0	0	0	0	0	0	0	0	0	0	0	0	0	0	0	0	-	-	0	0	0
	Total Neutron Dose	0.43041	0.506623	0	0.597796	0	0.287182	0	0.979958	0	1.15597	0	0.287636	0	0.548059	0	0.410668	0	1.16926	0	0.468391	0	0.643094	0	0.696068	0	0.952036	0	0.435762	0	0.868335	0	0.287363	0	0.424776	0	0.893237	0	0.395819	0	1.57365	0	0.607614	0	-	-	0.786779	0	0.577584
	Total Gamma Dose	141.823	150.243	0	137.528	0	123.237	0	147.072	0	169.314	0	133.554	0	145.469	0	121.335	0	156.248	0	141.255	0	148.433	0	138.945	0	143.17	0	133.546	0	141.081	0	126.498	0	129.031	0	145.978	0	137.277	0	149.237	0	131.719	0	-	-	156.002	0	151.229
[truncated: 9 more columns]

## Sheet: Light-GLOBE
			Surrogate organs
True organ			BoneSurface		ActiveMarrow		Adrenals		Brain		Breasts		GallBladderWall		HeartWall		Kidney		EyeLens		Liver		Lungs		LymphNodes		Muscle		Oesophagus		OralMucosa		Pancreas		Uterus/Prostate		SalivaryGlands		SmallIntestineWall		Skin		Spleen		StomachWall		Ovaries/Testes		Thymus
Organ	Dose Category	Dose (mGy)	Dose (mGy)	% diff.	Dose (mGy)	% diff.	Dose (mGy)	% diff.	Dose (mGy)	% diff.	Dose (mGy)	% diff.	Dose (mGy)	% diff.	Dose (mGy)	% diff.	Dose (mGy)	% diff.	Dose (mGy)	% diff.	Dose (mGy)	% diff.	Dose (mGy)	% diff.	Dose (mGy)	% diff.	Dose (mGy)	% diff.	Dose (mGy)	% diff.	Dose (mGy)	% diff.	Dose (mGy)	% diff.	Dose (mGy)	% diff.	Dose (mGy)	% diff.	Dose (mGy)	% diff.	Dose (mGy)	% diff.	Dose (mGy)	% diff.	Dose (mGy)	% diff.	Dose (mGy)	% diff.	Dose (mGy)
Breasts	Total Dose	0	0	0	0	0	0	0	0	0	-	-	0	0	0	0	0	0	0	0	0	0	0	0	0	0	0	0	0	0	0	0	0	0	0	0	0	0	0	0	0	0	0	0	0	0	0	0	0
	Total Neutron Dose	6.26015	1.51483	0	1.64703	0	0.958296	0	2.737	0	-	-	1.20365	0	2.28431	0	0.905597	0	6.83097	0	1.82852	0	2.32746	0	2.32774	0	2.87046	0	1.51822	0	2.46136	0	0.994207	0	1.30157	0	2.7383	0	1.52084	0	4.7897	0	1.60312	0	1.79741	0	3.40045	0	2.77203
	Total Gamma Dose	515.575	437.607	0	403.006	0	370.118	0	417.329	0	-	-	404.828	0	438.716	0	352.796	0	409.028	0	427.024	0	446.797	0	414.621	0	423.225	0	402.55	0	426.981	0	387.511	0	374.239	0	426.34	0	414.396	0	437.776	0	388.699	0	429.287	0	465.414	0	454.597
Colon	Total Dose	0	0	0	0	0	0	0	0	0	0	0	0	0	0	0	0	0	0	0	0	0	0	0	0	0	0	0	0	0	0	0	0	0	0	0	0	0	0	0	0	0	0	0	0	0	0	0	0
	Total Neutron Dose	2.36755	1.51483	0	1.64703	0	0.958296	0	2.737	0	6.26015	0	1.20365	0	2.28431	0	0.905597	0	6.83097	0	1.82852	0	2.32746	0	2.32774	0	2.87046	0	1.51822	0	2.46136	0	0.994207	0	1.30157	0	2.7383	0	1.52084	0	4.7897	0	1.60312	0	1.79741	0	3.40045	0	2.77203
	Total Gamma Dose	438.58	437.607	0	403.006	0	370.118	0	417.329	0	515.575	0	404.828	0	438.716	0	352.796	0	409.028	0	427.024	0	446.797	0	414.621	0	423.225	0	402.55	0	426.981	0	387.511	0	374.239	0	426.34	0	414.396	0	437.776	0	388.699	0	429.287	0	465.414	0	454.597
Liver	Total Dose	0	0	0	0	0	0	0	0	0	0	0	0	0	0	0	0	0	0	0	-	-	0	0	0	0	0	0	0	0	0	0	0	0	0	0	0	0	0	0	0	0	0	0	0	0	0	0	0
	Total Neutron Dose	1.82852	1.51483	0	1.64703	0	0.958296	0	2.737	0	6.26015	0	1.20365	0	2.28431	0	0.905597	0	6.83097	0	-	-	2.32746	0	2.32774	0	2.87046	0	1.51822	0	2.46136	0	0.994207	0	1.30157	0	2.7383	0	1.52084	0	4.7897	0	1.60312	0	1.79741	0	3.40045	0	2.77203
	Total Gamma Dose	427.024	437.607	0	403.006	0	370.118	0	417.329	0	515.575	0	404.828	0	438.716	0	352.796	0	409.028	0	-	-	446.797	0	414.621	0	423.225	0	402.55	0	426.981	0	387.511	0	374.239	0	426.34	0	414.396	0	437.776	0	388.699	0	429.287	0	465.414	0	454.597
Lungs	Total Dose	0	0	0	0	0	0	0	0	0	0	0	0	0	0	0	0	0	0	0	0	0	-	-	0	0	0	0	0	0	0	0	0	0	0	0	0	0	0	0	0	0	0	0	0	0	0	0	0
	Total Neutron Dose	2.32746	1.51483	0	1.64703	0	0.958296	0	2.737	0	6.26015	0	1.20365	0	2.28431	0	0.905597	0	6.83097	0	1.82852	0	-	-	2.32774	0	2.87046	0	1.51822	0	2.46136	0	0.994207	0	1.30157	0	2.7383	0	1.52084	0	4.7897	0	1.60312	0	1.79741	0	3.40045	0	2.77203
	Total Gamma Dose	446.797	437.607	0	403.006	0	370.118	0	417.329	0	515.575	0	404.828	0	438.716	0	352.796	0	409.028	0	427.024	0	-	-	414.621	0	423.225	0	402.55	0	426.981	0	387.511	0	374.239	0	426.34	0	414.396	0	437.776	0	388.699	0	429.287	0	465.414	0	454.597
Stomach Wall	Total Dose	0	0	0	0	0	0	0	0	0	0	0	0	0	0	0	0	0	0	0	0	0	0	0	0	0	0	0	0	0	0	0	0	0	0	0	0	0	0	0	0	0	0	0	-	-	0	0	0
	Total Neutron Dose	1.79741	1.51483	0	1.64703	0	0.958296	0	2.737	0	6.26015	0	1.20365	0	2.28431	0	0.905597	0	6.83097	0	1.82852	0	2.32746	0	2.32774	0	2.87046	0	1.51822	0	2.46136	0	0.994207	0	1.30157	0	2.7383	0	1.52084	0	4.7897	0	1.60312	0	-	-	3.40045	0	2.77203
	Total Gamma Dose	429.287	437.607	0	403.006	0	370.118	0	417.329	0	515.575	0	404.828	0	438.716	0	352.796	0	409.028	0	427.024	0	446.797	0	414.621	0	423.225	0	402.55	0	426.981	0	387.511	0	374.239	0	426.34	0	414.396	0	437.776	0	388.699	0	-	-	465.414	0	454.597
[truncated: 9 more columns]

## Sheet: Heavy-GLOBE
			Surrogate organs
True organ			BoneSurface		ActiveMarrow		Adrenals		Brain		Breasts		GallBladderWall		HeartWall		Kidney		EyeLens		Liver		Lungs		LymphNodes		Muscle		Oesophagus		OralMucosa		Pancreas		Uterus/Prostate		SalivaryGlands		SmallIntestineWall		Skin		Spleen		StomachWall		Ovaries/Testes		Thymus
Organ	Dose Category	Dose (mGy)	Dose (mGy)	% diff.	Dose (mGy)	% diff.	Dose (mGy)	% diff.	Dose (mGy)	% diff.	Dose (mGy)	% diff.	Dose (mGy)	% diff.	Dose (mGy)	% diff.	Dose (mGy)	% diff.	Dose (mGy)	% diff.	Dose (mGy)	% diff.	Dose (mGy)	% diff.	Dose (mGy)	% diff.	Dose (mGy)	% diff.	Dose (mGy)	% diff.	Dose (mGy)	% diff.	Dose (mGy)	% diff.	Dose (mGy)	% diff.	Dose (mGy)	% diff.	Dose (mGy)	% diff.	Dose (mGy)	% diff.	Dose (mGy)	% diff.	Dose (mGy)	% diff.	Dose (mGy)	% diff.	Dose (mGy)
Breasts	Total Dose	0	0	0	0	0	0	0	0	0	-	-	0	0	0	0	0	0	0	0	0	0	0	0	0	0	0	0	0	0	0	0	0	0	0	0	0	0	0	0	0	0	0	0	0	0	0	0	0
	Total Neutron Dose	2.04046	0.627547	0	0.712563	0	0.355327	0	1.21592	0	-	-	0.311036	0	0.633155	0	0.468578	0	2.64085	0	0.55367	0	0.786889	0	0.854568	0	1.1558	0	0.509965	0	0.852018	0	0.336219	0	0.650401	0	0.996305	0	0.445006	0	1.99856	0	0.716761	0	0.504865	0	1.04653	0	0.742029
	Total Gamma Dose	171.658	151.823	0	138.568	0	129.071	0	147.968	0	-	-	132.83	0	145.925	0	121.284	0	181.863	0	138.167	0	148.134	0	138.905	0	143.01	0	137.842	0	144.439	0	127.953	0	126.313	0	146.716	0	136.069	0	149.809	0	133.798	0	141.71	0	146.926	0	156.544
Colon	Total Dose	0	0	0	0	0	0	0	0	0	0	0	0	0	0	0	0	0	0	0	0	0	0	0	0	0	0	0	0	0	0	0	0	0	0	0	0	0	0	0	0	0	0	0	0	0	0	0	0
	Total Neutron Dose	0.649427	0.627547	0	0.712563	0	0.355327	0	1.21592	0	2.04046	0	0.311036	0	0.633155	0	0.468578	0	2.64085	0	0.55367	0	0.786889	0	0.854568	0	1.1558	0	0.509965	0	0.852018	0	0.336219	0	0.650401	0	0.996305	0	0.445006	0	1.99856	0	0.716761	0	0.504865	0	1.04653	0	0.742029
	Total Gamma Dose	143.788	151.823	0	138.568	0	129.071	0	147.968	0	171.658	0	132.83	0	145.925	0	121.284	0	181.863	0	138.167	0	148.134	0	138.905	0	143.01	0	137.842	0	144.439	0	127.953	0	126.313	0	146.716	0	136.069	0	149.809	0	133.798	0	141.71	0	146.926	0	156.544
Liver	Total Dose	0	0	0	0	0	0	0	0	0	0	0	0	0	0	0	0	0	0	0	-	-	0	0	0	0	0	0	0	0	0	0	0	0	0	0	0	0	0	0	0	0	0	0	0	0	0	0	0
	Total Neutron Dose	0.55367	0.627547	0	0.712563	0	0.355327	0	1.21592	0	2.04046	0	0.311036	0	0.633155	0	0.468578	0	2.64085	0	-	-	0.786889	0	0.854568	0	1.1558	0	0.509965	0	0.852018	0	0.336219	0	0.650401	0	0.996305	0	0.445006	0	1.99856	0	0.716761	0	0.504865	0	1.04653	0	0.742029
	Total Gamma Dose	138.167	151.823	0	138.568	0	129.071	0	147.968	0	171.658	0	132.83	0	145.925	0	121.284	0	181.863	0	-	-	148.134	0	138.905	0	143.01	0	137.842	0	144.439	0	127.953	0	126.313	0	146.716	0	136.069	0	149.809	0	133.798	0	141.71	0	146.926	0	156.544
Lungs	Total Dose	0	0	0	0	0	0	0	0	0	0	0	0	0	0	0	0	0	0	0	0	0	-	-	0	0	0	0	0	0	0	0	0	0	0	0	0	0	0	0	0	0	0	0	0	0	0	0	0
	Total Neutron Dose	0.786889	0.627547	0	0.712563	0	0.355327	0	1.21592	0	2.04046	0	0.311036	0	0.633155	0	0.468578	0	2.64085	0	0.55367	0	-	-	0.854568	0	1.1558	0	0.509965	0	0.852018	0	0.336219	0	0.650401	0	0.996305	0	0.445006	0	1.99856	0	0.716761	0	0.504865	0	1.04653	0	0.742029
	Total Gamma Dose	148.134	151.823	0	138.568	0	129.071	0	147.968	0	171.658	0	132.83	0	145.925	0	121.284	0	181.863	0	138.167	0	-	-	138.905	0	143.01	0	137.842	0	144.439	0	127.953	0	126.313	0	146.716	0	136.069	0	149.809	0	133.798	0	141.71	0	146.926	0	156.544
Stomach Wall	Total Dose	0	0	0	0	0	0	0	0	0	0	0	0	0	0	0	0	0	0	0	0	0	0	0	0	0	0	0	0	0	0	0	0	0	0	0	0	0	0	0	0	0	0	0	-	-	0	0	0
	Total Neutron Dose	0.504865	0.627547	0	0.712563	0	0.355327	0	1.21592	0	2.04046	0	0.311036	0	0.633155	0	0.468578	0	2.64085	0	0.55367	0	0.786889	0	0.854568	0	1.1558	0	0.509965	0	0.852018	0	0.336219	0	0.650401	0	0.996305	0	0.445006	0	1.99856	0	0.716761	0	-	-	1.04653	0	0.742029
	Total Gamma Dose	141.71	151.823	0	138.568	0	129.071	0	147.968	0	171.658	0	132.83	0	145.925	0	121.284	0	181.863	0	138.167	0	148.134	0	138.905	0	143.01	0	137.842	0	144.439	0	127.953	0	126.313	0	146.716	0	136.069	0	149.809	0	133.798	0	-	-	146.926	0	156.544
[truncated: 9 more columns]
