# Supplementary material for: Japanese pediatric and adult atomic bomb survivor dosimetry: potential improvements using the J45 phantom series and modern Monte Carlo transport
Source: Radiat Environ Biophys. 2021 Oct 30;61(1):73–86. doi: 10.1007/s00411-021-00946-2 (PMC8897329; doi:10.1007/s00411-021-00946-2)
Supplement: Supplementary file 1 — Supplementary file1 (ZIP 2974 KB) [file 411_2021_946_MOESM1_ESM.zip › _supplementary/comprehensive surrogacy/Table_ADm_Nagasaki_1000m.xlsx]

## Sheet: IO
			Surrogate organs
True organ			BoneSurface		ActiveMarrow		Adrenals		Brain		Breasts		GallBladderWall		HeartWall		Kidney		EyeLens		Liver		Lungs		LymphNodes		Muscle		Oesophagus		OralMucosa		Pancreas		Uterus/Prostate		SalivaryGlands		SmallIntestineWall		Skin		Spleen		StomachWall		Ovaries/Testes		Thymus
Organ	Dose Category	Dose (mGy)	Dose (mGy)	% diff.	Dose (mGy)	% diff.	Dose (mGy)	% diff.	Dose (mGy)	% diff.	Dose (mGy)	% diff.	Dose (mGy)	% diff.	Dose (mGy)	% diff.	Dose (mGy)	% diff.	Dose (mGy)	% diff.	Dose (mGy)	% diff.	Dose (mGy)	% diff.	Dose (mGy)	% diff.	Dose (mGy)	% diff.	Dose (mGy)	% diff.	Dose (mGy)	% diff.	Dose (mGy)	% diff.	Dose (mGy)	% diff.	Dose (mGy)	% diff.	Dose (mGy)	% diff.	Dose (mGy)	% diff.	Dose (mGy)	% diff.	Dose (mGy)	% diff.	Dose (mGy)	% diff.	Dose (mGy)
Breasts	Total Dose	0	0	0	0	0	0	0	0	0	-	-	0	0	0	0	0	0	0	0	0	0	0	0	0	0	0	0	0	0	0	0	0	0	0	0	0	0	0	0	0	0	0	0	0	0	0	0	0
	Total Neutron Dose	99.6079	24.9288	0	27.1185	0	16.4338	0	45.1168	0	-	-	19.2335	0	36.8649	0	15.5607	0	93.5392	0	30.8614	0	37.7041	0	37.2623	0	45.9066	0	24.9794	0	42.0139	0	16.7878	0	22.9474	0	47.2404	0	24.703	0	75.3614	0	25.0138	0	28.4561	0	53.1329	0	44.8506
	Total Gamma Dose	8572.74	7664.51	0	7003.66	0	6118.71	0	7105.36	0	-	-	6836.95	0	7697.3	0	6126.62	0	7291.92	0	7385.19	0	7632.82	0	7075.44	0	7269.61	0	6907.28	0	7116.58	0	6534.13	0	6705.32	0	7344.77	0	7108.41	0	7595.5	0	6511.69	0	7266.94	0	8358.33	0	7868.65
Colon	Total Dose	0	0	0	0	0	0	0	0	0	0	0	0	0	0	0	0	0	0	0	0	0	0	0	0	0	0	0	0	0	0	0	0	0	0	0	0	0	0	0	0	0	0	0	0	0	0	0	0
	Total Neutron Dose	36.0816	24.9288	0	27.1185	0	16.4338	0	45.1168	0	99.6079	0	19.2335	0	36.8649	0	15.5607	0	93.5392	0	30.8614	0	37.7041	0	37.2623	0	45.9066	0	24.9794	0	42.0139	0	16.7878	0	22.9474	0	47.2404	0	24.703	0	75.3614	0	25.0138	0	28.4561	0	53.1329	0	44.8506
	Total Gamma Dose	7534.83	7664.51	0	7003.66	0	6118.71	0	7105.36	0	8572.74	0	6836.95	0	7697.3	0	6126.62	0	7291.92	0	7385.19	0	7632.82	0	7075.44	0	7269.61	0	6907.28	0	7116.58	0	6534.13	0	6705.32	0	7344.77	0	7108.41	0	7595.5	0	6511.69	0	7266.94	0	8358.33	0	7868.65
Liver	Total Dose	0	0	0	0	0	0	0	0	0	0	0	0	0	0	0	0	0	0	0	-	-	0	0	0	0	0	0	0	0	0	0	0	0	0	0	0	0	0	0	0	0	0	0	0	0	0	0	0
	Total Neutron Dose	30.8614	24.9288	0	27.1185	0	16.4338	0	45.1168	0	99.6079	0	19.2335	0	36.8649	0	15.5607	0	93.5392	0	-	-	37.7041	0	37.2623	0	45.9066	0	24.9794	0	42.0139	0	16.7878	0	22.9474	0	47.2404	0	24.703	0	75.3614	0	25.0138	0	28.4561	0	53.1329	0	44.8506
	Total Gamma Dose	7385.19	7664.51	0	7003.66	0	6118.71	0	7105.36	0	8572.74	0	6836.95	0	7697.3	0	6126.62	0	7291.92	0	-	-	7632.82	0	7075.44	0	7269.61	0	6907.28	0	7116.58	0	6534.13	0	6705.32	0	7344.77	0	7108.41	0	7595.5	0	6511.69	0	7266.94	0	8358.33	0	7868.65
Lungs	Total Dose	0	0	0	0	0	0	0	0	0	0	0	0	0	0	0	0	0	0	0	0	0	-	-	0	0	0	0	0	0	0	0	0	0	0	0	0	0	0	0	0	0	0	0	0	0	0	0	0
	Total Neutron Dose	37.7041	24.9288	0	27.1185	0	16.4338	0	45.1168	0	99.6079	0	19.2335	0	36.8649	0	15.5607	0	93.5392	0	30.8614	0	-	-	37.2623	0	45.9066	0	24.9794	0	42.0139	0	16.7878	0	22.9474	0	47.2404	0	24.703	0	75.3614	0	25.0138	0	28.4561	0	53.1329	0	44.8506
	Total Gamma Dose	7632.82	7664.51	0	7003.66	0	6118.71	0	7105.36	0	8572.74	0	6836.95	0	7697.3	0	6126.62	0	7291.92	0	7385.19	0	-	-	7075.44	0	7269.61	0	6907.28	0	7116.58	0	6534.13	0	6705.32	0	7344.77	0	7108.41	0	7595.5	0	6511.69	0	7266.94	0	8358.33	0	7868.65
Stomach Wall	Total Dose	0	0	0	0	0	0	0	0	0	0	0	0	0	0	0	0	0	0	0	0	0	0	0	0	0	0	0	0	0	0	0	0	0	0	0	0	0	0	0	0	0	0	0	-	-	0	0	0
	Total Neutron Dose	28.4561	24.9288	0	27.1185	0	16.4338	0	45.1168	0	99.6079	0	19.2335	0	36.8649	0	15.5607	0	93.5392	0	30.8614	0	37.7041	0	37.2623	0	45.9066	0	24.9794	0	42.0139	0	16.7878	0	22.9474	0	47.2404	0	24.703	0	75.3614	0	25.0138	0	-	-	53.1329	0	44.8506
	Total Gamma Dose	7266.94	7664.51	0	7003.66	0	6118.71	0	7105.36	0	8572.74	0	6836.95	0	7697.3	0	6126.62	0	7291.92	0	7385.19	0	7632.82	0	7075.44	0	7269.61	0	6907.28	0	7116.58	0	6534.13	0	6705.32	0	7344.77	0	7108.41	0	7595.5	0	6511.69	0	-	-	8358.33	0	7868.65
[truncated: 9 more columns]

## Sheet: Light-9P
			Surrogate organs
True organ			BoneSurface		ActiveMarrow		Adrenals		Brain		Breasts		GallBladderWall		HeartWall		Kidney		EyeLens		Liver		Lungs		LymphNodes		Muscle		Oesophagus		OralMucosa		Pancreas		Uterus/Prostate		SalivaryGlands		SmallIntestineWall		Skin		Spleen		StomachWall		Ovaries/Testes		Thymus
Organ	Dose Category	Dose (mGy)	Dose (mGy)	% diff.	Dose (mGy)	% diff.	Dose (mGy)	% diff.	Dose (mGy)	% diff.	Dose (mGy)	% diff.	Dose (mGy)	% diff.	Dose (mGy)	% diff.	Dose (mGy)	% diff.	Dose (mGy)	% diff.	Dose (mGy)	% diff.	Dose (mGy)	% diff.	Dose (mGy)	% diff.	Dose (mGy)	% diff.	Dose (mGy)	% diff.	Dose (mGy)	% diff.	Dose (mGy)	% diff.	Dose (mGy)	% diff.	Dose (mGy)	% diff.	Dose (mGy)	% diff.	Dose (mGy)	% diff.	Dose (mGy)	% diff.	Dose (mGy)	% diff.	Dose (mGy)	% diff.	Dose (mGy)
Breasts	Total Dose	0	0	0	0	0	0	0	0	0	-	-	0	0	0	0	0	0	0	0	0	0	0	0	0	0	0	0	0	0	0	0	0	0	0	0	0	0	0	0	0	0	0	0	0	0	0	0	0
	Total Neutron Dose	69.4325	17.613	0	19.4657	0	10.9323	0	31.5358	0	-	-	16.2239	0	27.5827	0	10.9112	0	70.1428	0	23.7111	0	26.9412	0	26.9763	0	33.132	0	18.2766	0	31.5281	0	12.1334	0	18.121	0	34.486	0	19.6443	0	52.2057	0	18.9053	0	21.5811	0	43.046	0	31.3019
	Total Gamma Dose	7464.83	6673.74	0	6111.15	0	5236.24	0	6210.47	0	-	-	5950.05	0	6613.4	0	5118.21	0	7379.32	0	6432.74	0	6676.89	0	6141.85	0	6330.98	0	6048.71	0	6433.68	0	5571.63	0	5769.02	0	6402.73	0	6215.44	0	6560.3	0	5937.07	0	6413.89	0	6985.73	0	6916.7
Colon	Total Dose	0	0	0	0	0	0	0	0	0	0	0	0	0	0	0	0	0	0	0	0	0	0	0	0	0	0	0	0	0	0	0	0	0	0	0	0	0	0	0	0	0	0	0	0	0	0	0	0
	Total Neutron Dose	28.7119	17.613	0	19.4657	0	10.9323	0	31.5358	0	69.4325	0	16.2239	0	27.5827	0	10.9112	0	70.1428	0	23.7111	0	26.9412	0	26.9763	0	33.132	0	18.2766	0	31.5281	0	12.1334	0	18.121	0	34.486	0	19.6443	0	52.2057	0	18.9053	0	21.5811	0	43.046	0	31.3019
	Total Gamma Dose	6540.55	6673.74	0	6111.15	0	5236.24	0	6210.47	0	7464.83	0	5950.05	0	6613.4	0	5118.21	0	7379.32	0	6432.74	0	6676.89	0	6141.85	0	6330.98	0	6048.71	0	6433.68	0	5571.63	0	5769.02	0	6402.73	0	6215.44	0	6560.3	0	5937.07	0	6413.89	0	6985.73	0	6916.7
Liver	Total Dose	0	0	0	0	0	0	0	0	0	0	0	0	0	0	0	0	0	0	0	-	-	0	0	0	0	0	0	0	0	0	0	0	0	0	0	0	0	0	0	0	0	0	0	0	0	0	0	0
	Total Neutron Dose	23.7111	17.613	0	19.4657	0	10.9323	0	31.5358	0	69.4325	0	16.2239	0	27.5827	0	10.9112	0	70.1428	0	-	-	26.9412	0	26.9763	0	33.132	0	18.2766	0	31.5281	0	12.1334	0	18.121	0	34.486	0	19.6443	0	52.2057	0	18.9053	0	21.5811	0	43.046	0	31.3019
	Total Gamma Dose	6432.74	6673.74	0	6111.15	0	5236.24	0	6210.47	0	7464.83	0	5950.05	0	6613.4	0	5118.21	0	7379.32	0	-	-	6676.89	0	6141.85	0	6330.98	0	6048.71	0	6433.68	0	5571.63	0	5769.02	0	6402.73	0	6215.44	0	6560.3	0	5937.07	0	6413.89	0	6985.73	0	6916.7
Lungs	Total Dose	0	0	0	0	0	0	0	0	0	0	0	0	0	0	0	0	0	0	0	0	0	-	-	0	0	0	0	0	0	0	0	0	0	0	0	0	0	0	0	0	0	0	0	0	0	0	0	0
	Total Neutron Dose	26.9412	17.613	0	19.4657	0	10.9323	0	31.5358	0	69.4325	0	16.2239	0	27.5827	0	10.9112	0	70.1428	0	23.7111	0	-	-	26.9763	0	33.132	0	18.2766	0	31.5281	0	12.1334	0	18.121	0	34.486	0	19.6443	0	52.2057	0	18.9053	0	21.5811	0	43.046	0	31.3019
	Total Gamma Dose	6676.89	6673.74	0	6111.15	0	5236.24	0	6210.47	0	7464.83	0	5950.05	0	6613.4	0	5118.21	0	7379.32	0	6432.74	0	-	-	6141.85	0	6330.98	0	6048.71	0	6433.68	0	5571.63	0	5769.02	0	6402.73	0	6215.44	0	6560.3	0	5937.07	0	6413.89	0	6985.73	0	6916.7
Stomach Wall	Total Dose	0	0	0	0	0	0	0	0	0	0	0	0	0	0	0	0	0	0	0	0	0	0	0	0	0	0	0	0	0	0	0	0	0	0	0	0	0	0	0	0	0	0	0	-	-	0	0	0
	Total Neutron Dose	21.5811	17.613	0	19.4657	0	10.9323	0	31.5358	0	69.4325	0	16.2239	0	27.5827	0	10.9112	0	70.1428	0	23.7111	0	26.9412	0	26.9763	0	33.132	0	18.2766	0	31.5281	0	12.1334	0	18.121	0	34.486	0	19.6443	0	52.2057	0	18.9053	0	-	-	43.046	0	31.3019
	Total Gamma Dose	6413.89	6673.74	0	6111.15	0	5236.24	0	6210.47	0	7464.83	0	5950.05	0	6613.4	0	5118.21	0	7379.32	0	6432.74	0	6676.89	0	6141.85	0	6330.98	0	6048.71	0	6433.68	0	5571.63	0	5769.02	0	6402.73	0	6215.44	0	6560.3	0	5937.07	0	-	-	6985.73	0	6916.7
[truncated: 9 more columns]

## Sheet: Heavy-9P
			Surrogate organs
True organ			BoneSurface		ActiveMarrow		Adrenals		Brain		Breasts		GallBladderWall		HeartWall		Kidney		EyeLens		Liver		Lungs		LymphNodes		Muscle		Oesophagus		OralMucosa		Pancreas		Uterus/Prostate		SalivaryGlands		SmallIntestineWall		Skin		Spleen		StomachWall		Ovaries/Testes		Thymus
Organ	Dose Category	Dose (mGy)	Dose (mGy)	% diff.	Dose (mGy)	% diff.	Dose (mGy)	% diff.	Dose (mGy)	% diff.	Dose (mGy)	% diff.	Dose (mGy)	% diff.	Dose (mGy)	% diff.	Dose (mGy)	% diff.	Dose (mGy)	% diff.	Dose (mGy)	% diff.	Dose (mGy)	% diff.	Dose (mGy)	% diff.	Dose (mGy)	% diff.	Dose (mGy)	% diff.	Dose (mGy)	% diff.	Dose (mGy)	% diff.	Dose (mGy)	% diff.	Dose (mGy)	% diff.	Dose (mGy)	% diff.	Dose (mGy)	% diff.	Dose (mGy)	% diff.	Dose (mGy)	% diff.	Dose (mGy)	% diff.	Dose (mGy)
Breasts	Total Dose	0	0	0	0	0	0	0	0	0	-	-	0	0	0	0	0	0	0	0	0	0	0	0	0	0	0	0	0	0	0	0	0	0	0	0	0	0	0	0	0	0	0	0	0	0	0	0	0
	Total Neutron Dose	19.6116	7.45731	0	8.64258	0	4.46014	0	13.5315	0	-	-	4.44798	0	8.10028	0	5.86324	0	25.5376	0	6.8183	0	9.18355	0	9.97413	0	13.6475	0	6.52476	0	13.4024	0	4.32073	0	6.66797	0	12.9793	0	5.76456	0	22.1636	0	8.52331	0	6.39129	0	12.1462	0	10.0041
	Total Gamma Dose	2687.34	2424.89	0	2208.43	0	1966.18	0	2313.19	0	-	-	2046.65	0	2333.98	0	1883.11	0	2213.19	0	2230.31	0	2357.67	0	2185.38	0	2268.03	0	2141.54	0	2169.88	0	2021.39	0	2151.75	0	2283.6	0	2170.15	0	2378.56	0	2079.53	0	2225.21	0	2356.51	0	2367.25
Colon	Total Dose	0	0	0	0	0	0	0	0	0	0	0	0	0	0	0	0	0	0	0	0	0	0	0	0	0	0	0	0	0	0	0	0	0	0	0	0	0	0	0	0	0	0	0	0	0	0	0	0
	Total Neutron Dose	8.43848	7.45731	0	8.64258	0	4.46014	0	13.5315	0	19.6116	0	4.44798	0	8.10028	0	5.86324	0	25.5376	0	6.8183	0	9.18355	0	9.97413	0	13.6475	0	6.52476	0	13.4024	0	4.32073	0	6.66797	0	12.9793	0	5.76456	0	22.1636	0	8.52331	0	6.39129	0	12.1462	0	10.0041
	Total Gamma Dose	2291.32	2424.89	0	2208.43	0	1966.18	0	2313.19	0	2687.34	0	2046.65	0	2333.98	0	1883.11	0	2213.19	0	2230.31	0	2357.67	0	2185.38	0	2268.03	0	2141.54	0	2169.88	0	2021.39	0	2151.75	0	2283.6	0	2170.15	0	2378.56	0	2079.53	0	2225.21	0	2356.51	0	2367.25
Liver	Total Dose	0	0	0	0	0	0	0	0	0	0	0	0	0	0	0	0	0	0	0	-	-	0	0	0	0	0	0	0	0	0	0	0	0	0	0	0	0	0	0	0	0	0	0	0	0	0	0	0
	Total Neutron Dose	6.8183	7.45731	0	8.64258	0	4.46014	0	13.5315	0	19.6116	0	4.44798	0	8.10028	0	5.86324	0	25.5376	0	-	-	9.18355	0	9.97413	0	13.6475	0	6.52476	0	13.4024	0	4.32073	0	6.66797	0	12.9793	0	5.76456	0	22.1636	0	8.52331	0	6.39129	0	12.1462	0	10.0041
	Total Gamma Dose	2230.31	2424.89	0	2208.43	0	1966.18	0	2313.19	0	2687.34	0	2046.65	0	2333.98	0	1883.11	0	2213.19	0	-	-	2357.67	0	2185.38	0	2268.03	0	2141.54	0	2169.88	0	2021.39	0	2151.75	0	2283.6	0	2170.15	0	2378.56	0	2079.53	0	2225.21	0	2356.51	0	2367.25
Lungs	Total Dose	0	0	0	0	0	0	0	0	0	0	0	0	0	0	0	0	0	0	0	0	0	-	-	0	0	0	0	0	0	0	0	0	0	0	0	0	0	0	0	0	0	0	0	0	0	0	0	0
	Total Neutron Dose	9.18355	7.45731	0	8.64258	0	4.46014	0	13.5315	0	19.6116	0	4.44798	0	8.10028	0	5.86324	0	25.5376	0	6.8183	0	-	-	9.97413	0	13.6475	0	6.52476	0	13.4024	0	4.32073	0	6.66797	0	12.9793	0	5.76456	0	22.1636	0	8.52331	0	6.39129	0	12.1462	0	10.0041
	Total Gamma Dose	2357.67	2424.89	0	2208.43	0	1966.18	0	2313.19	0	2687.34	0	2046.65	0	2333.98	0	1883.11	0	2213.19	0	2230.31	0	-	-	2185.38	0	2268.03	0	2141.54	0	2169.88	0	2021.39	0	2151.75	0	2283.6	0	2170.15	0	2378.56	0	2079.53	0	2225.21	0	2356.51	0	2367.25
Stomach Wall	Total Dose	0	0	0	0	0	0	0	0	0	0	0	0	0	0	0	0	0	0	0	0	0	0	0	0	0	0	0	0	0	0	0	0	0	0	0	0	0	0	0	0	0	0	0	-	-	0	0	0
	Total Neutron Dose	6.39129	7.45731	0	8.64258	0	4.46014	0	13.5315	0	19.6116	0	4.44798	0	8.10028	0	5.86324	0	25.5376	0	6.8183	0	9.18355	0	9.97413	0	13.6475	0	6.52476	0	13.4024	0	4.32073	0	6.66797	0	12.9793	0	5.76456	0	22.1636	0	8.52331	0	-	-	12.1462	0	10.0041
	Total Gamma Dose	2225.21	2424.89	0	2208.43	0	1966.18	0	2313.19	0	2687.34	0	2046.65	0	2333.98	0	1883.11	0	2213.19	0	2230.31	0	2357.67	0	2185.38	0	2268.03	0	2141.54	0	2169.88	0	2021.39	0	2151.75	0	2283.6	0	2170.15	0	2378.56	0	2079.53	0	-	-	2356.51	0	2367.25
[truncated: 9 more columns]

## Sheet: Light-GLOBE
			Surrogate organs
True organ			BoneSurface		ActiveMarrow		Adrenals		Brain		Breasts		GallBladderWall		HeartWall		Kidney		EyeLens		Liver		Lungs		LymphNodes		Muscle		Oesophagus		OralMucosa		Pancreas		Uterus/Prostate		SalivaryGlands		SmallIntestineWall		Skin		Spleen		StomachWall		Ovaries/Testes		Thymus
Organ	Dose Category	Dose (mGy)	Dose (mGy)	% diff.	Dose (mGy)	% diff.	Dose (mGy)	% diff.	Dose (mGy)	% diff.	Dose (mGy)	% diff.	Dose (mGy)	% diff.	Dose (mGy)	% diff.	Dose (mGy)	% diff.	Dose (mGy)	% diff.	Dose (mGy)	% diff.	Dose (mGy)	% diff.	Dose (mGy)	% diff.	Dose (mGy)	% diff.	Dose (mGy)	% diff.	Dose (mGy)	% diff.	Dose (mGy)	% diff.	Dose (mGy)	% diff.	Dose (mGy)	% diff.	Dose (mGy)	% diff.	Dose (mGy)	% diff.	Dose (mGy)	% diff.	Dose (mGy)	% diff.	Dose (mGy)	% diff.	Dose (mGy)
Breasts	Total Dose	0	0	0	0	0	0	0	0	0	-	-	0	0	0	0	0	0	0	0	0	0	0	0	0	0	0	0	0	0	0	0	0	0	0	0	0	0	0	0	0	0	0	0	0	0	0	0	0
	Total Neutron Dose	88.4901	21.9076	0	24.0852	0	13.1714	0	39.0998	0	-	-	18.1036	0	33.1623	0	13.0268	0	82.8044	0	27.1699	0	33.7591	0	32.1869	0	40.5462	0	23.2093	0	35.4828	0	14.5884	0	20.648	0	39.3037	0	22.0371	0	65.8704	0	22.5899	0	25.0283	0	51.0857	0	41.7873
	Total Gamma Dose	8550.83	7368.18	0	6770.47	0	6073.32	0	6979.89	0	-	-	6876.92	0	7478.05	0	5658.98	0	6720	0	7059.6	0	7463.2	0	6806.12	0	6995.6	0	6707.19	0	6908.17	0	6276.96	0	6334.99	0	7074.47	0	6774.64	0	7288.92	0	6321.91	0	7096.93	0	8083.78	0	7357.29
Colon	Total Dose	0	0	0	0	0	0	0	0	0	0	0	0	0	0	0	0	0	0	0	0	0	0	0	0	0	0	0	0	0	0	0	0	0	0	0	0	0	0	0	0	0	0	0	0	0	0	0	0
	Total Neutron Dose	32.9391	21.9076	0	24.0852	0	13.1714	0	39.0998	0	88.4901	0	18.1036	0	33.1623	0	13.0268	0	82.8044	0	27.1699	0	33.7591	0	32.1869	0	40.5462	0	23.2093	0	35.4828	0	14.5884	0	20.648	0	39.3037	0	22.0371	0	65.8704	0	22.5899	0	25.0283	0	51.0857	0	41.7873
	Total Gamma Dose	7242.47	7368.18	0	6770.47	0	6073.32	0	6979.89	0	8550.83	0	6876.92	0	7478.05	0	5658.98	0	6720	0	7059.6	0	7463.2	0	6806.12	0	6995.6	0	6707.19	0	6908.17	0	6276.96	0	6334.99	0	7074.47	0	6774.64	0	7288.92	0	6321.91	0	7096.93	0	8083.78	0	7357.29
Liver	Total Dose	0	0	0	0	0	0	0	0	0	0	0	0	0	0	0	0	0	0	0	-	-	0	0	0	0	0	0	0	0	0	0	0	0	0	0	0	0	0	0	0	0	0	0	0	0	0	0	0
	Total Neutron Dose	27.1699	21.9076	0	24.0852	0	13.1714	0	39.0998	0	88.4901	0	18.1036	0	33.1623	0	13.0268	0	82.8044	0	-	-	33.7591	0	32.1869	0	40.5462	0	23.2093	0	35.4828	0	14.5884	0	20.648	0	39.3037	0	22.0371	0	65.8704	0	22.5899	0	25.0283	0	51.0857	0	41.7873
	Total Gamma Dose	7059.6	7368.18	0	6770.47	0	6073.32	0	6979.89	0	8550.83	0	6876.92	0	7478.05	0	5658.98	0	6720	0	-	-	7463.2	0	6806.12	0	6995.6	0	6707.19	0	6908.17	0	6276.96	0	6334.99	0	7074.47	0	6774.64	0	7288.92	0	6321.91	0	7096.93	0	8083.78	0	7357.29
Lungs	Total Dose	0	0	0	0	0	0	0	0	0	0	0	0	0	0	0	0	0	0	0	0	0	-	-	0	0	0	0	0	0	0	0	0	0	0	0	0	0	0	0	0	0	0	0	0	0	0	0	0
	Total Neutron Dose	33.7591	21.9076	0	24.0852	0	13.1714	0	39.0998	0	88.4901	0	18.1036	0	33.1623	0	13.0268	0	82.8044	0	27.1699	0	-	-	32.1869	0	40.5462	0	23.2093	0	35.4828	0	14.5884	0	20.648	0	39.3037	0	22.0371	0	65.8704	0	22.5899	0	25.0283	0	51.0857	0	41.7873
	Total Gamma Dose	7463.2	7368.18	0	6770.47	0	6073.32	0	6979.89	0	8550.83	0	6876.92	0	7478.05	0	5658.98	0	6720	0	7059.6	0	-	-	6806.12	0	6995.6	0	6707.19	0	6908.17	0	6276.96	0	6334.99	0	7074.47	0	6774.64	0	7288.92	0	6321.91	0	7096.93	0	8083.78	0	7357.29
Stomach Wall	Total Dose	0	0	0	0	0	0	0	0	0	0	0	0	0	0	0	0	0	0	0	0	0	0	0	0	0	0	0	0	0	0	0	0	0	0	0	0	0	0	0	0	0	0	0	-	-	0	0	0
	Total Neutron Dose	25.0283	21.9076	0	24.0852	0	13.1714	0	39.0998	0	88.4901	0	18.1036	0	33.1623	0	13.0268	0	82.8044	0	27.1699	0	33.7591	0	32.1869	0	40.5462	0	23.2093	0	35.4828	0	14.5884	0	20.648	0	39.3037	0	22.0371	0	65.8704	0	22.5899	0	-	-	51.0857	0	41.7873
	Total Gamma Dose	7096.93	7368.18	0	6770.47	0	6073.32	0	6979.89	0	8550.83	0	6876.92	0	7478.05	0	5658.98	0	6720	0	7059.6	0	7463.2	0	6806.12	0	6995.6	0	6707.19	0	6908.17	0	6276.96	0	6334.99	0	7074.47	0	6774.64	0	7288.92	0	6321.91	0	-	-	8083.78	0	7357.29
[truncated: 9 more columns]

## Sheet: Heavy-GLOBE
			Surrogate organs
True organ			BoneSurface		ActiveMarrow		Adrenals		Brain		Breasts		GallBladderWall		HeartWall		Kidney		EyeLens		Liver		Lungs		LymphNodes		Muscle		Oesophagus		OralMucosa		Pancreas		Uterus/Prostate		SalivaryGlands		SmallIntestineWall		Skin		Spleen		StomachWall		Ovaries/Testes		Thymus
Organ	Dose Category	Dose (mGy)	Dose (mGy)	% diff.	Dose (mGy)	% diff.	Dose (mGy)	% diff.	Dose (mGy)	% diff.	Dose (mGy)	% diff.	Dose (mGy)	% diff.	Dose (mGy)	% diff.	Dose (mGy)	% diff.	Dose (mGy)	% diff.	Dose (mGy)	% diff.	Dose (mGy)	% diff.	Dose (mGy)	% diff.	Dose (mGy)	% diff.	Dose (mGy)	% diff.	Dose (mGy)	% diff.	Dose (mGy)	% diff.	Dose (mGy)	% diff.	Dose (mGy)	% diff.	Dose (mGy)	% diff.	Dose (mGy)	% diff.	Dose (mGy)	% diff.	Dose (mGy)	% diff.	Dose (mGy)	% diff.	Dose (mGy)
Breasts	Total Dose	0	0	0	0	0	0	0	0	0	-	-	0	0	0	0	0	0	0	0	0	0	0	0	0	0	0	0	0	0	0	0	0	0	0	0	0	0	0	0	0	0	0	0	0	0	0	0	0
	Total Neutron Dose	29.8723	9.18214	0	10.3332	0	5.65976	0	17.8224	0	-	-	5.42912	0	9.76122	0	7.13448	0	20.3922	0	7.92972	0	11.3306	0	12.48	0	16.2285	0	7.70665	0	12.4248	0	5.24621	0	6.86291	0	15.792	0	6.56279	0	27.7556	0	10.2133	0	7.73548	0	11.9779	0	12.0913
	Total Gamma Dose	2782.16	2481.27	0	2249.57	0	1984.08	0	2385.95	0	-	-	2011.34	0	2377.63	0	1910.51	0	2434.58	0	2219.08	0	2399.23	0	2214.02	0	2305.4	0	2184.32	0	2310.37	0	2030.93	0	1920.01	0	2310	0	2150.92	0	2441.94	0	2119.21	0	2249.88	0	2406.46	0	2451.93
Colon	Total Dose	0	0	0	0	0	0	0	0	0	0	0	0	0	0	0	0	0	0	0	0	0	0	0	0	0	0	0	0	0	0	0	0	0	0	0	0	0	0	0	0	0	0	0	0	0	0	0	0
	Total Neutron Dose	9.68262	9.18214	0	10.3332	0	5.65976	0	17.8224	0	29.8723	0	5.42912	0	9.76122	0	7.13448	0	20.3922	0	7.92972	0	11.3306	0	12.48	0	16.2285	0	7.70665	0	12.4248	0	5.24621	0	6.86291	0	15.792	0	6.56279	0	27.7556	0	10.2133	0	7.73548	0	11.9779	0	12.0913
	Total Gamma Dose	2290.46	2481.27	0	2249.57	0	1984.08	0	2385.95	0	2782.16	0	2011.34	0	2377.63	0	1910.51	0	2434.58	0	2219.08	0	2399.23	0	2214.02	0	2305.4	0	2184.32	0	2310.37	0	2030.93	0	1920.01	0	2310	0	2150.92	0	2441.94	0	2119.21	0	2249.88	0	2406.46	0	2451.93
Liver	Total Dose	0	0	0	0	0	0	0	0	0	0	0	0	0	0	0	0	0	0	0	-	-	0	0	0	0	0	0	0	0	0	0	0	0	0	0	0	0	0	0	0	0	0	0	0	0	0	0	0
	Total Neutron Dose	7.92972	9.18214	0	10.3332	0	5.65976	0	17.8224	0	29.8723	0	5.42912	0	9.76122	0	7.13448	0	20.3922	0	-	-	11.3306	0	12.48	0	16.2285	0	7.70665	0	12.4248	0	5.24621	0	6.86291	0	15.792	0	6.56279	0	27.7556	0	10.2133	0	7.73548	0	11.9779	0	12.0913
	Total Gamma Dose	2219.08	2481.27	0	2249.57	0	1984.08	0	2385.95	0	2782.16	0	2011.34	0	2377.63	0	1910.51	0	2434.58	0	-	-	2399.23	0	2214.02	0	2305.4	0	2184.32	0	2310.37	0	2030.93	0	1920.01	0	2310	0	2150.92	0	2441.94	0	2119.21	0	2249.88	0	2406.46	0	2451.93
Lungs	Total Dose	0	0	0	0	0	0	0	0	0	0	0	0	0	0	0	0	0	0	0	0	0	-	-	0	0	0	0	0	0	0	0	0	0	0	0	0	0	0	0	0	0	0	0	0	0	0	0	0
	Total Neutron Dose	11.3306	9.18214	0	10.3332	0	5.65976	0	17.8224	0	29.8723	0	5.42912	0	9.76122	0	7.13448	0	20.3922	0	7.92972	0	-	-	12.48	0	16.2285	0	7.70665	0	12.4248	0	5.24621	0	6.86291	0	15.792	0	6.56279	0	27.7556	0	10.2133	0	7.73548	0	11.9779	0	12.0913
	Total Gamma Dose	2399.23	2481.27	0	2249.57	0	1984.08	0	2385.95	0	2782.16	0	2011.34	0	2377.63	0	1910.51	0	2434.58	0	2219.08	0	-	-	2214.02	0	2305.4	0	2184.32	0	2310.37	0	2030.93	0	1920.01	0	2310	0	2150.92	0	2441.94	0	2119.21	0	2249.88	0	2406.46	0	2451.93
Stomach Wall	Total Dose	0	0	0	0	0	0	0	0	0	0	0	0	0	0	0	0	0	0	0	0	0	0	0	0	0	0	0	0	0	0	0	0	0	0	0	0	0	0	0	0	0	0	0	-	-	0	0	0
	Total Neutron Dose	7.73548	9.18214	0	10.3332	0	5.65976	0	17.8224	0	29.8723	0	5.42912	0	9.76122	0	7.13448	0	20.3922	0	7.92972	0	11.3306	0	12.48	0	16.2285	0	7.70665	0	12.4248	0	5.24621	0	6.86291	0	15.792	0	6.56279	0	27.7556	0	10.2133	0	-	-	11.9779	0	12.0913
	Total Gamma Dose	2249.88	2481.27	0	2249.57	0	1984.08	0	2385.95	0	2782.16	0	2011.34	0	2377.63	0	1910.51	0	2434.58	0	2219.08	0	2399.23	0	2214.02	0	2305.4	0	2184.32	0	2310.37	0	2030.93	0	1920.01	0	2310	0	2150.92	0	2441.94	0	2119.21	0	-	-	2406.46	0	2451.93
[truncated: 9 more columns]
