# Supplementary material for: Japanese pediatric and adult atomic bomb survivor dosimetry: potential improvements using the J45 phantom series and modern Monte Carlo transport
Source: Radiat Environ Biophys. 2021 Oct 30;61(1):73–86. doi: 10.1007/s00411-021-00946-2 (PMC8897329; doi:10.1007/s00411-021-00946-2)
Supplement: Supplementary file 1 — Supplementary file1 (ZIP 2974 KB) [file 411_2021_946_MOESM1_ESM.zip › _supplementary/comprehensive surrogacy/Table_ADm_Nagasaki_1500m.xlsx]

## Sheet: IO
			Surrogate organs
True organ			BoneSurface		ActiveMarrow		Adrenals		Brain		Breasts		GallBladderWall		HeartWall		Kidney		EyeLens		Liver		Lungs		LymphNodes		Muscle		Oesophagus		OralMucosa		Pancreas		Uterus/Prostate		SalivaryGlands		SmallIntestineWall		Skin		Spleen		StomachWall		Ovaries/Testes		Thymus
Organ	Dose Category	Dose (mGy)	Dose (mGy)	% diff.	Dose (mGy)	% diff.	Dose (mGy)	% diff.	Dose (mGy)	% diff.	Dose (mGy)	% diff.	Dose (mGy)	% diff.	Dose (mGy)	% diff.	Dose (mGy)	% diff.	Dose (mGy)	% diff.	Dose (mGy)	% diff.	Dose (mGy)	% diff.	Dose (mGy)	% diff.	Dose (mGy)	% diff.	Dose (mGy)	% diff.	Dose (mGy)	% diff.	Dose (mGy)	% diff.	Dose (mGy)	% diff.	Dose (mGy)	% diff.	Dose (mGy)	% diff.	Dose (mGy)	% diff.	Dose (mGy)	% diff.	Dose (mGy)	% diff.	Dose (mGy)	% diff.	Dose (mGy)
Breasts	Total Dose	0	0	0	0	0	0	0	0	0	-	-	0	0	0	0	0	0	0	0	0	0	0	0	0	0	0	0	0	0	0	0	0	0	0	0	0	0	0	0	0	0	0	0	0	0	0	0	0
	Total Neutron Dose	4.24683	1.09968	0	1.21915	0	0.699221	0	1.98402	0	-	-	0.944206	0	1.70553	0	0.70064	0	4.88086	0	1.36302	0	1.67729	0	1.63776	0	1.98907	0	1.14277	0	1.96674	0	0.779056	0	1.03877	0	1.98801	0	1.12968	0	3.12751	0	1.17766	0	1.28627	0	2.57202	0	2.0084
	Total Gamma Dose	950.683	873.397	0	808.503	0	741.436	0	818.742	0	-	-	814.936	0	881.179	0	701.445	0	1046.28	0	851.384	0	885.802	0	822.296	0	843.633	0	805.939	0	892.079	0	758.567	0	827.647	0	853.864	0	827.76	0	867.931	0	784.603	0	847.674	0	923.933	0	910.999
Colon	Total Dose	0	0	0	0	0	0	0	0	0	0	0	0	0	0	0	0	0	0	0	0	0	0	0	0	0	0	0	0	0	0	0	0	0	0	0	0	0	0	0	0	0	0	0	0	0	0	0	0
	Total Neutron Dose	1.62259	1.09968	0	1.21915	0	0.699221	0	1.98402	0	4.24683	0	0.944206	0	1.70553	0	0.70064	0	4.88086	0	1.36302	0	1.67729	0	1.63776	0	1.98907	0	1.14277	0	1.96674	0	0.779056	0	1.03877	0	1.98801	0	1.12968	0	3.12751	0	1.17766	0	1.28627	0	2.57202	0	2.0084
	Total Gamma Dose	876.233	873.397	0	808.503	0	741.436	0	818.742	0	950.683	0	814.936	0	881.179	0	701.445	0	1046.28	0	851.384	0	885.802	0	822.296	0	843.633	0	805.939	0	892.079	0	758.567	0	827.647	0	853.864	0	827.76	0	867.931	0	784.603	0	847.674	0	923.933	0	910.999
Liver	Total Dose	0	0	0	0	0	0	0	0	0	0	0	0	0	0	0	0	0	0	0	-	-	0	0	0	0	0	0	0	0	0	0	0	0	0	0	0	0	0	0	0	0	0	0	0	0	0	0	0
	Total Neutron Dose	1.36302	1.09968	0	1.21915	0	0.699221	0	1.98402	0	4.24683	0	0.944206	0	1.70553	0	0.70064	0	4.88086	0	-	-	1.67729	0	1.63776	0	1.98907	0	1.14277	0	1.96674	0	0.779056	0	1.03877	0	1.98801	0	1.12968	0	3.12751	0	1.17766	0	1.28627	0	2.57202	0	2.0084
	Total Gamma Dose	851.384	873.397	0	808.503	0	741.436	0	818.742	0	950.683	0	814.936	0	881.179	0	701.445	0	1046.28	0	-	-	885.802	0	822.296	0	843.633	0	805.939	0	892.079	0	758.567	0	827.647	0	853.864	0	827.76	0	867.931	0	784.603	0	847.674	0	923.933	0	910.999
Lungs	Total Dose	0	0	0	0	0	0	0	0	0	0	0	0	0	0	0	0	0	0	0	0	0	-	-	0	0	0	0	0	0	0	0	0	0	0	0	0	0	0	0	0	0	0	0	0	0	0	0	0
	Total Neutron Dose	1.67729	1.09968	0	1.21915	0	0.699221	0	1.98402	0	4.24683	0	0.944206	0	1.70553	0	0.70064	0	4.88086	0	1.36302	0	-	-	1.63776	0	1.98907	0	1.14277	0	1.96674	0	0.779056	0	1.03877	0	1.98801	0	1.12968	0	3.12751	0	1.17766	0	1.28627	0	2.57202	0	2.0084
	Total Gamma Dose	885.802	873.397	0	808.503	0	741.436	0	818.742	0	950.683	0	814.936	0	881.179	0	701.445	0	1046.28	0	851.384	0	-	-	822.296	0	843.633	0	805.939	0	892.079	0	758.567	0	827.647	0	853.864	0	827.76	0	867.931	0	784.603	0	847.674	0	923.933	0	910.999
Stomach Wall	Total Dose	0	0	0	0	0	0	0	0	0	0	0	0	0	0	0	0	0	0	0	0	0	0	0	0	0	0	0	0	0	0	0	0	0	0	0	0	0	0	0	0	0	0	0	-	-	0	0	0
	Total Neutron Dose	1.28627	1.09968	0	1.21915	0	0.699221	0	1.98402	0	4.24683	0	0.944206	0	1.70553	0	0.70064	0	4.88086	0	1.36302	0	1.67729	0	1.63776	0	1.98907	0	1.14277	0	1.96674	0	0.779056	0	1.03877	0	1.98801	0	1.12968	0	3.12751	0	1.17766	0	-	-	2.57202	0	2.0084
	Total Gamma Dose	847.674	873.397	0	808.503	0	741.436	0	818.742	0	950.683	0	814.936	0	881.179	0	701.445	0	1046.28	0	851.384	0	885.802	0	822.296	0	843.633	0	805.939	0	892.079	0	758.567	0	827.647	0	853.864	0	827.76	0	867.931	0	784.603	0	-	-	923.933	0	910.999
[truncated: 9 more columns]

## Sheet: Light-9P
			Surrogate organs
True organ			BoneSurface		ActiveMarrow		Adrenals		Brain		Breasts		GallBladderWall		HeartWall		Kidney		EyeLens		Liver		Lungs		LymphNodes		Muscle		Oesophagus		OralMucosa		Pancreas		Uterus/Prostate		SalivaryGlands		SmallIntestineWall		Skin		Spleen		StomachWall		Ovaries/Testes		Thymus
Organ	Dose Category	Dose (mGy)	Dose (mGy)	% diff.	Dose (mGy)	% diff.	Dose (mGy)	% diff.	Dose (mGy)	% diff.	Dose (mGy)	% diff.	Dose (mGy)	% diff.	Dose (mGy)	% diff.	Dose (mGy)	% diff.	Dose (mGy)	% diff.	Dose (mGy)	% diff.	Dose (mGy)	% diff.	Dose (mGy)	% diff.	Dose (mGy)	% diff.	Dose (mGy)	% diff.	Dose (mGy)	% diff.	Dose (mGy)	% diff.	Dose (mGy)	% diff.	Dose (mGy)	% diff.	Dose (mGy)	% diff.	Dose (mGy)	% diff.	Dose (mGy)	% diff.	Dose (mGy)	% diff.	Dose (mGy)	% diff.	Dose (mGy)
Breasts	Total Dose	0	0	0	0	0	0	0	0	0	-	-	0	0	0	0	0	0	0	0	0	0	0	0	0	0	0	0	0	0	0	0	0	0	0	0	0	0	0	0	0	0	0	0	0	0	0	0	0
	Total Neutron Dose	3.02547	0.821554	0	0.923461	0	0.595162	0	1.46712	0	-	-	0.748333	0	1.28964	0	0.544509	0	2.50522	0	1.09339	0	1.28474	0	1.29681	0	1.499	0	0.864286	0	1.46309	0	0.634165	0	0.872015	0	1.56988	0	0.98008	0	2.25945	0	0.95015	0	1.04275	0	1.91575	0	1.50049
	Total Gamma Dose	839.117	790.227	0	734.515	0	639.745	0	737.075	0	-	-	736.168	0	808.157	0	628.01	0	815.66	0	767.885	0	798.32	0	737.216	0	764.93	0	754.065	0	767.769	0	684.354	0	744.511	0	781.411	0	757.549	0	784.531	0	693.28	0	770.319	0	855.636	0	831.147
Colon	Total Dose	0	0	0	0	0	0	0	0	0	0	0	0	0	0	0	0	0	0	0	0	0	0	0	0	0	0	0	0	0	0	0	0	0	0	0	0	0	0	0	0	0	0	0	0	0	0	0	0
	Total Neutron Dose	1.36321	0.821554	0	0.923461	0	0.595162	0	1.46712	0	3.02547	0	0.748333	0	1.28964	0	0.544509	0	2.50522	0	1.09339	0	1.28474	0	1.29681	0	1.499	0	0.864286	0	1.46309	0	0.634165	0	0.872015	0	1.56988	0	0.98008	0	2.25945	0	0.95015	0	1.04275	0	1.91575	0	1.50049
	Total Gamma Dose	791.271	790.227	0	734.515	0	639.745	0	737.075	0	839.117	0	736.168	0	808.157	0	628.01	0	815.66	0	767.885	0	798.32	0	737.216	0	764.93	0	754.065	0	767.769	0	684.354	0	744.511	0	781.411	0	757.549	0	784.531	0	693.28	0	770.319	0	855.636	0	831.147
Liver	Total Dose	0	0	0	0	0	0	0	0	0	0	0	0	0	0	0	0	0	0	0	-	-	0	0	0	0	0	0	0	0	0	0	0	0	0	0	0	0	0	0	0	0	0	0	0	0	0	0	0
	Total Neutron Dose	1.09339	0.821554	0	0.923461	0	0.595162	0	1.46712	0	3.02547	0	0.748333	0	1.28964	0	0.544509	0	2.50522	0	-	-	1.28474	0	1.29681	0	1.499	0	0.864286	0	1.46309	0	0.634165	0	0.872015	0	1.56988	0	0.98008	0	2.25945	0	0.95015	0	1.04275	0	1.91575	0	1.50049
	Total Gamma Dose	767.885	790.227	0	734.515	0	639.745	0	737.075	0	839.117	0	736.168	0	808.157	0	628.01	0	815.66	0	-	-	798.32	0	737.216	0	764.93	0	754.065	0	767.769	0	684.354	0	744.511	0	781.411	0	757.549	0	784.531	0	693.28	0	770.319	0	855.636	0	831.147
Lungs	Total Dose	0	0	0	0	0	0	0	0	0	0	0	0	0	0	0	0	0	0	0	0	0	-	-	0	0	0	0	0	0	0	0	0	0	0	0	0	0	0	0	0	0	0	0	0	0	0	0	0
	Total Neutron Dose	1.28474	0.821554	0	0.923461	0	0.595162	0	1.46712	0	3.02547	0	0.748333	0	1.28964	0	0.544509	0	2.50522	0	1.09339	0	-	-	1.29681	0	1.499	0	0.864286	0	1.46309	0	0.634165	0	0.872015	0	1.56988	0	0.98008	0	2.25945	0	0.95015	0	1.04275	0	1.91575	0	1.50049
	Total Gamma Dose	798.32	790.227	0	734.515	0	639.745	0	737.075	0	839.117	0	736.168	0	808.157	0	628.01	0	815.66	0	767.885	0	-	-	737.216	0	764.93	0	754.065	0	767.769	0	684.354	0	744.511	0	781.411	0	757.549	0	784.531	0	693.28	0	770.319	0	855.636	0	831.147
Stomach Wall	Total Dose	0	0	0	0	0	0	0	0	0	0	0	0	0	0	0	0	0	0	0	0	0	0	0	0	0	0	0	0	0	0	0	0	0	0	0	0	0	0	0	0	0	0	0	-	-	0	0	0
	Total Neutron Dose	1.04275	0.821554	0	0.923461	0	0.595162	0	1.46712	0	3.02547	0	0.748333	0	1.28964	0	0.544509	0	2.50522	0	1.09339	0	1.28474	0	1.29681	0	1.499	0	0.864286	0	1.46309	0	0.634165	0	0.872015	0	1.56988	0	0.98008	0	2.25945	0	0.95015	0	-	-	1.91575	0	1.50049
	Total Gamma Dose	770.319	790.227	0	734.515	0	639.745	0	737.075	0	839.117	0	736.168	0	808.157	0	628.01	0	815.66	0	767.885	0	798.32	0	737.216	0	764.93	0	754.065	0	767.769	0	684.354	0	744.511	0	781.411	0	757.549	0	784.531	0	693.28	0	-	-	855.636	0	831.147
[truncated: 9 more columns]

## Sheet: Heavy-9P
			Surrogate organs
True organ			BoneSurface		ActiveMarrow		Adrenals		Brain		Breasts		GallBladderWall		HeartWall		Kidney		EyeLens		Liver		Lungs		LymphNodes		Muscle		Oesophagus		OralMucosa		Pancreas		Uterus/Prostate		SalivaryGlands		SmallIntestineWall		Skin		Spleen		StomachWall		Ovaries/Testes		Thymus
Organ	Dose Category	Dose (mGy)	Dose (mGy)	% diff.	Dose (mGy)	% diff.	Dose (mGy)	% diff.	Dose (mGy)	% diff.	Dose (mGy)	% diff.	Dose (mGy)	% diff.	Dose (mGy)	% diff.	Dose (mGy)	% diff.	Dose (mGy)	% diff.	Dose (mGy)	% diff.	Dose (mGy)	% diff.	Dose (mGy)	% diff.	Dose (mGy)	% diff.	Dose (mGy)	% diff.	Dose (mGy)	% diff.	Dose (mGy)	% diff.	Dose (mGy)	% diff.	Dose (mGy)	% diff.	Dose (mGy)	% diff.	Dose (mGy)	% diff.	Dose (mGy)	% diff.	Dose (mGy)	% diff.	Dose (mGy)	% diff.	Dose (mGy)
Breasts	Total Dose	0	0	0	0	0	0	0	0	0	-	-	0	0	0	0	0	0	0	0	0	0	0	0	0	0	0	0	0	0	0	0	0	0	0	0	0	0	0	0	0	0	0	0	0	0	0	0	0
	Total Neutron Dose	0.92157	0.333296	0	0.38858	0	0.242207	0	0.623381	0	-	-	0.230917	0	0.360895	0	0.274656	0	1.07813	0	0.331611	0	0.42266	0	0.454106	0	0.59505	0	0.287521	0	0.557028	0	0.22046	0	0.336091	0	0.558849	0	0.272499	0	0.946044	0	0.359379	0	0.310502	0	0.373037	0	0.426262
	Total Gamma Dose	298.9	271.714	0	249.486	0	220.524	0	265.081	0	-	-	228.517	0	265.919	0	216.736	0	286.156	0	258.153	0	269.462	0	252.263	0	260.643	0	250.828	0	254.56	0	228.323	0	236.661	0	267.599	0	253.16	0	269.853	0	245.345	0	256.427	0	278.532	0	267.031
Colon	Total Dose	0	0	0	0	0	0	0	0	0	0	0	0	0	0	0	0	0	0	0	0	0	0	0	0	0	0	0	0	0	0	0	0	0	0	0	0	0	0	0	0	0	0	0	0	0	0	0	0
	Total Neutron Dose	0.37623	0.333296	0	0.38858	0	0.242207	0	0.623381	0	0.92157	0	0.230917	0	0.360895	0	0.274656	0	1.07813	0	0.331611	0	0.42266	0	0.454106	0	0.59505	0	0.287521	0	0.557028	0	0.22046	0	0.336091	0	0.558849	0	0.272499	0	0.946044	0	0.359379	0	0.310502	0	0.373037	0	0.426262
	Total Gamma Dose	264.756	271.714	0	249.486	0	220.524	0	265.081	0	298.9	0	228.517	0	265.919	0	216.736	0	286.156	0	258.153	0	269.462	0	252.263	0	260.643	0	250.828	0	254.56	0	228.323	0	236.661	0	267.599	0	253.16	0	269.853	0	245.345	0	256.427	0	278.532	0	267.031
Liver	Total Dose	0	0	0	0	0	0	0	0	0	0	0	0	0	0	0	0	0	0	0	-	-	0	0	0	0	0	0	0	0	0	0	0	0	0	0	0	0	0	0	0	0	0	0	0	0	0	0	0
	Total Neutron Dose	0.331611	0.333296	0	0.38858	0	0.242207	0	0.623381	0	0.92157	0	0.230917	0	0.360895	0	0.274656	0	1.07813	0	-	-	0.42266	0	0.454106	0	0.59505	0	0.287521	0	0.557028	0	0.22046	0	0.336091	0	0.558849	0	0.272499	0	0.946044	0	0.359379	0	0.310502	0	0.373037	0	0.426262
	Total Gamma Dose	258.153	271.714	0	249.486	0	220.524	0	265.081	0	298.9	0	228.517	0	265.919	0	216.736	0	286.156	0	-	-	269.462	0	252.263	0	260.643	0	250.828	0	254.56	0	228.323	0	236.661	0	267.599	0	253.16	0	269.853	0	245.345	0	256.427	0	278.532	0	267.031
Lungs	Total Dose	0	0	0	0	0	0	0	0	0	0	0	0	0	0	0	0	0	0	0	0	0	-	-	0	0	0	0	0	0	0	0	0	0	0	0	0	0	0	0	0	0	0	0	0	0	0	0	0
	Total Neutron Dose	0.42266	0.333296	0	0.38858	0	0.242207	0	0.623381	0	0.92157	0	0.230917	0	0.360895	0	0.274656	0	1.07813	0	0.331611	0	-	-	0.454106	0	0.59505	0	0.287521	0	0.557028	0	0.22046	0	0.336091	0	0.558849	0	0.272499	0	0.946044	0	0.359379	0	0.310502	0	0.373037	0	0.426262
	Total Gamma Dose	269.462	271.714	0	249.486	0	220.524	0	265.081	0	298.9	0	228.517	0	265.919	0	216.736	0	286.156	0	258.153	0	-	-	252.263	0	260.643	0	250.828	0	254.56	0	228.323	0	236.661	0	267.599	0	253.16	0	269.853	0	245.345	0	256.427	0	278.532	0	267.031
Stomach Wall	Total Dose	0	0	0	0	0	0	0	0	0	0	0	0	0	0	0	0	0	0	0	0	0	0	0	0	0	0	0	0	0	0	0	0	0	0	0	0	0	0	0	0	0	0	0	-	-	0	0	0
	Total Neutron Dose	0.310502	0.333296	0	0.38858	0	0.242207	0	0.623381	0	0.92157	0	0.230917	0	0.360895	0	0.274656	0	1.07813	0	0.331611	0	0.42266	0	0.454106	0	0.59505	0	0.287521	0	0.557028	0	0.22046	0	0.336091	0	0.558849	0	0.272499	0	0.946044	0	0.359379	0	-	-	0.373037	0	0.426262
	Total Gamma Dose	256.427	271.714	0	249.486	0	220.524	0	265.081	0	298.9	0	228.517	0	265.919	0	216.736	0	286.156	0	258.153	0	269.462	0	252.263	0	260.643	0	250.828	0	254.56	0	228.323	0	236.661	0	267.599	0	253.16	0	269.853	0	245.345	0	-	-	278.532	0	267.031
[truncated: 9 more columns]

## Sheet: Light-GLOBE
			Surrogate organs
True organ			BoneSurface		ActiveMarrow		Adrenals		Brain		Breasts		GallBladderWall		HeartWall		Kidney		EyeLens		Liver		Lungs		LymphNodes		Muscle		Oesophagus		OralMucosa		Pancreas		Uterus/Prostate		SalivaryGlands		SmallIntestineWall		Skin		Spleen		StomachWall		Ovaries/Testes		Thymus
Organ	Dose Category	Dose (mGy)	Dose (mGy)	% diff.	Dose (mGy)	% diff.	Dose (mGy)	% diff.	Dose (mGy)	% diff.	Dose (mGy)	% diff.	Dose (mGy)	% diff.	Dose (mGy)	% diff.	Dose (mGy)	% diff.	Dose (mGy)	% diff.	Dose (mGy)	% diff.	Dose (mGy)	% diff.	Dose (mGy)	% diff.	Dose (mGy)	% diff.	Dose (mGy)	% diff.	Dose (mGy)	% diff.	Dose (mGy)	% diff.	Dose (mGy)	% diff.	Dose (mGy)	% diff.	Dose (mGy)	% diff.	Dose (mGy)	% diff.	Dose (mGy)	% diff.	Dose (mGy)	% diff.	Dose (mGy)	% diff.	Dose (mGy)
Breasts	Total Dose	0	0	0	0	0	0	0	0	0	-	-	0	0	0	0	0	0	0	0	0	0	0	0	0	0	0	0	0	0	0	0	0	0	0	0	0	0	0	0	0	0	0	0	0	0	0	0	0
	Total Neutron Dose	3.76543	0.985627	0	1.09202	0	0.66369	0	1.79511	0	-	-	0.840887	0	1.51565	0	0.631804	0	3.32595	0	1.22661	0	1.51905	0	1.47699	0	1.77986	0	1.08734	0	1.71944	0	0.710368	0	0.933653	0	1.74537	0	1.04715	0	2.79052	0	1.0546	0	1.14826	0	2.14606	0	1.76676
	Total Gamma Dose	924.271	828.298	0	768.352	0	677.773	0	776.189	0	-	-	763.48	0	831.561	0	664.366	0	832.732	0	809.142	0	838.577	0	776.664	0	796.608	0	760.505	0	800.59	0	720.39	0	728.708	0	800.149	0	784.91	0	820.072	0	720.743	0	817.405	0	883.656	0	903.794
Colon	Total Dose	0	0	0	0	0	0	0	0	0	0	0	0	0	0	0	0	0	0	0	0	0	0	0	0	0	0	0	0	0	0	0	0	0	0	0	0	0	0	0	0	0	0	0	0	0	0	0	0
	Total Neutron Dose	1.47917	0.985627	0	1.09202	0	0.66369	0	1.79511	0	3.76543	0	0.840887	0	1.51565	0	0.631804	0	3.32595	0	1.22661	0	1.51905	0	1.47699	0	1.77986	0	1.08734	0	1.71944	0	0.710368	0	0.933653	0	1.74537	0	1.04715	0	2.79052	0	1.0546	0	1.14826	0	2.14606	0	1.76676
	Total Gamma Dose	828.592	828.298	0	768.352	0	677.773	0	776.189	0	924.271	0	763.48	0	831.561	0	664.366	0	832.732	0	809.142	0	838.577	0	776.664	0	796.608	0	760.505	0	800.59	0	720.39	0	728.708	0	800.149	0	784.91	0	820.072	0	720.743	0	817.405	0	883.656	0	903.794
Liver	Total Dose	0	0	0	0	0	0	0	0	0	0	0	0	0	0	0	0	0	0	0	-	-	0	0	0	0	0	0	0	0	0	0	0	0	0	0	0	0	0	0	0	0	0	0	0	0	0	0	0
	Total Neutron Dose	1.22661	0.985627	0	1.09202	0	0.66369	0	1.79511	0	3.76543	0	0.840887	0	1.51565	0	0.631804	0	3.32595	0	-	-	1.51905	0	1.47699	0	1.77986	0	1.08734	0	1.71944	0	0.710368	0	0.933653	0	1.74537	0	1.04715	0	2.79052	0	1.0546	0	1.14826	0	2.14606	0	1.76676
	Total Gamma Dose	809.142	828.298	0	768.352	0	677.773	0	776.189	0	924.271	0	763.48	0	831.561	0	664.366	0	832.732	0	-	-	838.577	0	776.664	0	796.608	0	760.505	0	800.59	0	720.39	0	728.708	0	800.149	0	784.91	0	820.072	0	720.743	0	817.405	0	883.656	0	903.794
Lungs	Total Dose	0	0	0	0	0	0	0	0	0	0	0	0	0	0	0	0	0	0	0	0	0	-	-	0	0	0	0	0	0	0	0	0	0	0	0	0	0	0	0	0	0	0	0	0	0	0	0	0
	Total Neutron Dose	1.51905	0.985627	0	1.09202	0	0.66369	0	1.79511	0	3.76543	0	0.840887	0	1.51565	0	0.631804	0	3.32595	0	1.22661	0	-	-	1.47699	0	1.77986	0	1.08734	0	1.71944	0	0.710368	0	0.933653	0	1.74537	0	1.04715	0	2.79052	0	1.0546	0	1.14826	0	2.14606	0	1.76676
	Total Gamma Dose	838.577	828.298	0	768.352	0	677.773	0	776.189	0	924.271	0	763.48	0	831.561	0	664.366	0	832.732	0	809.142	0	-	-	776.664	0	796.608	0	760.505	0	800.59	0	720.39	0	728.708	0	800.149	0	784.91	0	820.072	0	720.743	0	817.405	0	883.656	0	903.794
Stomach Wall	Total Dose	0	0	0	0	0	0	0	0	0	0	0	0	0	0	0	0	0	0	0	0	0	0	0	0	0	0	0	0	0	0	0	0	0	0	0	0	0	0	0	0	0	0	0	-	-	0	0	0
	Total Neutron Dose	1.14826	0.985627	0	1.09202	0	0.66369	0	1.79511	0	3.76543	0	0.840887	0	1.51565	0	0.631804	0	3.32595	0	1.22661	0	1.51905	0	1.47699	0	1.77986	0	1.08734	0	1.71944	0	0.710368	0	0.933653	0	1.74537	0	1.04715	0	2.79052	0	1.0546	0	-	-	2.14606	0	1.76676
	Total Gamma Dose	817.405	828.298	0	768.352	0	677.773	0	776.189	0	924.271	0	763.48	0	831.561	0	664.366	0	832.732	0	809.142	0	838.577	0	776.664	0	796.608	0	760.505	0	800.59	0	720.39	0	728.708	0	800.149	0	784.91	0	820.072	0	720.743	0	-	-	883.656	0	903.794
[truncated: 9 more columns]

## Sheet: Heavy-GLOBE
			Surrogate organs
True organ			BoneSurface		ActiveMarrow		Adrenals		Brain		Breasts		GallBladderWall		HeartWall		Kidney		EyeLens		Liver		Lungs		LymphNodes		Muscle		Oesophagus		OralMucosa		Pancreas		Uterus/Prostate		SalivaryGlands		SmallIntestineWall		Skin		Spleen		StomachWall		Ovaries/Testes		Thymus
Organ	Dose Category	Dose (mGy)	Dose (mGy)	% diff.	Dose (mGy)	% diff.	Dose (mGy)	% diff.	Dose (mGy)	% diff.	Dose (mGy)	% diff.	Dose (mGy)	% diff.	Dose (mGy)	% diff.	Dose (mGy)	% diff.	Dose (mGy)	% diff.	Dose (mGy)	% diff.	Dose (mGy)	% diff.	Dose (mGy)	% diff.	Dose (mGy)	% diff.	Dose (mGy)	% diff.	Dose (mGy)	% diff.	Dose (mGy)	% diff.	Dose (mGy)	% diff.	Dose (mGy)	% diff.	Dose (mGy)	% diff.	Dose (mGy)	% diff.	Dose (mGy)	% diff.	Dose (mGy)	% diff.	Dose (mGy)	% diff.	Dose (mGy)
Breasts	Total Dose	0	0	0	0	0	0	0	0	0	-	-	0	0	0	0	0	0	0	0	0	0	0	0	0	0	0	0	0	0	0	0	0	0	0	0	0	0	0	0	0	0	0	0	0	0	0	0	0
	Total Neutron Dose	1.16641	0.417761	0	0.468094	0	0.241719	0	0.810705	0	-	-	0.245398	0	0.459919	0	0.307423	0	1.15637	0	0.35446	0	0.524895	0	0.560778	0	0.720522	0	0.364463	0	0.625779	0	0.253048	0	0.340925	0	0.715461	0	0.324289	0	1.18832	0	0.476888	0	0.38821	0	0.578264	0	0.547145
	Total Gamma Dose	297.196	268.081	0	245.989	0	209.454	0	256.877	0	-	-	239.56	0	259.837	0	212.883	0	309.574	0	250.05	0	265.227	0	245.946	0	254.256	0	242.989	0	261.611	0	226.078	0	222.945	0	257.147	0	241.432	0	265.936	0	238.498	0	251.961	0	261.378	0	278.124
Colon	Total Dose	0	0	0	0	0	0	0	0	0	0	0	0	0	0	0	0	0	0	0	0	0	0	0	0	0	0	0	0	0	0	0	0	0	0	0	0	0	0	0	0	0	0	0	0	0	0	0	0
	Total Neutron Dose	0.436702	0.417761	0	0.468094	0	0.241719	0	0.810705	0	1.16641	0	0.245398	0	0.459919	0	0.307423	0	1.15637	0	0.35446	0	0.524895	0	0.560778	0	0.720522	0	0.364463	0	0.625779	0	0.253048	0	0.340925	0	0.715461	0	0.324289	0	1.18832	0	0.476888	0	0.38821	0	0.578264	0	0.547145
	Total Gamma Dose	253.473	268.081	0	245.989	0	209.454	0	256.877	0	297.196	0	239.56	0	259.837	0	212.883	0	309.574	0	250.05	0	265.227	0	245.946	0	254.256	0	242.989	0	261.611	0	226.078	0	222.945	0	257.147	0	241.432	0	265.936	0	238.498	0	251.961	0	261.378	0	278.124
Liver	Total Dose	0	0	0	0	0	0	0	0	0	0	0	0	0	0	0	0	0	0	0	-	-	0	0	0	0	0	0	0	0	0	0	0	0	0	0	0	0	0	0	0	0	0	0	0	0	0	0	0
	Total Neutron Dose	0.35446	0.417761	0	0.468094	0	0.241719	0	0.810705	0	1.16641	0	0.245398	0	0.459919	0	0.307423	0	1.15637	0	-	-	0.524895	0	0.560778	0	0.720522	0	0.364463	0	0.625779	0	0.253048	0	0.340925	0	0.715461	0	0.324289	0	1.18832	0	0.476888	0	0.38821	0	0.578264	0	0.547145
	Total Gamma Dose	250.05	268.081	0	245.989	0	209.454	0	256.877	0	297.196	0	239.56	0	259.837	0	212.883	0	309.574	0	-	-	265.227	0	245.946	0	254.256	0	242.989	0	261.611	0	226.078	0	222.945	0	257.147	0	241.432	0	265.936	0	238.498	0	251.961	0	261.378	0	278.124
Lungs	Total Dose	0	0	0	0	0	0	0	0	0	0	0	0	0	0	0	0	0	0	0	0	0	-	-	0	0	0	0	0	0	0	0	0	0	0	0	0	0	0	0	0	0	0	0	0	0	0	0	0
	Total Neutron Dose	0.524895	0.417761	0	0.468094	0	0.241719	0	0.810705	0	1.16641	0	0.245398	0	0.459919	0	0.307423	0	1.15637	0	0.35446	0	-	-	0.560778	0	0.720522	0	0.364463	0	0.625779	0	0.253048	0	0.340925	0	0.715461	0	0.324289	0	1.18832	0	0.476888	0	0.38821	0	0.578264	0	0.547145
	Total Gamma Dose	265.227	268.081	0	245.989	0	209.454	0	256.877	0	297.196	0	239.56	0	259.837	0	212.883	0	309.574	0	250.05	0	-	-	245.946	0	254.256	0	242.989	0	261.611	0	226.078	0	222.945	0	257.147	0	241.432	0	265.936	0	238.498	0	251.961	0	261.378	0	278.124
Stomach Wall	Total Dose	0	0	0	0	0	0	0	0	0	0	0	0	0	0	0	0	0	0	0	0	0	0	0	0	0	0	0	0	0	0	0	0	0	0	0	0	0	0	0	0	0	0	0	-	-	0	0	0
	Total Neutron Dose	0.38821	0.417761	0	0.468094	0	0.241719	0	0.810705	0	1.16641	0	0.245398	0	0.459919	0	0.307423	0	1.15637	0	0.35446	0	0.524895	0	0.560778	0	0.720522	0	0.364463	0	0.625779	0	0.253048	0	0.340925	0	0.715461	0	0.324289	0	1.18832	0	0.476888	0	-	-	0.578264	0	0.547145
	Total Gamma Dose	251.961	268.081	0	245.989	0	209.454	0	256.877	0	297.196	0	239.56	0	259.837	0	212.883	0	309.574	0	250.05	0	265.227	0	245.946	0	254.256	0	242.989	0	261.611	0	226.078	0	222.945	0	257.147	0	241.432	0	265.936	0	238.498	0	-	-	261.378	0	278.124
[truncated: 9 more columns]
