# Supplementary material for: Japanese pediatric and adult atomic bomb survivor dosimetry: potential improvements using the J45 phantom series and modern Monte Carlo transport
Source: Radiat Environ Biophys. 2021 Oct 30;61(1):73–86. doi: 10.1007/s00411-021-00946-2 (PMC8897329; doi:10.1007/s00411-021-00946-2)
Supplement: Supplementary file 1 — Supplementary file1 (ZIP 2974 KB) [file 411_2021_946_MOESM1_ESM.zip › _supplementary/comprehensive surrogacy/_README.txt]

These supplementary data workbooks contain comparisons of organ dose estimates within the J45 series
between six common solid cancer sites in the Life Span Study and the remaining organs within the body.
These tables are meant to demonstrate the ability of each organ in the J45 series to act as a
comprehensive surrogate. Air electron dose is tallied under gamma dose.
