# Supplementary material for: Japanese pediatric and adult atomic bomb survivor dosimetry: potential improvements using the J45 phantom series and modern Monte Carlo transport
Source: Radiat Environ Biophys. 2021 Oct 30;61(1):73–86. doi: 10.1007/s00411-021-00946-2 (PMC8897329; doi:10.1007/s00411-021-00946-2)
Supplement: Supplementary file 1 — Supplementary file1 (ZIP 2974 KB) [file 411_2021_946_MOESM1_ESM.zip › _supplementary/doses/00f_Heavy 9P.csv]

Dose (mGy)		Organ	Prompt N	Prompt G	Delayed N	Delayed G	Secondary Prompt NG	Secondary Delayed NG	Body Prompt NG	Body Delayed NG	Air Electron
Hiroshima	1000m	BoneSurface	29.30	429.20	1.82	749.35	63.06	5.10	35.19	2.85	8.96
		ActiveMarrow	27.60	400.92	1.75	694.60	59.25	4.79	33.22	2.69	8.31
		Adrenals	28.49	484.56	1.73	684.92	65.18	5.17	39.62	3.14	2.31
		Brain	30.81	505.79	1.84	774.07	66.85	5.40	35.75	2.89	21.34
		Breasts	53.59	205.54	3.33	542.75	45.30	4.08	26.65	1.87	688.38
		GallBladderWall	21.65	518.67	1.32	719.95	67.25	5.30	43.14	3.37	5.43
		HeartWall	28.11	505.66	1.55	755.17	66.64	5.45	42.38	3.45	25.52
		Kidney	26.06	497.00	1.60	693.02	65.31	5.47	41.58	3.43	2.22
		EyeLens	36.10	306.38	3.20	622.16	62.91	4.51	23.11	2.54	301.93
		Liver	29.21	514.53	1.79	732.68	64.87	5.32	41.87	3.40	16.10
		Lungs	29.94	508.91	1.71	743.73	67.09	5.51	37.88	3.09	16.44
		LymphNodes	30.34	476.30	1.88	717.72	64.68	5.19	36.18	2.93	55.65
		Muscle	37.59	461.16	2.32	734.12	63.37	5.12	26.52	2.16	90.96
		Oesophagus	26.58	502.38	1.58	718.50	65.38	5.33	41.97	3.48	1.63
		OralMucosa	26.35	502.53	1.72	723.39	64.23	5.17	37.87	3.34	11.33
		Pancreas	23.62	487.36	1.52	736.45	66.80	5.30	39.96	3.20	5.37
		Uterus	22.96	501.44	1.34	695.68	66.60	5.29	41.37	3.18	2.91
		SalivaryGlands	30.67	500.97	1.88	729.70	65.92	5.20	35.63	2.96	17.08
		SmallIntestineWall	25.11	505.52	1.42	737.65	67.32	5.38	41.05	3.28	22.57
		Skin	45.05	303.29	2.93	556.31	40.63	3.29	18.45	1.50	455.73
		Spleen	28.20	484.51	1.65	697.91	66.43	5.19	37.65	3.18	7.53
		StomachWall	24.86	498.64	1.42	731.65	67.38	5.36	43.56	3.50	9.53
		Ovaries	24.03	538.12	1.32	707.66	68.46	5.20	46.31	3.74	2.15
		Thymus	28.14	489.95	1.70	743.15	64.55	5.16	41.00	3.31	73.75
		Thyroid	26.44	499.90	1.55	725.36	68.30	4.93	40.64	3.29	5.98
		UrinaryBladderWall	27.29	468.13	1.70	688.86	63.95	5.18	33.92	2.74	79.76
		Extrathoracics	31.22	440.45	2.26	765.29	66.47	5.09	32.96	2.56	159.73
		Colon	28.27	452.37	1.70	735.79	64.65	5.10	35.10	2.92	106.32
Dose (mGy)		Organ	Prompt N	Prompt G	Delayed N	Delayed G	Secondary Prompt NG	Secondary Delayed NG	Body Prompt NG	Body Delayed NG	Air Electron
Hiroshima	1500m	BoneSurface	1.17	58.66	0.05	82.12	1.55	0.11	0.86	0.06	1.22
		ActiveMarrow	1.06	54.94	0.05	76.43	1.46	0.11	0.81	0.06	1.13
		Adrenals	1.14	68.70	0.05	78.66	1.58	0.12	1.01	0.07	0.26
		Brain	1.29	69.19	0.05	84.07	1.65	0.12	0.87	0.06	2.98
		Breasts	2.06	29.19	0.12	64.87	1.02	0.08	0.35	0.04	109.07
		GallBladderWall	0.91	70.09	0.04	83.15	1.64	0.12	1.19	0.08	1.09
		HeartWall	1.07	70.87	0.04	84.57	1.66	0.12	1.02	0.08	4.61
		Kidney	1.06	70.63	0.04	76.86	1.62	0.12	1.03	0.08	0.14
		EyeLens	1.90	41.47	0.08	68.67	1.34	0.09	0.54	0.05	51.16
		Liver	1.11	71.13	0.05	82.47	1.61	0.12	1.03	0.07	2.50
		Lungs	1.18	71.48	0.05	85.23	1.65	0.12	0.94	0.07	2.47
		LymphNodes	1.22	66.38	0.05	80.41	1.59	0.11	0.87	0.06	7.35
		Muscle	1.45	63.43	0.06	82.41	1.55	0.11	0.65	0.05	13.23
		Oesophagus	1.06	70.25	0.05	78.28	1.65	0.12	1.02	0.08	0.19
		OralMucosa	1.26	70.62	0.05	82.54	1.62	0.12	0.94	0.07	2.04
		Pancreas	1.00	72.49	0.04	82.23	1.63	0.12	1.02	0.08	1.83
		Uterus	0.96	72.85	0.04	81.44	1.62	0.13	1.06	0.07	0.53
		SalivaryGlands	1.23	70.76	0.05	81.54	1.59	0.12	0.85	0.06	2.43
		SmallIntestineWall	1.02	69.51	0.04	83.24	1.64	0.12	1.01	0.07	3.99
		Skin	1.71	41.69	0.08	59.36	1.00	0.07	0.45	0.03	56.93
		Spleen	1.07	70.95	0.05	79.92	1.59	0.12	0.94	0.07	1.04
		StomachWall	0.97	72.78	0.04	81.74	1.65	0.12	1.10	0.08	1.78
		Ovaries	0.77	70.97	0.03	87.30	1.67	0.12	1.03	0.06	1.10
		Thymus	1.08	66.72	0.05	85.16	1.58	0.12	1.01	0.07	8.28
		Thyroid	1.07	69.05	0.05	78.27	1.58	0.12	0.96	0.07	1.87
		UrinaryBladderWall	1.21	63.14	0.05	79.91	1.56	0.12	0.83	0.06	13.32
		Extrathoracics	1.44	56.72	0.06	82.99	1.65	0.11	0.79	0.05	22.84
		Colon	1.20	61.03	0.05	81.83	1.58	0.11	0.88	0.06	14.87
Dose (mGy)		Organ	Prompt N	Prompt G	Delayed N	Delayed G	Secondary Prompt NG	Secondary Delayed NG	Body Prompt NG	Body Delayed NG	Air Electron
Nagasaki	1000m	BoneSurface	14.43	1113.67	2.79	1202.52	12.25	7.31	6.89	4.15	18.98
		ActiveMarrow	12.86	1039.48	2.66	1116.26	11.51	6.88	6.50	3.92	17.33
		Adrenals	14.02	1223.45	2.90	1070.73	12.54	7.71	7.85	4.75	5.29
		Brain	16.79	1258.50	2.81	1219.04	12.98	7.81	7.02	4.23	40.93
		Breasts	32.22	655.36	5.48	882.23	9.59	4.97	4.05	1.98	704.05
		GallBladderWall	12.58	1336.07	2.36	1188.45	12.80	7.71	9.42	5.34	7.39
		HeartWall	13.72	1257.13	2.29	1192.40	12.94	7.90	8.25	5.04	55.02
		Kidney	13.26	1256.70	2.21	1158.30	12.77	7.66	8.18	5.01	2.29
		EyeLens	17.09	816.84	4.14	1034.61	11.04	6.65	4.91	2.85	515.85
		Liver	14.04	1267.67	2.69	1205.67	12.79	7.63	8.31	4.92	34.54
		Lungs	15.24	1282.87	2.64	1205.57	13.12	7.87	7.41	4.43	25.09
		LymphNodes	15.39	1191.14	2.85	1169.26	12.48	7.49	7.08	4.24	101.14
		Muscle	17.98	1158.78	3.57	1195.78	12.20	7.34	5.16	3.16	177.86
		Oesophagus	13.77	1272.29	2.43	1139.65	12.97	7.78	8.01	5.02	3.27
		OralMucosa	13.11	1236.17	2.94	1167.35	13.46	7.62	7.55	4.62	26.59
		Pancreas	13.26	1252.40	2.27	1133.15	12.44	7.65	8.26	4.82	16.01
		Uterus	11.62	1286.46	1.96	1137.04	12.82	7.85	7.96	4.56	6.25
		SalivaryGlands	15.62	1224.92	3.03	1230.42	12.81	7.53	6.95	4.26	29.82
		SmallIntestineWall	13.16	1237.98	2.16	1203.34	12.79	7.80	8.13	4.76	49.64
		Skin	21.33	780.48	4.47	901.76	7.89	4.76	3.57	2.17	851.71
		Spleen	13.72	1262.00	2.48	1128.41	12.60	7.64	7.68	4.48	11.46
		StomachWall	13.14	1271.01	2.25	1159.39	12.67	7.72	8.48	5.00	19.32
		Ovaries	10.74	1236.12	2.04	1241.14	11.34	7.73	9.18	5.07	23.72
		Thymus	15.59	1223.24	2.37	1229.04	12.77	7.73	8.00	4.81	98.05
		Thyroid	15.94	1244.63	2.52	1164.15	13.42	7.43	8.52	4.85	24.82
		UrinaryBladderWall	14.02	1174.62	2.56	1172.60	12.25	7.52	6.78	4.09	179.65
		Extrathoracics	17.81	1138.13	2.99	1196.81	12.00	7.42	5.63	3.65	288.12
		Colon	15.34	1121.24	2.78	1196.97	12.52	7.46	6.91	4.09	207.00
Dose (mGy)		Organ	Prompt N	Prompt G	Delayed N	Delayed G	Secondary Prompt NG	Secondary Delayed NG	Body Prompt NG	Body Delayed NG	Air Electron
Nagasaki	1500m	BoneSurface	0.68	139.31	0.07	116.63	0.53	0.16	0.29	0.09	2.45
		ActiveMarrow	0.61	130.03	0.07	108.26	0.49	0.15	0.28	0.08	2.28
		Adrenals	0.70	158.87	0.07	110.54	0.52	0.16	0.35	0.10	0.16
		Brain	0.81	164.63	0.08	120.56	0.56	0.17	0.30	0.09	5.39
		Breasts	0.73	79.03	0.07	81.67	0.38	0.12	0.20	0.06	160.12
		GallBladderWall	0.63	158.56	0.05	113.73	0.54	0.17	0.38	0.11	3.37
		HeartWall	0.68	160.65	0.06	119.49	0.55	0.17	0.36	0.11	7.52
		Kidney	0.60	160.21	0.06	110.90	0.57	0.16	0.36	0.11	0.20
		EyeLens	0.94	98.73	0.12	98.90	0.51	0.13	0.16	0.06	84.92
		Liver	0.69	161.32	0.07	116.97	0.55	0.16	0.35	0.10	4.65
		Lungs	0.72	164.73	0.08	120.74	0.55	0.17	0.32	0.09	5.76
		LymphNodes	0.72	153.59	0.08	114.35	0.54	0.16	0.30	0.09	14.30
		Muscle	0.84	147.72	0.09	116.05	0.53	0.16	0.22	0.07	25.36
		Oesophagus	0.67	168.39	0.07	113.83	0.55	0.17	0.35	0.11	1.14
		OralMucosa	0.62	167.49	0.07	115.81	0.53	0.17	0.32	0.09	4.78
		Pancreas	0.61	155.73	0.06	110.55	0.55	0.16	0.35	0.10	3.68
		Uterus	0.57	166.44	0.05	112.33	0.57	0.16	0.34	0.10	2.53
		SalivaryGlands	0.67	161.67	0.07	113.59	0.54	0.16	0.30	0.09	5.78
		SmallIntestineWall	0.63	160.62	0.06	117.44	0.55	0.16	0.34	0.10	9.34
		Skin	0.98	98.54	0.11	84.54	0.34	0.10	0.15	0.05	104.33
		Spleen	0.69	164.01	0.06	111.05	0.55	0.16	0.32	0.09	1.55
		StomachWall	0.62	162.88	0.05	118.25	0.55	0.17	0.37	0.11	3.91
		Ovaries	0.60	160.25	0.05	112.50	0.53	0.17	0.40	0.11	2.88
		Thymus	0.70	157.05	0.07	117.98	0.54	0.16	0.33	0.10	15.67
		Thyroid	0.65	166.37	0.07	111.48	0.56	0.17	0.35	0.10	2.16
		UrinaryBladderWall	0.66	139.69	0.07	113.20	0.55	0.15	0.27	0.09	29.95
		Extrathoracics	0.75	136.52	0.09	119.60	0.53	0.16	0.24	0.07	44.76
		Colon	0.72	140.96	0.07	114.20	0.53	0.16	0.30	0.09	31.66
