# Supplementary material for: Japanese pediatric and adult atomic bomb survivor dosimetry: potential improvements using the J45 phantom series and modern Monte Carlo transport
Source: Radiat Environ Biophys. 2021 Oct 30;61(1):73–86. doi: 10.1007/s00411-021-00946-2 (PMC8897329; doi:10.1007/s00411-021-00946-2)
Supplement: Supplementary file 1 — Supplementary file1 (ZIP 2974 KB) [file 411_2021_946_MOESM1_ESM.zip › _supplementary/doses/00f_Heavy GLOBE.csv]

Dose (mGy)		Organ	Prompt N	Prompt G	Delayed N	Delayed G	Secondary Prompt NG	Secondary Delayed NG	Body Prompt NG	Body Delayed NG	Air Electron
Hiroshima	1000m	BoneSurface	36.89	416.09	2.41	779.39	67.79	5.46	36.55	2.98	9.34
		ActiveMarrow	33.82	388.36	2.23	721.47	63.73	5.14	34.45	2.81	8.48
		Adrenals	35.12	448.64	2.16	734.06	70.16	5.67	41.38	3.38	1.16
		Brain	41.89	486.01	2.64	802.16	71.31	5.70	37.77	3.11	22.40
		Breasts	34.21	267.55	4.14	447.08	50.18	3.43	26.98	2.01	382.55
		GallBladderWall	28.02	507.41	1.69	727.09	73.76	5.55	44.49	3.71	4.85
		HeartWall	32.85	492.37	1.90	769.05	71.36	5.58	43.35	3.53	17.59
		Kidney	29.36	472.84	1.78	758.30	69.70	5.93	43.74	3.69	0.94
		EyeLens	54.68	326.74	4.05	687.08	59.66	4.75	24.30	2.23	519.84
		Liver	34.26	480.97	2.13	752.17	70.57	5.69	43.10	3.50	12.21
		Lungs	36.73	489.92	2.11	781.34	70.92	5.69	39.30	3.21	14.78
		LymphNodes	40.27	449.65	2.45	751.10	68.58	5.56	37.00	3.07	48.51
		Muscle	47.31	440.58	2.98	766.85	67.58	5.49	27.23	2.22	84.74
		Oesophagus	31.06	465.85	1.94	726.96	71.15	5.62	42.83	3.59	1.08
		OralMucosa	31.82	465.03	2.37	753.48	72.11	5.72	38.08	3.28	13.89
		Pancreas	34.45	476.78	1.83	748.20	70.47	5.77	42.90	3.53	6.40
		Uterus	28.48	460.52	1.47	748.28	73.73	5.74	41.96	3.47	5.71
		SalivaryGlands	36.68	458.86	2.38	769.31	68.83	5.55	35.38	3.05	15.76
		SmallIntestineWall	31.63	459.73	1.84	769.98	70.47	5.84	42.48	3.44	20.11
		Skin	59.29	294.54	3.95	593.67	44.13	3.58	19.02	1.54	437.18
		Spleen	38.07	490.07	2.10	763.79	71.26	5.70	39.08	3.21	5.85
		StomachWall	32.12	480.01	1.76	765.41	70.77	5.76	44.69	3.59	8.11
		Ovaries	29.34	503.25	1.50	737.06	71.87	5.62	47.71	3.48	0.02
		Thymus	35.38	461.69	2.23	760.08	68.30	5.63	40.65	3.39	48.78
		Thyroid	35.91	492.50	2.10	761.70	67.84	5.97	41.98	3.39	13.26
		UrinaryBladderWall	34.78	439.68	1.93	743.98	67.52	5.58	34.34	2.84	82.26
		Extrathoracics	39.23	409.42	3.05	782.74	66.39	5.25	28.71	2.74	181.01
		Colon	37.51	423.59	2.30	748.02	68.75	5.56	36.51	2.95	92.90
Dose (mGy)		Organ	Prompt N	Prompt G	Delayed N	Delayed G	Secondary Prompt NG	Secondary Delayed NG	Body Prompt NG	Body Delayed NG	Air Electron
Hiroshima	1500m	BoneSurface	1.49	58.09	0.07	86.08	1.72	0.12	0.91	0.07	1.15
		ActiveMarrow	1.33	54.31	0.06	80.00	1.62	0.12	0.86	0.06	1.05
		Adrenals	1.42	63.92	0.06	80.30	1.75	0.13	1.05	0.07	0.20
		Brain	1.70	67.36	0.07	88.35	1.80	0.13	0.94	0.07	2.93
		Breasts	1.88	31.02	0.08	67.07	1.33	0.09	0.62	0.04	38.15
		GallBladderWall	1.21	65.53	0.04	82.34	1.82	0.13	1.13	0.08	0.55
		HeartWall	1.43	67.52	0.06	88.47	1.80	0.13	1.10	0.08	3.81
		Kidney	1.31	66.35	0.05	84.50	1.76	0.13	1.09	0.08	0.05
		EyeLens	2.16	42.38	0.10	72.03	1.49	0.12	0.60	0.05	42.68
		Liver	1.37	66.81	0.06	84.23	1.80	0.13	1.08	0.08	1.77
		Lungs	1.48	68.96	0.06	86.34	1.81	0.13	0.97	0.07	2.29
		LymphNodes	1.54	63.44	0.07	83.59	1.75	0.12	0.92	0.07	6.85
		Muscle	1.82	61.62	0.08	85.06	1.73	0.12	0.68	0.05	11.85
		Oesophagus	1.36	67.19	0.05	84.65	1.77	0.13	1.06	0.08	0.72
		OralMucosa	1.45	66.90	0.05	85.33	1.86	0.13	1.04	0.07	1.66
		Pancreas	1.45	66.66	0.05	82.49	1.75	0.13	1.09	0.08	0.99
		Uterus	1.16	68.71	0.04	83.80	1.76	0.13	1.07	0.07	0.77
		SalivaryGlands	1.52	66.93	0.06	82.94	1.77	0.13	0.99	0.07	2.26
		SmallIntestineWall	1.26	66.29	0.05	86.52	1.79	0.13	1.07	0.08	3.76
		Skin	2.23	41.15	0.11	63.31	1.13	0.08	0.47	0.03	54.50
		Spleen	1.37	67.00	0.06	85.13	1.77	0.13	0.99	0.07	1.14
		StomachWall	1.34	66.42	0.05	86.04	1.79	0.13	1.14	0.08	1.96
		Ovaries	1.06	61.75	0.04	89.06	1.76	0.13	1.19	0.07	0.35
		Thymus	1.38	65.21	0.06	83.98	1.79	0.13	1.04	0.08	8.60
		Thyroid	1.38	70.41	0.06	80.55	1.79	0.12	1.07	0.08	2.35
		UrinaryBladderWall	1.24	60.42	0.05	82.80	1.76	0.12	0.88	0.06	16.65
		Extrathoracics	1.90	58.05	0.07	94.61	1.74	0.12	0.79	0.06	18.11
		Colon	1.50	59.25	0.06	84.45	1.75	0.12	0.93	0.07	14.54
Dose (mGy)		Organ	Prompt N	Prompt G	Delayed N	Delayed G	Secondary Prompt NG	Secondary Delayed NG	Body Prompt NG	Body Delayed NG	Air Electron
Nagasaki	1000m	BoneSurface	18.35	1114.80	3.69	1305.62	13.53	7.97	7.15	4.31	18.69
		ActiveMarrow	16.12	1042.62	3.38	1209.06	12.73	7.49	6.74	4.07	17.33
		Adrenals	15.92	1199.65	3.38	1205.53	13.89	7.99	8.35	4.86	2.03
		Brain	21.39	1255.96	4.19	1346.73	13.95	8.38	7.45	4.50	35.89
		Breasts	31.12	615.33	6.09	1034.11	12.51	5.82	5.13	2.29	1486.60
		GallBladderWall	14.28	1208.33	2.74	1194.45	14.11	8.29	9.04	5.39	7.07
		HeartWall	16.66	1272.07	3.18	1342.85	14.28	8.19	8.65	5.16	49.85
		Kidney	16.40	1211.43	2.75	1233.30	14.35	8.27	8.73	5.32	1.40
		EyeLens	21.24	812.75	5.74	1204.75	12.29	6.60	5.64	2.85	528.10
		Liver	16.66	1228.84	3.31	1298.35	14.02	8.41	8.55	5.10	30.08
		Lungs	18.54	1273.96	3.38	1327.08	14.52	8.37	7.72	4.62	23.60
		LymphNodes	18.71	1180.85	3.75	1248.48	13.74	8.07	7.35	4.45	99.36
		Muscle	21.71	1158.75	4.65	1268.29	13.43	7.98	5.29	3.21	170.27
		Oesophagus	17.46	1210.15	2.91	1239.23	13.78	8.19	8.58	5.20	3.51
		OralMucosa	19.11	1258.07	3.36	1323.30	14.34	8.27	8.02	4.63	10.36
		Pancreas	15.98	1189.56	3.13	1229.27	14.36	8.20	8.37	5.32	11.92
		Uterus	14.36	1354.89	2.57	1263.52	13.72	8.10	8.60	4.72	4.93
		SalivaryGlands	18.72	1217.11	3.60	1238.99	13.82	8.12	7.18	4.39	26.86
		SmallIntestineWall	15.54	1226.51	2.84	1264.03	14.09	8.31	8.42	5.01	51.43
		Skin	26.40	790.83	6.06	985.09	8.79	5.20	3.66	2.23	818.20
		Spleen	16.61	1264.54	3.39	1291.22	14.34	8.14	7.94	4.74	9.76
		StomachWall	15.25	1239.09	2.89	1267.89	14.28	8.42	8.71	5.23	18.30
		Ovaries	12.78	1237.16	2.23	1303.94	14.81	8.52	7.73	4.79	7.90
		Thymus	18.12	1172.68	3.08	1275.91	13.99	7.88	8.41	4.96	113.04
		Thyroid	17.35	1224.76	3.08	1277.63	14.94	8.21	8.34	5.09	16.99
		UrinaryBladderWall	16.13	1162.38	3.09	1224.62	13.67	8.12	7.25	4.23	200.38
		Extrathoracics	24.45	1125.06	4.60	1316.32	13.41	7.66	6.36	3.29	395.28
		Colon	18.30	1132.18	3.59	1270.99	13.77	8.13	7.13	4.32	201.39
Dose (mGy)		Organ	Prompt N	Prompt G	Delayed N	Delayed G	Secondary Prompt NG	Secondary Delayed NG	Body Prompt NG	Body Delayed NG	Air Electron
Nagasaki	1500m	BoneSurface	0.87	134.32	0.10	122.72	0.59	0.17	0.31	0.09	2.35
		ActiveMarrow	0.76	125.45	0.09	114.14	0.56	0.16	0.29	0.09	2.14
		Adrenals	0.79	146.45	0.09	113.52	0.60	0.17	0.36	0.10	0.82
		Brain	1.04	154.93	0.11	126.01	0.62	0.18	0.32	0.10	4.18
		Breasts	1.83	76.30	0.24	89.29	0.51	0.13	0.31	0.07	85.40
		GallBladderWall	0.72	148.39	0.07	125.56	0.60	0.17	0.42	0.12	1.40
		HeartWall	0.84	154.68	0.09	130.61	0.63	0.18	0.38	0.11	7.91
		Kidney	0.75	152.23	0.07	115.05	0.61	0.18	0.37	0.11	0.26
		EyeLens	1.24	92.42	0.16	116.90	0.50	0.15	0.29	0.05	80.52
		Liver	0.79	152.90	0.08	123.39	0.61	0.18	0.37	0.11	3.35
		Lungs	0.87	154.83	0.09	125.41	0.62	0.18	0.34	0.10	4.87
		LymphNodes	0.89	145.93	0.10	119.72	0.59	0.17	0.32	0.10	11.88
		Muscle	1.05	141.96	0.12	122.82	0.59	0.17	0.23	0.07	21.40
		Oesophagus	0.76	150.88	0.08	122.17	0.61	0.18	0.38	0.11	0.92
		OralMucosa	0.88	149.60	0.08	114.64	0.60	0.18	0.35	0.11	5.12
		Pancreas	0.79	153.85	0.08	119.18	0.60	0.18	0.38	0.11	2.43
		Uterus	0.67	149.76	0.07	118.79	0.61	0.18	0.36	0.10	1.49
		SalivaryGlands	0.96	149.77	0.10	120.25	0.60	0.18	0.32	0.10	4.17
		SmallIntestineWall	0.76	149.89	0.08	121.33	0.62	0.18	0.36	0.11	8.46
		Skin	1.26	96.54	0.16	91.47	0.38	0.11	0.16	0.05	95.56
		Spleen	0.85	150.57	0.09	121.39	0.61	0.18	0.34	0.10	2.97
		StomachWall	0.77	153.46	0.08	120.07	0.62	0.18	0.38	0.11	4.76
		Ovaries	0.64	141.16	0.06	122.94	0.61	0.18	0.40	0.10	1.56
		Thymus	0.87	146.58	0.10	124.97	0.63	0.18	0.37	0.11	17.93
		Thyroid	0.83	141.60	0.08	118.00	0.61	0.18	0.37	0.10	3.08
		UrinaryBladderWall	0.77	134.97	0.08	124.69	0.60	0.17	0.29	0.09	25.85
		Extrathoracics	1.06	134.85	0.11	128.79	0.57	0.17	0.25	0.07	43.99
		Colon	0.89	136.92	0.10	120.56	0.60	0.18	0.31	0.09	28.11
