# Supplementary material for: Japanese pediatric and adult atomic bomb survivor dosimetry: potential improvements using the J45 phantom series and modern Monte Carlo transport
Source: Radiat Environ Biophys. 2021 Oct 30;61(1):73–86. doi: 10.1007/s00411-021-00946-2 (PMC8897329; doi:10.1007/s00411-021-00946-2)
Supplement: Supplementary file 1 — Supplementary file1 (ZIP 2974 KB) [file 411_2021_946_MOESM1_ESM.zip › _supplementary/doses/00m_Heavy GLOBE.csv]

Dose (mGy)		Organ	Prompt N	Prompt G	Delayed N	Delayed G	Secondary Prompt NG	Secondary Delayed NG	Body Prompt NG	Body Delayed NG	Air Electron
Hiroshima	1000m	BoneSurface	36.88	416.05	2.41	779.37	67.79	5.46	36.61	2.97	9.43
		ActiveMarrow	33.83	388.32	2.23	721.45	63.73	5.14	34.52	2.80	8.58
		Adrenals	35.14	449.65	2.16	728.17	70.11	5.72	42.13	3.42	0.97
		Brain	41.85	486.68	2.64	803.48	71.31	5.70	37.75	3.11	22.41
		Breasts	38.97	217.03	4.33	507.95	48.10	3.89	22.85	1.49	632.33
		GallBladderWall	28.83	487.17	1.71	725.59	74.16	5.59	48.91	3.73	5.56
		HeartWall	32.66	489.49	1.89	764.15	71.38	5.59	44.55	3.58	19.51
		Kidney	29.50	469.65	1.77	758.23	69.54	5.90	44.77	3.54	0.99
		EyeLens	54.83	306.79	4.07	676.93	57.63	4.82	24.99	1.95	518.72
		Liver	34.09	482.09	2.13	752.15	70.47	5.67	42.92	3.51	12.36
		Lungs	36.68	489.53	2.11	781.16	71.02	5.67	39.11	3.18	14.39
		LymphNodes	40.21	450.06	2.45	749.16	68.91	5.58	37.82	3.11	47.42
		Muscle	47.20	440.58	2.97	766.66	67.59	5.49	27.34	2.21	84.75
		Oesophagus	31.23	474.97	1.95	725.62	69.86	5.75	42.70	3.36	0.80
		OralMucosa	32.19	462.46	2.36	778.50	71.68	5.71	40.24	3.33	12.96
		Pancreas	34.55	479.34	1.80	743.95	70.17	5.69	43.99	3.48	6.01
		Prostate	29.73	442.75	1.85	716.78	70.97	5.77	34.80	2.85	34.82
		SalivaryGlands	36.54	462.46	2.37	764.26	68.57	5.61	37.05	3.00	16.46
		SmallIntestineWall	31.56	460.72	1.84	759.99	70.06	5.79	42.45	3.42	20.50
		Skin	59.23	294.79	3.94	593.95	44.13	3.58	19.07	1.54	436.78
		Spleen	38.15	485.72	2.08	763.40	70.60	5.66	40.09	3.33	5.11
		StomachWall	31.94	487.49	1.76	770.58	70.91	5.80	45.47	3.55	7.29
		Testes	37.46	380.75	1.89	747.08	60.75	5.09	21.60	1.69	100.62
		Thymus	35.39	463.62	2.22	760.12	68.89	5.67	41.18	3.29	47.96
		Thyroid	36.30	482.95	2.12	764.67	70.90	5.89	41.94	3.36	8.63
		UrinaryBladderWall	32.18	471.61	1.74	754.11	70.28	5.71	39.54	3.39	21.19
		Extrathoracics	39.24	409.98	3.06	786.62	66.84	5.34	30.91	2.67	185.96
		Colon	37.56	422.93	2.30	747.11	68.34	5.59	36.74	3.00	94.13
Dose (mGy)		Organ	Prompt N	Prompt G	Delayed N	Delayed G	Secondary Prompt NG	Secondary Delayed NG	Body Prompt NG	Body Delayed NG	Air Electron
Hiroshima	1500m	BoneSurface	1.49	58.09	0.07	86.08	1.72	0.12	0.91	0.07	1.15
		ActiveMarrow	1.33	54.30	0.06	80.00	1.62	0.12	0.86	0.06	1.05
		Adrenals	1.43	63.99	0.06	79.77	1.79	0.12	1.08	0.07	0.23
		Brain	1.70	67.37	0.07	88.34	1.80	0.13	0.94	0.07	2.92
		Breasts	2.54	32.04	0.10	64.54	1.24	0.08	0.51	0.06	44.64
		GallBladderWall	1.19	64.42	0.04	82.49	1.84	0.13	1.15	0.09	0.73
		HeartWall	1.43	67.80	0.06	88.45	1.80	0.13	1.11	0.08	3.85
		Kidney	1.31	66.69	0.05	84.65	1.75	0.13	1.11	0.08	0.08
		EyeLens	2.14	45.05	0.10	75.57	1.54	0.12	0.68	0.04	39.48
		Liver	1.37	66.71	0.06	84.20	1.80	0.13	1.08	0.08	1.81
		Lungs	1.49	69.06	0.06	86.42	1.80	0.13	0.97	0.07	2.40
		LymphNodes	1.54	63.61	0.07	83.93	1.74	0.12	0.91	0.07	6.62
		Muscle	1.82	61.63	0.08	85.11	1.73	0.12	0.68	0.05	11.92
		Oesophagus	1.36	67.83	0.06	83.60	1.81	0.13	1.10	0.08	0.31
		OralMucosa	1.44	67.49	0.05	86.52	1.87	0.13	1.05	0.08	1.69
		Pancreas	1.43	66.65	0.05	82.84	1.75	0.13	1.08	0.08	0.85
		Prostate	1.24	67.26	0.06	83.91	1.74	0.12	0.87	0.06	9.77
		SalivaryGlands	1.53	67.27	0.06	83.90	1.74	0.13	0.96	0.07	2.30
		SmallIntestineWall	1.26	65.62	0.05	85.89	1.77	0.13	1.07	0.08	3.82
		Skin	2.23	41.17	0.11	63.31	1.13	0.08	0.47	0.03	54.48
		Spleen	1.38	66.25	0.06	84.71	1.76	0.13	1.00	0.07	1.22
		StomachWall	1.35	66.01	0.05	86.61	1.79	0.13	1.11	0.08	1.92
		Testes	2.05	52.02	0.06	75.39	1.65	0.12	0.54	0.04	32.16
		Thymus	1.38	65.46	0.06	82.64	1.80	0.13	1.06	0.08	8.91
		Thyroid	1.38	68.06	0.05	82.50	1.76	0.13	1.03	0.08	2.32
		UrinaryBladderWall	1.25	64.08	0.05	86.23	1.77	0.13	1.02	0.07	5.31
		Extrathoracics	1.91	57.32	0.07	93.96	1.71	0.12	0.76	0.06	19.76
		Colon	1.50	58.94	0.06	84.72	1.75	0.13	0.92	0.07	14.47
Dose (mGy)		Organ	Prompt N	Prompt G	Delayed N	Delayed G	Secondary Prompt NG	Secondary Delayed NG	Body Prompt NG	Body Delayed NG	Air Electron
Nagasaki	1000m	BoneSurface	18.32	1114.97	3.69	1305.67	13.52	7.97	7.16	4.33	18.55
		ActiveMarrow	16.09	1042.79	3.38	1209.11	12.73	7.49	6.75	4.08	17.18
		Adrenals	15.83	1187.06	3.37	1221.45	13.86	8.04	8.28	4.99	2.85
		Brain	21.41	1254.29	4.18	1346.02	13.95	8.39	7.42	4.54	35.81
		Breasts	30.88	626.24	5.87	1068.25	11.82	6.06	4.72	3.16	1459.71
		GallBladderWall	14.56	1252.58	2.75	1177.94	14.00	8.49	10.07	5.52	12.99
		HeartWall	16.67	1260.18	3.17	1339.56	14.44	8.16	8.86	5.14	49.94
		Kidney	16.43	1212.74	2.75	1246.96	14.17	8.30	8.70	5.25	1.47
		EyeLens	21.22	833.55	5.79	1189.91	11.76	6.63	6.01	3.62	528.09
		Liver	16.65	1225.14	3.30	1295.33	14.03	8.42	8.53	5.13	30.43
		Lungs	18.56	1270.70	3.38	1326.04	14.52	8.36	7.71	4.73	23.34
		LymphNodes	18.69	1184.52	3.75	1247.54	13.73	8.11	7.35	4.50	102.43
		Muscle	21.66	1158.29	4.64	1267.60	13.44	7.98	5.30	3.22	170.77
		Oesophagus	17.40	1230.46	2.92	1230.48	13.97	8.14	8.57	5.18	6.05
		OralMucosa	19.24	1263.20	3.35	1328.52	14.33	8.08	7.74	4.77	10.47
		Pancreas	15.98	1170.51	3.16	1239.91	14.37	8.24	8.37	5.29	11.05
		Prostate	15.93	1126.05	2.76	1158.44	12.85	8.86	6.78	3.98	40.62
		SalivaryGlands	18.72	1218.94	3.59	1231.19	13.73	8.10	7.33	4.23	28.59
		SmallIntestineWall	15.57	1216.62	2.86	1256.25	13.96	8.24	8.40	4.98	50.96
		Skin	26.37	791.09	6.05	984.65	8.79	5.20	3.69	2.24	816.80
		Spleen	16.62	1256.03	3.39	1294.99	14.43	8.18	8.00	4.63	10.65
		StomachWall	15.30	1230.41	2.92	1267.92	14.33	8.43	8.86	5.23	20.00
		Testes	17.65	1035.22	4.42	1125.03	11.80	7.13	4.67	2.55	242.48
		Thymus	18.19	1167.94	3.05	1287.37	14.10	7.89	8.27	5.04	108.49
		Thyroid	17.43	1236.31	3.05	1314.32	14.67	8.19	8.32	4.93	18.08
		UrinaryBladderWall	14.87	1261.46	2.85	1227.53	13.83	8.31	7.79	4.70	58.40
		Extrathoracics	24.41	1126.51	4.60	1347.41	13.17	7.84	5.73	3.22	393.29
		Colon	18.27	1125.65	3.58	1273.57	13.71	8.15	7.18	4.33	198.89
Dose (mGy)		Organ	Prompt N	Prompt G	Delayed N	Delayed G	Secondary Prompt NG	Secondary Delayed NG	Body Prompt NG	Body Delayed NG	Air Electron
Nagasaki	1500m	BoneSurface	0.87	134.34	0.10	122.76	0.59	0.17	0.31	0.09	2.34
		ActiveMarrow	0.76	125.47	0.09	114.18	0.56	0.16	0.29	0.09	2.15
		Adrenals	0.79	146.46	0.09	112.72	0.59	0.17	0.35	0.11	0.79
		Brain	1.04	154.77	0.11	126.00	0.62	0.18	0.32	0.10	4.16
		Breasts	1.63	70.61	0.21	95.11	0.44	0.13	0.20	0.08	90.22
		GallBladderWall	0.72	145.45	0.07	121.35	0.60	0.18	0.41	0.12	1.31
		HeartWall	0.84	154.09	0.09	130.74	0.63	0.18	0.38	0.11	8.22
		Kidney	0.75	150.15	0.07	115.76	0.61	0.18	0.38	0.11	0.30
		EyeLens	1.25	91.72	0.17	114.47	0.51	0.14	0.26	0.05	76.91
		Liver	0.79	152.86	0.08	123.56	0.61	0.18	0.37	0.11	3.43
		Lungs	0.87	155.51	0.09	125.67	0.62	0.18	0.34	0.10	4.80
		LymphNodes	0.89	145.50	0.10	120.23	0.60	0.17	0.32	0.09	11.58
		Muscle	1.04	141.82	0.12	122.82	0.59	0.17	0.23	0.07	21.45
		Oesophagus	0.76	151.10	0.08	120.72	0.61	0.18	0.37	0.11	1.12
		OralMucosa	0.87	147.60	0.08	116.38	0.61	0.18	0.35	0.10	4.10
		Pancreas	0.79	154.70	0.08	119.89	0.60	0.18	0.37	0.11	2.33
		Prostate	0.70	147.38	0.08	125.38	0.58	0.19	0.28	0.09	16.73
		SalivaryGlands	0.96	151.08	0.10	120.93	0.61	0.18	0.32	0.10	4.23
		SmallIntestineWall	0.76	148.28	0.08	121.05	0.62	0.18	0.36	0.11	8.44
		Skin	1.26	96.47	0.16	91.40	0.39	0.11	0.16	0.05	95.49
		Spleen	0.85	151.62	0.09	120.72	0.61	0.18	0.35	0.10	2.94
		StomachWall	0.77	153.78	0.08	120.30	0.61	0.18	0.39	0.12	4.91
		Testes	0.84	117.46	0.09	112.61	0.55	0.15	0.20	0.06	52.18
		Thymus	0.87	146.28	0.10	124.20	0.62	0.18	0.35	0.10	18.10
		Thyroid	0.83	142.54	0.08	120.35	0.60	0.18	0.36	0.11	3.29
		UrinaryBladderWall	0.70	144.35	0.07	123.90	0.62	0.18	0.35	0.10	10.34
		Extrathoracics	1.06	134.01	0.11	124.89	0.59	0.18	0.27	0.07	43.04
		Colon	0.89	135.98	0.10	120.71	0.60	0.18	0.31	0.09	27.76
