# Supplementary material for: Japanese pediatric and adult atomic bomb survivor dosimetry: potential improvements using the J45 phantom series and modern Monte Carlo transport
Source: Radiat Environ Biophys. 2021 Oct 30;61(1):73–86. doi: 10.1007/s00411-021-00946-2 (PMC8897329; doi:10.1007/s00411-021-00946-2)
Supplement: Supplementary file 1 — Supplementary file1 (ZIP 2974 KB) [file 411_2021_946_MOESM1_ESM.zip › _supplementary/doses/00m_IO.csv]

Dose (mGy)		Organ	Prompt N	Prompt G	Delayed N	Delayed G	Secondary Prompt NG	Secondary Delayed NG	Body Prompt NG	Body Delayed NG	Air Electron
Hiroshima	1000m	BoneSurface	99.27	1114.09	6.70	2482.14	0.0	0.0	51.82	4.26	21.14
		ActiveMarrow	85.35	1042.93	5.69	2309.47	0.0	0.0	48.88	4.01	19.32
		Adrenals	77.30	1294.76	4.72	2407.94	0.0	0.0	63.30	5.05	4.25
		Brain	115.35	1305.60	7.33	2562.76	0.0	0.0	54.43	4.49	62.13
		Breasts	219.97	569.68	13.19	1762.87	0.0	0.0	38.25	3.29	2015.56
		GallBladderWall	103.40	1341.72	5.09	2537.52	0.0	0.0	76.60	5.70	7.94
		HeartWall	110.71	1311.82	6.95	2665.94	0.0	0.0	67.12	5.54	75.83
		Kidney	78.66	1297.03	4.26	2417.62	0.0	0.0	67.80	5.35	2.38
		EyeLens	172.81	723.28	12.05	2158.84	0.0	0.0	37.85	3.11	1144.60
		Liver	102.13	1326.36	6.18	2557.59	0.0	0.0	66.23	5.42	39.30
		Lungs	103.53	1340.41	6.61	2578.92	0.0	0.0	59.03	4.78	38.04
		LymphNodes	107.57	1234.47	6.75	2461.51	0.0	0.0	54.73	4.46	152.68
		Muscle	133.55	1202.67	8.79	2514.00	0.0	0.0	37.25	3.06	260.50
		Oesophagus	81.50	1331.96	5.12	2416.17	0.0	0.0	65.34	5.47	8.35
		OralMucosa	95.94	1267.35	6.78	2638.05	0.0	0.0	63.07	5.12	18.72
		Pancreas	94.20	1308.45	5.33	2553.90	0.0	0.0	65.24	5.21	27.11
		Prostate	100.63	1319.18	6.72	2616.35	0.0	0.0	47.59	4.09	58.57
		SalivaryGlands	101.95	1326.89	6.80	2492.71	0.0	0.0	53.19	4.35	80.97
		SmallIntestineWall	99.87	1292.95	6.27	2597.92	0.0	0.0	64.81	5.24	63.34
		Skin	166.50	766.69	11.40	1807.38	0.0	0.0	26.08	2.16	1395.78
		Spleen	94.11	1292.99	5.49	2496.77	0.0	0.0	59.83	4.76	18.54
		StomachWall	100.41	1325.52	5.89	2557.23	0.0	0.0	71.05	5.66	33.13
		Testes	147.97	1033.82	10.47	2551.95	0.0	0.0	29.81	2.58	372.66
		Thymus	119.08	1262.73	7.87	2622.36	0.0	0.0	62.27	5.06	164.45
		Thyroid	88.04	1270.26	6.08	2504.83	0.0	0.0	59.68	5.32	8.74
		UrinaryBladderWall	93.86	1311.70	6.23	2614.56	0.0	0.0	58.57	4.93	59.05
		Extrathoracics	143.97	1089.75	10.70	2535.60	0.0	0.0	48.89	3.55	432.72
		Colon	127.28	1161.64	8.14	2545.58	0.0	0.0	54.65	4.48	297.34
Dose (mGy)		Organ	Prompt N	Prompt G	Delayed N	Delayed G	Secondary Prompt NG	Secondary Delayed NG	Body Prompt NG	Body Delayed NG	Air Electron
Hiroshima	1500m	BoneSurface	3.97	161.40	0.18	277.09	0.0	0.0	1.25	0.09	2.89
		ActiveMarrow	3.41	151.23	0.15	258.01	0.0	0.0	1.17	0.09	2.65
		Adrenals	3.12	187.86	0.13	270.17	0.0	0.0	1.52	0.11	0.52
		Brain	4.59	194.10	0.20	286.65	0.0	0.0	1.31	0.10	9.08
		Breasts	8.00	83.43	0.38	195.48	0.0	0.0	0.79	0.06	276.88
		GallBladderWall	3.68	190.23	0.14	288.46	0.0	0.0	1.69	0.13	1.52
		HeartWall	4.57	195.29	0.20	296.83	0.0	0.0	1.59	0.12	13.34
		Kidney	3.12	192.23	0.12	275.27	0.0	0.0	1.68	0.12	0.40
		EyeLens	6.32	110.93	0.31	226.46	0.0	0.0	0.95	0.05	115.91
		Liver	4.09	193.11	0.17	288.00	0.0	0.0	1.60	0.12	7.38
		Lungs	4.32	194.80	0.18	290.61	0.0	0.0	1.39	0.10	6.69
		LymphNodes	4.25	180.89	0.18	277.60	0.0	0.0	1.34	0.10	23.48
		Muscle	5.13	174.59	0.23	283.39	0.0	0.0	0.89	0.07	41.19
		Oesophagus	3.50	193.49	0.14	271.87	0.0	0.0	1.58	0.11	1.49
		OralMucosa	3.92	202.87	0.17	291.97	0.0	0.0	1.45	0.10	9.29
		Pancreas	3.85	190.18	0.15	293.17	0.0	0.0	1.61	0.11	4.47
		Prostate	3.90	189.82	0.17	277.42	0.0	0.0	1.25	0.09	12.65
		SalivaryGlands	4.16	195.75	0.18	283.97	0.0	0.0	1.34	0.09	11.71
		SmallIntestineWall	4.04	189.68	0.17	289.99	0.0	0.0	1.57	0.11	12.86
		Skin	6.07	110.68	0.29	194.17	0.0	0.0	0.62	0.05	184.75
		Spleen	3.81	199.26	0.16	289.68	0.0	0.0	1.41	0.11	2.68
		StomachWall	3.85	196.23	0.16	289.89	0.0	0.0	1.64	0.12	7.84
		Testes	5.12	137.27	0.26	270.83	0.0	0.0	0.76	0.06	68.62
		Thymus	5.20	179.02	0.20	296.25	0.0	0.0	1.51	0.11	27.04
		Thyroid	3.67	197.17	0.16	267.96	0.0	0.0	1.40	0.11	3.19
		UrinaryBladderWall	3.97	186.23	0.16	287.96	0.0	0.0	1.43	0.11	10.41
		Extrathoracics	5.68	162.81	0.30	288.11	0.0	0.0	1.00	0.08	65.02
		Colon	4.89	167.22	0.21	282.88	0.0	0.0	1.29	0.10	50.52
Dose (mGy)		Organ	Prompt N	Prompt G	Delayed N	Delayed G	Secondary Prompt NG	Secondary Delayed NG	Body Prompt NG	Body Delayed NG	Air Electron
Nagasaki	1000m	BoneSurface	48.40	3859.01	10.42	4268.79	0.0	0.0	9.46	6.18	47.26
		ActiveMarrow	41.55	3623.02	8.85	3969.28	0.0	0.0	8.93	5.83	43.57
		Adrenals	41.46	4433.65	7.74	4042.53	0.0	0.0	11.98	7.33	4.35
		Brain	56.96	4427.92	11.42	4379.31	0.0	0.0	9.86	6.51	126.35
		Breasts	83.88	1768.78	23.14	4018.01	0.0	0.0	5.38	4.12	2528.16
		GallBladderWall	44.68	5027.59	8.27	3690.89	0.0	0.0	13.47	8.72	36.92
		HeartWall	56.45	4662.97	11.43	4599.74	0.0	0.0	12.15	7.92	164.44
		Kidney	41.12	4452.26	7.34	4165.84	0.0	0.0	12.69	8.12	4.00
		EyeLens	55.15	2742.54	19.01	3510.06	0.0	0.0	7.18	3.89	2070.84
		Liver	50.34	4503.20	9.80	4263.71	0.0	0.0	12.14	7.81	79.93
		Lungs	53.72	4697.06	10.81	4400.78	0.0	0.0	10.78	6.87	76.00
		LymphNodes	52.35	4307.62	10.79	4201.89	0.0	0.0	10.19	6.46	347.36
		Muscle	61.55	4136.40	13.93	4321.11	0.0	0.0	6.69	4.45	576.06
		Oesophagus	45.21	4681.95	8.71	3970.57	0.0	0.0	12.59	7.95	14.11
		OralMucosa	48.13	4273.97	10.35	4300.08	0.0	0.0	10.97	7.34	61.99
		Pancreas	45.92	4430.33	8.55	4713.74	0.0	0.0	12.79	7.93	61.49
		Prostate	52.17	4527.97	10.18	3937.32	0.0	0.0	8.96	6.13	184.68
		SalivaryGlands	50.09	4552.43	10.79	4424.98	0.0	0.0	9.89	6.30	78.26
		SmallIntestineWall	51.93	4566.36	9.90	4483.54	0.0	0.0	12.18	7.66	128.13
		Skin	72.26	2603.82	17.63	3093.08	0.0	0.0	4.67	3.10	2865.44
		Spleen	47.31	4534.39	9.30	4487.21	0.0	0.0	10.78	7.14	33.23
		StomachWall	48.63	4556.60	9.48	4599.09	0.0	0.0	12.61	8.35	71.69
		Testes	69.01	3701.85	13.47	4319.58	0.0	0.0	5.79	3.35	1359.23
		Thymus	60.04	4467.30	11.59	4347.46	0.0	0.0	11.82	7.13	385.18
		Thyroid	43.63	4432.88	8.63	4214.87	0.0	0.0	10.65	7.28	35.58
		UrinaryBladderWall	48.72	4530.73	9.30	4195.31	0.0	0.0	11.26	7.31	159.35
		Extrathoracics	71.59	3692.00	17.62	4622.62	0.0	0.0	7.91	5.39	1235.11
		Colon	60.50	4038.63	12.78	4432.79	0.0	0.0	10.08	6.56	692.94
Dose (mGy)		Organ	Prompt N	Prompt G	Delayed N	Delayed G	Secondary Prompt NG	Secondary Delayed NG	Body Prompt NG	Body Delayed NG	Air Electron
Nagasaki	1500m	BoneSurface	2.23	412.54	0.27	405.25	0.0	0.0	0.40	0.13	5.50
		ActiveMarrow	1.92	386.59	0.23	377.95	0.0	0.0	0.38	0.12	5.01
		Adrenals	1.84	459.88	0.20	392.75	0.0	0.0	0.50	0.15	0.19
		Brain	2.65	482.42	0.30	419.00	0.0	0.0	0.42	0.13	16.74
		Breasts	3.60	199.96	0.52	310.25	0.0	0.0	0.20	0.12	374.71
		GallBladderWall	2.31	492.02	0.24	402.19	0.0	0.0	0.55	0.18	6.14
		HeartWall	2.56	484.77	0.31	433.60	0.0	0.0	0.53	0.16	23.47
		Kidney	1.92	474.43	0.19	398.29	0.0	0.0	0.52	0.16	0.44
		EyeLens	3.81	251.04	0.41	353.02	0.0	0.0	0.28	0.09	211.61
		Liver	2.34	486.58	0.26	422.99	0.0	0.0	0.51	0.16	16.37
		Lungs	2.48	493.27	0.28	423.07	0.0	0.0	0.44	0.14	14.70
		LymphNodes	2.42	452.13	0.28	407.69	0.0	0.0	0.44	0.13	48.05
		Muscle	2.88	439.07	0.35	412.43	0.0	0.0	0.29	0.09	80.35
		Oesophagus	2.16	478.24	0.22	405.47	0.0	0.0	0.51	0.16	3.02
		OralMucosa	2.25	477.76	0.27	446.57	0.0	0.0	0.45	0.13	17.06
		Pancreas	2.17	493.29	0.23	405.21	0.0	0.0	0.50	0.16	10.10
		Prostate	2.58	501.28	0.25	445.29	0.0	0.0	0.41	0.11	43.27
		SalivaryGlands	2.42	476.08	0.27	408.10	0.0	0.0	0.42	0.13	23.61
		SmallIntestineWall	2.42	474.41	0.26	425.83	0.0	0.0	0.52	0.16	26.81
		Skin	3.31	279.94	0.43	284.01	0.0	0.0	0.20	0.06	350.92
		Spleen	2.14	488.20	0.24	397.74	0.0	0.0	0.48	0.14	5.33
		StomachWall	2.29	484.39	0.25	428.93	0.0	0.0	0.55	0.17	11.62
		Testes	3.24	340.63	0.38	399.30	0.0	0.0	0.22	0.08	182.27
		Thymus	2.79	472.46	0.33	432.58	0.0	0.0	0.48	0.15	52.19
		Thyroid	2.12	454.90	0.23	427.19	0.0	0.0	0.45	0.15	4.40
		UrinaryBladderWall	2.27	479.81	0.23	416.70	0.0	0.0	0.46	0.15	25.86
		Extrathoracics	3.16	391.68	0.42	408.31	0.0	0.0	0.36	0.10	178.67
		Colon	2.87	423.97	0.32	416.66	0.0	0.0	0.43	0.13	99.85
