# Supplementary material for: Japanese pediatric and adult atomic bomb survivor dosimetry: potential improvements using the J45 phantom series and modern Monte Carlo transport
Source: Radiat Environ Biophys. 2021 Oct 30;61(1):73–86. doi: 10.1007/s00411-021-00946-2 (PMC8897329; doi:10.1007/s00411-021-00946-2)
Supplement: Supplementary file 1 — Supplementary file1 (ZIP 2974 KB) [file 411_2021_946_MOESM1_ESM.zip › _supplementary/doses/00m_Light 9P.csv]

Dose (mGy)		Organ	Prompt N	Prompt G	Delayed N	Delayed G	Secondary Prompt NG	Secondary Delayed NG	Body Prompt NG	Body Delayed NG	Air Electron
Hiroshima	1000m	BoneSurface	64.82	957.80	4.08	2022.12	55.53	4.49	45.10	3.67	15.42
		ActiveMarrow	56.86	897.23	3.56	1884.56	52.26	4.22	42.53	3.46	14.15
		Adrenals	47.44	1066.69	2.82	1883.92	58.95	4.80	53.14	4.31	3.49
		Brain	72.84	1147.27	4.53	2085.63	59.42	4.86	46.64	3.78	53.10
		Breasts	162.08	483.45	9.12	1525.34	39.22	3.58	31.95	1.92	1872.96
		GallBladderWall	72.10	1215.76	3.73	1981.17	59.57	4.80	61.77	5.03	6.11
		HeartWall	76.81	1129.29	4.64	2161.07	59.17	4.69	56.30	4.66	67.65
		Kidney	49.58	1155.48	2.82	1994.59	59.56	4.85	56.22	4.58	2.87
		EyeLens	149.99	608.29	7.25	1964.85	47.73	4.43	25.84	2.69	995.63
		Liver	67.89	1141.09	4.15	2109.14	58.98	4.71	54.74	4.52	39.89
		Lungs	71.48	1145.86	4.23	2128.63	59.21	4.78	49.25	4.02	44.03
		LymphNodes	71.43	1074.51	4.43	1997.45	57.38	4.66	46.47	3.84	129.40
		Muscle	87.54	1030.73	5.53	2051.49	55.95	4.51	33.26	2.72	240.28
		Oesophagus	55.17	1154.10	3.35	1973.38	59.63	4.84	54.33	4.39	9.05
		OralMucosa	67.23	1153.19	4.49	2084.82	57.64	4.77	47.66	4.02	36.28
		Pancreas	62.90	1140.59	3.69	2039.68	58.50	4.79	56.12	4.43	34.04
		Prostate	65.02	1226.46	4.20	2023.34	58.06	4.59	42.44	3.31	91.12
		SalivaryGlands	71.75	1103.28	4.50	2056.11	56.09	4.66	44.99	3.58	51.08
		SmallIntestineWall	71.51	1128.50	4.53	2109.55	57.41	4.67	53.64	4.40	53.54
		Skin	104.79	655.42	6.97	1434.39	35.78	2.90	23.51	1.88	1223.75
		Spleen	61.20	1117.14	3.97	2032.22	57.80	4.74	50.99	4.08	15.61
		StomachWall	66.84	1168.30	4.17	2112.90	58.61	4.86	57.44	4.62	33.28
		Testes	100.04	911.54	6.32	1976.98	48.75	3.99	27.90	2.24	530.87
		Thymus	79.79	1085.76	5.21	2128.13	56.86	4.73	52.47	4.28	148.10
		Thyroid	60.36	1137.53	3.94	2066.27	58.36	4.77	50.82	4.17	10.75
		UrinaryBladderWall	69.99	1124.32	4.64	2124.12	58.20	4.70	49.52	4.18	62.43
		Extrathoracics	100.99	943.91	6.32	2197.41	55.81	4.57	38.30	2.92	331.54
		Colon	87.00	1010.65	5.70	2081.93	56.45	4.59	46.60	3.76	273.50
Dose (mGy)		Organ	Prompt N	Prompt G	Delayed N	Delayed G	Secondary Prompt NG	Secondary Delayed NG	Body Prompt NG	Body Delayed NG	Air Electron
Hiroshima	1500m	BoneSurface	2.73	145.69	0.11	238.09	1.34	0.10	1.11	0.08	2.27
		ActiveMarrow	2.37	136.79	0.10	222.67	1.26	0.09	1.05	0.08	2.09
		Adrenals	2.12	170.63	0.08	236.09	1.44	0.10	1.31	0.09	0.56
		Brain	3.05	175.05	0.12	248.06	1.43	0.11	1.15	0.08	7.79
		Breasts	5.02	67.04	0.26	165.27	0.97	0.08	0.78	0.06	205.34
		GallBladderWall	2.77	189.14	0.10	255.16	1.39	0.10	1.49	0.11	3.08
		HeartWall	3.39	174.14	0.13	258.25	1.44	0.10	1.42	0.10	12.65
		Kidney	2.22	170.41	0.09	233.40	1.44	0.11	1.35	0.10	0.28
		EyeLens	4.54	93.43	0.21	185.99	1.26	0.09	0.77	0.06	123.10
		Liver	2.88	175.18	0.12	249.51	1.41	0.10	1.37	0.10	6.77
		Lungs	3.05	177.25	0.12	253.71	1.44	0.11	1.22	0.09	6.78
		LymphNodes	2.98	162.66	0.12	238.24	1.38	0.10	1.15	0.08	21.29
		Muscle	3.57	157.66	0.15	242.02	1.35	0.10	0.82	0.06	37.53
		Oesophagus	2.74	173.37	0.10	241.51	1.47	0.10	1.40	0.10	0.50
		OralMucosa	2.98	168.53	0.12	238.92	1.41	0.11	1.17	0.09	5.82
		Pancreas	2.51	172.91	0.11	253.05	1.37	0.10	1.35	0.10	3.71
		Prostate	2.81	174.76	0.14	238.32	1.47	0.10	1.04	0.08	13.90
		SalivaryGlands	3.07	171.82	0.12	241.98	1.39	0.10	1.18	0.08	8.90
		SmallIntestineWall	2.99	173.94	0.12	253.24	1.39	0.10	1.35	0.10	11.61
		Skin	4.14	98.52	0.19	164.11	0.86	0.06	0.57	0.04	170.78
		Spleen	2.59	175.34	0.10	243.44	1.39	0.11	1.21	0.09	2.02
		StomachWall	2.84	178.94	0.11	255.23	1.42	0.10	1.42	0.10	5.61
		Testes	3.80	122.75	0.16	232.71	1.30	0.09	0.71	0.05	111.21
		Thymus	3.51	162.46	0.16	262.32	1.38	0.10	1.29	0.10	19.64
		Thyroid	2.81	173.15	0.12	238.25	1.45	0.10	1.23	0.09	4.45
		UrinaryBladderWall	3.09	177.45	0.12	252.06	1.39	0.10	1.18	0.09	13.77
		Extrathoracics	4.19	135.57	0.17	253.14	1.36	0.10	0.91	0.07	78.29
		Colon	3.50	152.69	0.15	243.67	1.35	0.10	1.15	0.09	47.37
Dose (mGy)		Organ	Prompt N	Prompt G	Delayed N	Delayed G	Secondary Prompt NG	Secondary Delayed NG	Body Prompt NG	Body Delayed NG	Air Electron
Nagasaki	1000m	BoneSurface	34.03	2830.94	6.50	3462.05	10.43	6.47	8.81	5.27	35.23
		ActiveMarrow	29.62	2652.98	5.65	3230.47	9.80	6.09	8.31	4.97	32.12
		Adrenals	29.41	3085.45	4.59	3332.73	10.77	6.83	10.19	6.01	4.33
		Brain	38.98	3189.80	7.01	3570.36	11.28	6.93	9.19	5.44	112.57
		Breasts	56.82	1346.63	14.45	2665.90	7.93	4.58	8.06	4.73	3070.16
		GallBladderWall	36.37	3304.63	6.01	3672.78	11.24	6.85	11.70	7.11	36.43
		HeartWall	41.07	3321.37	7.40	3814.31	10.83	6.81	11.11	6.56	128.84
		Kidney	28.83	3101.66	4.53	3278.79	11.12	7.19	10.57	6.51	2.70
		EyeLens	45.66	2289.91	14.74	3176.80	9.19	5.56	7.02	2.98	1620.66
		Liver	36.41	3265.67	6.85	3640.36	10.81	6.71	10.87	6.49	61.21
		Lungs	38.04	3255.06	6.89	3673.10	11.15	6.92	9.88	5.80	67.48
		LymphNodes	37.05	3049.40	7.04	3444.89	10.74	6.63	9.15	5.57	294.29
		Muscle	43.78	2993.54	8.88	3526.78	10.40	6.48	6.40	3.90	504.91
		Oesophagus	32.17	3160.19	5.65	3359.09	10.63	6.94	11.21	6.03	9.30
		OralMucosa	35.34	3336.88	7.43	3843.53	11.16	6.63	9.66	6.34	40.63
		Pancreas	32.78	3231.87	5.48	3467.02	10.69	6.90	10.69	6.18	58.80
		Prostate	36.22	3126.28	7.37	3741.53	10.96	6.68	7.90	4.88	190.78
		SalivaryGlands	36.48	3258.98	7.36	3687.71	11.17	6.59	8.94	5.35	81.66
		SmallIntestineWall	38.28	3226.28	7.18	3595.25	10.69	6.64	10.56	6.41	131.78
		Skin	50.07	1919.73	10.87	2487.01	6.65	4.16	4.49	2.73	2550.85
		Spleen	32.14	3235.37	5.87	3484.84	10.81	6.93	9.49	5.85	34.79
		StomachWall	36.24	3290.76	6.66	3644.45	10.72	6.74	11.50	6.76	62.67
		Testes	46.23	2508.38	11.02	3643.63	9.32	5.74	5.21	3.45	1763.60
		Thymus	42.79	3035.36	8.53	3786.35	11.02	6.79	10.78	6.13	275.05
		Thyroid	34.60	3223.68	6.97	3620.69	10.46	6.86	10.60	5.79	29.44
		UrinaryBladderWall	35.99	3193.73	7.02	3609.52	10.88	6.66	9.90	5.97	129.25
		Extrathoracics	52.95	2905.65	10.57	3422.49	10.68	6.56	8.33	4.50	930.69
		Colon	44.11	2903.79	8.95	3543.53	10.43	6.57	9.19	5.50	593.28
Dose (mGy)		Organ	Prompt N	Prompt G	Delayed N	Delayed G	Secondary Prompt NG	Secondary Delayed NG	Body Prompt NG	Body Delayed NG	Air Electron
Nagasaki	1500m	BoneSurface	1.59	382.37	0.18	354.15	0.44	0.13	0.38	0.11	5.01
		ActiveMarrow	1.40	358.30	0.15	330.78	0.42	0.13	0.35	0.11	4.65
		Adrenals	1.35	434.64	0.13	334.02	0.47	0.14	0.45	0.13	0.30
		Brain	1.84	447.89	0.19	371.04	0.48	0.14	0.39	0.12	15.22
		Breasts	2.59	181.61	0.42	238.93	0.37	0.10	0.34	0.07	326.41
		GallBladderWall	1.54	453.91	0.16	383.42	0.47	0.14	0.50	0.16	7.10
		HeartWall	1.95	444.23	0.20	382.07	0.46	0.14	0.48	0.14	22.34
		Kidney	1.41	440.05	0.13	340.92	0.49	0.14	0.47	0.14	0.50
		EyeLens	2.31	280.85	0.35	324.54	0.43	0.13	0.31	0.08	163.12
		Liver	1.72	447.74	0.18	360.65	0.47	0.14	0.47	0.14	15.27
		Lungs	1.83	452.87	0.19	377.37	0.48	0.15	0.42	0.12	14.32
		LymphNodes	1.79	423.25	0.18	348.91	0.46	0.14	0.39	0.12	44.28
		Muscle	2.08	404.86	0.23	358.95	0.45	0.14	0.27	0.08	75.89
		Oesophagus	1.57	443.46	0.15	348.79	0.47	0.15	0.45	0.14	1.75
		OralMucosa	1.84	452.81	0.20	379.64	0.44	0.14	0.41	0.13	13.69
		Pancreas	1.61	458.03	0.16	349.79	0.46	0.14	0.46	0.14	11.26
		Prostate	2.06	427.71	0.21	370.97	0.47	0.15	0.37	0.10	28.92
		SalivaryGlands	1.86	439.66	0.20	365.07	0.45	0.14	0.39	0.11	23.92
		SmallIntestineWall	1.92	442.68	0.19	367.70	0.46	0.14	0.46	0.13	24.57
		Skin	2.37	257.02	0.28	243.23	0.28	0.09	0.19	0.06	329.35
		Spleen	1.56	444.51	0.15	354.92	0.46	0.14	0.43	0.13	5.37
		StomachWall	1.77	442.44	0.17	375.09	0.47	0.14	0.50	0.14	9.31
		Testes	2.06	306.57	0.24	327.70	0.42	0.12	0.21	0.06	182.47
		Thymus	2.13	433.00	0.22	370.64	0.47	0.14	0.44	0.13	47.85
		Thyroid	1.67	445.57	0.18	384.63	0.46	0.15	0.43	0.12	8.79
		UrinaryBladderWall	1.72	444.14	0.19	373.86	0.46	0.14	0.42	0.12	28.07
		Extrathoracics	2.39	362.93	0.29	365.32	0.45	0.13	0.31	0.09	146.59
		Colon	2.12	392.46	0.23	359.44	0.45	0.14	0.39	0.11	88.36
