# Supplementary material for: Japanese pediatric and adult atomic bomb survivor dosimetry: potential improvements using the J45 phantom series and modern Monte Carlo transport
Source: Radiat Environ Biophys. 2021 Oct 30;61(1):73–86. doi: 10.1007/s00411-021-00946-2 (PMC8897329; doi:10.1007/s00411-021-00946-2)
Supplement: Supplementary file 1 — Supplementary file1 (ZIP 2974 KB) [file 411_2021_946_MOESM1_ESM.zip › _supplementary/doses/00m_Light GLOBE.csv]

Dose (mGy)		Organ	Prompt N	Prompt G	Delayed N	Delayed G	Secondary Prompt NG	Secondary Delayed NG	Body Prompt NG	Body Delayed NG	Air Electron
Hiroshima	1000m	BoneSurface	89.66	1046.55	5.94	2348.03	50.99	4.14	50.22	4.09	19.37
		ActiveMarrow	77.04	979.27	5.07	2182.62	48.06	3.90	47.44	3.86	17.74
		Adrenals	66.21	1231.85	4.06	2234.73	53.52	4.16	59.47	4.94	12.90
		Brain	101.98	1254.98	6.61	2430.99	51.75	4.19	51.53	4.24	61.45
		Breasts	166.11	529.20	11.91	1793.64	40.51	3.36	33.19	3.39	1822.32
		GallBladderWall	77.91	1306.42	4.87	2442.34	54.20	4.24	69.18	5.42	15.01
		HeartWall	103.61	1269.20	6.62	2646.06	51.24	4.16	62.67	5.15	76.36
		Kidney	68.03	1236.26	3.90	2241.16	53.08	4.32	64.43	5.05	2.53
		EyeLens	152.79	710.26	11.26	2307.28	48.08	3.66	35.02	2.86	1088.11
		Liver	88.94	1253.76	5.69	2456.54	51.77	4.16	63.11	5.07	39.37
		Lungs	98.62	1281.29	6.11	2554.99	52.07	4.25	54.33	4.52	49.78
		LymphNodes	95.33	1174.11	6.22	2344.38	51.42	4.13	52.92	4.32	148.69
		Muscle	118.79	1134.71	8.01	2388.24	50.80	4.10	37.22	3.00	260.33
		Oesophagus	78.05	1233.18	4.47	2335.37	51.85	4.34	62.97	5.17	6.41
		OralMucosa	88.89	1282.68	5.78	2487.33	53.28	4.29	59.27	4.25	24.56
		Pancreas	83.55	1227.12	4.95	2455.43	51.22	4.19	60.04	4.98	21.60
		Prostate	93.65	1311.63	6.96	2374.92	50.81	4.14	46.72	4.01	101.57
		SalivaryGlands	92.43	1205.16	6.19	2355.89	50.12	4.21	51.77	4.29	44.33
		SmallIntestineWall	93.59	1247.58	6.02	2409.27	51.61	4.17	61.92	4.95	62.62
		Skin	147.42	725.09	10.11	1700.13	32.14	2.61	25.62	2.09	1337.60
		Spleen	82.43	1233.61	4.96	2295.95	51.31	4.37	57.74	4.58	11.04
		StomachWall	86.98	1302.96	5.24	2456.65	51.30	4.19	66.24	5.36	31.84
		Testes	126.08	1050.25	10.00	2151.97	44.68	3.83	30.32	2.33	492.99
		Thymus	115.04	1194.27	6.93	2662.88	50.04	4.15	57.47	4.80	180.75
		Thyroid	83.18	1253.63	5.20	2328.30	50.67	4.30	63.01	4.74	6.52
		UrinaryBladderWall	89.79	1265.29	5.86	2434.57	50.85	4.12	56.63	4.48	70.72
		Extrathoracics	145.82	1057.85	9.53	2482.83	49.00	3.80	43.95	3.20	506.24
		Colon	118.24	1110.80	7.76	2405.11	50.68	4.03	52.58	4.30	293.46
Dose (mGy)		Organ	Prompt N	Prompt G	Delayed N	Delayed G	Secondary Prompt NG	Secondary Delayed NG	Body Prompt NG	Body Delayed NG	Air Electron
Hiroshima	1500m	BoneSurface	3.50	151.66	0.15	258.48	1.32	0.10	1.23	0.09	2.65
		ActiveMarrow	3.01	142.06	0.13	241.34	1.25	0.09	1.16	0.08	2.45
		Adrenals	2.81	181.43	0.11	247.82	1.39	0.10	1.45	0.10	0.44
		Brain	4.05	185.86	0.17	271.48	1.34	0.10	1.27	0.09	8.93
		Breasts	6.25	72.04	0.41	171.14	1.02	0.07	0.98	0.06	227.12
		GallBladderWall	3.43	202.02	0.13	266.19	1.34	0.10	1.66	0.12	2.58
		HeartWall	3.94	185.00	0.18	271.99	1.30	0.09	1.56	0.11	12.25
		Kidney	2.88	184.93	0.11	252.98	1.38	0.10	1.58	0.11	0.32
		EyeLens	5.75	98.17	0.29	223.51	1.21	0.09	0.60	0.05	131.04
		Liver	3.68	186.28	0.16	269.18	1.33	0.10	1.54	0.11	7.27
		Lungs	3.85	186.70	0.16	271.79	1.37	0.10	1.37	0.10	7.35
		LymphNodes	3.74	173.38	0.16	258.18	1.33	0.10	1.28	0.09	23.46
		Muscle	4.57	164.82	0.21	262.70	1.31	0.09	0.90	0.07	39.07
		Oesophagus	2.98	188.88	0.13	268.90	1.35	0.10	1.47	0.11	1.20
		OralMucosa	3.86	188.05	0.16	256.29	1.33	0.10	1.40	0.10	7.16
		Pancreas	3.07	181.16	0.13	260.78	1.38	0.10	1.51	0.11	4.00
		Prostate	3.65	169.54	0.15	288.41	1.27	0.10	1.17	0.09	11.95
		SalivaryGlands	3.66	185.57	0.17	268.65	1.33	0.10	1.24	0.09	11.38
		SmallIntestineWall	3.67	181.59	0.16	275.73	1.32	0.10	1.49	0.11	12.09
		Skin	5.45	104.19	0.26	180.96	0.83	0.06	0.63	0.05	177.01
		Spleen	3.38	184.74	0.14	253.40	1.32	0.10	1.44	0.10	3.01
		StomachWall	3.52	188.74	0.15	273.02	1.32	0.09	1.59	0.12	6.31
		Testes	5.47	135.19	0.22	249.12	1.13	0.09	0.85	0.05	94.84
		Thymus	4.14	175.50	0.19	274.25	1.32	0.09	1.47	0.10	25.82
		Thyroid	3.29	183.24	0.14	265.61	1.32	0.10	1.47	0.11	2.88
		UrinaryBladderWall	3.53	179.99	0.15	258.96	1.30	0.10	1.37	0.11	11.72
		Extrathoracics	5.71	147.25	0.24	271.08	1.31	0.09	1.10	0.08	68.02
		Colon	4.38	159.53	0.20	264.62	1.32	0.09	1.28	0.09	48.36
Dose (mGy)		Organ	Prompt N	Prompt G	Delayed N	Delayed G	Secondary Prompt NG	Secondary Delayed NG	Body Prompt NG	Body Delayed NG	Air Electron
Nagasaki	1000m	BoneSurface	41.90	3077.01	8.95	3904.79	10.74	6.13	9.30	5.75	43.41
		ActiveMarrow	36.06	2877.82	7.61	3629.51	10.11	5.78	8.78	5.43	39.87
		Adrenals	35.35	3382.14	6.33	3779.88	10.72	6.38	11.44	6.60	2.56
		Brain	49.99	3540.23	10.05	4098.67	11.07	6.32	9.60	5.91	128.89
		Breasts	79.09	1677.95	18.43	2903.06	8.15	5.18	5.54	5.00	5269.82
		GallBladderWall	38.95	3619.99	7.82	4041.34	10.56	6.03	11.76	7.94	25.22
		HeartWall	49.28	3635.65	9.77	4199.97	10.74	6.25	11.57	7.18	191.43
		Kidney	35.42	3362.43	6.09	3784.97	11.07	6.26	11.90	7.30	3.04
		EyeLens	74.01	2005.55	17.78	3999.14	9.81	5.17	6.32	4.38	1714.22
		Liver	43.92	3542.01	8.64	4132.20	10.79	6.21	11.76	7.16	88.17
		Lungs	46.15	3614.33	8.90	4137.47	11.10	6.37	10.41	6.30	84.55
		LymphNodes	45.53	3320.70	9.07	3907.28	10.67	6.19	9.71	6.05	308.44
		Muscle	54.70	3230.37	11.79	3978.45	10.57	6.10	6.75	4.21	554.91
		Oesophagus	39.73	3460.02	7.01	3802.31	10.99	6.34	11.57	7.23	15.09
		OralMucosa	46.95	3503.01	8.07	3889.12	11.12	6.33	10.23	6.31	93.18
		Pancreas	40.35	3519.29	8.01	3934.07	10.94	6.41	11.69	6.90	45.94
		Prostate	51.40	3345.08	8.87	4092.93	10.54	6.40	9.45	5.77	130.77
		SalivaryGlands	45.87	3539.37	8.72	3864.06	10.80	6.15	10.01	5.84	110.31
		SmallIntestineWall	45.02	3517.85	8.60	4109.07	10.77	6.17	11.46	7.05	145.04
		Skin	63.54	2081.50	14.97	2836.06	6.76	3.87	4.68	2.93	2816.98
		Spleen	39.21	3428.96	8.19	4030.98	10.84	6.28	10.67	6.57	19.72
		StomachWall	43.65	3573.34	8.23	4148.25	10.53	6.16	12.16	7.66	80.54
		Testes	63.59	2579.41	12.46	4010.40	10.12	5.81	5.59	3.71	1695.58
		Thymus	49.24	3472.50	9.85	4191.32	10.84	6.14	10.99	6.86	422.48
		Thyroid	41.74	3495.97	7.75	3743.80	10.71	6.60	11.00	6.58	39.93
		UrinaryBladderWall	40.02	3499.51	8.15	4022.21	10.83	6.25	10.91	6.63	148.20
		Extrathoracics	65.92	3158.25	14.73	3923.91	10.51	5.94	7.51	4.98	1116.63
		Colon	52.79	3176.78	11.20	4042.70	10.51	6.06	9.74	6.03	705.90
Dose (mGy)		Organ	Prompt N	Prompt G	Delayed N	Delayed G	Secondary Prompt NG	Secondary Delayed NG	Body Prompt NG	Body Delayed NG	Air Electron
Nagasaki	1500m	BoneSurface	1.99	386.98	0.23	383.94	0.46	0.13	0.40	0.12	5.34
		ActiveMarrow	1.73	362.71	0.19	358.94	0.43	0.12	0.37	0.11	4.91
		Adrenals	1.74	448.46	0.18	361.58	0.46	0.13	0.49	0.14	0.85
		Brain	2.39	454.03	0.26	393.17	0.47	0.13	0.41	0.13	15.27
		Breasts	3.78	214.46	0.60	261.14	0.34	0.10	0.23	0.11	556.66
		GallBladderWall	2.07	482.50	0.20	420.27	0.45	0.13	0.56	0.17	4.76
		HeartWall	2.36	447.60	0.26	420.07	0.46	0.13	0.51	0.16	22.06
		Kidney	1.78	454.11	0.17	388.62	0.47	0.13	0.50	0.15	0.57
		EyeLens	2.93	238.35	0.42	337.71	0.46	0.11	0.32	0.08	232.45
		Liver	2.10	457.94	0.23	406.36	0.46	0.13	0.50	0.15	13.76
		Lungs	2.20	461.53	0.24	413.44	0.47	0.13	0.44	0.13	12.76
		LymphNodes	2.19	427.16	0.24	385.12	0.46	0.13	0.42	0.13	45.52
		Muscle	2.55	411.10	0.31	393.44	0.45	0.13	0.29	0.09	77.33
		Oesophagus	1.85	458.90	0.18	392.12	0.47	0.13	0.50	0.15	2.45
		OralMucosa	2.13	447.87	0.23	402.20	0.46	0.14	0.45	0.13	21.49
		Pancreas	2.10	447.83	0.20	382.12	0.48	0.14	0.50	0.15	6.83
		Prostate	2.14	452.59	0.24	390.50	0.49	0.14	0.38	0.12	25.08
		SalivaryGlands	2.16	449.90	0.24	398.73	0.46	0.13	0.40	0.13	23.91
		SmallIntestineWall	2.14	449.35	0.23	406.13	0.45	0.13	0.50	0.15	25.37
		Skin	2.95	262.23	0.38	269.17	0.29	0.08	0.20	0.06	334.86
		Spleen	1.97	455.58	0.20	393.93	0.46	0.13	0.45	0.14	4.94
		StomachWall	2.07	461.47	0.22	399.66	0.46	0.13	0.53	0.16	10.46
		Testes	2.81	330.46	0.32	347.60	0.41	0.11	0.26	0.08	194.87
		Thymus	2.43	420.57	0.27	417.59	0.45	0.13	0.46	0.14	53.51
		Thyroid	2.02	451.56	0.19	402.18	0.44	0.14	0.49	0.14	6.76
		UrinaryBladderWall	2.06	449.61	0.23	403.10	0.46	0.13	0.47	0.14	28.41
		Extrathoracics	2.91	367.82	0.36	375.33	0.44	0.13	0.37	0.09	137.11
		Colon	2.49	397.17	0.29	395.87	0.45	0.13	0.41	0.13	97.79
