# Supplementary material for: Japanese pediatric and adult atomic bomb survivor dosimetry: potential improvements using the J45 phantom series and modern Monte Carlo transport
Source: Radiat Environ Biophys. 2021 Oct 30;61(1):73–86. doi: 10.1007/s00411-021-00946-2 (PMC8897329; doi:10.1007/s00411-021-00946-2)
Supplement: Supplementary file 1 — Supplementary file1 (ZIP 2974 KB) [file 411_2021_946_MOESM1_ESM.zip › _supplementary/doses/01f_IO.csv]

Dose (mGy)		Organ	Prompt N	Prompt G	Delayed N	Delayed G	Secondary Prompt NG	Secondary Delayed NG	Body Prompt NG	Body Delayed NG	Air Electron
Hiroshima	1000m	BoneSurface	73.67	1085.02	4.58	2380.44	0.0	0.0	74.65	6.11	18.34
		ActiveMarrow	77.77	1079.10	4.89	2360.14	0.0	0.0	76.29	6.24	18.55
		Adrenals	48.71	1195.89	3.13	2187.47	0.0	0.0	86.07	6.71	0.56
		Brain	90.38	1284.41	5.62	2428.14	0.0	0.0	79.15	6.46	18.33
		Breasts	176.62	631.20	15.28	2266.32	0.0	0.0	60.66	4.44	637.38
		GallBladderWall	61.82	1278.59	3.14	2304.88	0.0	0.0	90.16	7.95	5.27
		HeartWall	77.91	1339.59	4.89	2533.12	0.0	0.0	93.95	7.53	8.79
		Kidney	48.72	1196.11	2.72	2150.15	0.0	0.0	89.68	7.30	0.90
		EyeLens	151.26	604.44	13.58	1919.06	0.0	0.0	47.81	4.60	1234.35
		Liver	71.86	1289.60	4.20	2390.93	0.0	0.0	89.75	7.35	8.27
		Lungs	83.01	1324.19	5.19	2478.35	0.0	0.0	78.62	6.41	11.39
		LymphNodes	87.61	1205.69	5.43	2378.50	0.0	0.0	74.25	6.09	118.05
		Muscle	102.63	1245.77	6.65	2449.88	0.0	0.0	62.28	5.10	105.39
		Oesophagus	58.93	1237.92	3.44	2220.42	0.0	0.0	90.02	7.53	1.23
		OralMucosa	70.12	1282.93	4.75	2292.20	0.0	0.0	81.07	6.97	12.90
		Pancreas	57.37	1267.68	3.15	2351.34	0.0	0.0	93.89	7.53	6.13
		Uterus	45.68	1184.00	2.67	2170.28	0.0	0.0	91.33	7.23	0.73
		SalivaryGlands	73.83	1260.88	4.68	2358.81	0.0	0.0	77.76	6.50	10.32
		SmallIntestineWall	62.79	1292.31	3.62	2434.22	0.0	0.0	91.39	7.40	5.20
		Skin	153.50	769.37	10.58	1780.74	0.0	0.0	37.33	3.05	1290.91
		Spleen	74.68	1309.33	4.45	2442.40	0.0	0.0	81.44	6.64	4.08
		StomachWall	62.49	1302.78	3.60	2425.11	0.0	0.0	94.75	7.64	5.68
		Ovaries	55.80	1238.68	3.42	2291.16	0.0	0.0	91.58	7.41	3.27
		Thymus	73.19	1301.86	4.63	2462.04	0.0	0.0	93.23	7.88	7.43
		Thyroid	71.02	1253.29	3.77	2364.78	0.0	0.0	93.02	7.48	3.02
		UrinaryBladderWall	54.78	1270.07	3.22	2406.51	0.0	0.0	86.72	6.97	0.82
		Extrathoracics	133.46	1165.26	8.47	2522.05	0.0	0.0	64.80	5.44	329.98
		Colon	80.09	1281.19	4.73	2513.97	0.0	0.0	83.32	6.83	31.91
Dose (mGy)		Organ	Prompt N	Prompt G	Delayed N	Delayed G	Secondary Prompt NG	Secondary Delayed NG	Body Prompt NG	Body Delayed NG	Air Electron
Hiroshima	1500m	BoneSurface	2.95	157.50	0.12	267.67	0.0	0.0	1.84	0.13	2.54
		ActiveMarrow	3.06	157.13	0.13	265.41	0.0	0.0	1.88	0.14	2.55
		Adrenals	2.36	177.29	0.09	249.89	0.0	0.0	2.13	0.16	0.15
		Brain	3.63	191.21	0.15	274.23	0.0	0.0	1.94	0.14	2.98
		Breasts	7.42	105.75	0.32	257.09	0.0	0.0	1.57	0.11	139.99
		GallBladderWall	2.44	186.88	0.10	267.73	0.0	0.0	2.38	0.17	0.89
		HeartWall	3.22	198.36	0.13	282.26	0.0	0.0	2.30	0.17	2.02
		Kidney	2.07	178.12	0.08	247.63	0.0	0.0	2.29	0.16	0.10
		EyeLens	7.02	77.03	0.32	211.18	0.0	0.0	1.11	0.09	256.17
		Liver	2.95	192.91	0.12	275.91	0.0	0.0	2.24	0.16	1.93
		Lungs	3.33	198.46	0.14	286.09	0.0	0.0	1.92	0.14	1.95
		LymphNodes	3.52	179.01	0.15	270.56	0.0	0.0	1.81	0.13	18.73
		Muscle	4.00	183.82	0.18	279.64	0.0	0.0	1.52	0.11	17.38
		Oesophagus	2.53	185.30	0.10	255.48	0.0	0.0	2.27	0.17	0.29
		OralMucosa	3.23	195.19	0.14	271.96	0.0	0.0	1.87	0.15	2.36
		Pancreas	2.40	195.70	0.09	271.47	0.0	0.0	2.30	0.17	0.74
		Uterus	1.96	185.21	0.08	245.26	0.0	0.0	2.17	0.15	0.19
		SalivaryGlands	3.12	191.07	0.13	270.23	0.0	0.0	1.95	0.14	2.66
		SmallIntestineWall	2.70	193.19	0.10	277.89	0.0	0.0	2.26	0.16	1.29
		Skin	5.64	111.64	0.27	194.09	0.0	0.0	0.91	0.07	173.01
		Spleen	2.98	190.72	0.12	273.79	0.0	0.0	2.00	0.15	0.78
		StomachWall	2.70	193.24	0.10	275.37	0.0	0.0	2.35	0.17	1.01
		Ovaries	2.48	187.53	0.10	287.43	0.0	0.0	2.20	0.15	0.38
		Thymus	3.08	200.76	0.13	282.53	0.0	0.0	2.30	0.17	1.81
		Thyroid	2.71	183.95	0.11	268.65	0.0	0.0	2.19	0.16	3.27
		UrinaryBladderWall	2.37	187.21	0.09	266.54	0.0	0.0	2.15	0.15	0.29
		Extrathoracics	5.02	168.86	0.26	296.02	0.0	0.0	1.53	0.11	44.31
		Colon	3.29	191.64	0.13	280.49	0.0	0.0	2.08	0.15	6.82
Dose (mGy)		Organ	Prompt N	Prompt G	Delayed N	Delayed G	Secondary Prompt NG	Secondary Delayed NG	Body Prompt NG	Body Delayed NG	Air Electron
Nagasaki	1000m	BoneSurface	36.74	3789.97	7.24	4106.74	0.0	0.0	14.56	8.90	39.56
		ActiveMarrow	37.66	3771.65	7.71	4062.95	0.0	0.0	14.85	9.09	39.25
		Adrenals	29.17	4073.38	4.84	3730.98	0.0	0.0	17.68	10.37	1.39
		Brain	45.52	4445.02	8.95	4159.25	0.0	0.0	15.30	9.42	36.30
		Breasts	79.64	2281.37	21.67	4170.75	0.0	0.0	11.46	5.98	2103.07
		GallBladderWall	33.44	4221.31	5.48	4025.68	0.0	0.0	19.65	11.21	12.53
		HeartWall	41.05	4714.62	7.56	4262.04	0.0	0.0	18.36	11.05	21.63
		Kidney	27.34	4101.56	4.53	3702.67	0.0	0.0	18.66	10.62	1.40
		EyeLens	83.15	1946.85	18.13	3311.18	0.0	0.0	11.76	6.24	1396.09
		Liver	37.64	4431.13	6.85	3990.94	0.0	0.0	17.99	10.68	21.25
		Lungs	41.93	4611.89	8.21	4254.97	0.0	0.0	15.39	9.35	22.84
		LymphNodes	43.37	4122.25	8.73	4075.84	0.0	0.0	14.49	8.67	259.96
		Muscle	48.55	4310.50	10.45	4237.46	0.0	0.0	12.00	7.42	232.00
		Oesophagus	31.62	4231.10	5.43	3817.75	0.0	0.0	18.78	10.84	2.74
		OralMucosa	41.75	4348.27	7.50	3982.86	0.0	0.0	15.56	10.87	21.29
		Pancreas	32.34	4505.78	5.18	4385.51	0.0	0.0	18.83	11.05	11.43
		Uterus	28.39	4191.56	4.21	3643.04	0.0	0.0	18.49	11.07	1.86
		SalivaryGlands	38.83	4328.34	7.33	4075.15	0.0	0.0	15.43	9.49	19.38
		SmallIntestineWall	34.98	4523.74	5.83	4192.63	0.0	0.0	18.25	10.76	13.32
		Skin	66.02	2628.09	16.44	3068.10	0.0	0.0	7.05	4.43	2649.66
		Spleen	37.90	4775.11	7.15	4478.70	0.0	0.0	15.73	9.71	8.21
		StomachWall	34.31	4563.45	5.75	4287.94	0.0	0.0	18.78	11.14	14.50
		Ovaries	31.75	4612.49	5.30	3986.10	0.0	0.0	18.50	10.98	9.27
		Thymus	40.56	4620.24	7.26	4331.47	0.0	0.0	18.35	11.20	30.37
		Thyroid	35.45	4155.53	6.52	3940.70	0.0	0.0	17.00	10.78	7.83
		UrinaryBladderWall	31.92	4544.22	4.95	3883.98	0.0	0.0	17.45	10.17	2.27
		Extrathoracics	66.19	4086.93	13.48	4602.97	0.0	0.0	12.13	7.98	662.64
		Colon	41.05	4457.05	7.72	4315.41	0.0	0.0	16.57	9.91	84.18
Dose (mGy)		Organ	Prompt N	Prompt G	Delayed N	Delayed G	Secondary Prompt NG	Secondary Delayed NG	Body Prompt NG	Body Delayed NG	Air Electron
Nagasaki	1500m	BoneSurface	1.72	401.62	0.19	392.01	0.0	0.0	0.62	0.18	5.11
		ActiveMarrow	1.77	399.77	0.20	389.11	0.0	0.0	0.64	0.19	5.17
		Adrenals	1.33	442.19	0.13	368.19	0.0	0.0	0.70	0.21	0.11
		Brain	2.13	466.91	0.23	397.73	0.0	0.0	0.66	0.19	5.55
		Breasts	3.18	261.24	0.55	335.95	0.0	0.0	0.44	0.14	266.47
		GallBladderWall	1.57	478.52	0.15	390.41	0.0	0.0	0.82	0.23	3.79
		HeartWall	1.95	486.65	0.21	418.58	0.0	0.0	0.79	0.23	4.28
		Kidney	1.23	452.69	0.12	357.03	0.0	0.0	0.77	0.22	0.30
		EyeLens	3.23	208.79	0.48	291.03	0.0	0.0	0.42	0.11	576.61
		Liver	1.79	479.71	0.18	404.76	0.0	0.0	0.77	0.22	4.58
		Lungs	1.98	489.46	0.22	408.86	0.0	0.0	0.65	0.19	4.33
		LymphNodes	2.05	442.62	0.22	396.84	0.0	0.0	0.61	0.18	34.61
		Muscle	2.27	458.65	0.27	406.74	0.0	0.0	0.51	0.15	35.30
		Oesophagus	1.53	461.85	0.15	376.45	0.0	0.0	0.77	0.22	0.40
		OralMucosa	1.87	508.54	0.20	404.35	0.0	0.0	0.66	0.20	4.56
		Pancreas	1.53	468.68	0.14	395.11	0.0	0.0	0.80	0.23	1.45
		Uterus	1.34	464.95	0.12	374.54	0.0	0.0	0.74	0.22	0.30
		SalivaryGlands	1.79	464.45	0.20	397.97	0.0	0.0	0.67	0.20	3.28
		SmallIntestineWall	1.70	479.54	0.16	406.24	0.0	0.0	0.78	0.22	3.41
		Skin	3.02	282.24	0.40	282.74	0.0	0.0	0.30	0.09	325.92
		Spleen	1.78	476.40	0.19	390.42	0.0	0.0	0.68	0.20	1.87
		StomachWall	1.61	481.15	0.16	400.43	0.0	0.0	0.80	0.23	2.86
		Ovaries	1.67	478.40	0.14	360.51	0.0	0.0	0.73	0.22	0.25
		Thymus	1.94	494.40	0.20	407.64	0.0	0.0	0.79	0.24	4.39
		Thyroid	1.66	459.38	0.17	397.16	0.0	0.0	0.76	0.22	2.02
		UrinaryBladderWall	1.49	475.45	0.13	392.70	0.0	0.0	0.74	0.21	0.47
		Extrathoracics	2.81	421.68	0.33	417.09	0.0	0.0	0.54	0.16	98.54
		Colon	1.98	472.20	0.20	412.14	0.0	0.0	0.70	0.20	16.32
