# Supplementary material for: Japanese pediatric and adult atomic bomb survivor dosimetry: potential improvements using the J45 phantom series and modern Monte Carlo transport
Source: Radiat Environ Biophys. 2021 Oct 30;61(1):73–86. doi: 10.1007/s00411-021-00946-2 (PMC8897329; doi:10.1007/s00411-021-00946-2)
Supplement: Supplementary file 1 — Supplementary file1 (ZIP 2974 KB) [file 411_2021_946_MOESM1_ESM.zip › _supplementary/doses/01m_Heavy 9P.csv]

Dose (mGy)		Organ	Prompt N	Prompt G	Delayed N	Delayed G	Secondary Prompt NG	Secondary Delayed NG	Body Prompt NG	Body Delayed NG	Air Electron
Hiroshima	1000m	BoneSurface	21.87	416.99	1.32	713.09	61.06	4.93	45.63	3.70	7.64
		ActiveMarrow	24.67	415.20	1.53	708.68	60.93	4.92	46.45	3.77	7.60
		Adrenals	20.43	467.63	1.33	659.63	60.19	5.07	49.63	3.98	0.20
		Brain	27.49	494.30	1.61	735.02	64.70	5.20	46.66	3.80	7.68
		Breasts	41.90	249.71	2.59	615.04	49.13	4.11	33.04	2.77	544.97
		GallBladderWall	15.21	491.98	0.94	667.01	60.12	4.96	52.30	4.08	4.10
		HeartWall	19.63	499.35	1.16	723.88	63.24	5.08	52.03	4.16	4.54
		Kidney	18.73	456.15	1.07	637.37	60.73	4.97	50.94	4.18	0.27
		EyeLens	41.04	266.57	2.63	602.27	45.66	3.88	31.02	2.16	341.51
		Liver	21.03	493.62	1.19	696.00	62.66	5.11	51.04	4.17	3.10
		Lungs	24.81	500.63	1.49	727.75	65.28	5.24	46.19	3.77	5.08
		LymphNodes	23.74	460.94	1.48	687.05	62.03	5.07	44.64	3.61	42.88
		Muscle	30.63	472.68	1.93	710.34	63.56	5.14	39.01	3.18	38.26
		Oesophagus	19.88	466.67	1.18	685.51	62.09	4.94	53.04	4.19	0.72
		OralMucosa	19.94	513.00	1.31	706.57	65.43	5.17	50.49	3.99	3.16
		Pancreas	15.87	470.67	0.83	664.33	61.14	5.00	49.37	4.11	1.02
		Prostate	14.84	468.87	1.11	541.03	66.69	5.18	44.90	3.66	0.41
		SalivaryGlands	21.72	490.00	1.42	694.09	62.79	5.17	47.95	3.90	3.67
		SmallIntestineWall	15.48	494.80	0.84	687.48	63.59	5.06	49.77	4.05	2.52
		Skin	44.25	303.40	2.94	548.37	40.78	3.30	24.33	1.98	421.11
		Spleen	23.02	481.04	1.43	694.50	63.67	5.08	46.68	3.86	3.20
		StomachWall	16.31	487.14	0.86	674.65	62.39	5.02	50.70	4.10	1.80
		Testes	32.08	384.98	1.70	649.47	58.50	4.87	31.76	2.32	119.57
		Thymus	19.52	498.39	1.07	715.16	64.49	5.21	53.13	4.29	3.16
		Thyroid	20.65	460.09	1.12	643.48	64.77	5.23	55.75	4.48	3.67
		UrinaryBladderWall	16.06	478.40	0.94	635.99	64.41	5.06	48.14	3.87	0.33
		Extrathoracics	28.34	439.35	2.01	770.97	64.03	5.13	41.33	3.23	120.63
		Colon	18.89	489.90	1.06	698.59	63.98	5.12	47.46	3.87	13.75
Dose (mGy)		Organ	Prompt N	Prompt G	Delayed N	Delayed G	Secondary Prompt NG	Secondary Delayed NG	Body Prompt NG	Body Delayed NG	Air Electron
Hiroshima	1500m	BoneSurface	0.88	57.16	0.03	79.31	1.50	0.11	1.14	0.08	1.08
		ActiveMarrow	0.95	56.82	0.04	78.64	1.50	0.11	1.16	0.08	1.06
		Adrenals	0.85	65.69	0.03	70.54	1.55	0.11	1.24	0.09	0.04
		Brain	1.10	68.04	0.04	80.41	1.58	0.12	1.17	0.08	0.96
		Breasts	1.66	30.67	0.06	56.92	1.19	0.09	0.82	0.06	59.38
		GallBladderWall	0.64	68.84	0.03	73.25	1.51	0.11	1.36	0.09	0.40
		HeartWall	0.81	71.03	0.03	80.44	1.56	0.11	1.30	0.09	0.64
		Kidney	0.72	64.70	0.03	72.60	1.50	0.11	1.33	0.09	0.06
		EyeLens	1.47	34.29	0.08	54.93	1.13	0.08	0.74	0.06	40.02
		Liver	0.80	69.29	0.03	79.90	1.54	0.11	1.29	0.09	0.72
		Lungs	0.99	70.60	0.04	80.77	1.60	0.12	1.16	0.08	0.81
		LymphNodes	0.99	64.65	0.04	76.97	1.53	0.11	1.12	0.08	5.95
		Muscle	1.16	65.96	0.05	80.09	1.56	0.11	0.97	0.07	5.76
		Oesophagus	0.78	65.47	0.03	74.05	1.55	0.11	1.31	0.09	0.05
		OralMucosa	0.85	70.41	0.03	79.64	1.55	0.11	1.12	0.08	0.58
		Pancreas	0.66	70.42	0.02	74.44	1.55	0.11	1.27	0.09	0.18
		Prostate	0.75	66.52	0.03	73.49	1.61	0.12	1.26	0.09	0.34
		SalivaryGlands	0.90	67.41	0.04	79.86	1.56	0.11	1.20	0.09	0.71
		SmallIntestineWall	0.65	70.00	0.02	77.76	1.55	0.11	1.27	0.09	0.50
		Skin	1.64	41.91	0.08	58.98	1.01	0.07	0.60	0.04	52.57
		Spleen	0.89	68.70	0.04	76.33	1.55	0.11	1.18	0.09	0.33
		StomachWall	0.68	69.87	0.02	76.93	1.54	0.11	1.29	0.09	0.42
		Testes	1.05	52.44	0.05	75.16	1.44	0.10	0.78	0.05	18.80
		Thymus	0.75	68.28	0.03	79.13	1.58	0.11	1.31	0.10	0.67
		Thyroid	0.79	64.00	0.03	78.87	1.50	0.12	1.37	0.09	0.30
		UrinaryBladderWall	0.66	68.71	0.02	76.27	1.55	0.11	1.20	0.09	0.15
		Extrathoracics	1.14	58.96	0.05	83.10	1.54	0.12	0.94	0.07	13.85
		Colon	0.78	68.30	0.03	79.76	1.57	0.11	1.22	0.09	2.43
Dose (mGy)		Organ	Prompt N	Prompt G	Delayed N	Delayed G	Secondary Prompt NG	Secondary Delayed NG	Body Prompt NG	Body Delayed NG	Air Electron
Nagasaki	1000m	BoneSurface	11.19	1075.92	2.04	1154.41	11.85	7.12	9.29	5.38	16.22
		ActiveMarrow	11.78	1070.52	2.34	1142.66	11.83	7.12	9.46	5.47	16.16
		Adrenals	10.47	1192.29	1.92	1028.11	11.97	6.97	10.47	6.04	0.31
		Brain	13.75	1236.69	2.50	1163.36	12.56	7.63	9.50	5.50	12.56
		Breasts	21.60	613.91	2.82	949.73	9.68	5.77	5.67	3.69	1006.67
		GallBladderWall	8.67	1208.22	1.40	1119.56	11.87	7.39	11.07	6.12	1.51
		HeartWall	10.72	1254.34	1.86	1168.43	12.48	7.39	10.76	6.06	6.73
		Kidney	9.03	1137.75	1.63	1054.26	11.93	7.07	10.76	6.02	0.64
		EyeLens	19.40	674.36	4.45	884.50	8.92	4.99	6.39	3.91	774.87
		Liver	10.66	1232.69	1.84	1123.04	12.24	7.35	10.63	6.04	9.25
		Lungs	12.28	1262.54	2.35	1158.75	12.62	7.61	9.42	5.42	8.11
		LymphNodes	12.53	1148.85	2.26	1114.14	11.99	7.32	9.02	5.22	74.13
		Muscle	14.31	1188.24	2.95	1148.12	12.27	7.42	7.88	4.60	76.36
		Oesophagus	9.90	1189.56	1.74	1086.53	12.31	7.42	10.93	6.35	1.06
		OralMucosa	11.19	1239.88	1.85	1103.75	12.66	7.18	10.32	5.82	3.78
		Pancreas	8.41	1218.19	1.28	1071.03	12.06	7.36	10.43	6.03	2.77
		Prostate	8.61	1065.22	1.34	1074.71	12.05	6.90	8.23	4.99	0.27
		SalivaryGlands	11.53	1207.03	2.14	1139.66	12.23	7.29	9.77	5.59	10.27
		SmallIntestineWall	8.92	1220.66	1.30	1115.69	12.19	7.39	10.52	5.90	6.31
		Skin	19.75	780.45	4.49	883.66	7.91	4.77	4.87	2.88	792.03
		Spleen	10.91	1226.47	2.06	1110.49	12.19	7.30	9.39	5.50	2.77
		StomachWall	8.79	1227.91	1.34	1098.83	12.22	7.24	10.53	6.06	2.80
		Testes	14.76	964.66	3.08	1061.22	10.57	7.14	5.80	3.51	350.28
		Thymus	10.48	1265.67	1.78	1171.90	12.30	7.34	11.07	6.28	7.31
		Thyroid	10.00	1178.25	1.67	1095.48	12.27	7.02	11.31	6.36	3.44
		UrinaryBladderWall	8.53	1213.11	1.30	1075.99	11.81	7.30	10.02	5.67	1.06
		Extrathoracics	15.17	1147.44	2.80	1196.11	12.28	7.37	7.91	4.67	203.22
		Colon	9.99	1203.19	1.67	1148.28	12.30	7.52	9.82	5.63	29.39
Dose (mGy)		Organ	Prompt N	Prompt G	Delayed N	Delayed G	Secondary Prompt NG	Secondary Delayed NG	Body Prompt NG	Body Delayed NG	Air Electron
Nagasaki	1500m	BoneSurface	0.53	135.34	0.05	112.11	0.51	0.15	0.40	0.11	2.16
		ActiveMarrow	0.55	134.77	0.06	111.22	0.51	0.15	0.40	0.12	2.13
		Adrenals	0.49	147.13	0.05	100.83	0.50	0.16	0.45	0.13	0.10
		Brain	0.64	155.90	0.07	113.66	0.53	0.16	0.41	0.12	2.00
		Breasts	0.96	73.54	0.11	82.01	0.38	0.11	0.27	0.09	109.86
		GallBladderWall	0.46	160.93	0.04	107.60	0.52	0.15	0.50	0.14	0.65
		HeartWall	0.49	165.09	0.05	113.58	0.53	0.16	0.45	0.13	1.68
		Kidney	0.44	151.18	0.04	104.44	0.50	0.15	0.46	0.13	0.07
		EyeLens	0.91	81.29	0.10	82.87	0.36	0.11	0.26	0.09	127.68
		Liver	0.51	159.02	0.05	111.84	0.51	0.16	0.45	0.13	1.41
		Lungs	0.58	165.70	0.06	115.04	0.54	0.16	0.40	0.12	1.79
		LymphNodes	0.60	151.57	0.06	110.50	0.52	0.15	0.38	0.11	12.32
		Muscle	0.67	153.77	0.08	113.23	0.53	0.16	0.34	0.10	11.67
		Oesophagus	0.49	159.29	0.05	107.35	0.53	0.16	0.46	0.13	0.13
		OralMucosa	0.56	164.82	0.05	113.37	0.56	0.16	0.43	0.12	1.78
		Pancreas	0.44	158.91	0.03	104.73	0.52	0.16	0.46	0.12	0.41
		Prostate	0.39	168.98	0.04	93.39	0.51	0.14	0.34	0.13	0.24
		SalivaryGlands	0.55	160.66	0.05	110.32	0.54	0.16	0.41	0.12	1.42
		SmallIntestineWall	0.43	159.33	0.04	109.28	0.53	0.16	0.45	0.13	1.44
		Skin	0.92	98.46	0.11	84.07	0.34	0.10	0.21	0.06	96.20
		Spleen	0.54	160.17	0.06	111.46	0.52	0.15	0.41	0.12	0.92
		StomachWall	0.44	160.79	0.04	108.37	0.52	0.16	0.46	0.13	0.80
		Testes	0.57	113.26	0.07	105.11	0.49	0.14	0.28	0.08	48.95
		Thymus	0.51	167.45	0.05	115.42	0.54	0.16	0.46	0.13	1.72
		Thyroid	0.53	155.74	0.05	112.13	0.52	0.16	0.46	0.13	1.26
		UrinaryBladderWall	0.40	156.42	0.04	107.66	0.52	0.15	0.44	0.12	0.26
		Extrathoracics	0.70	145.06	0.08	110.97	0.55	0.16	0.35	0.10	28.59
		Colon	0.48	157.92	0.04	111.58	0.53	0.16	0.42	0.12	5.99
