# Supplementary material for: Japanese pediatric and adult atomic bomb survivor dosimetry: potential improvements using the J45 phantom series and modern Monte Carlo transport
Source: Radiat Environ Biophys. 2021 Oct 30;61(1):73–86. doi: 10.1007/s00411-021-00946-2 (PMC8897329; doi:10.1007/s00411-021-00946-2)
Supplement: Supplementary file 1 — Supplementary file1 (ZIP 2974 KB) [file 411_2021_946_MOESM1_ESM.zip › _supplementary/doses/01m_Heavy GLOBE.csv]

Dose (mGy)		Organ	Prompt N	Prompt G	Delayed N	Delayed G	Secondary Prompt NG	Secondary Delayed NG	Body Prompt NG	Body Delayed NG	Air Electron
Hiroshima	1000m	BoneSurface	27.83	401.39	1.74	745.34	65.37	5.33	48.31	3.94	7.87
		ActiveMarrow	30.69	400.38	1.97	738.65	65.17	5.30	49.32	4.02	7.80
		Adrenals	23.62	439.20	1.48	666.82	65.29	5.24	49.95	4.38	0.15
		Brain	36.02	475.99	2.22	764.38	67.94	5.50	51.29	4.21	6.75
		Breasts	54.09	255.61	4.41	623.08	54.32	4.37	35.65	2.84	432.07
		GallBladderWall	18.94	464.11	1.01	685.69	64.80	5.38	54.23	4.24	0.50
		HeartWall	23.59	471.19	1.48	735.35	67.57	5.49	55.31	4.52	3.84
		Kidney	21.98	439.78	1.25	654.13	65.90	5.34	54.12	4.56	0.28
		EyeLens	46.31	232.63	5.13	580.22	52.85	3.61	26.25	2.78	329.27
		Liver	23.17	470.73	1.35	717.62	66.81	5.37	53.15	4.30	2.47
		Lungs	29.85	476.45	1.81	747.69	69.03	5.56	48.57	3.99	3.90
		LymphNodes	29.66	439.25	1.86	714.24	66.29	5.38	46.30	3.77	36.84
		Muscle	37.29	451.90	2.36	736.29	67.88	5.51	40.78	3.32	35.49
		Oesophagus	23.28	434.60	1.37	678.41	66.24	5.47	57.26	4.42	0.83
		OralMucosa	24.44	465.55	1.46	768.77	70.25	5.57	50.06	4.02	1.73
		Pancreas	20.15	460.90	1.02	686.14	66.99	5.38	53.87	4.36	1.59
		Prostate	19.37	413.15	1.29	585.64	60.98	5.78	51.08	4.74	0.05
		SalivaryGlands	28.57	465.07	1.67	715.25	67.99	5.48	50.07	4.08	4.35
		SmallIntestineWall	18.93	459.16	1.05	703.26	67.92	5.50	52.62	4.25	1.86
		Skin	57.83	295.20	3.90	582.33	44.33	3.59	25.36	2.06	402.37
		Spleen	31.59	462.27	1.80	735.15	66.26	5.44	49.90	4.09	1.77
		StomachWall	20.08	462.63	1.05	714.18	66.52	5.35	54.37	4.46	1.23
		Testes	30.86	361.17	1.80	682.29	61.39	5.07	29.68	2.73	234.51
		Thymus	22.76	477.98	1.43	745.91	67.83	5.32	57.86	4.65	2.64
		Thyroid	23.49	447.38	1.34	693.05	66.12	5.44	55.72	4.62	5.12
		UrinaryBladderWall	18.51	452.05	1.04	675.43	68.16	5.51	52.36	4.12	0.41
		Extrathoracics	35.22	433.23	2.21	780.96	66.37	5.38	40.96	3.47	85.67
		Colon	22.71	464.61	1.31	718.33	68.49	5.51	49.45	4.07	11.52
Dose (mGy)		Organ	Prompt N	Prompt G	Delayed N	Delayed G	Secondary Prompt NG	Secondary Delayed NG	Body Prompt NG	Body Delayed NG	Air Electron
Hiroshima	1500m	BoneSurface	1.12	56.30	0.05	82.00	1.67	0.12	1.23	0.09	1.01
		ActiveMarrow	1.19	56.12	0.05	81.30	1.66	0.12	1.25	0.09	1.01
		Adrenals	1.02	62.98	0.04	74.82	1.61	0.12	1.40	0.10	0.05
		Brain	1.41	66.60	0.06	83.02	1.71	0.12	1.30	0.09	0.94
		Breasts	2.44	31.41	0.11	64.14	1.33	0.10	0.77	0.06	77.19
		GallBladderWall	0.78	64.18	0.03	76.46	1.68	0.12	1.42	0.10	0.12
		HeartWall	1.02	68.72	0.04	83.79	1.72	0.12	1.41	0.10	0.80
		Kidney	0.83	62.58	0.03	72.59	1.65	0.12	1.40	0.10	0.04
		EyeLens	1.78	30.88	0.10	62.46	1.40	0.10	0.83	0.05	41.66
		Liver	0.93	65.27	0.04	79.62	1.72	0.12	1.37	0.10	0.56
		Lungs	1.19	67.78	0.05	83.93	1.76	0.13	1.24	0.09	0.71
		LymphNodes	1.22	62.10	0.05	79.82	1.70	0.12	1.18	0.09	5.23
		Muscle	1.43	63.56	0.06	82.35	1.73	0.13	1.03	0.07	5.04
		Oesophagus	0.94	63.65	0.04	77.51	1.69	0.12	1.43	0.10	0.05
		OralMucosa	1.08	67.35	0.04	85.06	1.75	0.13	1.28	0.09	0.43
		Pancreas	0.81	63.53	0.03	78.74	1.69	0.12	1.42	0.10	0.21
		Prostate	0.72	67.68	0.03	80.02	1.67	0.13	1.42	0.09	0.05
		SalivaryGlands	1.07	66.12	0.05	80.64	1.77	0.12	1.28	0.09	0.50
		SmallIntestineWall	0.80	65.44	0.03	80.81	1.72	0.12	1.35	0.10	0.49
		Skin	2.11	41.13	0.10	62.65	1.13	0.08	0.64	0.05	49.81
		Spleen	1.18	68.06	0.05	79.13	1.74	0.12	1.32	0.09	0.41
		StomachWall	0.91	66.52	0.03	79.62	1.70	0.12	1.42	0.10	0.32
		Testes	1.39	48.69	0.05	77.86	1.66	0.11	0.77	0.06	34.92
		Thymus	1.00	68.13	0.04	84.54	1.71	0.13	1.48	0.10	1.07
		Thyroid	1.05	64.87	0.04	80.11	1.66	0.12	1.47	0.10	0.81
		UrinaryBladderWall	0.74	63.35	0.03	76.80	1.67	0.12	1.35	0.09	0.07
		Extrathoracics	1.48	61.68	0.06	81.44	1.75	0.12	1.12	0.07	10.30
		Colon	0.92	64.77	0.04	81.93	1.73	0.13	1.29	0.09	2.21
Dose (mGy)		Organ	Prompt N	Prompt G	Delayed N	Delayed G	Secondary Prompt NG	Secondary Delayed NG	Body Prompt NG	Body Delayed NG	Air Electron
Nagasaki	1000m	BoneSurface	13.75	1080.19	2.74	1246.80	13.06	7.72	9.86	5.72	16.32
		ActiveMarrow	14.42	1074.21	3.07	1231.77	13.01	7.69	10.07	5.85	16.35
		Adrenals	11.75	1125.78	2.17	1157.16	13.16	7.79	10.99	6.37	0.62
		Brain	17.91	1220.22	3.45	1246.82	13.47	7.99	10.49	6.12	12.51
		Breasts	22.15	647.89	6.32	971.33	9.89	6.11	7.19	3.94	940.25
		GallBladderWall	10.04	1159.45	1.76	1113.48	12.97	7.92	11.49	6.55	0.93
		HeartWall	12.64	1233.48	2.31	1267.79	13.50	7.79	11.56	6.47	6.24
		Kidney	10.90	1146.00	1.95	1167.87	13.52	7.86	11.43	6.47	0.45
		EyeLens	21.93	708.23	6.52	955.26	10.75	5.61	6.34	3.52	1162.78
		Liver	11.80	1206.86	2.13	1202.73	13.43	7.86	11.16	6.26	8.68
		Lungs	14.57	1237.73	2.85	1247.03	13.80	8.17	10.02	5.77	7.33
		LymphNodes	14.86	1147.55	2.90	1189.79	13.23	7.86	9.56	5.37	70.29
		Muscle	16.96	1175.16	3.64	1221.69	13.52	8.02	8.29	4.81	70.56
		Oesophagus	12.02	1163.27	2.25	1166.40	13.38	7.81	11.38	6.87	0.40
		OralMucosa	14.08	1216.34	2.35	1212.84	13.67	8.01	10.70	5.85	4.40
		Pancreas	10.54	1166.96	1.73	1151.01	13.39	7.98	11.53	6.49	1.15
		Prostate	10.43	1079.80	1.83	1157.70	13.00	8.58	10.01	5.57	0.16
		SalivaryGlands	14.19	1206.43	2.57	1204.21	13.49	8.03	10.33	5.98	9.17
		SmallIntestineWall	10.14	1198.72	1.64	1176.63	13.39	7.98	11.10	6.21	6.64
		Skin	24.50	788.91	5.93	965.81	8.82	5.21	5.10	3.00	766.60
		Spleen	14.76	1212.58	2.87	1199.98	13.36	7.89	10.34	6.02	7.40
		StomachWall	10.95	1223.82	1.77	1187.90	13.35	7.82	11.46	6.42	2.82
		Testes	18.41	913.67	2.98	1111.16	11.90	7.19	6.07	3.69	499.67
		Thymus	12.92	1239.44	2.33	1256.94	13.49	7.94	11.75	6.70	3.53
		Thyroid	11.78	1151.50	1.93	1203.76	13.47	8.16	11.41	6.48	6.67
		UrinaryBladderWall	9.63	1208.51	1.66	1147.82	13.16	7.98	10.86	6.09	0.78
		Extrathoracics	19.24	1124.19	3.39	1242.80	13.13	7.82	8.48	4.92	181.73
		Colon	11.89	1198.79	1.99	1198.69	13.54	8.07	10.46	5.90	28.42
Dose (mGy)		Organ	Prompt N	Prompt G	Delayed N	Delayed G	Secondary Prompt NG	Secondary Delayed NG	Body Prompt NG	Body Delayed NG	Air Electron
Nagasaki	1500m	BoneSurface	0.66	131.14	0.07	118.19	0.57	0.17	0.43	0.12	1.96
		ActiveMarrow	0.69	130.59	0.08	117.24	0.57	0.17	0.44	0.13	1.94
		Adrenals	0.59	136.05	0.06	104.09	0.58	0.17	0.48	0.14	0.03
		Brain	0.85	151.98	0.09	120.76	0.59	0.17	0.45	0.13	1.60
		Breasts	1.29	82.72	0.14	93.58	0.46	0.13	0.30	0.08	105.76
		GallBladderWall	0.49	148.82	0.05	113.30	0.58	0.16	0.51	0.14	0.25
		HeartWall	0.65	149.15	0.06	117.01	0.59	0.17	0.50	0.14	1.29
		Kidney	0.52	140.60	0.05	110.14	0.57	0.17	0.49	0.14	0.06
		EyeLens	0.92	78.30	0.14	93.19	0.43	0.13	0.27	0.08	134.69
		Liver	0.58	150.33	0.06	114.87	0.58	0.17	0.49	0.14	1.06
		Lungs	0.71	152.81	0.07	118.59	0.60	0.17	0.44	0.13	1.46
		LymphNodes	0.72	141.71	0.08	114.47	0.58	0.17	0.42	0.12	9.36
		Muscle	0.82	145.58	0.09	118.17	0.59	0.17	0.36	0.10	9.42
		Oesophagus	0.61	146.01	0.06	110.38	0.58	0.16	0.50	0.14	0.15
		OralMucosa	0.70	153.81	0.07	121.02	0.60	0.18	0.44	0.13	0.22
		Pancreas	0.54	147.75	0.05	109.07	0.58	0.17	0.50	0.14	0.37
		Prostate	0.46	139.26	0.05	107.76	0.54	0.18	0.43	0.12	0.01
		SalivaryGlands	0.69	149.86	0.07	115.76	0.59	0.17	0.45	0.13	0.97
		SmallIntestineWall	0.50	149.33	0.05	113.41	0.59	0.17	0.48	0.13	1.22
		Skin	1.16	96.72	0.15	90.62	0.38	0.11	0.22	0.06	89.09
		Spleen	0.68	147.88	0.08	113.78	0.57	0.17	0.46	0.13	1.16
		StomachWall	0.55	148.97	0.05	115.07	0.59	0.17	0.50	0.14	0.97
		Testes	0.70	114.62	0.08	111.12	0.53	0.16	0.28	0.07	57.04
		Thymus	0.62	152.60	0.06	118.25	0.59	0.17	0.51	0.15	2.06
		Thyroid	0.61	153.37	0.06	110.58	0.60	0.17	0.50	0.14	2.24
		UrinaryBladderWall	0.46	143.93	0.04	114.19	0.60	0.17	0.46	0.13	0.17
		Extrathoracics	0.92	135.78	0.10	118.74	0.58	0.17	0.38	0.11	27.53
		Colon	0.59	148.51	0.06	115.37	0.59	0.17	0.45	0.13	5.15
