# Supplementary material for: Japanese pediatric and adult atomic bomb survivor dosimetry: potential improvements using the J45 phantom series and modern Monte Carlo transport
Source: Radiat Environ Biophys. 2021 Oct 30;61(1):73–86. doi: 10.1007/s00411-021-00946-2 (PMC8897329; doi:10.1007/s00411-021-00946-2)
Supplement: Supplementary file 1 — Supplementary file1 (ZIP 2974 KB) [file 411_2021_946_MOESM1_ESM.zip › _supplementary/doses/01m_IO.csv]

Dose (mGy)		Organ	Prompt N	Prompt G	Delayed N	Delayed G	Secondary Prompt NG	Secondary Delayed NG	Body Prompt NG	Body Delayed NG	Air Electron
Hiroshima	1000m	BoneSurface	73.63	1085.16	4.57	2380.17	0.0	0.0	74.58	6.11	18.45
		ActiveMarrow	77.71	1079.23	4.89	2360.02	0.0	0.0	76.22	6.24	18.66
		Adrenals	48.48	1200.94	3.11	2175.74	0.0	0.0	86.61	6.89	0.51
		Brain	90.34	1285.23	5.62	2428.74	0.0	0.0	79.20	6.45	18.33
		Breasts	192.07	584.04	14.08	1913.67	0.0	0.0	49.37	4.08	1607.31
		GallBladderWall	61.81	1265.59	3.21	2313.23	0.0	0.0	92.68	7.70	5.85
		HeartWall	77.89	1342.48	4.91	2539.38	0.0	0.0	93.40	7.59	8.21
		Kidney	49.02	1198.91	2.71	2160.65	0.0	0.0	89.29	7.29	0.95
		EyeLens	150.82	596.80	13.58	1889.05	0.0	0.0	48.21	4.77	1133.33
		Liver	71.94	1288.86	4.19	2389.57	0.0	0.0	90.05	7.31	8.30
		Lungs	83.08	1324.25	5.19	2480.68	0.0	0.0	78.79	6.43	11.52
		LymphNodes	87.55	1204.53	5.42	2381.39	0.0	0.0	74.79	6.08	118.26
		Muscle	102.49	1246.21	6.64	2449.85	0.0	0.0	62.33	5.11	104.71
		Oesophagus	58.45	1252.46	3.44	2218.92	0.0	0.0	89.92	7.77	1.13
		OralMucosa	69.54	1267.75	4.80	2296.74	0.0	0.0	79.09	6.49	14.25
		Pancreas	57.36	1268.84	3.15	2356.47	0.0	0.0	94.55	7.51	5.92
		Prostate	57.76	1206.91	3.09	2224.70	0.0	0.0	76.13	6.38	1.03
		SalivaryGlands	73.85	1243.08	4.69	2349.24	0.0	0.0	78.27	6.56	9.76
		SmallIntestineWall	62.80	1290.47	3.62	2437.25	0.0	0.0	91.34	7.44	5.21
		Skin	153.43	769.75	10.57	1784.10	0.0	0.0	37.35	3.06	1287.87
		Spleen	74.30	1307.05	4.43	2442.72	0.0	0.0	81.51	6.60	4.43
		StomachWall	62.63	1301.43	3.58	2435.81	0.0	0.0	93.62	7.57	5.90
		Testes	138.93	972.05	8.31	2405.15	0.0	0.0	46.29	3.85	457.10
		Thymus	73.83	1301.18	4.62	2469.61	0.0	0.0	93.10	7.92	6.80
		Thyroid	70.23	1238.79	3.78	2371.30	0.0	0.0	93.98	7.79	3.07
		UrinaryBladderWall	53.27	1268.79	3.19	2402.37	0.0	0.0	85.99	6.87	0.86
		Extrathoracics	133.85	1182.52	8.47	2537.96	0.0	0.0	65.98	5.26	314.34
		Colon	79.67	1286.96	4.71	2509.22	0.0	0.0	83.54	6.82	31.82
Dose (mGy)		Organ	Prompt N	Prompt G	Delayed N	Delayed G	Secondary Prompt NG	Secondary Delayed NG	Body Prompt NG	Body Delayed NG	Air Electron
Hiroshima	1500m	BoneSurface	2.95	157.48	0.12	267.64	0.0	0.0	1.84	0.13	2.54
		ActiveMarrow	3.06	157.10	0.13	265.38	0.0	0.0	1.88	0.14	2.55
		Adrenals	2.34	178.34	0.09	248.52	0.0	0.0	2.18	0.15	0.17
		Brain	3.63	191.27	0.15	274.13	0.0	0.0	1.94	0.14	3.00
		Breasts	7.71	80.95	0.32	209.12	0.0	0.0	1.40	0.10	207.95
		GallBladderWall	2.43	186.28	0.10	269.56	0.0	0.0	2.31	0.17	0.87
		HeartWall	3.23	198.54	0.13	282.00	0.0	0.0	2.32	0.17	1.99
		Kidney	2.07	178.44	0.08	248.35	0.0	0.0	2.30	0.16	0.11
		EyeLens	7.05	81.82	0.32	203.37	0.0	0.0	0.98	0.09	259.62
		Liver	2.95	192.82	0.12	275.69	0.0	0.0	2.23	0.16	1.94
		Lungs	3.34	198.60	0.14	286.44	0.0	0.0	1.93	0.14	1.94
		LymphNodes	3.52	178.88	0.15	270.44	0.0	0.0	1.82	0.13	18.82
		Muscle	4.00	183.89	0.18	279.66	0.0	0.0	1.53	0.11	17.29
		Oesophagus	2.56	185.20	0.09	253.91	0.0	0.0	2.31	0.17	0.28
		OralMucosa	3.23	192.64	0.14	268.83	0.0	0.0	1.85	0.15	1.88
		Pancreas	2.40	195.49	0.09	272.30	0.0	0.0	2.33	0.17	0.53
		Prostate	2.22	191.43	0.09	259.40	0.0	0.0	1.58	0.14	0.75
		SalivaryGlands	3.12	191.27	0.13	273.12	0.0	0.0	1.96	0.14	2.84
		SmallIntestineWall	2.70	193.81	0.10	278.16	0.0	0.0	2.27	0.16	1.30
		Skin	5.63	111.75	0.27	194.34	0.0	0.0	0.91	0.07	172.69
		Spleen	2.98	191.64	0.13	274.19	0.0	0.0	2.00	0.15	0.78
		StomachWall	2.69	191.97	0.10	275.34	0.0	0.0	2.35	0.17	0.94
		Testes	4.66	130.03	0.24	266.81	0.0	0.0	1.09	0.10	123.57
		Thymus	3.08	199.87	0.13	281.54	0.0	0.0	2.26	0.17	1.55
		Thyroid	2.71	183.50	0.11	265.12	0.0	0.0	2.17	0.17	3.20
		UrinaryBladderWall	2.32	185.30	0.09	265.28	0.0	0.0	2.14	0.16	0.31
		Extrathoracics	5.00	168.82	0.26	295.74	0.0	0.0	1.56	0.11	45.15
		Colon	3.28	191.47	0.13	280.88	0.0	0.0	2.07	0.15	6.79
Dose (mGy)		Organ	Prompt N	Prompt G	Delayed N	Delayed G	Secondary Prompt NG	Secondary Delayed NG	Body Prompt NG	Body Delayed NG	Air Electron
Nagasaki	1000m	BoneSurface	36.72	3790.06	7.24	4106.71	0.0	0.0	14.55	8.90	39.17
		ActiveMarrow	37.65	3771.76	7.71	4063.03	0.0	0.0	14.85	9.09	38.97
		Adrenals	29.31	4067.16	4.86	3739.97	0.0	0.0	17.52	10.23	1.31
		Brain	45.52	4448.57	8.94	4160.15	0.0	0.0	15.29	9.42	35.85
		Breasts	87.05	2122.71	20.75	3373.72	0.0	0.0	9.89	6.48	2505.38
		GallBladderWall	33.27	4279.89	5.53	4015.00	0.0	0.0	20.08	11.29	9.88
		HeartWall	41.07	4711.91	7.56	4274.22	0.0	0.0	18.34	11.17	22.04
		Kidney	27.30	4097.87	4.55	3708.60	0.0	0.0	18.53	10.67	1.36
		EyeLens	82.97	1902.02	18.08	3329.77	0.0	0.0	9.31	6.05	1376.17
		Liver	37.62	4428.74	6.87	3987.86	0.0	0.0	18.05	10.66	21.38
		Lungs	41.91	4623.95	8.21	4257.36	0.0	0.0	15.31	9.33	22.59
		LymphNodes	43.35	4127.08	8.74	4071.85	0.0	0.0	14.32	8.75	261.25
		Muscle	48.51	4314.17	10.44	4238.27	0.0	0.0	11.98	7.42	230.51
		Oesophagus	31.42	4241.87	5.45	3798.78	0.0	0.0	18.53	10.82	2.59
		OralMucosa	41.70	4391.61	7.53	3987.88	0.0	0.0	15.74	10.97	20.90
		Pancreas	32.33	4534.50	5.18	4387.34	0.0	0.0	18.72	10.92	10.96
		Prostate	31.95	4255.79	4.82	3945.00	0.0	0.0	15.39	9.79	0.10
		SalivaryGlands	38.83	4317.81	7.36	4081.90	0.0	0.0	15.49	9.60	17.52
		SmallIntestineWall	34.93	4537.45	5.82	4192.16	0.0	0.0	18.34	10.76	13.53
		Skin	65.99	2631.10	16.43	3073.27	0.0	0.0	7.08	4.42	2641.62
		Spleen	37.80	4784.50	7.11	4466.16	0.0	0.0	15.85	9.65	7.80
		StomachWall	34.37	4584.22	5.74	4277.26	0.0	0.0	18.61	11.25	13.41
		Testes	62.68	3095.27	14.71	4306.82	0.0	0.0	8.44	6.19	1485.27
		Thymus	40.71	4596.92	7.30	4312.56	0.0	0.0	18.56	11.32	32.09
		Thyroid	35.15	4097.81	6.55	3906.29	0.0	0.0	17.63	10.63	9.45
		UrinaryBladderWall	31.07	4470.62	4.94	3920.48	0.0	0.0	17.65	10.11	2.19
		Extrathoracics	66.14	4078.48	13.48	4580.98	0.0	0.0	12.11	8.08	641.84
		Colon	41.02	4461.57	7.69	4316.85	0.0	0.0	16.44	9.84	82.85
Dose (mGy)		Organ	Prompt N	Prompt G	Delayed N	Delayed G	Secondary Prompt NG	Secondary Delayed NG	Body Prompt NG	Body Delayed NG	Air Electron
Nagasaki	1500m	BoneSurface	1.72	401.65	0.19	392.01	0.0	0.0	0.62	0.18	5.14
		ActiveMarrow	1.77	399.80	0.20	389.07	0.0	0.0	0.64	0.19	5.19
		Adrenals	1.32	444.23	0.13	361.20	0.0	0.0	0.74	0.21	0.18
		Brain	2.13	466.72	0.23	397.50	0.0	0.0	0.66	0.19	5.54
		Breasts	3.77	199.83	0.56	289.22	0.0	0.0	0.47	0.14	322.02
		GallBladderWall	1.58	477.30	0.15	385.05	0.0	0.0	0.80	0.23	3.28
		HeartWall	1.96	484.97	0.21	418.36	0.0	0.0	0.79	0.23	4.13
		Kidney	1.23	452.41	0.12	358.04	0.0	0.0	0.78	0.22	0.30
		EyeLens	3.24	210.05	0.48	292.85	0.0	0.0	0.45	0.10	580.61
		Liver	1.80	479.90	0.18	404.76	0.0	0.0	0.77	0.22	4.54
		Lungs	1.98	489.15	0.22	408.83	0.0	0.0	0.66	0.19	4.33
		LymphNodes	2.05	443.20	0.22	397.08	0.0	0.0	0.61	0.18	34.54
		Muscle	2.27	458.73	0.26	406.62	0.0	0.0	0.51	0.15	35.13
		Oesophagus	1.54	462.01	0.15	375.75	0.0	0.0	0.78	0.23	0.28
		OralMucosa	1.86	493.92	0.20	409.81	0.0	0.0	0.67	0.20	3.12
		Pancreas	1.53	469.58	0.14	394.27	0.0	0.0	0.80	0.23	1.60
		Prostate	1.42	495.51	0.12	403.17	0.0	0.0	0.66	0.20	0.91
		SalivaryGlands	1.78	465.72	0.20	397.87	0.0	0.0	0.67	0.20	3.56
		SmallIntestineWall	1.71	480.51	0.16	407.77	0.0	0.0	0.78	0.22	3.50
		Skin	3.02	282.49	0.40	283.22	0.0	0.0	0.30	0.09	325.24
		Spleen	1.78	478.18	0.19	390.00	0.0	0.0	0.68	0.20	1.82
		StomachWall	1.61	478.06	0.16	401.59	0.0	0.0	0.80	0.23	3.00
		Testes	2.90	344.69	0.37	420.11	0.0	0.0	0.38	0.12	198.33
		Thymus	1.95	494.58	0.20	410.19	0.0	0.0	0.78	0.23	4.21
		Thyroid	1.67	457.93	0.17	401.70	0.0	0.0	0.73	0.22	2.19
		UrinaryBladderWall	1.43	475.58	0.13	385.74	0.0	0.0	0.72	0.20	0.62
		Extrathoracics	2.81	419.89	0.33	419.10	0.0	0.0	0.54	0.16	97.54
		Colon	1.97	474.70	0.20	411.94	0.0	0.0	0.71	0.20	16.18
