# Supplementary material for: Japanese pediatric and adult atomic bomb survivor dosimetry: potential improvements using the J45 phantom series and modern Monte Carlo transport
Source: Radiat Environ Biophys. 2021 Oct 30;61(1):73–86. doi: 10.1007/s00411-021-00946-2 (PMC8897329; doi:10.1007/s00411-021-00946-2)
Supplement: Supplementary file 1 — Supplementary file1 (ZIP 2974 KB) [file 411_2021_946_MOESM1_ESM.zip › _supplementary/doses/01m_Light 9P.csv]

Dose (mGy)		Organ	Prompt N	Prompt G	Delayed N	Delayed G	Secondary Prompt NG	Secondary Delayed NG	Body Prompt NG	Body Delayed NG	Air Electron
Hiroshima	1000m	BoneSurface	47.55	931.71	2.84	1942.55	54.24	4.36	60.71	4.93	13.38
		ActiveMarrow	51.26	931.44	3.11	1924.87	54.10	4.34	62.03	5.04	13.21
		Adrenals	33.54	1058.63	1.91	1793.75	55.75	4.64	66.92	5.34	0.81
		Brain	58.55	1110.69	3.46	1969.21	58.16	4.63	63.38	5.16	16.73
		Breasts	118.13	498.61	9.46	1435.45	44.52	3.77	43.48	3.49	1395.81
		GallBladderWall	41.40	1112.87	2.32	1949.12	55.48	4.49	75.21	5.99	2.96
		HeartWall	54.20	1137.82	3.27	2067.40	55.82	4.52	73.43	6.01	10.21
		Kidney	31.60	1028.77	1.83	1779.39	56.60	4.61	70.74	5.75	0.65
		EyeLens	136.57	507.04	9.44	1577.66	45.73	3.45	37.91	2.78	1779.56
		Liver	49.60	1126.27	2.95	2000.38	55.49	4.49	71.18	5.79	7.46
		Lungs	57.04	1144.77	3.43	2035.94	58.51	4.70	62.50	5.15	9.96
		LymphNodes	59.15	1047.03	3.59	1957.23	55.24	4.49	59.64	4.84	109.88
		Muscle	69.69	1078.15	4.42	2008.48	56.38	4.55	51.79	4.21	94.53
		Oesophagus	39.87	1070.95	2.27	1834.82	56.38	4.61	74.44	5.93	1.33
		OralMucosa	58.76	1123.69	3.75	1998.68	54.65	4.41	71.21	5.67	7.78
		Pancreas	39.16	1079.32	2.24	1945.85	55.05	4.45	71.62	5.92	2.96
		Prostate	33.04	1235.34	2.28	1836.69	58.59	4.48	67.73	5.72	0.60
		SalivaryGlands	55.96	1108.24	3.44	1946.78	56.21	4.53	64.71	5.17	9.09
		SmallIntestineWall	45.64	1132.16	2.66	2011.54	55.09	4.47	71.63	5.82	5.63
		Skin	98.89	660.76	6.63	1423.49	35.81	2.89	31.90	2.59	1128.62
		Spleen	52.41	1132.37	2.93	1970.45	56.08	4.58	64.87	5.29	4.72
		StomachWall	43.15	1105.82	2.47	1988.46	55.80	4.43	72.92	5.95	4.93
		Testes	76.26	890.31	6.53	2018.94	48.53	3.98	39.97	3.33	649.78
		Thymus	52.53	1131.22	3.35	2051.27	55.71	4.56	74.56	5.99	8.21
		Thyroid	45.43	1131.82	2.67	1869.75	55.43	4.63	70.86	6.08	8.87
		UrinaryBladderWall	40.32	1100.67	2.34	1973.92	55.07	4.50	66.96	5.47	1.40
		Extrathoracics	102.60	1046.62	6.26	2045.65	52.81	4.41	55.97	4.52	257.61
		Colon	56.07	1123.97	3.40	2045.73	55.20	4.45	66.60	5.43	35.88
Dose (mGy)		Organ	Prompt N	Prompt G	Delayed N	Delayed G	Secondary Prompt NG	Secondary Delayed NG	Body Prompt NG	Body Delayed NG	Air Electron
Hiroshima	1500m	BoneSurface	2.02	142.61	0.08	229.74	1.31	0.10	1.53	0.11	2.02
		ActiveMarrow	2.12	142.08	0.09	228.44	1.30	0.10	1.57	0.11	2.01
		Adrenals	1.60	160.32	0.05	220.84	1.39	0.10	1.75	0.12	0.12
		Brain	2.52	170.36	0.10	237.58	1.40	0.10	1.60	0.11	2.54
		Breasts	4.75	70.79	0.23	158.93	1.06	0.08	1.16	0.08	180.81
		GallBladderWall	1.85	173.57	0.07	232.38	1.34	0.10	1.91	0.13	0.43
		HeartWall	2.43	172.94	0.09	245.81	1.35	0.10	1.90	0.13	1.62
		Kidney	1.45	162.14	0.05	216.32	1.34	0.10	1.81	0.13	0.15
		EyeLens	5.44	77.49	0.23	147.41	1.04	0.09	1.05	0.05	215.85
		Liver	2.16	173.93	0.08	240.31	1.34	0.10	1.83	0.13	1.92
		Lungs	2.40	177.09	0.09	245.45	1.40	0.10	1.60	0.11	1.74
		LymphNodes	2.54	162.05	0.10	233.60	1.34	0.10	1.51	0.11	16.86
		Muscle	2.84	165.99	0.12	240.86	1.36	0.10	1.30	0.09	15.96
		Oesophagus	1.83	166.73	0.07	230.40	1.35	0.10	1.90	0.13	0.28
		OralMucosa	2.55	183.01	0.10	242.38	1.31	0.10	1.68	0.12	1.79
		Pancreas	1.82	169.59	0.07	236.69	1.34	0.10	1.86	0.13	0.60
		Prostate	1.83	174.62	0.07	224.45	1.41	0.10	1.59	0.13	0.05
		SalivaryGlands	2.33	173.73	0.09	231.79	1.35	0.10	1.65	0.12	1.82
		SmallIntestineWall	2.00	177.46	0.08	242.61	1.33	0.10	1.82	0.13	1.44
		Skin	3.84	99.97	0.17	164.54	0.86	0.06	0.80	0.06	158.40
		Spleen	2.15	171.48	0.08	233.88	1.35	0.10	1.67	0.12	0.76
		StomachWall	2.04	171.70	0.07	237.04	1.33	0.10	1.93	0.13	0.86
		Testes	3.85	119.35	0.15	231.72	1.27	0.09	1.02	0.07	74.92
		Thymus	2.41	174.66	0.09	248.20	1.33	0.10	1.87	0.13	1.79
		Thyroid	1.90	162.92	0.07	236.97	1.35	0.10	1.87	0.14	1.41
		UrinaryBladderWall	1.78	176.21	0.07	234.85	1.34	0.10	1.68	0.12	0.20
		Extrathoracics	3.70	152.52	0.17	241.23	1.28	0.10	1.37	0.10	48.75
		Colon	2.42	174.41	0.10	247.73	1.34	0.10	1.70	0.12	6.68
Dose (mGy)		Organ	Prompt N	Prompt G	Delayed N	Delayed G	Secondary Prompt NG	Secondary Delayed NG	Body Prompt NG	Body Delayed NG	Air Electron
Nagasaki	1000m	BoneSurface	26.06	2751.74	4.57	3336.60	10.13	6.29	12.55	7.11	30.34
		ActiveMarrow	26.96	2736.44	4.95	3314.38	10.10	6.26	12.82	7.26	30.14
		Adrenals	19.80	2810.72	3.19	3085.03	10.66	6.49	14.39	7.98	1.01
		Brain	32.79	3137.36	5.48	3369.67	10.74	6.71	13.05	7.43	30.94
		Breasts	61.06	1539.99	12.40	2499.47	8.37	5.22	9.21	5.22	2689.16
		GallBladderWall	24.26	3139.99	4.07	3448.57	10.29	6.26	15.94	8.51	8.87
		HeartWall	30.16	3233.43	5.34	3582.56	10.38	6.48	15.77	8.61	19.29
		Kidney	19.48	2923.44	2.93	3122.58	10.48	6.69	15.20	8.16	1.70
		EyeLens	49.27	1493.97	11.67	2561.94	7.45	4.64	7.08	4.48	2260.40
		Liver	28.14	3189.71	4.71	3460.61	10.34	6.49	14.93	8.40	15.05
		Lungs	30.83	3275.64	5.43	3503.89	10.89	6.78	12.94	7.38	21.32
		LymphNodes	32.10	3004.51	5.77	3354.72	10.33	6.39	12.48	7.00	221.30
		Muscle	35.41	3091.14	6.99	3469.34	10.48	6.55	10.51	6.07	207.82
		Oesophagus	23.06	3046.39	3.58	3233.31	10.64	6.52	14.44	8.32	1.01
		OralMucosa	33.02	3132.06	5.72	3554.70	10.42	6.35	14.43	7.57	32.66
		Pancreas	23.80	3192.20	3.96	3352.34	10.17	6.47	15.32	8.43	9.30
		Prostate	21.82	3133.31	3.66	3179.60	9.97	6.58	14.55	6.66	0.12
		SalivaryGlands	30.04	3158.81	5.20	3413.27	10.39	6.45	13.15	7.53	21.43
		SmallIntestineWall	26.87	3227.09	4.34	3452.83	10.14	6.36	15.23	8.39	14.18
		Skin	46.57	1931.42	10.28	2478.03	6.66	4.16	6.38	3.72	2358.61
		Spleen	28.46	3155.46	4.74	3299.11	10.40	6.54	13.84	7.79	11.96
		StomachWall	25.91	3200.87	4.17	3439.83	10.19	6.39	15.76	8.49	7.46
		Testes	42.52	2465.12	9.19	3265.26	9.26	5.57	7.08	4.45	1149.71
		Thymus	29.71	3331.33	4.96	3490.44	10.44	6.51	15.29	8.81	18.90
		Thyroid	24.44	2916.54	4.41	3245.09	10.41	6.60	15.24	8.55	13.79
		UrinaryBladderWall	23.31	3118.60	3.63	3246.53	10.46	6.38	13.98	7.73	2.15
		Extrathoracics	50.10	3001.55	10.45	3559.23	10.16	6.24	10.27	6.40	672.41
		Colon	31.30	3193.03	5.50	3549.41	10.20	6.43	13.93	7.80	77.78
Dose (mGy)		Organ	Prompt N	Prompt G	Delayed N	Delayed G	Secondary Prompt NG	Secondary Delayed NG	Body Prompt NG	Body Delayed NG	Air Electron
Nagasaki	1500m	BoneSurface	1.25	372.16	0.13	341.13	0.43	0.13	0.54	0.15	4.30
		ActiveMarrow	1.30	370.32	0.13	339.15	0.43	0.13	0.55	0.16	4.33
		Adrenals	1.07	409.07	0.08	309.27	0.45	0.13	0.60	0.17	0.12
		Brain	1.55	431.96	0.15	344.18	0.46	0.14	0.56	0.16	5.21
		Breasts	2.89	204.27	0.34	241.97	0.35	0.11	0.35	0.12	291.25
		GallBladderWall	1.20	422.79	0.11	338.23	0.43	0.13	0.68	0.19	3.12
		HeartWall	1.49	454.45	0.15	367.56	0.44	0.14	0.67	0.19	4.26
		Kidney	0.94	408.63	0.08	316.35	0.45	0.14	0.65	0.18	0.55
		EyeLens	2.28	189.46	0.33	255.16	0.35	0.12	0.34	0.10	401.34
		Liver	1.35	441.74	0.13	350.86	0.45	0.14	0.65	0.18	4.34
		Lungs	1.51	456.18	0.15	361.59	0.46	0.14	0.55	0.16	3.86
		LymphNodes	1.52	414.57	0.15	345.23	0.44	0.14	0.54	0.15	33.88
		Muscle	1.69	426.44	0.19	355.53	0.45	0.14	0.45	0.13	32.98
		Oesophagus	1.16	428.33	0.10	337.64	0.45	0.13	0.65	0.18	0.66
		OralMucosa	1.60	450.74	0.16	349.72	0.46	0.14	0.58	0.17	3.97
		Pancreas	1.21	435.28	0.10	340.72	0.43	0.13	0.67	0.19	0.98
		Prostate	1.08	434.60	0.10	333.97	0.47	0.14	0.61	0.13	0.04
		SalivaryGlands	1.43	444.05	0.15	351.32	0.46	0.14	0.57	0.16	2.97
		SmallIntestineWall	1.34	449.21	0.12	355.17	0.44	0.13	0.66	0.18	3.08
		Skin	2.20	260.50	0.27	243.33	0.28	0.09	0.27	0.08	302.85
		Spleen	1.32	423.17	0.13	348.90	0.43	0.14	0.60	0.16	2.36
		StomachWall	1.26	441.79	0.11	349.50	0.43	0.13	0.68	0.19	2.08
		Testes	2.38	321.05	0.28	321.59	0.40	0.12	0.32	0.10	181.78
		Thymus	1.41	457.46	0.15	364.67	0.45	0.14	0.66	0.19	5.76
		Thyroid	1.22	459.84	0.12	355.74	0.46	0.14	0.63	0.18	5.41
		UrinaryBladderWall	1.15	436.13	0.10	351.26	0.45	0.14	0.62	0.17	0.44
		Extrathoracics	2.22	381.22	0.25	371.23	0.44	0.13	0.49	0.13	89.02
		Colon	1.56	444.82	0.15	366.07	0.44	0.13	0.60	0.17	14.17
