# Supplementary material for: Japanese pediatric and adult atomic bomb survivor dosimetry: potential improvements using the J45 phantom series and modern Monte Carlo transport
Source: Radiat Environ Biophys. 2021 Oct 30;61(1):73–86. doi: 10.1007/s00411-021-00946-2 (PMC8897329; doi:10.1007/s00411-021-00946-2)
Supplement: Supplementary file 1 — Supplementary file1 (ZIP 2974 KB) [file 411_2021_946_MOESM1_ESM.zip › _supplementary/doses/01m_Light GLOBE.csv]

Dose (mGy)		Organ	Prompt N	Prompt G	Delayed N	Delayed G	Secondary Prompt NG	Secondary Delayed NG	Body Prompt NG	Body Delayed NG	Air Electron
Hiroshima	1000m	BoneSurface	64.91	1015.50	4.09	2260.79	49.58	4.01	69.91	5.68	17.32
		ActiveMarrow	69.03	1013.26	4.41	2244.99	49.25	3.99	71.34	5.80	17.43
		Adrenals	47.69	1174.43	2.85	2143.80	48.55	4.13	75.71	6.67	1.75
		Brain	81.44	1226.11	5.18	2314.81	49.53	4.07	73.30	5.95	18.51
		Breasts	190.37	561.22	14.16	1814.19	41.51	3.19	47.99	4.27	1823.81
		GallBladderWall	53.71	1204.29	2.97	2349.38	49.10	3.95	91.68	7.01	3.22
		HeartWall	74.55	1273.87	4.50	2425.84	48.70	3.89	85.78	7.16	12.07
		Kidney	43.05	1140.39	2.30	2118.11	50.11	3.99	82.55	6.76	0.77
		EyeLens	158.76	566.33	12.35	1883.73	37.37	3.06	51.76	3.69	1619.72
		Liver	64.58	1239.67	3.86	2325.39	48.80	3.92	83.63	6.77	8.70
		Lungs	73.67	1263.35	4.73	2363.13	50.22	4.11	72.56	5.95	11.83
		LymphNodes	78.73	1155.60	5.07	2251.25	49.47	3.99	70.08	5.60	108.40
		Muscle	92.43	1183.82	6.04	2338.21	50.46	4.09	58.98	4.79	103.04
		Oesophagus	51.38	1178.91	3.04	2153.64	48.07	4.04	83.38	6.86	1.10
		OralMucosa	73.06	1293.31	4.44	2376.71	48.81	3.87	74.43	5.93	9.21
		Pancreas	53.96	1230.06	2.90	2175.43	49.66	3.98	82.38	6.89	3.75
		Prostate	63.40	1286.65	2.93	2124.28	49.80	4.10	69.35	5.81	2.70
		SalivaryGlands	70.92	1217.73	4.38	2282.61	48.80	4.05	73.91	6.01	10.72
		SmallIntestineWall	58.99	1239.87	3.42	2303.19	49.14	3.95	83.80	6.82	5.96
		Skin	136.53	727.16	9.53	1681.50	32.19	2.61	35.76	2.91	1252.37
		Spleen	64.76	1244.06	4.04	2227.12	48.36	4.19	76.60	6.17	6.09
		StomachWall	59.97	1217.12	3.27	2331.44	48.00	3.94	85.88	7.01	4.62
		Testes	128.26	978.47	7.74	2326.77	44.66	3.81	49.20	3.79	361.86
		Thymus	70.63	1272.23	4.13	2440.30	48.83	3.96	84.50	7.10	10.09
		Thyroid	56.93	1188.71	3.46	2136.93	48.27	3.96	87.30	6.84	5.40
		UrinaryBladderWall	50.41	1220.75	2.90	2178.34	49.46	4.01	78.84	6.37	1.49
		Extrathoracics	125.19	1129.11	9.02	2368.25	46.39	3.77	60.67	4.97	406.80
		Colon	73.96	1232.13	4.47	2360.55	49.07	3.97	77.48	6.31	37.35
Dose (mGy)		Organ	Prompt N	Prompt G	Delayed N	Delayed G	Secondary Prompt NG	Secondary Delayed NG	Body Prompt NG	Body Delayed NG	Air Electron
Hiroshima	1500m	BoneSurface	2.61	147.69	0.11	249.30	1.29	0.09	1.75	0.13	2.32
		ActiveMarrow	2.71	147.14	0.12	247.92	1.28	0.09	1.78	0.13	2.34
		Adrenals	1.99	167.31	0.08	230.42	1.28	0.09	1.98	0.14	0.09
		Brain	3.27	179.11	0.14	258.05	1.29	0.09	1.84	0.13	2.84
		Breasts	6.12	75.70	0.32	176.59	1.09	0.08	1.15	0.09	218.59
		GallBladderWall	2.39	183.12	0.09	248.71	1.22	0.09	2.28	0.16	1.05
		HeartWall	2.96	188.98	0.12	267.33	1.24	0.09	2.16	0.16	2.01
		Kidney	1.84	169.85	0.07	228.36	1.29	0.09	2.11	0.15	0.14
		EyeLens	5.89	72.92	0.29	175.81	1.06	0.06	1.10	0.09	189.72
		Liver	2.72	182.88	0.11	256.42	1.26	0.09	2.11	0.15	1.99
		Lungs	3.02	189.99	0.13	263.01	1.31	0.09	1.84	0.13	2.24
		LymphNodes	3.16	169.42	0.13	252.82	1.28	0.09	1.72	0.12	17.52
		Muscle	3.55	173.97	0.16	260.21	1.31	0.09	1.47	0.11	16.53
		Oesophagus	2.18	178.35	0.08	247.64	1.25	0.09	2.07	0.15	0.18
		OralMucosa	2.97	192.61	0.12	262.68	1.27	0.09	1.85	0.14	1.74
		Pancreas	2.20	182.23	0.08	249.92	1.27	0.09	2.13	0.15	0.91
		Prostate	2.07	185.43	0.08	258.95	1.25	0.10	1.72	0.14	0.25
		SalivaryGlands	2.84	185.52	0.12	252.43	1.28	0.09	1.87	0.14	1.83
		SmallIntestineWall	2.44	185.48	0.09	261.12	1.26	0.09	2.13	0.15	1.35
		Skin	5.01	105.10	0.24	180.30	0.83	0.06	0.88	0.06	163.22
		Spleen	2.59	180.54	0.11	248.50	1.30	0.09	1.88	0.14	0.66
		StomachWall	2.35	183.89	0.09	254.57	1.24	0.09	2.14	0.16	1.17
		Testes	4.70	135.65	0.26	248.73	1.20	0.09	1.18	0.07	106.44
		Thymus	2.82	188.47	0.11	270.81	1.25	0.09	2.20	0.16	2.33
		Thyroid	2.53	179.52	0.09	263.05	1.28	0.09	2.06	0.16	1.26
		UrinaryBladderWall	2.05	177.20	0.08	237.15	1.26	0.09	2.00	0.14	0.20
		Extrathoracics	4.88	165.48	0.21	268.42	1.22	0.09	1.57	0.11	44.76
		Colon	2.87	181.69	0.12	265.16	1.26	0.09	1.97	0.14	7.38
Dose (mGy)		Organ	Prompt N	Prompt G	Delayed N	Delayed G	Secondary Prompt NG	Secondary Delayed NG	Body Prompt NG	Body Delayed NG	Air Electron
Nagasaki	1000m	BoneSurface	32.05	2966.38	6.23	3777.06	10.40	6.00	13.77	8.05	38.16
		ActiveMarrow	33.06	2953.24	6.64	3753.20	10.35	5.97	14.04	8.23	37.62
		Adrenals	26.07	3243.97	4.11	3539.80	10.68	5.97	15.82	9.05	1.41
		Brain	40.36	3436.12	7.64	3836.36	10.39	6.06	14.38	8.52	36.17
		Breasts	78.35	1688.93	20.48	3274.06	8.88	5.00	9.69	5.67	2887.41
		GallBladderWall	29.30	3408.81	4.98	3801.48	10.25	5.82	17.67	10.22	4.71
		HeartWall	36.64	3585.81	6.67	3913.01	10.05	5.78	17.17	9.93	27.60
		Kidney	22.71	3205.47	3.93	3498.23	10.52	5.99	16.85	9.34	1.60
		EyeLens	68.92	1587.05	18.91	3017.03	7.95	5.10	7.88	4.80	3576.92
		Liver	32.70	3468.56	5.87	3879.76	10.12	5.83	16.78	9.60	20.27
		Lungs	37.22	3560.29	7.12	3960.83	10.58	6.09	14.45	8.42	27.11
		LymphNodes	38.02	3268.00	7.55	3798.07	10.32	5.98	13.47	7.84	247.78
		Muscle	42.77	3343.27	8.98	3896.28	10.58	6.09	11.43	6.80	231.64
		Oesophagus	27.64	3335.41	4.76	3598.46	10.35	6.11	17.14	9.71	2.78
		OralMucosa	37.17	3525.91	6.71	3913.35	10.54	6.06	14.97	9.30	24.49
		Pancreas	28.14	3333.69	4.56	3871.51	10.13	5.94	17.18	9.70	10.26
		Prostate	28.62	3354.78	5.24	3422.43	11.12	6.45	14.10	8.81	0.04
		SalivaryGlands	35.02	3422.43	6.38	3817.59	10.53	6.07	14.42	8.56	24.26
		SmallIntestineWall	30.78	3493.97	5.08	3880.42	10.12	5.81	16.93	9.68	14.64
		Skin	58.05	2100.14	14.01	2811.90	6.78	3.90	6.84	4.09	2587.42
		Spleen	33.54	3447.26	6.37	3682.17	10.25	6.05	14.96	8.73	13.65
		StomachWall	30.23	3462.94	4.99	3859.76	10.03	5.81	17.32	9.91	15.98
		Testes	51.72	2701.31	11.01	3838.48	9.73	5.82	9.18	5.55	1781.56
		Thymus	34.75	3652.16	6.47	3929.17	10.46	5.84	17.20	9.85	24.83
		Thyroid	30.84	3394.72	5.21	3876.48	10.53	5.94	16.01	9.63	8.57
		UrinaryBladderWall	25.92	3396.06	4.33	3665.48	10.49	6.06	15.86	9.06	3.52
		Extrathoracics	57.98	3159.72	11.05	4038.00	10.14	5.58	11.94	7.18	733.51
		Colon	36.24	3483.28	6.52	3955.30	10.25	5.90	15.65	8.96	91.13
Dose (mGy)		Organ	Prompt N	Prompt G	Delayed N	Delayed G	Secondary Prompt NG	Secondary Delayed NG	Body Prompt NG	Body Delayed NG	Air Electron
Nagasaki	1500m	BoneSurface	1.52	376.44	0.17	370.16	0.44	0.13	0.59	0.17	4.64
		ActiveMarrow	1.57	374.93	0.17	367.92	0.44	0.13	0.60	0.18	4.69
		Adrenals	1.21	418.17	0.11	348.86	0.45	0.13	0.70	0.20	0.40
		Brain	1.89	435.56	0.20	378.40	0.45	0.13	0.61	0.18	5.16
		Breasts	4.00	203.06	0.48	262.94	0.36	0.10	0.41	0.12	327.00
		GallBladderWall	1.44	449.54	0.13	387.49	0.44	0.12	0.76	0.21	1.35
		HeartWall	1.77	460.35	0.18	395.61	0.43	0.13	0.74	0.21	4.56
		Kidney	1.16	418.62	0.10	366.56	0.44	0.13	0.72	0.20	0.24
		EyeLens	2.52	204.71	0.44	280.45	0.36	0.10	0.28	0.12	529.02
		Liver	1.61	447.29	0.16	390.09	0.43	0.12	0.72	0.21	3.88
		Lungs	1.78	464.30	0.19	388.33	0.45	0.13	0.62	0.18	4.43
		LymphNodes	1.82	419.07	0.20	374.50	0.44	0.13	0.59	0.17	37.38
		Muscle	2.02	430.42	0.23	387.57	0.45	0.13	0.49	0.14	33.50
		Oesophagus	1.36	438.03	0.13	356.87	0.44	0.13	0.70	0.21	0.28
		OralMucosa	1.81	465.29	0.20	395.15	0.44	0.12	0.62	0.18	5.04
		Pancreas	1.36	452.05	0.13	372.30	0.44	0.13	0.75	0.21	1.53
		Prostate	1.33	468.76	0.13	346.10	0.50	0.14	0.52	0.20	0.41
		SalivaryGlands	1.70	448.48	0.17	380.52	0.44	0.13	0.64	0.18	3.73
		SmallIntestineWall	1.51	456.52	0.14	389.98	0.43	0.12	0.73	0.21	2.76
		Skin	2.68	263.84	0.35	267.68	0.29	0.08	0.29	0.09	310.33
		Spleen	1.64	432.87	0.17	383.92	0.44	0.13	0.64	0.19	2.14
		StomachWall	1.51	454.45	0.14	384.13	0.43	0.12	0.76	0.21	1.71
		Testes	2.20	298.54	0.30	345.24	0.42	0.12	0.36	0.11	214.05
		Thymus	1.80	460.96	0.17	394.17	0.44	0.12	0.73	0.21	5.37
		Thyroid	1.63	445.55	0.15	365.31	0.44	0.13	0.73	0.19	3.78
		UrinaryBladderWall	1.30	445.81	0.12	368.26	0.44	0.13	0.68	0.19	0.36
		Extrathoracics	2.52	400.39	0.30	418.25	0.43	0.12	0.50	0.16	75.26
		Colon	1.75	446.45	0.18	400.02	0.44	0.12	0.67	0.19	14.83
