# Supplementary material for: Japanese pediatric and adult atomic bomb survivor dosimetry: potential improvements using the J45 phantom series and modern Monte Carlo transport
Source: Radiat Environ Biophys. 2021 Oct 30;61(1):73–86. doi: 10.1007/s00411-021-00946-2 (PMC8897329; doi:10.1007/s00411-021-00946-2)
Supplement: Supplementary file 1 — Supplementary file1 (ZIP 2974 KB) [file 411_2021_946_MOESM1_ESM.zip › _supplementary/doses/05f_Heavy GLOBE.csv]

Dose (mGy)		Organ	Prompt N	Prompt G	Delayed N	Delayed G	Secondary Prompt NG	Secondary Delayed NG	Body Prompt NG	Body Delayed NG	Air Electron
Hiroshima	1000m	BoneSurface	27.25	485.43	1.71	835.20	76.44	6.22	57.59	4.70	26.10
		ActiveMarrow	30.47	479.69	1.94	808.66	75.96	6.15	58.93	4.81	25.16
		Adrenals	20.17	399.87	1.25	621.38	63.92	5.08	55.37	4.66	0.11
		Brain	31.89	465.82	1.99	737.22	66.59	5.39	54.39	4.46	3.34
		Breasts	52.63	267.86	3.83	720.75	51.44	4.40	36.47	3.47	433.75
		GallBladderWall	14.34	440.17	0.82	655.81	67.21	5.29	56.66	4.32	0.18
		HeartWall	23.25	474.79	1.34	743.72	64.03	5.26	57.87	4.62	4.86
		Kidney	17.14	440.30	1.10	658.39	62.37	5.33	55.58	4.56	0.29
		EyeLens	41.39	239.00	3.24	632.31	56.63	5.10	42.67	2.61	301.31
		Liver	18.71	455.65	1.12	699.71	64.79	5.27	55.27	4.54	1.85
		Lungs	29.26	473.89	1.90	750.53	66.99	5.41	50.49	4.10	9.19
		LymphNodes	27.88	438.21	1.67	700.76	65.20	5.32	49.68	4.08	29.34
		Muscle	36.30	445.72	2.37	721.07	66.81	5.42	43.99	3.58	36.16
		Oesophagus	21.57	480.06	1.24	735.84	66.04	5.28	58.37	4.84	0.97
		OralMucosa	23.62	510.19	1.52	717.22	70.89	5.52	47.86	3.99	1.22
		Pancreas	16.10	442.38	0.84	667.78	65.47	5.31	56.16	4.50	0.55
		Uterus	12.65	456.07	0.79	647.12	64.26	4.99	57.78	4.92	0.23
		SalivaryGlands	29.54	476.38	1.77	723.80	66.86	5.30	50.55	4.05	7.84
		SmallIntestineWall	17.61	465.88	0.93	682.83	66.74	5.30	54.85	4.47	2.51
		Skin	56.07	301.19	3.83	589.89	45.46	3.68	28.01	2.29	380.78
		Spleen	25.13	445.65	1.48	651.05	65.51	5.24	53.23	4.36	0.57
		StomachWall	18.50	458.87	0.99	700.90	65.52	5.31	53.96	4.42	3.75
		Ovaries	13.33	412.04	0.84	688.78	67.08	5.30	61.94	4.68	0.27
		Thymus	30.46	495.15	1.76	799.29	67.41	5.39	56.29	4.48	15.02
		Thyroid	32.20	470.46	1.72	721.76	62.90	5.30	54.40	4.39	28.47
		UrinaryBladderWall	18.89	443.90	1.15	669.56	64.93	5.39	51.04	4.27	43.47
		Extrathoracics	31.44	465.59	2.07	766.64	66.45	5.48	45.20	3.80	54.31
		Colon	22.99	449.11	1.40	703.42	66.85	5.33	51.46	4.21	24.79
Dose (mGy)		Organ	Prompt N	Prompt G	Delayed N	Delayed G	Secondary Prompt NG	Secondary Delayed NG	Body Prompt NG	Body Delayed NG	Air Electron
Hiroshima	1500m	BoneSurface	1.09	67.59	0.05	91.72	1.96	0.14	1.47	0.11	3.62
		ActiveMarrow	1.17	66.56	0.05	89.41	1.94	0.14	1.50	0.11	3.59
		Adrenals	0.74	61.45	0.03	72.22	1.61	0.12	1.49	0.10	0.02
		Brain	1.28	66.16	0.05	80.62	1.69	0.12	1.38	0.10	0.52
		Breasts	1.96	44.46	0.14	75.39	1.41	0.10	0.61	0.06	54.65
		GallBladderWall	0.62	61.31	0.02	73.50	1.74	0.11	1.46	0.10	0.07
		HeartWall	0.93	68.01	0.04	83.04	1.69	0.12	1.50	0.11	0.97
		Kidney	0.66	59.12	0.03	71.70	1.65	0.12	1.42	0.10	0.04
		EyeLens	2.44	34.45	0.08	69.33	1.32	0.09	0.83	0.07	48.89
		Liver	0.81	64.68	0.03	77.77	1.67	0.12	1.44	0.10	0.38
		Lungs	1.22	67.25	0.05	84.72	1.74	0.13	1.30	0.09	1.34
		LymphNodes	1.14	62.23	0.04	77.79	1.68	0.12	1.32	0.09	4.86
		Muscle	1.42	62.88	0.06	79.90	1.71	0.12	1.12	0.08	5.24
		Oesophagus	0.85	64.58	0.03	80.62	1.64	0.12	1.49	0.11	0.28
		OralMucosa	1.11	66.51	0.04	83.13	1.77	0.12	1.35	0.10	0.50
		Pancreas	0.68	64.06	0.03	75.10	1.72	0.12	1.47	0.10	0.06
		Uterus	0.79	61.27	0.02	68.67	1.64	0.11	1.58	0.10	0.03
		SalivaryGlands	1.13	65.07	0.05	80.13	1.74	0.13	1.27	0.09	0.72
		SmallIntestineWall	0.75	64.56	0.03	79.26	1.72	0.12	1.44	0.10	0.62
		Skin	2.10	42.04	0.10	63.44	1.15	0.08	0.71	0.05	47.05
		Spleen	0.89	61.97	0.04	76.18	1.66	0.12	1.39	0.10	0.11
		StomachWall	0.79	65.92	0.03	80.27	1.70	0.12	1.46	0.10	0.64
		Ovaries	0.67	67.50	0.02	83.24	1.76	0.12	1.39	0.11	0.06
		Thymus	1.34	67.56	0.05	88.29	1.70	0.12	1.46	0.11	3.12
		Thyroid	1.20	67.54	0.05	84.71	1.59	0.13	1.34	0.10	6.43
		UrinaryBladderWall	0.84	61.71	0.04	75.55	1.72	0.12	1.34	0.09	7.49
		Extrathoracics	1.37	62.63	0.05	80.75	1.75	0.12	1.20	0.08	6.48
		Colon	0.98	63.21	0.04	80.15	1.70	0.12	1.34	0.10	4.09
Dose (mGy)		Organ	Prompt N	Prompt G	Delayed N	Delayed G	Secondary Prompt NG	Secondary Delayed NG	Body Prompt NG	Body Delayed NG	Air Electron
Nagasaki	1000m	BoneSurface	13.49	1261.30	2.66	1378.40	15.30	8.99	11.78	6.84	57.08
		ActiveMarrow	14.21	1246.02	3.01	1336.10	15.17	8.88	12.08	7.01	56.56
		Adrenals	9.82	1071.94	1.75	1038.58	12.22	7.26	12.27	6.38	0.18
		Brain	16.37	1192.40	3.10	1215.89	13.29	7.71	11.14	6.49	6.89
		Breasts	26.32	823.12	7.31	1196.16	10.84	6.12	5.54	4.29	689.75
		GallBladderWall	8.09	1183.27	1.40	1054.67	12.69	7.53	12.15	6.71	1.11
		HeartWall	11.99	1236.26	2.04	1231.88	13.22	7.62	12.15	6.62	11.63
		Kidney	9.01	1131.20	1.54	1063.76	12.76	7.61	11.79	6.51	0.43
		EyeLens	23.76	707.48	4.87	1135.57	11.60	5.78	7.40	4.32	430.66
		Liver	10.26	1187.71	1.69	1151.58	13.05	7.57	11.70	6.56	3.65
		Lungs	14.59	1236.43	2.95	1255.74	13.59	7.93	10.47	6.03	17.26
		LymphNodes	13.83	1130.10	2.55	1167.92	13.06	7.68	10.51	5.92	64.50
		Muscle	16.57	1155.06	3.65	1195.29	13.30	7.80	8.91	5.22	70.83
		Oesophagus	11.25	1167.68	1.84	1170.00	13.18	7.51	12.38	6.83	3.19
		OralMucosa	12.85	1221.28	2.16	1138.78	13.18	8.01	10.61	6.26	3.39
		Pancreas	8.46	1147.48	1.34	1110.84	12.93	7.97	12.00	6.88	1.64
		Uterus	8.93	1081.07	1.12	1147.45	12.53	8.00	11.51	6.28	0.64
		SalivaryGlands	13.34	1156.70	2.55	1150.21	13.32	7.86	10.04	5.98	12.57
		SmallIntestineWall	9.58	1179.13	1.50	1146.71	13.09	7.78	11.69	6.41	7.98
		Skin	24.03	802.60	5.86	977.52	9.03	5.30	5.63	3.30	717.49
		Spleen	11.87	1124.13	2.39	1136.03	13.20	7.72	11.33	6.25	1.00
		StomachWall	10.06	1193.78	1.63	1180.88	13.39	7.79	11.77	6.56	8.14
		Ovaries	8.50	1138.32	1.29	1090.59	11.99	7.57	12.63	6.28	1.89
		Thymus	14.53	1267.69	2.90	1352.26	13.78	8.05	11.81	6.74	45.33
		Thyroid	14.80	1163.57	2.62	1267.35	13.31	8.52	10.66	6.63	81.05
		UrinaryBladderWall	10.76	1153.97	1.65	1157.78	12.67	7.94	10.58	6.01	84.28
		Extrathoracics	17.72	1217.30	3.40	1257.02	13.07	7.63	9.93	5.57	97.41
		Colon	12.18	1156.52	2.16	1179.68	13.19	7.84	10.83	6.07	55.35
Dose (mGy)		Organ	Prompt N	Prompt G	Delayed N	Delayed G	Secondary Prompt NG	Secondary Delayed NG	Body Prompt NG	Body Delayed NG	Air Electron
Nagasaki	1500m	BoneSurface	0.65	167.51	0.07	132.68	0.67	0.20	0.51	0.15	7.09
		ActiveMarrow	0.68	165.55	0.08	129.20	0.66	0.19	0.52	0.15	6.96
		Adrenals	0.49	141.79	0.04	100.71	0.56	0.17	0.48	0.14	0.14
		Brain	0.78	159.08	0.08	114.86	0.58	0.17	0.48	0.14	1.05
		Breasts	1.35	104.24	0.16	133.88	0.50	0.14	0.47	0.09	120.17
		GallBladderWall	0.39	143.37	0.03	108.90	0.55	0.16	0.54	0.13	0.21
		HeartWall	0.59	162.83	0.06	118.68	0.57	0.17	0.53	0.15	1.72
		Kidney	0.44	138.45	0.04	102.59	0.57	0.16	0.52	0.15	0.04
		EyeLens	1.19	80.63	0.11	85.97	0.48	0.13	0.27	0.09	67.91
		Liver	0.49	145.80	0.04	112.01	0.55	0.16	0.52	0.14	0.78
		Lungs	0.72	163.25	0.08	118.55	0.60	0.17	0.46	0.13	2.53
		LymphNodes	0.66	153.39	0.07	112.67	0.57	0.17	0.45	0.13	8.93
		Muscle	0.80	151.12	0.09	114.88	0.58	0.17	0.39	0.11	9.57
		Oesophagus	0.57	149.69	0.06	114.59	0.56	0.17	0.54	0.15	0.50
		OralMucosa	0.61	161.43	0.07	105.25	0.55	0.17	0.45	0.14	1.22
		Pancreas	0.42	153.49	0.04	111.22	0.57	0.17	0.52	0.15	0.19
		Uterus	0.41	156.26	0.03	103.81	0.57	0.18	0.53	0.16	0.04
		SalivaryGlands	0.69	150.18	0.07	110.94	0.56	0.17	0.44	0.12	1.27
		SmallIntestineWall	0.47	160.75	0.04	113.47	0.58	0.17	0.52	0.14	1.32
		Skin	1.15	103.20	0.15	91.71	0.39	0.12	0.24	0.07	84.50
		Spleen	0.57	157.83	0.06	106.52	0.57	0.16	0.50	0.14	0.16
		StomachWall	0.52	163.23	0.05	116.95	0.57	0.17	0.51	0.14	1.63
		Ovaries	0.41	132.94	0.03	106.64	0.56	0.17	0.53	0.15	0.10
		Thymus	0.73	170.16	0.08	126.60	0.59	0.18	0.51	0.14	4.59
		Thyroid	0.78	150.01	0.08	118.09	0.58	0.18	0.46	0.14	14.30
		UrinaryBladderWall	0.49	145.13	0.05	110.54	0.57	0.17	0.48	0.13	15.73
		Extrathoracics	0.80	145.25	0.08	122.59	0.57	0.17	0.41	0.12	12.85
		Colon	0.61	154.92	0.06	116.42	0.57	0.17	0.47	0.13	8.51
