# Supplementary material for: Japanese pediatric and adult atomic bomb survivor dosimetry: potential improvements using the J45 phantom series and modern Monte Carlo transport
Source: Radiat Environ Biophys. 2021 Oct 30;61(1):73–86. doi: 10.1007/s00411-021-00946-2 (PMC8897329; doi:10.1007/s00411-021-00946-2)
Supplement: Supplementary file 1 — Supplementary file1 (ZIP 2974 KB) [file 411_2021_946_MOESM1_ESM.zip › _supplementary/doses/05f_IO.csv]

Dose (mGy)		Organ	Prompt N	Prompt G	Delayed N	Delayed G	Secondary Prompt NG	Secondary Delayed NG	Body Prompt NG	Body Delayed NG	Air Electron
Hiroshima	1000m	BoneSurface	72.97	1319.87	4.62	2689.55	0.0	0.0	89.19	7.29	63.30
		ActiveMarrow	77.83	1302.57	4.95	2623.44	0.0	0.0	91.67	7.49	61.74
		Adrenals	41.99	1184.19	2.58	2006.62	0.0	0.0	92.17	7.74	0.46
		Brain	84.07	1256.39	4.81	2336.09	0.0	0.0	84.46	6.86	10.07
		Breasts	190.96	814.47	15.49	2420.57	0.0	0.0	42.37	5.52	1193.86
		GallBladderWall	46.93	1241.93	2.42	2358.78	0.0	0.0	101.00	8.34	0.90
		HeartWall	78.52	1331.84	4.72	2419.35	0.0	0.0	102.33	8.32	14.40
		Kidney	39.71	1188.20	2.28	2101.82	0.0	0.0	91.20	7.70	0.89
		EyeLens	198.99	698.49	13.54	2279.61	0.0	0.0	56.39	5.14	1087.54
		Liver	60.25	1287.25	3.57	2389.20	0.0	0.0	97.61	7.84	5.08
		Lungs	86.99	1328.48	5.41	2509.53	0.0	0.0	81.44	6.70	23.97
		LymphNodes	81.21	1206.93	5.21	2350.89	0.0	0.0	82.03	6.66	100.26
		Muscle	98.13	1216.53	6.41	2368.45	0.0	0.0	67.29	5.51	114.31
		Oesophagus	59.53	1272.30	3.58	2397.00	0.0	0.0	99.20	7.84	3.71
		OralMucosa	84.61	1291.15	5.04	2509.38	0.0	0.0	76.75	6.69	4.09
		Pancreas	45.22	1265.35	2.59	2258.88	0.0	0.0	97.37	8.01	1.48
		Uterus	40.13	1111.23	2.58	2208.38	0.0	0.0	96.40	7.59	1.04
		SalivaryGlands	83.96	1220.16	4.73	2325.40	0.0	0.0	77.94	6.45	18.27
		SmallIntestineWall	59.81	1290.56	3.54	2424.76	0.0	0.0	96.04	7.86	8.77
		Skin	150.21	788.99	10.44	1825.93	0.0	0.0	41.27	3.38	1211.62
		Spleen	58.90	1217.25	3.37	2185.70	0.0	0.0	86.33	7.09	1.85
		StomachWall	65.79	1303.23	3.64	2365.41	0.0	0.0	95.40	7.84	11.67
		Ovaries	45.53	1259.16	2.62	2236.55	0.0	0.0	97.80	7.77	0.96
		Thymus	105.67	1373.25	6.15	2672.30	0.0	0.0	92.81	7.55	53.88
		Thyroid	80.27	1271.96	5.55	2495.60	0.0	0.0	80.87	7.30	93.90
		UrinaryBladderWall	73.99	1202.12	4.70	2481.03	0.0	0.0	86.53	7.23	107.94
		Extrathoracics	112.16	1280.23	7.18	2564.35	0.0	0.0	74.42	6.04	158.29
		Colon	82.18	1258.54	5.17	2465.15	0.0	0.0	86.23	7.06	79.53
Dose (mGy)		Organ	Prompt N	Prompt G	Delayed N	Delayed G	Secondary Prompt NG	Secondary Delayed NG	Body Prompt NG	Body Delayed NG	Air Electron
Hiroshima	1500m	BoneSurface	2.91	194.42	0.12	306.30	0.0	0.0	2.21	0.16	8.86
		ActiveMarrow	3.03	191.60	0.13	300.22	0.0	0.0	2.27	0.16	8.58
		Adrenals	1.80	160.64	0.07	224.76	0.0	0.0	2.29	0.17	0.13
		Brain	3.22	187.39	0.13	265.41	0.0	0.0	2.07	0.15	1.69
		Breasts	4.09	97.08	0.37	234.84	0.0	0.0	1.84	0.10	145.37
		GallBladderWall	2.20	187.65	0.07	268.83	0.0	0.0	2.50	0.18	0.16
		HeartWall	3.31	196.56	0.13	285.11	0.0	0.0	2.51	0.18	2.98
		Kidney	1.81	178.56	0.06	252.61	0.0	0.0	2.36	0.17	0.13
		EyeLens	7.60	86.52	0.34	238.65	0.0	0.0	1.53	0.09	212.11
		Liver	2.58	191.56	0.10	273.36	0.0	0.0	2.47	0.17	1.08
		Lungs	3.53	196.13	0.15	286.01	0.0	0.0	2.04	0.15	4.18
		LymphNodes	3.32	179.66	0.14	268.49	0.0	0.0	2.04	0.15	17.32
		Muscle	3.80	181.30	0.17	271.78	0.0	0.0	1.65	0.12	18.06
		Oesophagus	2.48	184.42	0.10	271.54	0.0	0.0	2.47	0.18	0.66
		OralMucosa	3.13	209.63	0.14	277.50	0.0	0.0	2.20	0.15	1.34
		Pancreas	2.07	186.67	0.07	262.83	0.0	0.0	2.49	0.17	0.22
		Uterus	1.56	179.86	0.07	266.49	0.0	0.0	2.25	0.18	0.17
		SalivaryGlands	3.12	189.05	0.14	276.47	0.0	0.0	1.86	0.14	4.59
		SmallIntestineWall	2.65	196.85	0.10	275.81	0.0	0.0	2.43	0.17	2.19
		Skin	5.54	114.72	0.27	198.27	0.0	0.0	1.01	0.07	164.27
		Spleen	2.34	185.22	0.09	251.26	0.0	0.0	2.16	0.16	0.50
		StomachWall	2.72	193.80	0.10	278.31	0.0	0.0	2.44	0.17	1.85
		Ovaries	1.88	169.21	0.08	243.18	0.0	0.0	2.42	0.17	0.24
		Thymus	4.37	190.65	0.17	303.06	0.0	0.0	2.32	0.17	9.97
		Thyroid	3.73	173.74	0.18	284.26	0.0	0.0	1.91	0.15	23.43
		UrinaryBladderWall	3.09	179.77	0.13	284.46	0.0	0.0	2.17	0.16	23.63
		Extrathoracics	4.44	185.31	0.20	292.06	0.0	0.0	1.75	0.13	24.27
		Colon	3.39	186.82	0.14	279.21	0.0	0.0	2.15	0.16	13.92
Dose (mGy)		Organ	Prompt N	Prompt G	Delayed N	Delayed G	Secondary Prompt NG	Secondary Delayed NG	Body Prompt NG	Body Delayed NG	Air Electron
Nagasaki	1000m	BoneSurface	35.94	3705.00	7.31	4530.75	0.0	0.0	17.49	10.62	143.90
		ActiveMarrow	37.44	3659.60	7.80	4402.98	0.0	0.0	17.99	10.90	140.40
		Adrenals	21.58	3080.17	3.77	3382.52	0.0	0.0	19.14	10.51	1.33
		Brain	41.44	3463.86	7.85	3828.51	0.0	0.0	16.40	10.04	20.89
		Breasts	72.83	2168.04	25.31	3751.38	0.0	0.0	9.36	8.08	2588.81
		GallBladderWall	26.10	3563.85	4.71	3739.96	0.0	0.0	20.09	11.78	1.99
		HeartWall	39.98	3834.16	7.82	4181.23	0.0	0.0	20.80	11.96	38.96
		Kidney	21.94	3311.80	3.71	3400.77	0.0	0.0	19.45	10.88	1.60
		EyeLens	73.02	1948.91	18.25	3023.93	0.0	0.0	11.29	4.89	2060.44
		Liver	32.98	3534.12	5.88	3906.00	0.0	0.0	19.74	11.54	12.67
		Lungs	44.08	3650.43	8.66	4226.46	0.0	0.0	16.13	9.83	49.39
		LymphNodes	40.97	3357.46	8.15	3946.27	0.0	0.0	16.22	9.61	214.72
		Muscle	46.20	3406.15	9.98	3986.16	0.0	0.0	13.09	8.01	243.61
		Oesophagus	32.25	3598.18	5.85	3782.59	0.0	0.0	20.16	11.75	7.06
		OralMucosa	43.44	3639.60	7.86	4151.10	0.0	0.0	16.90	9.66	21.28
		Pancreas	26.65	3339.32	3.98	3791.21	0.0	0.0	19.90	11.55	2.76
		Uterus	24.36	3379.07	3.79	3468.47	0.0	0.0	20.25	11.50	1.29
		SalivaryGlands	41.55	3606.47	7.68	3965.40	0.0	0.0	14.80	9.14	39.09
		SmallIntestineWall	34.72	3608.69	5.77	4078.80	0.0	0.0	19.69	11.37	21.49
		Skin	65.04	2241.51	16.13	3070.87	0.0	0.0	7.91	4.93	2481.64
		Spleen	27.02	3412.73	5.68	3587.54	0.0	0.0	17.55	10.19	2.83
		StomachWall	34.03	3624.45	5.68	4114.58	0.0	0.0	19.63	11.18	18.82
		Ovaries	25.54	3419.40	4.11	4237.15	0.0	0.0	20.09	11.17	4.34
		Thymus	53.68	3756.93	10.68	4199.38	0.0	0.0	17.86	11.00	138.35
		Thyroid	50.18	3271.79	9.74	4056.35	0.0	0.0	14.97	10.38	238.90
		UrinaryBladderWall	38.82	3486.75	7.12	4259.63	0.0	0.0	18.10	10.39	304.85
		Extrathoracics	55.83	3601.34	11.49	4249.79	0.0	0.0	14.22	9.38	328.02
		Colon	42.71	3465.59	8.15	4172.95	0.0	0.0	17.29	10.32	177.19
Dose (mGy)		Organ	Prompt N	Prompt G	Delayed N	Delayed G	Secondary Prompt NG	Secondary Delayed NG	Body Prompt NG	Body Delayed NG	Air Electron
Nagasaki	1500m	BoneSurface	1.67	488.87	0.19	446.04	0.0	0.0	0.74	0.22	17.95
		ActiveMarrow	1.74	484.37	0.20	437.12	0.0	0.0	0.77	0.22	17.44
		Adrenals	1.02	412.06	0.10	353.96	0.0	0.0	0.79	0.22	0.14
		Brain	1.92	461.37	0.20	384.38	0.0	0.0	0.71	0.21	3.24
		Breasts	4.15	270.60	0.41	333.43	0.0	0.0	0.43	0.18	292.66
		GallBladderWall	1.31	438.97	0.12	388.42	0.0	0.0	0.86	0.25	0.40
		HeartWall	1.90	501.65	0.19	413.57	0.0	0.0	0.86	0.25	5.47
		Kidney	1.03	422.46	0.10	345.60	0.0	0.0	0.82	0.23	0.21
		EyeLens	4.07	236.22	0.51	315.75	0.0	0.0	0.43	0.11	437.34
		Liver	1.60	459.21	0.16	391.09	0.0	0.0	0.84	0.24	2.38
		Lungs	2.06	491.70	0.22	418.09	0.0	0.0	0.69	0.20	7.84
		LymphNodes	1.93	445.28	0.21	390.52	0.0	0.0	0.69	0.20	37.26
		Muscle	2.15	449.85	0.25	395.80	0.0	0.0	0.55	0.16	36.18
		Oesophagus	1.57	469.36	0.14	387.72	0.0	0.0	0.83	0.24	0.83
		OralMucosa	1.90	498.27	0.19	397.43	0.0	0.0	0.66	0.21	1.13
		Pancreas	1.23	463.81	0.12	368.22	0.0	0.0	0.86	0.24	0.55
		Uterus	1.17	453.13	0.11	370.05	0.0	0.0	0.90	0.24	0.20
		SalivaryGlands	1.83	483.89	0.20	405.82	0.0	0.0	0.65	0.20	7.94
		SmallIntestineWall	1.59	486.26	0.16	408.69	0.0	0.0	0.84	0.24	5.32
		Skin	2.95	290.55	0.40	291.38	0.0	0.0	0.34	0.10	309.42
		Spleen	1.39	459.32	0.15	364.16	0.0	0.0	0.75	0.21	0.94
		StomachWall	1.64	480.73	0.16	400.66	0.0	0.0	0.84	0.24	4.83
		Ovaries	1.36	473.24	0.11	410.46	0.0	0.0	0.84	0.23	0.86
		Thymus	2.56	506.84	0.27	419.70	0.0	0.0	0.78	0.22	25.91
		Thyroid	2.35	421.69	0.24	415.29	0.0	0.0	0.65	0.21	49.84
		UrinaryBladderWall	1.80	454.17	0.20	411.10	0.0	0.0	0.78	0.22	47.11
		Extrathoracics	2.37	467.92	0.29	424.28	0.0	0.0	0.62	0.17	52.70
		Colon	1.98	465.19	0.22	412.07	0.0	0.0	0.74	0.21	29.89
