# Supplementary material for: Japanese pediatric and adult atomic bomb survivor dosimetry: potential improvements using the J45 phantom series and modern Monte Carlo transport
Source: Radiat Environ Biophys. 2021 Oct 30;61(1):73–86. doi: 10.1007/s00411-021-00946-2 (PMC8897329; doi:10.1007/s00411-021-00946-2)
Supplement: Supplementary file 1 — Supplementary file1 (ZIP 2974 KB) [file 411_2021_946_MOESM1_ESM.zip › _supplementary/doses/05f_Light 9P.csv]

Dose (mGy)		Organ	Prompt N	Prompt G	Delayed N	Delayed G	Secondary Prompt NG	Secondary Delayed NG	Body Prompt NG	Body Delayed NG	Air Electron
Hiroshima	1000m	BoneSurface	46.87	1137.75	2.84	2200.75	63.95	5.19	73.09	5.92	49.78
		ActiveMarrow	51.40	1124.36	3.13	2152.96	63.45	5.13	74.96	6.06	48.38
		Adrenals	26.29	988.30	1.54	1714.94	55.06	4.44	72.90	5.81	0.68
		Brain	54.10	1100.97	3.06	1903.68	57.36	4.61	67.12	5.44	9.53
		Breasts	100.95	670.12	9.76	1739.01	47.47	3.65	57.93	4.98	1128.07
		GallBladderWall	34.09	1070.35	1.91	1827.15	52.83	4.49	78.86	6.45	1.43
		HeartWall	53.15	1192.62	3.29	2059.51	54.08	4.32	79.15	6.38	13.28
		Kidney	26.00	975.69	1.42	1669.69	54.82	4.52	72.23	5.72	0.58
		EyeLens	113.53	547.20	7.92	1365.93	46.31	3.43	42.03	3.33	1050.91
		Liver	43.13	1116.96	2.57	1940.39	54.35	4.34	76.58	6.17	4.71
		Lungs	60.95	1134.05	3.55	2064.30	57.41	4.62	65.99	5.37	21.78
		LymphNodes	54.36	1056.40	3.38	1894.17	54.26	4.40	65.17	5.34	89.26
		Muscle	66.13	1059.96	4.19	1952.00	55.79	4.49	56.05	4.55	103.02
		Oesophagus	40.83	1119.86	2.28	1852.51	54.33	4.50	75.56	6.22	2.38
		OralMucosa	57.53	1139.13	3.63	1810.57	51.10	4.53	66.49	5.42	3.83
		Pancreas	31.15	1088.54	1.74	1883.26	53.96	4.41	74.65	6.02	0.88
		Uterus	30.91	973.22	1.53	1797.93	56.17	4.31	76.03	6.57	0.45
		SalivaryGlands	56.90	1094.44	3.43	1974.68	53.80	4.46	63.85	5.03	15.63
		SmallIntestineWall	48.19	1124.97	2.63	1990.85	53.36	4.37	76.18	6.16	8.48
		Skin	97.02	678.19	6.52	1466.00	36.76	2.97	35.46	2.86	1080.66
		Spleen	38.27	1079.45	2.13	1813.38	54.44	4.38	68.14	5.47	3.11
		StomachWall	45.82	1126.60	2.61	2035.82	53.64	4.31	75.78	6.09	6.20
		Ovaries	33.63	1148.60	2.02	1707.48	54.73	4.32	78.30	6.88	0.55
		Thymus	72.71	1150.16	4.65	2137.71	54.42	4.50	75.43	6.08	54.29
		Thyroid	72.36	1072.90	3.54	1994.21	51.63	4.42	67.68	5.59	96.73
		UrinaryBladderWall	58.51	1070.43	3.32	2019.56	54.05	4.17	70.55	5.78	100.91
		Extrathoracics	85.95	1105.29	5.13	2183.19	55.93	4.49	61.11	5.14	138.15
		Colon	60.58	1085.40	3.71	2057.32	54.14	4.38	69.86	5.63	73.54
Dose (mGy)		Organ	Prompt N	Prompt G	Delayed N	Delayed G	Secondary Prompt NG	Secondary Delayed NG	Body Prompt NG	Body Delayed NG	Air Electron
Hiroshima	1500m	BoneSurface	2.02	175.89	0.08	262.70	1.55	0.11	1.85	0.13	7.24
		ActiveMarrow	2.13	174.38	0.08	258.91	1.54	0.11	1.90	0.14	7.02
		Adrenals	1.09	148.44	0.04	186.85	1.31	0.10	1.85	0.13	0.09
		Brain	2.22	171.11	0.09	225.63	1.37	0.10	1.72	0.12	1.52
		Breasts	5.06	89.84	0.24	239.60	0.88	0.10	1.16	0.09	100.58
		GallBladderWall	1.42	163.23	0.05	219.29	1.29	0.09	1.93	0.14	0.29
		HeartWall	2.37	178.82	0.09	251.33	1.28	0.10	2.02	0.15	2.55
		Kidney	1.19	157.26	0.04	202.99	1.35	0.10	1.81	0.13	0.12
		EyeLens	3.33	90.28	0.18	179.51	1.03	0.08	1.18	0.08	254.38
		Liver	1.90	172.94	0.07	235.65	1.30	0.09	1.96	0.14	0.87
		Lungs	2.47	176.24	0.10	245.89	1.39	0.10	1.67	0.12	3.94
		LymphNodes	2.36	163.30	0.10	235.86	1.33	0.10	1.70	0.12	16.79
		Muscle	2.71	163.85	0.11	235.42	1.34	0.10	1.41	0.10	16.53
		Oesophagus	1.88	171.04	0.07	231.84	1.36	0.10	2.02	0.14	0.70
		OralMucosa	2.52	177.01	0.09	241.59	1.36	0.10	1.66	0.11	1.34
		Pancreas	1.53	170.40	0.05	232.65	1.28	0.09	1.92	0.14	0.29
		Uterus	1.60	167.14	0.05	227.45	1.27	0.09	1.87	0.14	0.11
		SalivaryGlands	2.42	174.57	0.10	218.00	1.36	0.10	1.60	0.11	3.41
		SmallIntestineWall	2.07	176.10	0.08	241.27	1.29	0.09	1.95	0.14	2.01
		Skin	3.76	102.97	0.17	168.41	0.89	0.06	0.89	0.06	150.28
		Spleen	1.71	163.00	0.06	219.02	1.34	0.10	1.76	0.13	0.33
		StomachWall	2.01	174.88	0.08	242.44	1.29	0.10	1.93	0.14	1.99
		Ovaries	1.73	173.95	0.06	225.06	1.28	0.10	1.89	0.13	0.14
		Thymus	2.99	173.79	0.11	263.05	1.27	0.10	1.94	0.14	8.89
		Thyroid	2.87	163.97	0.11	253.84	1.30	0.10	1.74	0.13	24.06
		UrinaryBladderWall	2.69	166.66	0.09	242.99	1.24	0.09	1.78	0.13	22.45
		Extrathoracics	3.29	169.52	0.14	253.39	1.34	0.10	1.56	0.11	22.59
		Colon	2.60	170.18	0.10	245.91	1.31	0.10	1.78	0.13	13.10
Dose (mGy)		Organ	Prompt N	Prompt G	Delayed N	Delayed G	Secondary Prompt NG	Secondary Delayed NG	Body Prompt NG	Body Delayed NG	Air Electron
Nagasaki	1000m	BoneSurface	25.52	3308.53	4.46	3801.30	11.96	7.40	15.06	8.56	109.98
		ActiveMarrow	26.66	3275.87	4.88	3724.20	11.85	7.32	15.46	8.77	107.23
		Adrenals	15.80	2876.22	2.31	2867.47	10.39	6.46	15.71	8.71	0.97
		Brain	29.31	3041.82	4.76	3224.49	10.69	6.63	13.89	7.87	19.07
		Breasts	57.18	2169.46	12.91	2551.51	8.44	4.87	7.51	5.21	2067.43
		GallBladderWall	20.51	3146.24	3.05	3185.47	10.24	6.13	16.85	9.10	1.91
		HeartWall	29.80	3358.14	5.06	3529.48	9.88	6.17	16.80	9.28	41.04
		Kidney	16.69	2906.24	2.56	2892.54	10.20	6.24	15.44	8.52	1.32
		EyeLens	73.08	2100.63	12.65	2689.57	8.18	4.74	9.38	6.43	2267.89
		Liver	24.42	3123.16	4.10	3361.79	10.09	6.19	16.43	8.96	9.64
		Lungs	32.03	3307.18	5.65	3583.44	10.69	6.60	13.69	7.78	42.86
		LymphNodes	30.59	3028.68	5.31	3351.77	10.07	6.23	13.69	7.82	192.14
		Muscle	33.84	3064.26	6.53	3394.73	10.38	6.45	11.44	6.56	215.89
		Oesophagus	25.61	3135.15	4.03	3286.05	10.27	6.38	17.52	9.30	4.56
		OralMucosa	30.87	3407.29	5.10	3645.73	9.87	6.26	14.89	7.77	13.84
		Pancreas	19.45	3013.53	2.97	3277.34	10.22	6.12	16.16	8.65	1.99
		Uterus	19.60	3004.61	2.45	3221.12	10.01	6.29	16.55	7.90	1.20
		SalivaryGlands	31.56	3261.07	5.40	3366.80	10.17	6.34	13.23	7.44	33.55
		SmallIntestineWall	26.31	3300.26	4.24	3482.30	9.91	6.33	16.38	8.94	20.26
		Skin	45.52	1992.34	10.02	2542.02	6.84	4.25	7.10	4.14	2224.76
		Spleen	19.71	2920.10	3.36	3134.76	10.26	6.26	14.61	8.15	3.72
		StomachWall	25.73	3179.56	4.23	3386.51	9.81	6.29	16.23	8.60	16.45
		Ovaries	22.92	2966.67	3.16	3445.37	9.46	6.20	15.73	8.24	1.80
		Thymus	39.91	3297.03	6.94	3693.57	10.36	6.54	15.68	8.51	103.04
		Thyroid	34.32	3074.29	5.80	3487.02	10.09	6.53	14.20	8.24	205.18
		UrinaryBladderWall	30.90	3172.70	5.40	3536.92	9.84	6.14	14.50	8.08	269.43
		Extrathoracics	42.22	3191.55	7.52	3713.95	10.14	6.33	12.86	7.26	323.56
		Colon	31.89	3148.35	5.87	3571.96	10.16	6.21	14.69	8.21	161.93
Dose (mGy)		Organ	Prompt N	Prompt G	Delayed N	Delayed G	Secondary Prompt NG	Secondary Delayed NG	Body Prompt NG	Body Delayed NG	Air Electron
Nagasaki	1500m	BoneSurface	1.25	452.44	0.12	388.16	0.51	0.15	0.65	0.18	14.71
		ActiveMarrow	1.30	447.35	0.13	381.17	0.51	0.15	0.67	0.19	14.53
		Adrenals	0.87	401.97	0.06	296.57	0.43	0.13	0.68	0.17	0.23
		Brain	1.41	427.59	0.13	331.11	0.46	0.14	0.60	0.17	3.04
		Breasts	2.70	260.40	0.36	345.76	0.38	0.11	0.48	0.15	306.30
		GallBladderWall	1.10	420.81	0.09	334.37	0.43	0.13	0.73	0.20	0.55
		HeartWall	1.45	450.24	0.14	368.61	0.44	0.13	0.71	0.20	4.94
		Kidney	0.84	405.55	0.07	311.72	0.42	0.13	0.68	0.18	0.20
		EyeLens	2.23	232.86	0.32	267.64	0.36	0.12	0.43	0.12	469.14
		Liver	1.26	436.95	0.11	349.65	0.43	0.13	0.70	0.19	2.21
		Lungs	1.57	453.08	0.16	363.33	0.45	0.14	0.59	0.16	7.42
		LymphNodes	1.49	412.68	0.15	343.24	0.43	0.13	0.60	0.16	31.61
		Muscle	1.64	419.34	0.18	346.95	0.44	0.14	0.49	0.14	33.62
		Oesophagus	1.22	438.86	0.11	337.16	0.44	0.13	0.71	0.19	0.95
		OralMucosa	1.51	438.22	0.16	360.08	0.43	0.14	0.59	0.18	1.70
		Pancreas	1.02	423.89	0.09	334.59	0.43	0.13	0.72	0.19	0.34
		Uterus	1.08	437.16	0.08	312.75	0.41	0.13	0.72	0.19	0.28
		SalivaryGlands	1.49	414.31	0.14	344.56	0.43	0.14	0.58	0.16	6.83
		SmallIntestineWall	1.34	448.19	0.12	355.96	0.41	0.13	0.71	0.19	4.37
		Skin	2.16	267.46	0.26	248.97	0.29	0.09	0.30	0.09	287.12
		Spleen	1.00	416.49	0.10	323.08	0.43	0.13	0.63	0.17	0.73
		StomachWall	1.23	445.21	0.12	354.30	0.42	0.13	0.70	0.19	5.00
		Ovaries	1.16	427.27	0.09	330.51	0.41	0.12	0.68	0.19	0.28
		Thymus	1.90	459.63	0.20	384.77	0.43	0.13	0.66	0.19	22.24
		Thyroid	1.69	390.05	0.19	390.74	0.44	0.13	0.61	0.18	41.44
		UrinaryBladderWall	1.49	422.47	0.15	345.53	0.42	0.12	0.64	0.18	45.21
		Extrathoracics	1.97	433.54	0.21	370.96	0.44	0.13	0.53	0.15	45.39
		Colon	1.62	431.32	0.16	362.77	0.43	0.13	0.63	0.18	28.16
