# Supplementary material for: Japanese pediatric and adult atomic bomb survivor dosimetry: potential improvements using the J45 phantom series and modern Monte Carlo transport
Source: Radiat Environ Biophys. 2021 Oct 30;61(1):73–86. doi: 10.1007/s00411-021-00946-2 (PMC8897329; doi:10.1007/s00411-021-00946-2)
Supplement: Supplementary file 1 — Supplementary file1 (ZIP 2974 KB) [file 411_2021_946_MOESM1_ESM.zip › _supplementary/doses/05f_Light GLOBE.csv]

Dose (mGy)		Organ	Prompt N	Prompt G	Delayed N	Delayed G	Secondary Prompt NG	Secondary Delayed NG	Body Prompt NG	Body Delayed NG	Air Electron
Hiroshima	1000m	BoneSurface	63.95	1246.25	4.09	2569.01	57.06	4.64	83.59	6.77	59.25
		ActiveMarrow	68.39	1229.99	4.38	2510.97	56.23	4.58	85.68	6.95	57.82
		Adrenals	35.82	1098.75	2.03	1985.58	47.22	3.92	81.89	6.56	0.66
		Brain	72.38	1194.57	4.30	2229.86	48.59	4.03	78.27	6.35	10.59
		Breasts	173.03	795.20	10.51	1941.79	39.55	3.09	46.20	4.55	1280.54
		GallBladderWall	39.50	1176.41	2.32	2224.14	50.16	3.86	90.31	6.78	1.97
		HeartWall	73.71	1271.48	4.32	2447.11	45.58	3.69	92.98	7.60	15.68
		Kidney	37.54	1121.89	2.02	1999.69	49.27	3.95	85.99	6.81	0.75
		EyeLens	154.27	614.07	11.57	2091.13	34.24	2.92	52.53	3.94	1496.94
		Liver	56.05	1215.19	3.24	2259.18	46.96	3.83	89.83	7.34	6.07
		Lungs	78.54	1266.71	4.96	2369.51	49.05	3.99	75.89	6.22	23.46
		LymphNodes	74.24	1145.37	4.69	2218.29	48.51	3.90	76.16	6.03	100.81
		Muscle	87.78	1159.42	5.75	2270.95	49.64	4.05	63.53	5.17	111.12
		Oesophagus	54.11	1189.30	3.12	2199.47	46.05	3.82	86.37	7.32	1.69
		OralMucosa	78.50	1220.07	4.95	2280.20	47.40	4.07	73.60	5.90	2.34
		Pancreas	41.63	1189.60	2.19	2073.66	46.92	3.78	88.01	7.18	1.60
		Uterus	37.77	1191.13	2.08	2030.49	46.41	3.77	89.32	7.29	0.87
		SalivaryGlands	73.32	1186.26	4.69	2239.44	49.25	4.09	73.84	5.81	14.94
		SmallIntestineWall	56.39	1238.57	3.39	2371.46	47.44	3.81	88.92	7.22	9.13
		Skin	133.16	746.70	9.37	1717.19	32.90	2.68	39.80	3.22	1176.59
		Spleen	50.72	1149.07	3.00	2196.50	49.49	3.95	79.09	6.51	2.79
		StomachWall	57.41	1231.08	3.30	2327.61	47.11	3.75	86.84	7.05	9.90
		Ovaries	43.24	1211.60	2.20	2008.71	49.48	3.95	94.60	6.99	0.38
		Thymus	99.29	1275.92	6.36	2495.84	46.81	3.79	86.02	6.96	48.87
		Thyroid	83.14	1177.70	5.29	2265.26	49.87	3.72	75.05	5.93	68.97
		UrinaryBladderWall	71.54	1199.93	4.47	2285.92	48.26	3.69	80.70	6.51	111.96
		Extrathoracics	108.57	1194.79	7.01	2430.08	46.91	3.88	68.98	5.72	129.82
		Colon	76.69	1217.47	4.87	2362.60	47.58	3.87	81.13	6.50	77.87
Dose (mGy)		Organ	Prompt N	Prompt G	Delayed N	Delayed G	Secondary Prompt NG	Secondary Delayed NG	Body Prompt NG	Body Delayed NG	Air Electron
Hiroshima	1500m	BoneSurface	2.56	181.33	0.11	282.97	1.47	0.11	2.10	0.15	8.06
		ActiveMarrow	2.68	179.38	0.12	278.00	1.46	0.10	2.15	0.15	7.77
		Adrenals	1.52	151.26	0.05	229.97	1.26	0.09	2.13	0.15	0.07
		Brain	2.85	176.00	0.12	248.92	1.27	0.09	1.95	0.14	1.57
		Breasts	6.12	100.67	0.36	235.95	1.13	0.09	1.28	0.12	204.29
		GallBladderWall	1.89	170.59	0.07	235.54	1.21	0.08	2.22	0.17	0.14
		HeartWall	2.83	188.05	0.12	270.10	1.19	0.09	2.36	0.17	3.27
		Kidney	1.55	160.70	0.05	222.98	1.26	0.09	2.23	0.15	0.10
		EyeLens	5.97	80.26	0.24	153.90	1.14	0.08	0.93	0.08	203.26
		Liver	2.31	180.51	0.09	250.51	1.21	0.09	2.30	0.16	1.18
		Lungs	3.12	187.76	0.13	268.31	1.28	0.09	1.92	0.14	4.49
		LymphNodes	3.04	169.67	0.12	252.52	1.26	0.09	1.94	0.14	16.97
		Muscle	3.41	171.22	0.15	252.53	1.29	0.09	1.59	0.11	17.38
		Oesophagus	2.20	180.44	0.09	251.95	1.21	0.09	2.24	0.17	0.72
		OralMucosa	3.44	179.39	0.12	240.46	1.26	0.09	2.27	0.13	1.30
		Pancreas	1.78	172.72	0.06	253.30	1.26	0.09	2.22	0.16	0.29
		Uterus	1.80	171.42	0.07	266.90	1.19	0.09	2.28	0.16	0.13
		SalivaryGlands	2.90	179.73	0.13	246.06	1.31	0.09	1.84	0.13	4.25
		SmallIntestineWall	2.44	181.81	0.09	261.90	1.21	0.09	2.27	0.16	2.20
		Skin	4.94	107.86	0.24	184.75	0.86	0.06	0.98	0.07	155.95
		Spleen	2.01	175.33	0.08	241.28	1.26	0.09	2.06	0.14	0.33
		StomachWall	2.41	179.93	0.09	267.65	1.22	0.09	2.27	0.16	2.18
		Ovaries	1.72	191.53	0.07	258.47	1.30	0.09	2.15	0.15	0.31
		Thymus	3.70	187.41	0.15	282.98	1.21	0.09	2.19	0.16	10.03
		Thyroid	3.19	160.87	0.14	253.79	1.21	0.09	1.94	0.14	21.11
		UrinaryBladderWall	2.84	170.87	0.12	266.54	1.21	0.09	2.10	0.15	21.08
		Extrathoracics	4.39	170.38	0.17	285.14	1.25	0.09	1.76	0.13	22.11
		Colon	3.14	175.86	0.13	265.86	1.23	0.09	2.04	0.14	13.47
Dose (mGy)		Organ	Prompt N	Prompt G	Delayed N	Delayed G	Secondary Prompt NG	Secondary Delayed NG	Body Prompt NG	Body Delayed NG	Air Electron
Nagasaki	1000m	BoneSurface	31.14	3582.85	6.25	4267.18	11.90	6.86	16.51	9.62	133.46
		ActiveMarrow	32.50	3535.47	6.68	4156.10	11.78	6.79	16.96	9.87	129.58
		Adrenals	19.36	3039.94	3.22	3194.30	9.80	5.97	18.12	9.22	0.78
		Brain	36.79	3302.72	6.69	3659.52	10.28	5.95	15.50	9.08	20.37
		Breasts	76.53	1878.16	14.79	4194.51	10.45	5.96	10.27	6.62	2630.93
		GallBladderWall	23.42	3428.41	3.65	3548.59	9.32	5.81	19.22	10.10	3.23
		HeartWall	37.02	3570.89	6.64	3980.03	9.69	5.54	19.29	10.72	40.88
		Kidney	19.24	3179.47	3.17	3321.91	10.15	6.09	17.83	10.03	1.80
		EyeLens	52.72	1846.66	17.32	3446.67	7.75	4.71	10.43	5.84	2854.78
		Liver	29.00	3407.74	5.15	3803.60	9.80	5.61	18.41	10.39	11.31
		Lungs	38.02	3534.46	7.68	4036.69	10.35	5.92	15.19	8.81	53.65
		LymphNodes	35.82	3237.62	6.98	3751.39	10.09	5.83	15.24	8.77	219.20
		Muscle	40.60	3289.21	8.60	3788.49	10.36	6.02	12.41	7.31	243.42
		Oesophagus	30.27	3332.35	4.90	3678.39	9.87	5.80	18.37	10.40	6.58
		OralMucosa	35.18	3346.46	6.92	3828.48	10.43	6.04	15.15	8.66	13.97
		Pancreas	23.81	3244.06	3.53	3571.82	9.82	5.75	18.71	10.03	5.06
		Uterus	21.27	3381.35	3.32	3666.37	10.20	5.51	17.46	10.47	1.66
		SalivaryGlands	34.25	3352.65	7.08	3840.25	10.14	6.16	14.38	8.25	32.18
		SmallIntestineWall	31.35	3538.90	5.03	3933.09	9.79	5.61	18.12	10.23	23.73
		Skin	56.80	2154.75	13.70	2875.92	6.91	4.02	7.65	4.54	2436.98
		Spleen	25.75	3353.25	4.37	3398.41	10.23	5.86	16.16	9.28	4.79
		StomachWall	31.44	3465.98	5.01	3844.87	9.61	5.63	18.12	10.07	27.61
		Ovaries	22.60	3576.25	3.48	3606.06	10.18	5.48	16.99	10.34	5.60
		Thymus	47.42	3528.41	9.27	4108.51	9.78	5.54	17.34	9.87	117.53
		Thyroid	40.77	3272.46	9.79	3996.75	9.82	5.91	15.94	8.49	247.81
		UrinaryBladderWall	34.53	3376.75	6.40	3912.20	9.78	5.58	16.33	9.64	316.85
		Extrathoracics	51.13	3473.66	10.13	4079.05	10.18	5.73	13.71	8.14	290.93
		Colon	38.57	3431.68	7.22	4013.51	9.96	5.74	16.13	9.24	191.76
Dose (mGy)		Organ	Prompt N	Prompt G	Delayed N	Delayed G	Secondary Prompt NG	Secondary Delayed NG	Body Prompt NG	Body Delayed NG	Air Electron
Nagasaki	1500m	BoneSurface	1.49	456.90	0.17	420.20	0.51	0.15	0.71	0.20	15.87
		ActiveMarrow	1.55	451.58	0.17	412.69	0.50	0.14	0.73	0.21	15.47
		Adrenals	1.04	389.37	0.09	320.58	0.45	0.13	0.77	0.21	0.17
		Brain	1.74	425.71	0.18	366.02	0.44	0.13	0.66	0.19	2.94
		Breasts	2.92	239.80	0.48	331.19	0.37	0.11	0.39	0.20	290.21
		GallBladderWall	1.16	417.09	0.10	342.91	0.41	0.12	0.79	0.23	0.34
		HeartWall	1.78	457.97	0.17	397.05	0.41	0.12	0.81	0.23	5.41
		Kidney	0.97	407.45	0.09	334.21	0.44	0.12	0.77	0.21	0.22
		EyeLens	3.17	279.42	0.36	341.04	0.36	0.10	0.47	0.11	417.36
		Liver	1.42	441.02	0.14	376.63	0.42	0.12	0.79	0.22	2.35
		Lungs	1.78	452.25	0.19	394.94	0.44	0.13	0.65	0.19	7.66
		LymphNodes	1.76	420.51	0.18	366.35	0.44	0.12	0.65	0.19	33.61
		Muscle	1.94	421.78	0.22	374.00	0.44	0.13	0.53	0.16	34.29
		Oesophagus	1.39	438.50	0.13	360.38	0.43	0.12	0.80	0.22	0.75
		OralMucosa	1.84	426.07	0.18	396.05	0.45	0.12	0.67	0.18	1.82
		Pancreas	1.17	441.27	0.10	356.24	0.43	0.12	0.80	0.22	0.56
		Uterus	1.10	412.14	0.09	359.12	0.39	0.13	0.82	0.21	0.31
		SalivaryGlands	1.68	431.32	0.18	367.89	0.46	0.13	0.62	0.18	6.60
		SmallIntestineWall	1.54	456.72	0.14	385.72	0.42	0.12	0.78	0.22	4.49
		Skin	2.65	270.89	0.34	273.27	0.30	0.08	0.33	0.10	295.14
		Spleen	1.33	427.06	0.13	336.47	0.43	0.12	0.69	0.20	1.04
		StomachWall	1.52	455.15	0.14	378.90	0.42	0.12	0.78	0.22	4.46
		Ovaries	1.22	422.97	0.10	385.26	0.41	0.12	0.77	0.22	0.63
		Thymus	2.05	461.46	0.22	408.60	0.43	0.12	0.74	0.22	21.98
		Thyroid	1.79	432.83	0.23	394.75	0.43	0.13	0.59	0.18	43.97
		UrinaryBladderWall	1.79	417.87	0.18	390.46	0.41	0.12	0.72	0.20	47.06
		Extrathoracics	2.34	433.12	0.27	397.10	0.43	0.13	0.60	0.17	43.90
		Colon	1.87	433.39	0.20	387.95	0.42	0.12	0.70	0.20	27.85
