# Supplementary material for: Japanese pediatric and adult atomic bomb survivor dosimetry: potential improvements using the J45 phantom series and modern Monte Carlo transport
Source: Radiat Environ Biophys. 2021 Oct 30;61(1):73–86. doi: 10.1007/s00411-021-00946-2 (PMC8897329; doi:10.1007/s00411-021-00946-2)
Supplement: Supplementary file 1 — Supplementary file1 (ZIP 2974 KB) [file 411_2021_946_MOESM1_ESM.zip › _supplementary/doses/05m_Heavy 9P.csv]

Dose (mGy)		Organ	Prompt N	Prompt G	Delayed N	Delayed G	Secondary Prompt NG	Secondary Delayed NG	Body Prompt NG	Body Delayed NG	Air Electron
Hiroshima	1000m	BoneSurface	20.65	501.83	1.22	802.26	71.64	5.86	54.46	4.42	27.59
		ActiveMarrow	23.36	494.50	1.44	779.77	70.98	5.81	55.56	4.51	26.95
		Adrenals	15.26	458.58	0.94	584.25	59.90	4.84	51.40	3.99	0.20
		Brain	22.94	480.74	1.42	712.03	64.13	5.16	48.96	4.02	4.63
		Breasts	46.42	264.04	2.97	578.03	54.23	4.48	32.94	2.86	421.02
		GallBladderWall	13.33	477.47	0.72	702.69	57.56	4.95	54.11	4.48	0.41
		HeartWall	19.07	497.14	0.97	701.49	63.20	5.21	53.30	4.34	4.85
		Kidney	16.28	446.90	1.01	604.65	59.49	5.11	55.04	4.46	0.24
		EyeLens	45.87	299.72	3.11	654.20	48.91	3.94	27.23	2.47	539.66
		Liver	17.37	483.87	0.95	684.84	61.39	5.09	53.74	4.34	2.14
		Lungs	24.46	502.60	1.47	730.04	64.72	5.23	47.79	3.88	9.91
		LymphNodes	22.42	456.70	1.30	682.49	61.23	5.08	48.10	3.90	33.56
		Muscle	30.16	464.50	1.88	695.97	62.41	5.09	42.05	3.42	39.84
		Oesophagus	15.92	467.24	0.97	660.12	61.97	5.13	54.21	4.14	0.98
		OralMucosa	22.36	488.64	1.19	740.70	63.30	5.22	49.83	4.13	3.23
		Pancreas	13.79	471.19	0.70	612.71	57.82	4.99	52.08	4.10	0.55
		Prostate	12.85	418.53	1.09	718.13	63.42	5.35	52.62	3.94	10.76
		SalivaryGlands	22.83	496.86	1.37	696.70	63.89	5.17	46.87	3.83	8.91
		SmallIntestineWall	15.09	492.07	0.79	689.44	62.25	5.12	52.79	4.25	3.49
		Skin	43.70	310.42	2.86	558.52	42.13	3.42	26.88	2.20	394.76
		Spleen	19.29	447.21	1.20	639.33	58.80	4.99	49.16	3.99	0.82
		StomachWall	15.86	500.69	0.81	655.18	61.46	5.01	51.85	4.18	3.63
		Testes	15.71	512.74	1.27	746.11	66.50	4.57	42.64	3.50	144.82
		Thymus	22.47	478.80	1.34	755.91	65.71	5.03	53.24	4.23	17.26
		Thyroid	24.08	449.93	1.41	690.89	62.56	5.49	51.46	4.06	48.53
		UrinaryBladderWall	16.63	481.27	0.80	654.67	62.08	4.94	53.32	4.28	2.36
		Extrathoracics	27.02	496.81	1.53	725.22	64.22	5.22	44.11	3.54	55.11
		Colon	20.29	476.22	1.11	705.89	62.56	5.20	50.02	4.01	27.00
Dose (mGy)		Organ	Prompt N	Prompt G	Delayed N	Delayed G	Secondary Prompt NG	Secondary Delayed NG	Body Prompt NG	Body Delayed NG	Air Electron
Hiroshima	1500m	BoneSurface	0.85	69.70	0.03	88.27	1.78	0.13	1.37	0.10	3.74
		ActiveMarrow	0.93	68.96	0.04	86.05	1.76	0.13	1.40	0.10	3.66
		Adrenals	0.62	64.01	0.02	69.25	1.40	0.11	1.42	0.10	0.04
		Brain	1.00	66.99	0.04	78.20	1.57	0.11	1.24	0.09	0.67
		Breasts	1.46	33.24	0.06	68.25	1.29	0.09	0.85	0.06	58.94
		GallBladderWall	0.50	69.48	0.02	74.41	1.40	0.11	1.35	0.10	0.14
		HeartWall	0.76	69.67	0.03	80.09	1.56	0.11	1.37	0.10	0.92
		Kidney	0.59	63.56	0.03	70.26	1.45	0.11	1.32	0.10	0.03
		EyeLens	1.35	36.02	0.09	66.38	1.27	0.08	1.14	0.06	70.82
		Liver	0.70	68.97	0.03	76.93	1.51	0.11	1.36	0.10	0.44
		Lungs	0.99	69.81	0.04	82.41	1.59	0.11	1.21	0.09	1.54
		LymphNodes	0.87	64.31	0.03	76.69	1.52	0.11	1.19	0.09	5.84
		Muscle	1.15	64.99	0.05	77.80	1.54	0.11	1.05	0.08	5.78
		Oesophagus	0.72	65.95	0.03	75.99	1.51	0.11	1.35	0.10	0.21
		OralMucosa	0.82	68.45	0.03	76.01	1.58	0.11	1.17	0.09	0.78
		Pancreas	0.50	66.30	0.02	70.83	1.48	0.11	1.32	0.09	0.09
		Prostate	0.62	75.53	0.03	61.00	1.43	0.11	1.43	0.09	0.86
		SalivaryGlands	0.98	66.54	0.04	77.53	1.55	0.11	1.18	0.09	1.31
		SmallIntestineWall	0.63	69.70	0.02	77.09	1.53	0.11	1.33	0.10	0.73
		Skin	1.62	42.92	0.07	59.86	1.03	0.07	0.67	0.05	49.15
		Spleen	0.76	65.33	0.03	72.99	1.46	0.11	1.25	0.09	0.10
		StomachWall	0.64	67.33	0.02	74.89	1.54	0.11	1.30	0.09	0.70
		Testes	0.76	62.91	0.04	75.27	1.67	0.11	1.30	0.08	18.22
		Thymus	0.93	73.25	0.04	80.63	1.55	0.12	1.31	0.09	3.25
		Thyroid	1.02	61.06	0.04	73.25	1.51	0.12	1.20	0.09	5.05
		UrinaryBladderWall	0.68	65.33	0.02	73.30	1.52	0.11	1.32	0.09	0.54
		Extrathoracics	1.07	63.74	0.04	82.48	1.59	0.11	1.12	0.08	6.67
		Colon	0.82	66.74	0.03	78.35	1.54	0.11	1.24	0.09	4.74
Dose (mGy)		Organ	Prompt N	Prompt G	Delayed N	Delayed G	Secondary Prompt NG	Secondary Delayed NG	Body Prompt NG	Body Delayed NG	Air Electron
Nagasaki	1000m	BoneSurface	10.81	1284.74	1.96	1288.69	13.98	8.36	11.14	6.43	57.68
		ActiveMarrow	11.49	1267.25	2.28	1252.74	13.85	8.27	11.38	6.56	55.70
		Adrenals	8.31	1109.70	1.57	957.15	10.69	6.99	11.21	6.19	0.42
		Brain	12.38	1209.32	2.15	1116.85	12.25	7.50	10.10	5.82	7.51
		Breasts	18.29	692.03	2.53	1105.97	9.35	5.77	6.74	4.22	1219.52
		GallBladderWall	6.99	1137.47	0.99	1062.14	12.02	6.87	11.62	6.54	0.97
		HeartWall	9.61	1242.66	1.70	1164.12	12.05	7.28	11.36	6.38	11.65
		Kidney	8.10	1064.60	1.45	1005.44	11.58	6.86	11.12	6.33	0.52
		EyeLens	14.54	633.78	5.08	1187.03	9.62	6.14	5.95	3.29	736.58
		Liver	9.19	1226.68	1.44	1107.81	11.96	7.16	11.20	6.31	3.81
		Lungs	12.20	1268.84	2.35	1158.96	12.37	7.59	9.86	5.66	20.21
		LymphNodes	11.47	1160.79	2.07	1095.16	11.88	7.21	9.87	5.74	74.04
		Muscle	14.07	1170.85	2.92	1120.60	12.11	7.30	8.52	4.97	78.00
		Oesophagus	8.68	1203.41	1.69	1052.89	12.02	7.17	11.49	6.24	2.97
		OralMucosa	12.57	1241.80	1.92	1096.03	12.44	7.10	10.05	5.39	3.04
		Pancreas	7.27	1123.53	1.12	1012.51	11.68	7.19	10.95	6.13	1.11
		Prostate	9.56	1239.24	1.37	1166.12	10.33	7.74	10.50	5.56	38.12
		SalivaryGlands	12.58	1208.78	2.42	1134.23	12.08	7.26	9.64	5.41	16.95
		SmallIntestineWall	8.16	1223.38	1.29	1093.73	11.97	7.31	11.17	6.17	8.69
		Skin	19.49	795.50	4.38	901.57	8.14	4.90	5.39	3.19	738.63
		Spleen	9.19	1122.53	1.85	1048.13	11.46	7.11	10.32	5.90	1.68
		StomachWall	7.74	1175.37	1.27	1117.81	11.95	7.26	10.61	6.11	8.38
		Testes	9.75	1210.91	1.94	1146.99	11.59	6.69	9.24	5.22	200.37
		Thymus	11.43	1266.41	2.22	1168.68	12.55	7.44	10.63	6.24	53.42
		Thyroid	14.24	1050.59	2.47	1141.85	12.82	7.54	9.99	5.87	85.01
		UrinaryBladderWall	8.26	1174.55	1.21	1094.74	11.93	7.28	10.71	6.19	5.28
		Extrathoracics	13.06	1197.96	2.33	1209.93	12.42	7.38	9.14	5.27	102.69
		Colon	10.49	1201.08	1.76	1115.85	12.19	7.35	10.45	5.82	60.92
Dose (mGy)		Organ	Prompt N	Prompt G	Delayed N	Delayed G	Secondary Prompt NG	Secondary Delayed NG	Body Prompt NG	Body Delayed NG	Air Electron
Nagasaki	1500m	BoneSurface	0.50	165.55	0.05	125.93	0.59	0.18	0.48	0.14	7.51
		ActiveMarrow	0.53	163.00	0.06	122.40	0.59	0.17	0.49	0.14	7.34
		Adrenals	0.40	144.41	0.04	92.53	0.51	0.15	0.45	0.13	0.10
		Brain	0.62	156.01	0.06	109.01	0.53	0.16	0.43	0.12	1.04
		Breasts	0.87	84.31	0.10	84.67	0.42	0.13	0.31	0.08	115.17
		GallBladderWall	0.38	150.52	0.03	100.69	0.49	0.15	0.53	0.14	0.13
		HeartWall	0.46	164.20	0.04	111.96	0.52	0.15	0.48	0.13	1.73
		Kidney	0.39	149.10	0.04	95.75	0.51	0.15	0.48	0.13	0.08
		EyeLens	0.84	85.25	0.12	87.00	0.44	0.12	0.29	0.10	119.76
		Liver	0.43	158.32	0.04	107.71	0.51	0.15	0.48	0.13	0.96
		Lungs	0.59	161.86	0.06	114.67	0.53	0.16	0.42	0.12	3.07
		LymphNodes	0.55	148.36	0.05	109.36	0.51	0.15	0.42	0.12	10.86
		Muscle	0.66	152.05	0.07	110.49	0.52	0.15	0.36	0.11	11.41
		Oesophagus	0.44	154.33	0.04	106.68	0.50	0.15	0.49	0.14	0.74
		OralMucosa	0.45	167.92	0.04	123.79	0.56	0.16	0.43	0.12	1.82
		Pancreas	0.35	152.34	0.03	101.55	0.50	0.15	0.47	0.13	0.13
		Prostate	0.45	150.03	0.04	98.37	0.47	0.14	0.47	0.13	5.42
		SalivaryGlands	0.52	156.86	0.06	112.27	0.53	0.16	0.40	0.12	2.69
		SmallIntestineWall	0.39	162.47	0.03	111.00	0.51	0.15	0.48	0.13	1.61
		Skin	0.90	101.71	0.11	85.15	0.35	0.10	0.23	0.07	90.89
		Spleen	0.46	143.64	0.05	103.03	0.51	0.15	0.44	0.13	0.25
		StomachWall	0.42	158.08	0.03	109.73	0.52	0.15	0.46	0.13	1.66
		Testes	0.53	129.23	0.05	121.51	0.55	0.14	0.37	0.12	43.55
		Thymus	0.57	161.04	0.05	120.73	0.53	0.15	0.45	0.13	8.50
		Thyroid	0.64	153.53	0.05	113.53	0.53	0.15	0.41	0.13	14.34
		UrinaryBladderWall	0.38	157.31	0.03	107.26	0.52	0.15	0.48	0.13	2.05
		Extrathoracics	0.60	152.93	0.06	115.58	0.53	0.16	0.37	0.11	14.78
		Colon	0.50	155.45	0.05	113.13	0.52	0.15	0.44	0.13	9.98
