# Supplementary material for: Japanese pediatric and adult atomic bomb survivor dosimetry: potential improvements using the J45 phantom series and modern Monte Carlo transport
Source: Radiat Environ Biophys. 2021 Oct 30;61(1):73–86. doi: 10.1007/s00411-021-00946-2 (PMC8897329; doi:10.1007/s00411-021-00946-2)
Supplement: Supplementary file 1 — Supplementary file1 (ZIP 2974 KB) [file 411_2021_946_MOESM1_ESM.zip › _supplementary/doses/05m_Light 9P.csv]

Dose (mGy)		Organ	Prompt N	Prompt G	Delayed N	Delayed G	Secondary Prompt NG	Secondary Delayed NG	Body Prompt NG	Body Delayed NG	Air Electron
Hiroshima	1000m	BoneSurface	46.82	1137.64	2.84	2200.47	63.95	5.19	73.10	5.92	49.90
		ActiveMarrow	51.35	1124.28	3.14	2152.64	63.44	5.13	74.98	6.06	48.50
		Adrenals	25.87	1001.40	1.57	1702.63	54.93	4.43	70.70	5.65	0.56
		Brain	54.11	1101.40	3.06	1903.48	57.38	4.62	67.24	5.44	9.51
		Breasts	107.32	602.37	9.86	1700.44	46.05	3.48	52.32	4.33	1263.50
		GallBladderWall	34.09	1060.24	1.91	1822.82	52.87	4.49	80.21	6.11	1.38
		HeartWall	53.27	1196.63	3.27	2053.89	54.18	4.31	78.75	6.38	13.36
		Kidney	26.04	984.33	1.42	1663.92	54.84	4.52	72.32	5.82	0.57
		EyeLens	113.67	560.27	7.98	1441.98	44.78	3.62	43.51	3.55	1047.34
		Liver	43.10	1117.75	2.57	1941.36	54.43	4.34	76.49	6.17	4.67
		Lungs	60.89	1134.97	3.55	2066.39	57.50	4.62	65.87	5.35	21.89
		LymphNodes	54.16	1058.55	3.40	1900.70	54.15	4.39	65.96	5.37	89.33
		Muscle	66.21	1060.40	4.19	1952.87	55.80	4.49	56.02	4.55	103.48
		Oesophagus	40.97	1125.22	2.29	1845.85	53.84	4.42	77.56	6.50	2.30
		OralMucosa	57.16	1139.55	3.62	1831.29	51.34	4.67	67.61	5.17	7.50
		Pancreas	31.00	1090.96	1.72	1883.73	53.94	4.40	75.32	6.05	0.98
		Prostate	50.46	1202.52	3.44	1801.00	52.65	3.87	59.61	5.52	23.46
		SalivaryGlands	56.89	1089.75	3.42	1977.32	53.75	4.50	64.33	5.05	15.47
		SmallIntestineWall	47.78	1131.06	2.64	1998.31	53.53	4.36	76.19	6.22	8.82
		Skin	96.94	679.66	6.51	1467.33	36.80	2.97	35.56	2.86	1078.05
		Spleen	38.38	1072.58	2.12	1808.17	54.22	4.39	67.99	5.46	3.09
		StomachWall	45.77	1129.70	2.62	2032.58	53.16	4.30	76.50	6.10	6.38
		Testes	83.01	948.17	5.53	2038.61	52.04	4.19	52.66	5.69	319.85
		Thymus	72.73	1149.89	4.62	2128.14	54.38	4.47	74.86	5.99	54.16
		Thyroid	71.87	1070.58	3.55	2003.27	52.49	4.48	69.40	5.70	98.22
		UrinaryBladderWall	38.22	1080.85	2.24	1952.15	56.37	4.25	71.91	5.84	3.91
		Extrathoracics	85.84	1074.68	5.11	2165.56	55.47	4.41	61.31	5.09	135.64
		Colon	60.51	1092.86	3.72	2055.50	54.16	4.37	70.59	5.67	73.17
Dose (mGy)		Organ	Prompt N	Prompt G	Delayed N	Delayed G	Secondary Prompt NG	Secondary Delayed NG	Body Prompt NG	Body Delayed NG	Air Electron
Hiroshima	1500m	BoneSurface	2.02	175.87	0.08	262.66	1.55	0.11	1.85	0.13	7.28
		ActiveMarrow	2.13	174.36	0.08	258.87	1.54	0.11	1.90	0.14	7.04
		Adrenals	1.10	149.76	0.04	188.55	1.33	0.10	1.82	0.12	0.09
		Brain	2.21	171.14	0.09	225.57	1.37	0.10	1.71	0.12	1.52
		Breasts	4.67	82.44	0.22	194.91	1.02	0.08	1.35	0.10	146.12
		GallBladderWall	1.38	163.01	0.05	222.18	1.30	0.09	2.02	0.14	0.24
		HeartWall	2.38	178.39	0.09	252.15	1.27	0.10	2.04	0.15	2.54
		Kidney	1.20	156.37	0.04	202.98	1.35	0.10	1.82	0.13	0.12
		EyeLens	3.36	84.49	0.18	171.06	1.03	0.08	1.29	0.08	258.62
		Liver	1.90	173.01	0.07	235.56	1.30	0.09	1.97	0.14	0.88
		Lungs	2.47	176.29	0.10	245.87	1.39	0.10	1.67	0.12	3.94
		LymphNodes	2.35	162.81	0.10	234.84	1.33	0.10	1.69	0.12	16.88
		Muscle	2.72	163.79	0.11	235.48	1.34	0.10	1.41	0.10	16.64
		Oesophagus	1.87	169.55	0.07	233.28	1.34	0.10	1.99	0.14	0.47
		OralMucosa	2.51	178.89	0.09	239.61	1.35	0.10	1.71	0.11	1.26
		Pancreas	1.53	170.11	0.05	232.22	1.28	0.10	1.94	0.14	0.29
		Prostate	3.03	195.08	0.09	242.70	1.42	0.09	1.76	0.11	3.19
		SalivaryGlands	2.43	175.58	0.10	218.84	1.34	0.10	1.61	0.12	3.39
		SmallIntestineWall	2.07	176.59	0.08	242.26	1.29	0.09	1.98	0.14	2.02
		Skin	3.76	103.05	0.17	168.66	0.89	0.06	0.89	0.06	149.93
		Spleen	1.71	162.62	0.06	219.71	1.35	0.10	1.72	0.13	0.34
		StomachWall	2.01	174.84	0.08	241.43	1.29	0.09	1.95	0.14	1.99
		Testes	3.53	146.90	0.17	244.04	1.27	0.10	1.47	0.10	60.54
		Thymus	2.99	175.61	0.11	262.87	1.27	0.10	1.92	0.14	8.74
		Thyroid	2.87	162.80	0.11	250.18	1.31	0.10	1.69	0.12	23.68
		UrinaryBladderWall	1.95	171.47	0.06	237.55	1.26	0.10	1.92	0.13	1.51
		Extrathoracics	3.30	169.07	0.14	254.70	1.35	0.10	1.52	0.11	22.41
		Colon	2.59	170.93	0.10	246.31	1.32	0.10	1.78	0.13	13.06
Dose (mGy)		Organ	Prompt N	Prompt G	Delayed N	Delayed G	Secondary Prompt NG	Secondary Delayed NG	Body Prompt NG	Body Delayed NG	Air Electron
Nagasaki	1000m	BoneSurface	25.56	3309.24	4.46	3801.44	11.96	7.40	15.06	8.56	109.63
		ActiveMarrow	26.68	3276.64	4.88	3724.42	11.85	7.32	15.46	8.76	106.81
		Adrenals	15.73	2821.81	2.28	2869.38	10.34	6.54	15.41	8.80	1.09
		Brain	29.29	3042.27	4.76	3225.48	10.67	6.62	13.90	7.89	18.99
		Breasts	53.70	1829.47	11.85	2757.96	8.39	4.79	9.43	5.51	2966.79
		GallBladderWall	20.67	3163.34	3.05	3214.97	10.10	6.17	16.45	9.37	2.32
		HeartWall	29.78	3358.31	5.08	3524.65	9.89	6.16	16.97	9.28	40.67
		Kidney	16.80	2899.25	2.53	2879.51	10.23	6.28	15.72	8.46	1.27
		EyeLens	73.11	2098.59	12.56	2767.60	8.44	4.83	9.58	6.23	2216.80
		Liver	24.39	3122.91	4.10	3358.80	10.11	6.18	16.53	9.00	9.71
		Lungs	32.00	3303.58	5.64	3584.09	10.67	6.59	13.74	7.74	42.62
		LymphNodes	30.57	3023.98	5.31	3350.20	10.10	6.26	13.60	7.79	193.96
		Muscle	33.90	3062.79	6.54	3396.33	10.38	6.45	11.43	6.56	217.15
		Oesophagus	25.73	3128.69	4.01	3278.02	10.49	6.42	17.02	9.10	4.89
		OralMucosa	31.08	3351.38	5.14	3615.34	10.04	6.24	14.63	7.59	19.32
		Pancreas	19.42	3056.29	2.99	3277.70	10.33	6.14	16.03	8.77	2.26
		Prostate	27.10	3163.65	5.24	3547.23	9.65	6.81	16.93	8.21	7.35
		SalivaryGlands	31.61	3281.26	5.40	3356.92	10.30	6.36	13.31	7.34	32.55
		SmallIntestineWall	26.21	3315.16	4.22	3497.38	9.94	6.35	16.48	8.93	20.42
		Skin	45.51	1992.75	10.01	2542.87	6.84	4.25	7.10	4.15	2221.02
		Spleen	19.69	2914.81	3.35	3145.22	10.30	6.27	14.94	8.01	3.40
		StomachWall	25.74	3173.70	4.25	3373.87	9.81	6.27	16.32	8.79	17.02
		Testes	40.59	3093.45	6.41	3826.33	9.35	5.84	12.57	6.51	788.58
		Thymus	39.94	3275.59	6.93	3707.02	10.25	6.56	15.77	8.59	104.09
		Thyroid	34.36	3151.48	5.82	3399.72	10.02	6.55	14.51	8.14	205.24
		UrinaryBladderWall	23.94	3188.51	3.57	3371.24	10.27	6.16	15.42	8.41	13.16
		Extrathoracics	42.14	3213.55	7.53	3655.12	10.08	6.29	12.85	7.14	324.12
		Colon	31.83	3165.08	5.86	3577.99	10.15	6.22	14.71	8.18	163.22
Dose (mGy)		Organ	Prompt N	Prompt G	Delayed N	Delayed G	Secondary Prompt NG	Secondary Delayed NG	Body Prompt NG	Body Delayed NG	Air Electron
Nagasaki	1500m	BoneSurface	1.25	452.47	0.12	388.23	0.51	0.15	0.65	0.18	14.67
		ActiveMarrow	1.30	447.36	0.13	381.24	0.51	0.15	0.67	0.19	14.49
		Adrenals	0.87	400.85	0.06	299.08	0.44	0.13	0.65	0.18	0.23
		Brain	1.41	427.93	0.13	331.29	0.46	0.14	0.60	0.17	3.04
		Breasts	2.81	231.38	0.38	272.66	0.36	0.11	0.47	0.12	354.33
		GallBladderWall	1.09	419.94	0.09	334.72	0.43	0.13	0.76	0.20	0.63
		HeartWall	1.45	450.32	0.14	367.46	0.43	0.13	0.72	0.20	4.91
		Kidney	0.84	405.22	0.07	309.48	0.42	0.13	0.68	0.18	0.21
		EyeLens	2.24	227.04	0.32	271.20	0.34	0.12	0.48	0.11	464.12
		Liver	1.25	435.89	0.11	349.85	0.43	0.13	0.70	0.19	2.22
		Lungs	1.57	453.28	0.16	363.05	0.45	0.14	0.60	0.17	7.37
		LymphNodes	1.49	411.22	0.15	343.46	0.43	0.13	0.59	0.17	31.80
		Muscle	1.65	419.61	0.18	346.95	0.44	0.14	0.49	0.14	33.85
		Oesophagus	1.22	436.88	0.11	334.92	0.45	0.13	0.70	0.19	0.89
		OralMucosa	1.53	437.30	0.16	362.57	0.43	0.13	0.61	0.18	4.37
		Pancreas	1.01	423.95	0.09	331.75	0.43	0.13	0.72	0.19	0.32
		Prostate	1.75	453.20	0.13	369.44	0.46	0.14	0.71	0.17	8.00
		SalivaryGlands	1.49	412.26	0.14	345.55	0.43	0.13	0.57	0.16	7.62
		SmallIntestineWall	1.34	451.68	0.12	358.14	0.41	0.13	0.72	0.19	4.40
		Skin	2.15	267.85	0.26	249.40	0.29	0.09	0.30	0.09	286.51
		Spleen	1.00	414.40	0.10	324.81	0.43	0.13	0.63	0.17	0.72
		StomachWall	1.23	445.02	0.12	354.11	0.42	0.13	0.70	0.19	4.84
		Testes	1.68	412.01	0.20	365.04	0.40	0.12	0.60	0.16	96.36
		Thymus	1.90	462.23	0.20	385.29	0.43	0.13	0.65	0.19	22.03
		Thyroid	1.68	387.01	0.19	380.57	0.44	0.14	0.60	0.18	40.74
		UrinaryBladderWall	1.21	438.97	0.11	338.38	0.43	0.13	0.69	0.19	3.86
		Extrathoracics	1.98	427.37	0.21	367.17	0.44	0.13	0.54	0.15	44.77
		Colon	1.61	431.74	0.16	363.67	0.43	0.13	0.64	0.18	28.11
