# Supplementary material for: Japanese pediatric and adult atomic bomb survivor dosimetry: potential improvements using the J45 phantom series and modern Monte Carlo transport
Source: Radiat Environ Biophys. 2021 Oct 30;61(1):73–86. doi: 10.1007/s00411-021-00946-2 (PMC8897329; doi:10.1007/s00411-021-00946-2)
Supplement: Supplementary file 1 — Supplementary file1 (ZIP 2974 KB) [file 411_2021_946_MOESM1_ESM.zip › _supplementary/doses/10f_Heavy GLOBE.csv]

Dose (mGy)		Organ	Prompt N	Prompt G	Delayed N	Delayed G	Secondary Prompt NG	Secondary Delayed NG	Body Prompt NG	Body Delayed NG	Air Electron
Hiroshima	1000m	BoneSurface	21.70	472.18	1.34	809.14	74.56	6.08	60.02	4.89	24.95
		ActiveMarrow	25.66	460.98	1.63	764.05	73.15	5.94	63.78	5.20	22.62
		Adrenals	16.80	387.39	1.09	630.13	61.84	5.08	54.38	4.53	0.40
		Brain	31.72	460.40	1.96	733.35	65.79	5.43	55.88	4.57	2.96
		Breasts	46.70	355.95	3.60	856.33	61.28	4.89	41.89	3.31	185.85
		GallBladderWall	13.03	410.58	0.75	648.98	60.99	5.11	55.18	4.63	0.29
		HeartWall	20.68	475.06	1.13	734.53	63.87	5.06	56.80	4.65	6.52
		Kidney	18.80	405.34	1.17	622.28	62.62	4.98	56.97	4.64	0.23
		EyeLens	38.44	328.21	3.01	655.51	58.13	4.44	28.55	2.94	344.37
		Liver	17.48	449.53	1.05	689.98	62.89	5.12	56.13	4.55	3.01
		Lungs	25.02	476.67	1.50	729.50	66.15	5.38	52.60	4.33	4.15
		LymphNodes	24.75	436.26	1.48	673.83	64.05	5.19	53.08	4.24	24.15
		Muscle	34.02	440.73	2.21	705.45	65.67	5.32	46.31	3.78	32.70
		Oesophagus	18.18	449.98	1.13	721.10	64.12	5.08	59.14	4.96	0.82
		OralMucosa	26.15	472.56	1.59	783.89	68.06	5.75	52.55	3.99	2.42
		Pancreas	10.78	425.38	0.52	616.90	60.52	4.87	55.49	4.57	0.28
		Uterus	8.80	439.42	0.57	641.18	61.43	5.24	54.26	4.30	0.27
		SalivaryGlands	28.89	457.54	1.80	695.46	66.65	5.35	49.78	4.06	11.56
		SmallIntestineWall	14.79	455.37	0.79	674.85	64.47	5.22	54.12	4.35	2.80
		Skin	54.69	306.65	3.75	595.14	46.17	3.74	29.67	2.41	357.76
		Spleen	25.20	421.70	1.65	650.03	62.61	5.16	53.85	4.50	0.89
		StomachWall	14.31	447.55	0.78	670.87	63.11	5.03	57.26	4.61	1.54
		Ovaries	11.46	459.90	0.54	644.76	60.73	4.74	57.75	4.46	0.27
		Thymus	21.85	488.44	1.35	762.94	65.25	5.32	59.85	4.82	4.78
		Thyroid	30.29	424.94	1.99	777.89	61.88	5.22	51.41	3.92	83.26
		UrinaryBladderWall	13.73	450.71	0.79	655.73	65.09	5.23	53.81	4.37	3.57
		Extrathoracics	30.24	491.20	1.73	744.37	66.87	5.62	50.62	3.90	28.98
		Colon	20.73	450.09	1.22	690.27	64.58	5.26	52.71	4.29	18.02
Dose (mGy)		Organ	Prompt N	Prompt G	Delayed N	Delayed G	Secondary Prompt NG	Secondary Delayed NG	Body Prompt NG	Body Delayed NG	Air Electron
Hiroshima	1500m	BoneSurface	0.89	66.11	0.04	89.52	1.90	0.14	1.53	0.11	3.36
		ActiveMarrow	1.02	64.25	0.04	84.96	1.87	0.14	1.64	0.12	3.13
		Adrenals	0.73	55.75	0.03	66.11	1.60	0.11	1.49	0.10	0.04
		Brain	1.30	65.04	0.05	80.32	1.69	0.12	1.41	0.10	0.46
		Breasts	2.18	48.21	0.09	83.01	1.47	0.12	0.97	0.08	29.52
		GallBladderWall	0.62	62.44	0.02	75.83	1.59	0.12	1.46	0.11	0.06
		HeartWall	0.88	66.55	0.03	80.44	1.62	0.12	1.51	0.11	0.91
		Kidney	0.73	56.49	0.03	68.83	1.59	0.11	1.48	0.10	0.02
		EyeLens	2.09	43.19	0.10	65.08	1.54	0.11	0.96	0.06	42.20
		Liver	0.74	63.39	0.03	76.37	1.63	0.12	1.48	0.10	0.52
		Lungs	1.03	66.97	0.04	82.23	1.70	0.12	1.37	0.10	0.70
		LymphNodes	1.01	61.44	0.04	76.59	1.65	0.12	1.34	0.10	3.33
		Muscle	1.33	62.55	0.06	78.66	1.67	0.12	1.19	0.09	4.74
		Oesophagus	0.75	63.84	0.03	75.70	1.61	0.12	1.58	0.11	0.25
		OralMucosa	1.09	67.94	0.04	82.44	1.73	0.12	1.31	0.09	0.46
		Pancreas	0.49	62.40	0.02	70.86	1.60	0.11	1.50	0.10	0.04
		Uterus	0.45	58.17	0.02	70.51	1.66	0.11	1.51	0.10	0.04
		SalivaryGlands	1.20	63.88	0.05	77.73	1.73	0.12	1.30	0.09	2.02
		SmallIntestineWall	0.67	64.67	0.02	76.64	1.67	0.12	1.41	0.10	0.60
		Skin	2.05	43.06	0.10	64.30	1.17	0.09	0.75	0.05	44.12
		Spleen	1.05	61.74	0.04	74.78	1.62	0.12	1.41	0.10	0.08
		StomachWall	0.65	64.55	0.02	77.98	1.61	0.12	1.51	0.10	0.30
		Ovaries	0.47	63.55	0.02	67.66	1.54	0.12	1.39	0.10	0.03
		Thymus	1.03	67.98	0.04	78.22	1.73	0.12	1.53	0.11	1.11
		Thyroid	1.32	56.42	0.06	79.72	1.64	0.12	1.37	0.09	12.92
		UrinaryBladderWall	0.65	63.45	0.02	76.50	1.66	0.12	1.42	0.10	0.82
		Extrathoracics	1.33	65.68	0.06	84.73	1.73	0.13	1.24	0.09	4.92
		Colon	0.91	64.10	0.03	79.33	1.66	0.12	1.38	0.10	3.53
Dose (mGy)		Organ	Prompt N	Prompt G	Delayed N	Delayed G	Secondary Prompt NG	Secondary Delayed NG	Body Prompt NG	Body Delayed NG	Air Electron
Nagasaki	1000m	BoneSurface	10.94	1230.27	2.10	1335.03	14.90	8.76	12.36	7.15	53.72
		ActiveMarrow	12.36	1192.27	2.52	1264.45	14.62	8.58	13.28	7.60	49.85
		Adrenals	8.55	1005.63	1.47	1026.80	12.24	6.88	11.92	6.89	0.55
		Brain	15.82	1169.53	3.01	1203.73	13.17	7.67	11.46	6.66	5.77
		Breasts	22.18	961.08	5.27	1336.01	11.31	7.16	7.41	4.44	399.65
		GallBladderWall	7.31	1175.24	1.15	1090.80	13.00	7.49	12.09	6.74	0.57
		HeartWall	10.13	1226.59	1.83	1188.91	12.62	7.56	12.38	6.88	12.11
		Kidney	9.11	1058.50	1.76	1052.97	12.49	7.32	12.05	6.74	0.41
		EyeLens	20.10	694.25	5.85	971.45	11.09	6.09	9.03	4.66	483.19
		Liver	9.21	1154.40	1.62	1139.54	12.52	7.33	12.06	6.63	6.33
		Lungs	12.80	1213.60	2.41	1208.79	13.07	7.70	11.08	6.28	10.39
		LymphNodes	12.35	1108.74	2.21	1115.49	12.71	7.55	10.99	6.26	48.02
		Muscle	15.64	1142.57	3.40	1169.47	13.06	7.67	9.50	5.50	64.34
		Oesophagus	10.39	1153.01	1.75	1119.49	12.50	7.30	12.06	6.95	2.25
		OralMucosa	13.69	1117.04	2.72	1191.32	13.75	7.51	10.19	5.73	10.61
		Pancreas	6.93	1081.83	0.86	1081.09	12.59	7.24	12.45	6.55	0.50
		Uterus	6.21	1091.34	0.87	1121.32	12.23	7.87	12.55	6.50	0.47
		SalivaryGlands	14.98	1159.20	2.87	1131.72	13.29	7.63	10.35	6.02	18.81
		SmallIntestineWall	8.32	1170.23	1.24	1120.67	12.97	7.54	11.76	6.43	6.85
		Skin	23.50	817.09	5.73	987.77	9.19	5.41	6.01	3.52	670.33
		Spleen	11.82	1119.95	2.42	1057.20	12.68	7.68	11.80	6.49	0.63
		StomachWall	8.37	1186.39	1.23	1133.01	12.73	7.43	12.30	6.75	5.40
		Ovaries	7.33	1137.68	0.91	1019.94	12.78	7.26	11.73	6.29	0.51
		Thymus	12.53	1263.34	2.24	1209.92	13.23	7.46	12.91	7.12	9.31
		Thyroid	14.88	1140.50	2.96	1326.35	12.99	7.78	10.54	6.23	189.63
		UrinaryBladderWall	8.61	1147.18	1.24	1150.61	12.52	7.51	11.69	6.32	9.58
		Extrathoracics	16.57	1178.43	3.04	1249.97	12.96	7.56	10.30	5.76	64.30
		Colon	10.92	1166.76	1.85	1161.51	13.03	7.60	11.22	6.24	43.78
Dose (mGy)		Organ	Prompt N	Prompt G	Delayed N	Delayed G	Secondary Prompt NG	Secondary Delayed NG	Body Prompt NG	Body Delayed NG	Air Electron
Nagasaki	1500m	BoneSurface	0.53	161.05	0.06	128.15	0.65	0.19	0.54	0.15	6.74
		ActiveMarrow	0.59	156.43	0.07	122.38	0.64	0.19	0.58	0.16	6.31
		Adrenals	0.42	138.05	0.05	95.38	0.53	0.15	0.51	0.14	0.03
		Brain	0.74	157.06	0.08	114.85	0.57	0.17	0.49	0.14	0.78
		Breasts	0.96	124.65	0.13	127.89	0.52	0.16	0.40	0.10	51.19
		GallBladderWall	0.34	156.01	0.03	98.10	0.56	0.16	0.55	0.14	0.10
		HeartWall	0.56	161.46	0.05	115.85	0.55	0.16	0.55	0.15	1.99
		Kidney	0.42	135.41	0.04	97.13	0.53	0.16	0.53	0.15	0.06
		EyeLens	0.81	99.25	0.14	101.40	0.52	0.16	0.33	0.09	61.24
		Liver	0.46	144.85	0.04	108.82	0.55	0.16	0.53	0.14	0.93
		Lungs	0.63	159.68	0.06	116.79	0.57	0.17	0.48	0.14	1.44
		LymphNodes	0.61	147.04	0.06	109.40	0.56	0.16	0.48	0.13	6.51
		Muscle	0.76	149.66	0.09	113.06	0.57	0.17	0.41	0.12	8.76
		Oesophagus	0.51	151.13	0.05	103.59	0.55	0.16	0.54	0.15	0.26
		OralMucosa	0.64	156.54	0.06	108.34	0.64	0.18	0.46	0.14	2.30
		Pancreas	0.33	145.22	0.02	102.43	0.54	0.16	0.54	0.14	0.07
		Uterus	0.32	144.93	0.03	115.08	0.55	0.16	0.58	0.14	0.06
		SalivaryGlands	0.66	160.28	0.07	109.40	0.59	0.17	0.44	0.13	3.17
		SmallIntestineWall	0.43	154.40	0.04	112.43	0.56	0.16	0.52	0.14	1.39
		Skin	1.11	105.43	0.14	92.99	0.40	0.12	0.26	0.07	79.06
		Spleen	0.58	158.55	0.06	101.58	0.57	0.16	0.49	0.14	0.11
		StomachWall	0.44	159.02	0.04	109.89	0.56	0.16	0.53	0.15	0.68
		Ovaries	0.29	162.76	0.03	97.35	0.55	0.16	0.55	0.15	0.12
		Thymus	0.66	155.86	0.06	120.34	0.56	0.17	0.53	0.15	2.69
		Thyroid	0.97	139.47	0.10	112.86	0.56	0.17	0.45	0.14	26.81
		UrinaryBladderWall	0.40	155.56	0.03	106.32	0.56	0.16	0.51	0.14	2.03
		Extrathoracics	0.75	154.96	0.08	120.98	0.58	0.17	0.44	0.12	7.72
		Colon	0.55	151.58	0.05	115.48	0.57	0.16	0.49	0.14	6.65
