# Supplementary material for: Japanese pediatric and adult atomic bomb survivor dosimetry: potential improvements using the J45 phantom series and modern Monte Carlo transport
Source: Radiat Environ Biophys. 2021 Oct 30;61(1):73–86. doi: 10.1007/s00411-021-00946-2 (PMC8897329; doi:10.1007/s00411-021-00946-2)
Supplement: Supplementary file 1 — Supplementary file1 (ZIP 2974 KB) [file 411_2021_946_MOESM1_ESM.zip › _supplementary/doses/10f_IO.csv]

Dose (mGy)		Organ	Prompt N	Prompt G	Delayed N	Delayed G	Secondary Prompt NG	Secondary Delayed NG	Body Prompt NG	Body Delayed NG	Air Electron
Hiroshima	1000m	BoneSurface	57.46	1291.51	3.60	2607.92	0.0	0.0	94.21	7.69	60.92
		ActiveMarrow	65.11	1253.89	4.03	2482.36	0.0	0.0	102.27	8.34	56.19
		Adrenals	35.05	1131.78	2.00	2047.92	0.0	0.0	93.93	7.42	0.48
		Brain	76.47	1278.37	4.73	2331.92	0.0	0.0	86.82	7.11	8.02
		Breasts	180.29	1008.94	12.40	2345.27	0.0	0.0	63.45	5.73	518.20
		GallBladderWall	47.28	1277.95	2.28	2296.71	0.0	0.0	106.59	8.44	0.90
		HeartWall	72.60	1314.98	4.22	2560.65	0.0	0.0	104.60	8.52	16.75
		Kidney	37.98	1135.10	2.13	1914.86	0.0	0.0	92.38	7.27	0.72
		EyeLens	173.58	737.56	10.54	2166.91	0.0	0.0	64.20	5.15	964.30
		Liver	57.31	1277.86	3.20	2317.01	0.0	0.0	99.82	8.08	8.97
		Lungs	75.28	1308.63	4.41	2462.94	0.0	0.0	88.70	7.25	10.83
		LymphNodes	71.03	1209.11	4.37	2286.32	0.0	0.0	86.31	7.06	76.75
		Muscle	92.65	1208.41	6.01	2337.40	0.0	0.0	72.24	5.92	102.60
		Oesophagus	54.85	1211.26	2.86	2286.59	0.0	0.0	104.19	8.37	2.06
		OralMucosa	84.37	1314.45	4.81	2318.97	0.0	0.0	84.84	6.57	12.77
		Pancreas	32.78	1206.36	1.68	2069.47	0.0	0.0	99.04	8.05	0.79
		Uterus	34.65	1143.01	1.65	2230.07	0.0	0.0	93.84	8.28	0.82
		SalivaryGlands	80.98	1213.83	4.80	2282.32	0.0	0.0	76.33	6.43	31.79
		SmallIntestineWall	55.11	1279.35	3.13	2371.87	0.0	0.0	98.53	7.91	10.40
		Skin	148.47	802.44	10.15	1842.87	0.0	0.0	44.22	3.62	1140.22
		Spleen	52.37	1236.54	3.38	2152.81	0.0	0.0	88.63	7.18	1.43
		StomachWall	53.73	1270.21	2.98	2313.17	0.0	0.0	102.06	8.24	4.25
		Ovaries	37.05	1267.29	1.67	2335.22	0.0	0.0	101.96	7.65	0.94
		Thymus	82.10	1307.07	5.00	2643.04	0.0	0.0	100.88	8.33	10.56
		Thyroid	129.79	1114.78	6.70	2546.01	0.0	0.0	81.70	6.83	398.22
		UrinaryBladderWall	53.19	1259.29	3.15	2349.42	0.0	0.0	94.30	7.81	9.44
		Extrathoracics	108.94	1328.47	6.42	2575.71	0.0	0.0	76.58	6.30	94.65
		Colon	79.89	1262.20	4.72	2458.76	0.0	0.0	90.61	7.47	59.35
Dose (mGy)		Organ	Prompt N	Prompt G	Delayed N	Delayed G	Secondary Prompt NG	Secondary Delayed NG	Body Prompt NG	Body Delayed NG	Air Electron
Hiroshima	1500m	BoneSurface	2.34	189.55	0.10	298.07	0.0	0.0	2.34	0.17	8.24
		ActiveMarrow	2.61	185.43	0.11	286.69	0.0	0.0	2.56	0.18	7.76
		Adrenals	1.45	169.81	0.05	231.72	0.0	0.0	2.42	0.17	0.12
		Brain	3.13	183.20	0.13	264.73	0.0	0.0	2.13	0.16	1.27
		Breasts	5.66	127.25	0.30	272.70	0.0	0.0	1.69	0.12	89.79
		GallBladderWall	1.99	193.73	0.07	251.42	0.0	0.0	2.70	0.19	0.18
		HeartWall	2.94	190.05	0.12	282.62	0.0	0.0	2.64	0.19	2.99
		Kidney	1.53	165.45	0.06	226.35	0.0	0.0	2.38	0.16	0.11
		EyeLens	5.76	85.33	0.26	287.05	0.0	0.0	1.09	0.11	124.20
		Liver	2.39	189.09	0.09	266.13	0.0	0.0	2.53	0.18	1.71
		Lungs	3.09	197.23	0.13	281.08	0.0	0.0	2.22	0.16	2.46
		LymphNodes	2.88	178.27	0.12	262.45	0.0	0.0	2.13	0.15	12.37
		Muscle	3.61	180.66	0.16	269.28	0.0	0.0	1.78	0.13	16.56
		Oesophagus	2.19	179.47	0.09	265.08	0.0	0.0	2.57	0.18	0.85
		OralMucosa	3.08	187.89	0.13	278.50	0.0	0.0	1.95	0.14	2.81
		Pancreas	1.55	179.57	0.05	253.37	0.0	0.0	2.63	0.18	0.12
		Uterus	1.36	186.71	0.05	246.37	0.0	0.0	2.66	0.18	0.08
		SalivaryGlands	3.01	182.27	0.13	269.03	0.0	0.0	1.90	0.14	5.34
		SmallIntestineWall	2.47	194.13	0.09	273.43	0.0	0.0	2.48	0.18	1.98
		Skin	5.41	117.51	0.26	202.24	0.0	0.0	1.08	0.08	154.25
		Spleen	2.23	181.37	0.08	242.18	0.0	0.0	2.23	0.16	0.30
		StomachWall	2.34	192.21	0.08	268.19	0.0	0.0	2.59	0.18	1.02
		Ovaries	1.57	195.64	0.06	239.52	0.0	0.0	2.52	0.17	0.13
		Thymus	3.56	203.84	0.15	293.99	0.0	0.0	2.62	0.18	2.10
		Thyroid	4.19	161.28	0.19	273.19	0.0	0.0	2.06	0.14	56.39
		UrinaryBladderWall	2.26	192.04	0.09	270.36	0.0	0.0	2.45	0.17	2.66
		Extrathoracics	4.24	189.41	0.18	305.21	0.0	0.0	1.98	0.14	15.09
		Colon	3.31	188.63	0.13	280.44	0.0	0.0	2.28	0.17	12.33
Dose (mGy)		Organ	Prompt N	Prompt G	Delayed N	Delayed G	Secondary Prompt NG	Secondary Delayed NG	Body Prompt NG	Body Delayed NG	Air Electron
Nagasaki	1000m	BoneSurface	28.91	3635.90	5.68	4362.35	0.0	0.0	18.65	11.17	134.39
		ActiveMarrow	32.08	3525.04	6.37	4167.07	0.0	0.0	20.54	12.12	125.53
		Adrenals	20.65	3006.79	3.27	3228.13	0.0	0.0	19.51	11.35	1.86
		Brain	39.36	3415.38	7.64	3854.99	0.0	0.0	16.89	10.30	15.63
		Breasts	80.45	2866.08	19.30	4350.20	0.0	0.0	13.16	7.89	957.24
		GallBladderWall	25.79	3393.90	4.04	3680.06	0.0	0.0	22.28	11.77	1.93
		HeartWall	38.73	3599.68	6.57	4099.86	0.0	0.0	21.49	12.29	41.88
		Kidney	19.05	3056.09	3.58	3222.46	0.0	0.0	19.10	10.92	1.28
		EyeLens	64.08	2208.06	20.40	3654.98	0.0	0.0	9.01	7.19	1534.77
		Liver	31.13	3491.34	5.40	3934.07	0.0	0.0	20.69	11.83	18.89
		Lungs	38.99	3640.76	7.15	4175.45	0.0	0.0	17.78	10.49	29.54
		LymphNodes	35.84	3314.65	7.04	3782.26	0.0	0.0	17.38	10.09	172.38
		Muscle	43.89	3384.67	9.43	3938.01	0.0	0.0	14.17	8.59	219.72
		Oesophagus	29.42	3462.85	4.83	3665.30	0.0	0.0	20.26	12.41	7.01
		OralMucosa	42.01	3546.93	7.60	3743.80	0.0	0.0	16.32	9.34	27.97
		Pancreas	19.87	3400.82	2.74	3559.38	0.0	0.0	21.74	12.05	1.80
		Uterus	19.29	3356.52	2.68	3848.04	0.0	0.0	21.84	11.63	1.49
		SalivaryGlands	39.60	3323.01	8.09	3916.46	0.0	0.0	15.52	9.22	62.60
		SmallIntestineWall	31.12	3583.43	5.14	4002.62	0.0	0.0	20.43	11.57	22.92
		Skin	63.12	2297.50	15.73	3106.53	0.0	0.0	8.48	5.25	2344.23
		Spleen	27.75	3105.14	5.36	3618.12	0.0	0.0	18.02	10.37	4.91
		StomachWall	29.71	3532.58	4.79	3931.84	0.0	0.0	21.64	11.81	16.20
		Ovaries	22.91	3275.54	3.27	3536.74	0.0	0.0	21.38	12.25	2.14
		Thymus	44.32	3647.87	7.89	4242.81	0.0	0.0	20.50	12.51	30.71
		Thyroid	56.77	3441.10	12.46	4038.20	0.0	0.0	15.33	10.04	986.35
		UrinaryBladderWall	30.82	3527.80	5.00	4103.39	0.0	0.0	19.45	11.29	24.18
		Extrathoracics	52.00	3669.94	10.43	4275.41	0.0	0.0	15.87	9.13	218.08
		Colon	40.37	3513.34	7.73	4133.85	0.0	0.0	18.65	10.81	145.79
Dose (mGy)		Organ	Prompt N	Prompt G	Delayed N	Delayed G	Secondary Prompt NG	Secondary Delayed NG	Body Prompt NG	Body Delayed NG	Air Electron
Nagasaki	1500m	BoneSurface	1.37	478.67	0.15	435.82	0.0	0.0	0.80	0.23	16.76
		ActiveMarrow	1.52	468.96	0.16	419.86	0.0	0.0	0.88	0.25	15.63
		Adrenals	0.98	427.13	0.08	308.31	0.0	0.0	0.80	0.23	0.32
		Brain	1.88	452.53	0.20	388.17	0.0	0.0	0.73	0.21	2.76
		Breasts	3.85	347.90	0.46	390.21	0.0	0.0	0.59	0.15	184.73
		GallBladderWall	1.26	463.17	0.11	388.99	0.0	0.0	0.91	0.25	0.33
		HeartWall	1.76	488.22	0.18	416.31	0.0	0.0	0.91	0.26	5.62
		Kidney	0.90	408.80	0.09	330.33	0.0	0.0	0.82	0.22	0.19
		EyeLens	3.69	291.12	0.34	338.73	0.0	0.0	0.55	0.15	240.73
		Liver	1.52	472.90	0.14	387.99	0.0	0.0	0.88	0.25	3.32
		Lungs	1.82	484.79	0.19	415.30	0.0	0.0	0.76	0.22	5.13
		LymphNodes	1.72	440.25	0.18	381.65	0.0	0.0	0.74	0.21	24.88
		Muscle	2.05	446.33	0.24	390.50	0.0	0.0	0.60	0.18	33.11
		Oesophagus	1.40	459.54	0.13	389.10	0.0	0.0	0.92	0.25	1.33
		OralMucosa	2.02	489.51	0.19	403.22	0.0	0.0	0.65	0.22	6.50
		Pancreas	0.98	451.89	0.08	360.50	0.0	0.0	0.94	0.25	0.28
		Uterus	1.03	446.48	0.08	374.98	0.0	0.0	0.87	0.24	0.30
		SalivaryGlands	1.89	455.35	0.21	387.29	0.0	0.0	0.66	0.19	11.08
		SmallIntestineWall	1.50	475.14	0.14	396.39	0.0	0.0	0.87	0.24	4.51
		Skin	2.89	297.14	0.38	294.33	0.0	0.0	0.36	0.11	292.31
		Spleen	1.29	442.13	0.14	353.87	0.0	0.0	0.76	0.22	0.70
		StomachWall	1.40	486.27	0.13	390.61	0.0	0.0	0.90	0.25	2.07
		Ovaries	1.10	469.24	0.09	355.96	0.0	0.0	0.94	0.25	0.40
		Thymus	1.96	499.28	0.20	430.93	0.0	0.0	0.87	0.25	3.47
		Thyroid	2.79	404.58	0.33	422.90	0.0	0.0	0.67	0.20	118.91
		UrinaryBladderWall	1.41	481.39	0.14	405.79	0.0	0.0	0.84	0.24	6.14
		Extrathoracics	2.42	477.36	0.28	429.13	0.0	0.0	0.67	0.19	28.92
		Colon	1.92	465.30	0.21	405.35	0.0	0.0	0.78	0.22	27.01
