# Supplementary material for: Japanese pediatric and adult atomic bomb survivor dosimetry: potential improvements using the J45 phantom series and modern Monte Carlo transport
Source: Radiat Environ Biophys. 2021 Oct 30;61(1):73–86. doi: 10.1007/s00411-021-00946-2 (PMC8897329; doi:10.1007/s00411-021-00946-2)
Supplement: Supplementary file 1 — Supplementary file1 (ZIP 2974 KB) [file 411_2021_946_MOESM1_ESM.zip › _supplementary/doses/10f_Light GLOBE.csv]

Dose (mGy)		Organ	Prompt N	Prompt G	Delayed N	Delayed G	Secondary Prompt NG	Secondary Delayed NG	Body Prompt NG	Body Delayed NG	Air Electron
Hiroshima	1000m	BoneSurface	51.21	1211.81	3.16	2466.10	55.75	4.53	87.79	7.13	56.08
		ActiveMarrow	57.98	1185.33	3.58	2366.75	54.87	4.46	94.48	7.68	51.53
		Adrenals	31.46	1080.98	1.77	1853.51	47.59	3.77	83.15	6.73	0.57
		Brain	71.53	1206.64	4.22	2199.76	48.59	3.95	80.64	6.54	7.97
		Breasts	185.02	940.01	12.82	2360.65	45.97	3.50	66.87	4.74	559.11
		GallBladderWall	42.68	1217.83	2.15	2222.58	44.76	3.48	97.34	7.46	0.86
		HeartWall	65.60	1259.76	4.08	2357.45	44.08	3.62	96.26	7.77	15.30
		Kidney	30.94	1055.88	1.81	1838.52	47.46	3.94	84.30	6.82	0.59
		EyeLens	205.40	823.24	9.99	1838.72	48.96	3.43	52.69	3.96	875.47
		Liver	52.28	1202.27	3.04	2215.41	45.05	3.64	92.14	7.47	8.29
		Lungs	68.85	1257.28	4.15	2339.12	47.89	3.95	81.36	6.61	11.41
		LymphNodes	64.30	1133.15	4.03	2181.03	47.27	3.86	79.82	6.38	75.64
		Muscle	83.41	1154.33	5.41	2238.24	48.72	3.97	68.00	5.52	100.30
		Oesophagus	46.37	1172.12	2.64	2099.28	47.86	3.81	91.73	7.43	2.86
		OralMucosa	70.53	1203.12	4.71	2378.30	48.13	3.92	73.03	6.32	11.80
		Pancreas	31.09	1135.32	1.48	2102.34	44.66	3.68	91.74	7.45	0.70
		Uterus	28.09	1086.75	1.55	1981.28	42.06	3.60	89.37	7.54	0.55
		SalivaryGlands	71.63	1145.68	4.31	2177.55	47.07	3.95	74.25	6.00	33.06
		SmallIntestineWall	51.71	1217.90	2.92	2317.82	45.67	3.69	89.13	7.30	10.29
		Skin	132.07	761.34	9.10	1750.35	33.44	2.74	42.37	3.43	1112.25
		Spleen	45.58	1109.99	3.01	2057.07	47.44	3.89	80.05	6.59	1.84
		StomachWall	49.13	1221.77	2.70	2296.65	44.60	3.64	93.67	7.54	5.73
		Ovaries	32.37	1184.98	1.79	2205.39	43.42	3.59	90.96	7.20	0.81
		Thymus	85.79	1325.48	4.70	2394.06	45.76	3.82	91.92	7.78	14.04
		Thyroid	112.52	1118.60	6.89	2226.52	43.88	3.69	78.66	6.33	308.12
		UrinaryBladderWall	49.46	1216.61	2.94	2273.04	46.65	3.69	86.87	7.09	12.86
		Extrathoracics	103.16	1198.00	5.97	2442.54	45.99	3.86	77.14	6.18	98.22
		Colon	73.29	1201.69	4.46	2374.76	45.48	3.75	84.15	6.90	61.94
Dose (mGy)		Organ	Prompt N	Prompt G	Delayed N	Delayed G	Secondary Prompt NG	Secondary Delayed NG	Body Prompt NG	Body Delayed NG	Air Electron
Hiroshima	1500m	BoneSurface	2.03	177.43	0.09	275.93	1.45	0.10	2.21	0.16	7.50
		ActiveMarrow	2.28	173.73	0.10	266.67	1.43	0.10	2.40	0.17	7.01
		Adrenals	1.44	160.09	0.05	210.25	1.24	0.09	2.26	0.15	0.07
		Brain	2.78	174.99	0.12	243.77	1.25	0.09	2.03	0.15	1.37
		Breasts	6.25	129.92	0.31	235.80	1.13	0.09	1.55	0.12	94.32
		GallBladderWall	1.72	176.30	0.07	238.54	1.16	0.08	2.44	0.17	0.09
		HeartWall	2.76	184.36	0.11	263.68	1.13	0.08	2.45	0.17	3.20
		Kidney	1.33	158.63	0.05	210.23	1.26	0.09	2.17	0.15	0.08
		EyeLens	5.13	101.86	0.31	216.13	1.12	0.08	1.24	0.10	115.51
		Liver	2.14	181.19	0.09	249.80	1.17	0.08	2.35	0.17	1.64
		Lungs	2.74	185.23	0.11	266.57	1.26	0.09	2.07	0.15	2.38
		LymphNodes	2.62	168.84	0.11	245.37	1.24	0.09	2.02	0.14	11.86
		Muscle	3.22	170.49	0.14	249.95	1.26	0.09	1.70	0.12	15.80
		Oesophagus	1.99	174.57	0.08	251.37	1.19	0.09	2.34	0.16	0.81
		OralMucosa	3.02	182.78	0.14	260.21	1.30	0.09	1.88	0.15	1.56
		Pancreas	1.29	172.74	0.04	231.02	1.18	0.08	2.41	0.17	0.12
		Uterus	1.23	165.25	0.04	221.58	1.18	0.08	2.35	0.16	0.14
		SalivaryGlands	2.84	174.31	0.12	243.07	1.26	0.09	1.85	0.13	6.28
		SmallIntestineWall	2.19	180.55	0.08	258.13	1.18	0.08	2.31	0.16	2.05
		Skin	4.82	110.84	0.23	187.77	0.87	0.06	1.05	0.08	147.01
		Spleen	1.86	163.96	0.08	220.54	1.25	0.09	2.07	0.15	0.31
		StomachWall	2.06	180.62	0.07	256.21	1.19	0.08	2.36	0.17	1.62
		Ovaries	1.60	181.78	0.06	229.96	1.18	0.09	2.27	0.17	0.12
		Thymus	3.20	184.71	0.13	279.95	1.22	0.08	2.35	0.17	1.98
		Thyroid	4.19	155.12	0.20	270.92	1.11	0.09	1.98	0.14	66.04
		UrinaryBladderWall	2.14	179.43	0.08	261.12	1.18	0.09	2.25	0.16	2.54
		Extrathoracics	3.79	182.15	0.16	276.24	1.22	0.09	1.85	0.14	14.83
		Colon	2.99	176.40	0.12	264.99	1.19	0.08	2.15	0.15	11.85
Dose (mGy)		Organ	Prompt N	Prompt G	Delayed N	Delayed G	Secondary Prompt NG	Secondary Delayed NG	Body Prompt NG	Body Delayed NG	Air Electron
Nagasaki	1000m	BoneSurface	25.76	3453.56	4.88	4141.30	11.56	6.72	17.55	10.10	126.03
		ActiveMarrow	28.63	3378.86	5.49	3967.53	11.39	6.63	19.19	10.89	117.07
		Adrenals	18.20	2893.43	2.76	3134.20	9.87	5.65	17.96	9.64	1.44
		Brain	36.50	3273.86	6.39	3624.87	10.18	5.93	15.95	9.32	16.96
		Breasts	58.00	2677.32	16.05	4002.38	9.44	5.38	12.76	7.27	931.33
		GallBladderWall	20.78	3353.77	3.27	3626.62	9.09	5.31	19.71	10.92	2.02
		HeartWall	33.18	3435.29	6.08	3923.80	9.23	5.39	19.79	11.09	40.86
		Kidney	16.65	2896.17	3.01	3069.58	10.00	5.97	17.98	9.63	1.02
		EyeLens	73.80	2271.83	20.91	3628.79	8.12	5.23	12.66	6.14	2045.33
		Liver	27.42	3355.04	4.72	3717.39	9.43	5.46	19.14	10.48	19.69
		Lungs	34.25	3525.55	6.32	3928.95	9.91	5.86	16.68	9.36	28.10
		LymphNodes	32.15	3208.12	6.07	3641.35	9.82	5.75	16.27	9.15	172.97
		Muscle	38.95	3262.32	8.15	3738.10	10.18	5.91	13.40	7.79	219.13
		Oesophagus	26.44	3243.51	4.14	3507.03	9.50	5.61	19.11	10.58	4.70
		OralMucosa	35.82	3480.47	7.15	3796.77	10.15	5.69	14.85	8.80	42.27
		Pancreas	18.14	3229.29	2.37	3330.03	9.67	5.26	20.18	10.46	1.35
		Uterus	17.19	3237.25	2.46	3373.00	9.53	5.55	19.19	10.15	0.98
		SalivaryGlands	34.85	3329.57	6.86	3722.83	10.07	5.87	14.67	8.56	57.39
		SmallIntestineWall	27.68	3437.40	4.49	3822.72	9.44	5.45	18.75	10.31	23.72
		Skin	55.94	2195.85	13.50	2915.68	7.06	4.07	8.18	4.88	2300.06
		Spleen	23.99	3184.30	4.25	3343.09	9.75	5.78	16.92	9.40	3.49
		StomachWall	26.24	3418.49	4.05	3824.25	9.34	5.47	19.51	10.71	14.40
		Ovaries	22.10	3193.52	2.98	3539.27	9.21	5.41	17.92	10.98	1.64
		Thymus	37.82	3699.71	6.81	4037.67	9.86	5.44	19.15	10.71	31.04
		Thyroid	51.76	3114.78	9.54	3992.72	10.00	5.76	15.05	9.19	749.58
		UrinaryBladderWall	28.18	3486.16	4.65	3856.23	9.76	5.46	18.06	10.01	32.07
		Extrathoracics	43.77	3434.49	9.09	4243.72	9.66	5.79	15.10	8.45	244.81
		Colon	36.20	3407.31	6.80	3907.85	9.55	5.47	17.21	9.73	155.36
Dose (mGy)		Organ	Prompt N	Prompt G	Delayed N	Delayed G	Secondary Prompt NG	Secondary Delayed NG	Body Prompt NG	Body Delayed NG	Air Electron
Nagasaki	1500m	BoneSurface	1.24	444.57	0.13	408.08	0.50	0.14	0.75	0.22	14.99
		ActiveMarrow	1.38	435.58	0.15	393.12	0.49	0.14	0.83	0.23	13.98
		Adrenals	0.84	379.91	0.08	310.89	0.43	0.12	0.80	0.21	0.22
		Brain	1.74	421.37	0.18	360.62	0.44	0.13	0.68	0.20	2.32
		Breasts	2.95	322.97	0.42	417.64	0.40	0.11	0.55	0.16	189.31
		GallBladderWall	1.06	413.81	0.09	349.10	0.39	0.11	0.84	0.24	0.22
		HeartWall	1.57	448.00	0.16	387.29	0.40	0.11	0.84	0.24	6.00
		Kidney	0.83	385.28	0.08	316.32	0.42	0.12	0.76	0.21	0.19
		EyeLens	2.41	237.38	0.42	324.11	0.34	0.11	0.42	0.15	266.40
		Liver	1.30	431.98	0.12	369.28	0.40	0.12	0.82	0.23	3.19
		Lungs	1.61	453.41	0.17	383.96	0.44	0.12	0.72	0.20	4.86
		LymphNodes	1.52	413.71	0.16	359.75	0.43	0.12	0.70	0.19	23.73
		Muscle	1.84	419.79	0.21	369.62	0.44	0.13	0.57	0.17	31.30
		Oesophagus	1.27	427.68	0.12	348.58	0.41	0.12	0.81	0.23	1.56
		OralMucosa	1.69	435.02	0.18	363.10	0.44	0.12	0.67	0.18	5.67
		Pancreas	0.95	425.64	0.07	342.38	0.40	0.12	0.86	0.23	0.28
		Uterus	0.98	443.98	0.07	365.72	0.40	0.12	0.80	0.22	0.37
		SalivaryGlands	1.74	417.28	0.18	386.63	0.45	0.13	0.63	0.18	12.41
		SmallIntestineWall	1.38	450.23	0.13	380.50	0.40	0.12	0.81	0.22	3.78
		Skin	2.60	277.44	0.34	278.84	0.30	0.09	0.35	0.10	277.61
		Spleen	1.13	399.41	0.12	346.94	0.43	0.12	0.71	0.20	0.68
		StomachWall	1.34	440.66	0.11	370.62	0.39	0.12	0.83	0.23	2.24
		Ovaries	1.00	441.64	0.09	348.67	0.41	0.12	0.80	0.22	0.24
		Thymus	1.94	464.40	0.17	392.06	0.41	0.12	0.81	0.23	4.32
		Thyroid	2.39	374.43	0.27	402.61	0.42	0.12	0.66	0.18	116.24
		UrinaryBladderWall	1.38	440.52	0.12	384.96	0.41	0.12	0.78	0.22	5.22
		Extrathoracics	2.31	447.62	0.24	403.47	0.43	0.12	0.64	0.18	31.73
		Colon	1.75	434.80	0.18	387.37	0.41	0.12	0.74	0.21	25.09
