# Supplementary material for: Japanese pediatric and adult atomic bomb survivor dosimetry: potential improvements using the J45 phantom series and modern Monte Carlo transport
Source: Radiat Environ Biophys. 2021 Oct 30;61(1):73–86. doi: 10.1007/s00411-021-00946-2 (PMC8897329; doi:10.1007/s00411-021-00946-2)
Supplement: Supplementary file 1 — Supplementary file1 (ZIP 2974 KB) [file 411_2021_946_MOESM1_ESM.zip › _supplementary/doses/10m_Heavy 9P.csv]

Dose (mGy)		Organ	Prompt N	Prompt G	Delayed N	Delayed G	Secondary Prompt NG	Secondary Delayed NG	Body Prompt NG	Body Delayed NG	Air Electron
Hiroshima	1000m	BoneSurface	16.98	491.97	1.01	771.42	69.62	5.70	56.63	4.59	25.24
		ActiveMarrow	20.81	477.45	1.28	735.00	68.04	5.59	59.98	4.86	23.39
		Adrenals	15.79	422.31	0.87	573.87	56.70	4.77	53.76	4.25	0.20
		Brain	22.96	484.39	1.37	704.94	62.82	5.20	50.53	4.11	3.38
		Breasts	35.14	359.34	2.10	735.85	56.68	4.88	41.32	3.31	271.52
		GallBladderWall	14.55	465.52	0.65	636.14	59.52	4.90	53.72	4.33	0.64
		HeartWall	14.99	493.61	0.89	715.59	62.11	5.10	54.25	4.36	5.60
		Kidney	16.58	436.48	0.99	580.62	56.26	4.69	54.12	4.31	0.22
		EyeLens	45.11	294.64	1.98	600.33	45.47	4.54	34.64	3.06	512.73
		Liver	16.14	473.83	0.90	662.47	60.09	4.85	54.02	4.42	3.14
		Lungs	21.07	494.16	1.23	716.10	63.94	5.16	49.58	4.04	4.65
		LymphNodes	19.89	452.54	1.17	660.95	60.17	4.94	49.17	4.00	25.93
		Muscle	28.25	458.60	1.79	682.76	61.38	5.00	44.28	3.60	36.15
		Oesophagus	14.12	459.91	0.86	657.23	61.32	4.82	55.84	4.42	1.12
		OralMucosa	22.05	490.66	1.37	723.20	64.72	5.12	46.94	3.96	6.02
		Pancreas	9.33	459.94	0.45	612.26	58.62	4.77	51.94	4.20	0.28
		Prostate	14.96	519.69	0.70	623.79	62.11	4.79	50.37	4.22	1.28
		SalivaryGlands	23.53	467.20	1.54	700.39	64.99	5.22	47.44	3.93	12.61
		SmallIntestineWall	12.90	482.23	0.65	667.49	60.26	5.01	51.44	4.19	3.71
		Skin	42.64	315.99	2.84	563.30	42.87	3.47	28.57	2.32	371.38
		Spleen	18.61	449.00	1.18	619.92	59.12	4.81	51.06	4.11	0.82
		StomachWall	12.25	479.53	0.60	671.56	61.15	4.89	52.33	4.23	2.15
		Testes	15.94	440.90	1.51	668.22	61.01	5.01	39.17	3.08	134.82
		Thymus	19.21	530.49	0.98	736.11	62.50	5.07	55.58	4.46	5.88
		Thyroid	29.35	422.32	1.33	723.70	65.32	5.23	47.17	4.02	126.86
		UrinaryBladderWall	10.90	451.36	0.58	612.24	59.69	4.90	53.07	4.29	0.51
		Extrathoracics	28.02	491.08	1.59	747.28	63.36	5.20	47.39	3.81	31.17
		Colon	17.60	480.22	0.97	698.03	60.93	5.04	50.54	4.10	22.30
Dose (mGy)		Organ	Prompt N	Prompt G	Delayed N	Delayed G	Secondary Prompt NG	Secondary Delayed NG	Body Prompt NG	Body Delayed NG	Air Electron
Hiroshima	1500m	BoneSurface	0.70	67.65	0.03	86.04	1.72	0.12	1.43	0.10	3.52
		ActiveMarrow	0.82	66.05	0.03	82.47	1.69	0.12	1.52	0.11	3.28
		Adrenals	0.67	59.40	0.03	63.83	1.39	0.10	1.41	0.09	0.03
		Brain	0.97	67.36	0.04	75.69	1.56	0.11	1.27	0.09	0.44
		Breasts	1.58	50.04	0.05	75.11	1.42	0.10	0.96	0.07	36.98
		GallBladderWall	0.62	65.90	0.02	76.23	1.41	0.10	1.40	0.10	0.06
		HeartWall	0.67	69.58	0.02	77.71	1.53	0.11	1.38	0.10	1.08
		Kidney	0.59	60.88	0.02	65.77	1.41	0.10	1.39	0.10	0.03
		EyeLens	1.90	47.93	0.07	78.69	1.31	0.11	1.00	0.06	66.66
		Liver	0.65	66.78	0.02	74.96	1.47	0.11	1.38	0.10	0.50
		Lungs	0.81	69.07	0.03	81.07	1.55	0.11	1.26	0.09	0.92
		LymphNodes	0.82	63.35	0.03	73.49	1.47	0.11	1.25	0.09	3.87
		Muscle	1.08	64.43	0.05	76.50	1.51	0.11	1.11	0.08	5.23
		Oesophagus	0.63	63.82	0.02	73.87	1.52	0.11	1.40	0.10	0.24
		OralMucosa	0.93	67.96	0.03	81.47	1.58	0.11	1.21	0.09	1.38
		Pancreas	0.40	63.38	0.01	70.96	1.41	0.10	1.36	0.10	0.05
		Prostate	0.49	70.55	0.02	64.40	1.36	0.11	1.37	0.10	0.04
		SalivaryGlands	0.90	67.68	0.04	77.02	1.52	0.11	1.20	0.08	2.51
		SmallIntestineWall	0.53	68.33	0.02	76.62	1.50	0.11	1.32	0.09	0.75
		Skin	1.59	43.88	0.07	60.30	1.05	0.08	0.71	0.05	46.45
		Spleen	0.74	62.22	0.03	67.63	1.43	0.10	1.27	0.09	0.17
		StomachWall	0.54	67.01	0.02	75.21	1.48	0.11	1.34	0.10	0.37
		Testes	0.81	65.58	0.05	80.72	1.34	0.11	0.99	0.08	23.59
		Thymus	0.74	65.65	0.03	80.33	1.65	0.11	1.40	0.10	0.71
		Thyroid	1.14	53.85	0.05	80.94	1.45	0.11	1.31	0.09	19.37
		UrinaryBladderWall	0.48	64.34	0.02	68.01	1.46	0.11	1.34	0.09	0.15
		Extrathoracics	1.14	68.55	0.04	78.51	1.54	0.11	1.20	0.08	5.20
		Colon	0.70	67.63	0.03	77.84	1.51	0.11	1.29	0.09	3.81
Dose (mGy)		Organ	Prompt N	Prompt G	Delayed N	Delayed G	Secondary Prompt NG	Secondary Delayed NG	Body Prompt NG	Body Delayed NG	Air Electron
Nagasaki	1000m	BoneSurface	8.99	1253.90	1.57	1250.69	13.52	8.17	11.66	6.69	53.29
		ActiveMarrow	10.30	1216.94	1.96	1185.36	13.25	8.01	12.49	7.08	49.44
		Adrenals	7.31	1012.06	1.30	877.15	10.91	7.15	11.59	6.30	0.46
		Brain	12.46	1203.13	2.21	1121.38	12.34	7.43	10.48	5.97	5.73
		Breasts	17.88	944.22	3.59	1094.52	10.91	6.51	7.47	4.85	556.37
		GallBladderWall	6.50	1175.36	0.95	1070.93	11.33	6.93	12.21	6.53	0.69
		HeartWall	9.41	1224.91	1.43	1110.03	11.95	7.23	11.33	6.36	12.42
		Kidney	7.74	1067.40	1.46	947.74	10.79	6.76	11.46	6.12	0.45
		EyeLens	16.02	850.80	6.05	1091.57	10.70	5.79	8.16	4.37	739.17
		Liver	8.22	1204.75	1.44	1077.18	11.39	6.99	11.46	6.41	6.75
		Lungs	10.56	1248.09	1.92	1149.62	12.08	7.41	10.43	5.85	11.59
		LymphNodes	10.36	1144.28	1.88	1060.10	11.64	6.98	10.30	5.84	50.29
		Muscle	13.27	1158.99	2.76	1100.01	11.92	7.17	9.04	5.21	70.61
		Oesophagus	8.67	1180.85	1.43	1051.39	12.03	7.06	11.91	6.34	3.16
		OralMucosa	11.55	1246.90	2.00	1208.82	12.75	7.43	9.53	5.68	9.77
		Pancreas	5.66	1110.21	0.77	1013.23	11.16	6.72	11.20	6.28	0.54
		Prostate	7.82	1142.94	1.30	1039.62	11.18	7.45	9.78	5.83	4.12
		SalivaryGlands	12.14	1232.08	2.33	1127.13	11.97	7.38	9.81	5.73	21.63
		SmallIntestineWall	7.39	1212.35	0.99	1073.49	11.76	7.06	11.08	6.06	8.88
		Skin	19.07	815.32	4.33	905.88	8.29	4.99	5.71	3.36	697.45
		Spleen	9.76	1145.46	1.89	993.93	10.93	6.90	10.50	5.93	2.04
		StomachWall	6.98	1184.83	1.06	1057.32	11.52	6.93	11.10	6.07	4.57
		Testes	12.34	1141.01	1.95	1152.37	12.42	6.80	8.29	5.13	354.51
		Thymus	10.48	1232.46	1.58	1176.96	12.44	7.26	11.79	6.42	8.16
		Thyroid	13.91	1146.09	2.57	1094.88	11.60	6.96	9.71	6.11	245.24
		UrinaryBladderWall	6.18	1120.98	0.90	991.52	11.44	6.92	11.28	6.22	1.19
		Extrathoracics	13.92	1232.49	2.36	1180.89	12.41	7.46	9.66	5.47	65.06
		Colon	9.47	1213.61	1.44	1115.86	11.86	7.21	10.63	5.97	45.44
Dose (mGy)		Organ	Prompt N	Prompt G	Delayed N	Delayed G	Secondary Prompt NG	Secondary Delayed NG	Body Prompt NG	Body Delayed NG	Air Electron
Nagasaki	1500m	BoneSurface	0.42	160.34	0.04	121.41	0.58	0.17	0.50	0.14	7.07
		ActiveMarrow	0.49	156.56	0.05	116.32	0.57	0.17	0.54	0.15	6.58
		Adrenals	0.37	127.57	0.04	91.76	0.46	0.14	0.49	0.14	0.06
		Brain	0.60	154.70	0.06	107.17	0.53	0.16	0.45	0.13	0.92
		Breasts	0.75	114.88	0.07	107.13	0.46	0.15	0.35	0.10	76.44
		GallBladderWall	0.36	145.53	0.03	99.22	0.49	0.14	0.51	0.13	0.10
		HeartWall	0.42	163.77	0.04	113.08	0.51	0.15	0.49	0.14	2.39
		Kidney	0.38	139.46	0.04	93.30	0.49	0.14	0.49	0.13	0.07
		EyeLens	0.63	71.50	0.10	84.42	0.42	0.13	0.31	0.10	62.12
		Liver	0.41	154.03	0.04	105.79	0.49	0.15	0.50	0.14	1.09
		Lungs	0.51	161.97	0.05	112.44	0.52	0.16	0.44	0.13	2.09
		LymphNodes	0.50	147.15	0.05	104.39	0.50	0.15	0.45	0.13	7.37
		Muscle	0.62	151.20	0.07	108.60	0.51	0.15	0.39	0.11	10.44
		Oesophagus	0.40	153.93	0.04	107.83	0.50	0.15	0.49	0.14	0.63
		OralMucosa	0.61	160.44	0.05	106.69	0.54	0.16	0.45	0.11	3.56
		Pancreas	0.29	148.19	0.02	96.11	0.48	0.14	0.50	0.13	0.09
		Prostate	0.35	144.31	0.03	103.06	0.52	0.15	0.48	0.13	0.69
		SalivaryGlands	0.57	157.58	0.06	105.63	0.51	0.15	0.42	0.12	4.46
		SmallIntestineWall	0.35	157.37	0.03	107.33	0.50	0.15	0.48	0.13	1.51
		Skin	0.88	104.08	0.11	85.96	0.36	0.11	0.25	0.07	84.85
		Spleen	0.42	152.23	0.04	99.11	0.48	0.15	0.45	0.13	0.35
		StomachWall	0.34	158.26	0.03	104.97	0.50	0.15	0.49	0.13	0.78
		Testes	0.71	133.09	0.06	111.21	0.58	0.15	0.34	0.11	44.80
		Thymus	0.53	166.42	0.04	119.64	0.52	0.16	0.50	0.14	1.82
		Thyroid	0.67	140.07	0.08	111.75	0.52	0.14	0.42	0.12	33.58
		UrinaryBladderWall	0.27	153.58	0.02	101.89	0.50	0.15	0.48	0.13	0.41
		Extrathoracics	0.64	161.43	0.06	118.90	0.54	0.15	0.41	0.11	10.17
		Colon	0.46	153.84	0.04	111.07	0.51	0.15	0.45	0.13	7.84
