# Supplementary material for: Japanese pediatric and adult atomic bomb survivor dosimetry: potential improvements using the J45 phantom series and modern Monte Carlo transport
Source: Radiat Environ Biophys. 2021 Oct 30;61(1):73–86. doi: 10.1007/s00411-021-00946-2 (PMC8897329; doi:10.1007/s00411-021-00946-2)
Supplement: Supplementary file 1 — Supplementary file1 (ZIP 2974 KB) [file 411_2021_946_MOESM1_ESM.zip › _supplementary/doses/10m_Light 9P.csv]

Dose (mGy)		Organ	Prompt N	Prompt G	Delayed N	Delayed G	Secondary Prompt NG	Secondary Delayed NG	Body Prompt NG	Body Delayed NG	Air Electron
Hiroshima	1000m	BoneSurface	37.60	1115.83	2.20	2139.42	62.38	5.06	76.20	6.17	46.61
		ActiveMarrow	43.38	1089.59	2.55	2054.82	61.36	4.98	81.55	6.61	43.24
		Adrenals	20.85	923.19	1.17	1615.45	54.91	4.35	68.86	6.12	0.40
		Brain	51.50	1091.77	2.90	1915.29	56.74	4.59	69.41	5.63	7.21
		Breasts	117.38	717.75	7.28	2010.02	48.04	3.90	59.21	4.38	636.48
		GallBladderWall	31.66	1024.99	1.68	1834.91	53.52	4.23	76.95	6.50	1.01
		HeartWall	50.54	1129.65	2.96	2022.92	51.51	4.25	82.14	6.56	14.17
		Kidney	24.41	972.68	1.28	1620.53	56.87	4.33	71.41	5.72	0.52
		EyeLens	91.27	753.63	8.36	1792.48	50.47	3.14	45.01	4.25	1088.76
		Liver	40.55	1096.95	2.35	1928.85	52.53	4.27	78.19	6.29	7.41
		Lungs	51.51	1144.84	2.99	2052.65	55.73	4.50	70.38	5.60	10.29
		LymphNodes	49.71	1036.14	2.87	1861.77	53.69	4.32	68.35	5.53	67.23
		Muscle	62.78	1053.23	3.94	1925.52	54.73	4.41	59.39	4.82	92.40
		Oesophagus	36.80	1052.66	1.86	1855.90	53.94	4.33	78.24	6.30	3.07
		OralMucosa	58.53	1178.28	3.99	1941.69	54.86	4.37	67.62	5.17	13.85
		Pancreas	23.28	1058.16	1.21	1793.62	51.06	4.18	77.80	6.26	0.66
		Prostate	47.98	1190.44	2.53	1877.25	51.74	4.10	80.88	6.35	3.68
		SalivaryGlands	57.19	1052.91	3.36	1854.44	55.89	4.44	65.84	5.35	29.53
		SmallIntestineWall	41.30	1122.31	2.35	1970.38	51.84	4.21	76.73	6.24	8.26
		Skin	94.86	693.39	6.38	1482.37	37.30	3.01	37.72	3.06	1005.68
		Spleen	34.07	1067.17	2.09	1785.02	52.11	4.36	70.68	5.79	2.05
		StomachWall	37.67	1116.56	2.07	1949.42	51.89	4.12	78.83	6.30	5.10
		Testes	77.82	1017.23	4.53	2148.78	52.18	4.29	55.85	4.83	406.22
		Thymus	54.18	1104.57	3.29	2109.89	53.33	4.28	82.11	6.62	10.50
		Thyroid	79.47	1026.21	5.12	2096.63	55.23	4.39	73.92	5.50	359.32
		UrinaryBladderWall	29.54	1045.23	1.62	1838.79	53.42	4.10	72.11	6.12	1.03
		Extrathoracics	77.42	1123.48	4.73	2063.10	55.50	4.30	65.77	5.35	73.07
		Colon	57.37	1109.08	3.61	2050.84	52.32	4.23	73.45	5.89	55.21
Dose (mGy)		Organ	Prompt N	Prompt G	Delayed N	Delayed G	Secondary Prompt NG	Secondary Delayed NG	Body Prompt NG	Body Delayed NG	Air Electron
Hiroshima	1500m	BoneSurface	1.63	170.96	0.06	257.34	1.51	0.11	1.94	0.14	6.57
		ActiveMarrow	1.84	167.63	0.07	249.21	1.48	0.11	2.09	0.15	6.10
		Adrenals	1.06	147.40	0.04	189.38	1.30	0.10	1.82	0.13	0.08
		Brain	2.22	166.12	0.08	226.94	1.37	0.10	1.75	0.13	1.14
		Breasts	4.73	118.10	0.22	223.39	1.20	0.08	1.43	0.10	107.97
		GallBladderWall	1.45	165.44	0.05	221.92	1.28	0.09	2.15	0.14	0.10
		HeartWall	2.17	174.19	0.08	244.50	1.27	0.09	2.10	0.15	2.72
		Kidney	1.04	150.17	0.04	196.53	1.33	0.09	1.84	0.13	0.11
		EyeLens	4.86	79.80	0.25	168.10	1.38	0.08	1.18	0.08	143.58
		Liver	1.73	169.15	0.06	231.25	1.27	0.09	2.02	0.14	1.51
		Lungs	2.19	176.71	0.09	242.84	1.34	0.10	1.78	0.13	2.03
		LymphNodes	2.05	161.57	0.08	228.24	1.29	0.09	1.75	0.12	11.14
		Muscle	2.58	163.32	0.11	232.76	1.32	0.10	1.50	0.11	15.06
		Oesophagus	1.55	170.11	0.06	226.41	1.29	0.10	1.93	0.14	0.72
		OralMucosa	2.63	178.96	0.10	240.88	1.38	0.10	1.61	0.12	3.35
		Pancreas	1.15	167.81	0.03	225.26	1.25	0.09	2.05	0.14	0.10
		Prostate	1.89	163.93	0.06	242.09	1.31	0.10	1.88	0.14	0.46
		SalivaryGlands	2.43	170.87	0.09	230.86	1.33	0.10	1.65	0.12	4.68
		SmallIntestineWall	1.83	176.39	0.07	241.43	1.25	0.09	1.99	0.14	1.79
		Skin	3.72	105.81	0.17	171.20	0.90	0.07	0.94	0.07	140.77
		Spleen	1.56	155.76	0.06	221.64	1.28	0.10	1.83	0.13	0.28
		StomachWall	1.75	173.12	0.06	238.06	1.22	0.09	2.05	0.14	1.08
		Testes	3.49	140.39	0.17	240.09	1.20	0.10	1.31	0.10	58.98
		Thymus	2.42	176.50	0.10	263.61	1.28	0.10	2.08	0.15	1.79
		Thyroid	3.09	159.71	0.16	246.32	1.30	0.09	1.81	0.13	62.93
		UrinaryBladderWall	1.42	167.58	0.05	217.20	1.25	0.09	1.95	0.14	0.38
		Extrathoracics	2.95	172.28	0.13	261.75	1.29	0.10	1.66	0.12	14.37
		Colon	2.42	169.92	0.09	246.43	1.28	0.09	1.86	0.13	10.48
Dose (mGy)		Organ	Prompt N	Prompt G	Delayed N	Delayed G	Secondary Prompt NG	Secondary Delayed NG	Body Prompt NG	Body Delayed NG	Air Electron
Nagasaki	1000m	BoneSurface	20.68	3226.95	3.53	3679.51	11.72	7.22	15.89	8.94	103.11
		ActiveMarrow	23.19	3151.22	4.07	3543.64	11.55	7.09	17.25	9.57	94.90
		Adrenals	14.49	2707.62	2.06	2780.03	10.34	6.55	16.02	8.11	0.71
		Brain	27.85	3057.09	4.70	3183.75	10.60	6.62	14.30	8.03	13.72
		Breasts	56.22	2489.18	13.37	3556.63	9.06	5.35	11.56	6.67	1317.32
		GallBladderWall	20.03	3150.81	2.71	3066.05	9.68	5.67	17.45	9.38	1.75
		HeartWall	28.70	3269.98	4.68	3552.33	9.92	6.15	17.69	9.43	28.97
		Kidney	13.53	2803.15	2.04	2767.12	10.33	6.19	15.42	8.54	1.11
		EyeLens	59.09	1918.21	13.99	2746.89	8.83	4.88	8.23	6.91	1751.73
		Liver	23.22	3144.08	3.60	3357.02	9.67	6.06	16.96	9.23	20.38
		Lungs	28.39	3289.85	4.74	3515.98	10.36	6.37	14.73	8.16	24.86
		LymphNodes	26.87	3008.47	4.76	3237.64	10.03	6.18	14.49	8.12	156.24
		Muscle	32.22	3034.93	6.19	3342.54	10.19	6.31	12.25	6.97	196.43
		Oesophagus	22.32	3068.74	3.12	3194.37	10.12	6.20	16.85	9.38	7.17
		OralMucosa	29.50	3128.80	5.40	3564.69	10.07	6.01	13.62	7.86	37.28
		Pancreas	15.97	3058.56	1.98	3079.84	9.42	5.87	17.07	9.12	1.32
		Prostate	24.40	3268.20	3.28	3451.20	10.61	6.02	15.11	7.62	1.50
		SalivaryGlands	29.63	3091.93	5.38	3283.16	10.29	6.30	13.24	7.47	57.08
		SmallIntestineWall	23.84	3213.19	3.76	3397.36	9.69	6.03	16.89	8.98	19.48
		Skin	45.04	2038.33	9.80	2576.49	6.97	4.33	7.59	4.40	2089.31
		Spleen	20.53	2884.60	3.51	3054.79	10.04	6.28	15.41	8.31	3.65
		StomachWall	22.76	3176.63	3.33	3398.26	9.63	5.99	17.22	9.27	13.33
		Testes	40.41	2999.82	7.97	4009.87	9.25	5.85	10.76	6.93	595.99
		Thymus	32.08	3395.06	4.91	3482.05	9.97	5.91	17.05	9.46	30.97
		Thyroid	39.81	2968.68	9.10	3580.44	9.85	6.16	13.57	8.39	738.12
		UrinaryBladderWall	17.83	3158.19	2.57	3267.46	9.47	6.01	16.65	8.68	2.91
		Extrathoracics	39.85	3175.25	7.39	3660.69	10.18	6.26	14.01	7.66	182.85
		Colon	30.24	3148.09	5.73	3524.40	9.65	6.01	15.68	8.51	125.56
Dose (mGy)		Organ	Prompt N	Prompt G	Delayed N	Delayed G	Secondary Prompt NG	Secondary Delayed NG	Body Prompt NG	Body Delayed NG	Air Electron
Nagasaki	1500m	BoneSurface	1.02	444.43	0.10	377.02	0.50	0.15	0.69	0.19	14.20
		ActiveMarrow	1.15	434.42	0.11	365.77	0.49	0.15	0.74	0.20	13.20
		Adrenals	0.69	400.51	0.06	286.88	0.43	0.13	0.68	0.18	0.15
		Brain	1.38	423.23	0.13	329.26	0.45	0.14	0.62	0.17	2.37
		Breasts	2.51	303.30	0.33	335.59	0.37	0.12	0.49	0.14	208.52
		GallBladderWall	1.01	441.66	0.08	327.78	0.43	0.12	0.77	0.20	0.24
		HeartWall	1.38	438.21	0.13	359.78	0.42	0.13	0.76	0.21	6.05
		Kidney	0.68	382.11	0.06	290.66	0.42	0.13	0.67	0.18	0.21
		EyeLens	2.61	221.04	0.28	290.38	0.43	0.13	0.35	0.14	274.95
		Liver	1.15	431.53	0.11	334.67	0.42	0.13	0.74	0.20	2.91
		Lungs	1.41	448.84	0.13	360.03	0.44	0.14	0.63	0.18	5.59
		LymphNodes	1.35	410.30	0.13	337.86	0.43	0.13	0.63	0.17	23.53
		Muscle	1.57	416.76	0.17	343.28	0.43	0.13	0.53	0.15	31.01
		Oesophagus	1.07	416.23	0.09	336.99	0.42	0.13	0.73	0.20	2.00
		OralMucosa	1.59	441.70	0.15	339.47	0.43	0.13	0.51	0.16	6.18
		Pancreas	0.80	405.52	0.06	322.58	0.41	0.12	0.75	0.19	0.29
		Prostate	1.19	440.26	0.11	363.55	0.44	0.13	0.61	0.17	2.52
		SalivaryGlands	1.51	429.75	0.16	335.77	0.44	0.13	0.57	0.16	11.03
		SmallIntestineWall	1.22	448.13	0.11	356.06	0.41	0.13	0.73	0.19	4.17
		Skin	2.13	274.27	0.26	254.44	0.30	0.09	0.33	0.09	271.02
		Spleen	1.00	396.77	0.09	313.74	0.42	0.13	0.65	0.18	0.50
		StomachWall	1.13	434.48	0.10	347.41	0.41	0.13	0.75	0.20	2.15
		Testes	2.08	390.13	0.24	343.26	0.39	0.12	0.49	0.16	86.59
		Thymus	1.58	456.55	0.15	375.83	0.44	0.13	0.73	0.20	4.73
		Thyroid	2.13	382.13	0.25	373.72	0.42	0.13	0.62	0.18	119.77
		UrinaryBladderWall	0.96	403.27	0.08	325.90	0.40	0.12	0.72	0.19	0.74
		Extrathoracics	1.95	440.85	0.20	354.51	0.44	0.13	0.57	0.17	28.52
		Colon	1.52	435.47	0.15	362.17	0.42	0.13	0.67	0.18	23.22
