# Supplementary material for: Japanese pediatric and adult atomic bomb survivor dosimetry: potential improvements using the J45 phantom series and modern Monte Carlo transport
Source: Radiat Environ Biophys. 2021 Oct 30;61(1):73–86. doi: 10.1007/s00411-021-00946-2 (PMC8897329; doi:10.1007/s00411-021-00946-2)
Supplement: Supplementary file 1 — Supplementary file1 (ZIP 2974 KB) [file 411_2021_946_MOESM1_ESM.zip › _supplementary/doses/10m_Light GLOBE.csv]

Dose (mGy)		Organ	Prompt N	Prompt G	Delayed N	Delayed G	Secondary Prompt NG	Secondary Delayed NG	Body Prompt NG	Body Delayed NG	Air Electron
Hiroshima	1000m	BoneSurface	51.21	1211.82	3.16	2466.05	55.75	4.54	87.82	7.14	56.27
		ActiveMarrow	57.96	1185.40	3.57	2366.32	54.86	4.46	94.56	7.68	51.62
		Adrenals	30.88	1067.20	1.78	1867.06	47.67	3.76	85.14	7.11	0.59
		Brain	71.55	1207.98	4.22	2201.96	48.60	3.95	80.59	6.57	7.94
		Breasts	184.73	915.90	11.37	2469.70	42.89	3.47	64.38	5.09	697.17
		GallBladderWall	42.32	1217.57	2.10	2207.91	43.69	3.52	93.84	7.45	0.84
		HeartWall	65.45	1258.55	4.06	2349.74	44.09	3.63	96.23	7.82	15.63
		Kidney	31.04	1053.36	1.82	1845.09	47.23	3.93	83.31	6.64	0.57
		EyeLens	207.53	784.15	10.05	1820.04	46.56	3.42	50.80	3.75	864.46
		Liver	52.42	1202.86	3.04	2212.61	45.07	3.65	92.31	7.46	8.19
		Lungs	68.62	1256.95	4.15	2339.36	47.84	3.96	81.56	6.60	11.44
		LymphNodes	64.10	1129.60	4.02	2169.01	47.18	3.86	79.83	6.44	76.16
		Muscle	83.38	1154.67	5.41	2238.91	48.73	3.97	67.90	5.52	100.08
		Oesophagus	46.31	1174.29	2.64	2083.39	48.17	3.80	94.03	7.63	2.59
		OralMucosa	71.76	1202.40	4.71	2291.06	49.26	4.08	77.79	6.13	13.35
		Pancreas	30.85	1135.54	1.50	2113.20	44.89	3.65	91.67	7.53	0.70
		Prostate	48.19	1381.01	3.66	2612.58	50.76	3.83	85.54	6.89	2.12
		SalivaryGlands	71.23	1150.85	4.27	2199.53	47.06	3.94	75.38	5.88	35.14
		SmallIntestineWall	51.71	1220.27	2.93	2330.09	45.75	3.70	89.41	7.31	10.31
		Skin	131.97	762.08	9.10	1750.99	33.46	2.74	42.29	3.44	1110.26
		Spleen	45.52	1104.92	3.00	2046.39	47.33	3.89	81.09	6.65	1.78
		StomachWall	49.05	1223.95	2.74	2295.73	44.39	3.64	92.22	7.51	6.04
		Testes	102.61	1096.90	8.65	1989.72	44.78	3.87	66.05	4.91	278.61
		Thymus	86.52	1328.56	4.66	2411.38	45.70	3.81	92.87	7.66	14.14
		Thyroid	112.83	1108.81	6.91	2221.21	43.55	3.73	78.73	6.23	309.90
		UrinaryBladderWall	34.15	1137.23	1.94	2127.11	46.00	3.71	86.91	7.41	1.22
		Extrathoracics	103.75	1192.87	5.96	2435.02	45.84	3.87	74.31	6.15	101.62
		Colon	73.45	1202.00	4.46	2365.49	45.41	3.76	83.89	6.92	61.62
Dose (mGy)		Organ	Prompt N	Prompt G	Delayed N	Delayed G	Secondary Prompt NG	Secondary Delayed NG	Body Prompt NG	Body Delayed NG	Air Electron
Hiroshima	1500m	BoneSurface	2.03	177.46	0.09	275.93	1.45	0.10	2.21	0.16	7.48
		ActiveMarrow	2.28	173.75	0.10	266.64	1.42	0.10	2.40	0.17	6.96
		Adrenals	1.45	157.42	0.05	211.26	1.24	0.09	2.23	0.15	0.06
		Brain	2.78	174.82	0.12	243.55	1.25	0.09	2.03	0.15	1.38
		Breasts	6.69	118.47	0.29	245.62	1.12	0.09	1.58	0.12	113.24
		GallBladderWall	1.71	177.37	0.07	239.30	1.16	0.08	2.57	0.17	0.09
		HeartWall	2.76	184.32	0.11	264.45	1.13	0.08	2.44	0.17	3.24
		Kidney	1.33	158.87	0.05	208.02	1.25	0.09	2.19	0.15	0.09
		EyeLens	5.05	103.58	0.30	209.11	1.12	0.08	1.22	0.10	119.25
		Liver	2.15	181.51	0.09	249.57	1.17	0.08	2.35	0.17	1.64
		Lungs	2.74	185.52	0.11	266.20	1.26	0.09	2.06	0.15	2.36
		LymphNodes	2.62	169.04	0.11	245.03	1.24	0.09	2.04	0.14	11.96
		Muscle	3.21	170.49	0.14	249.82	1.26	0.09	1.70	0.12	15.76
		Oesophagus	1.97	174.07	0.08	251.87	1.19	0.09	2.38	0.16	0.92
		OralMucosa	3.05	181.32	0.13	261.28	1.26	0.08	1.86	0.15	2.30
		Pancreas	1.29	171.90	0.04	231.26	1.18	0.08	2.43	0.17	0.13
		Prostate	2.07	182.93	0.09	273.05	1.12	0.08	2.19	0.15	0.42
		SalivaryGlands	2.85	173.76	0.12	244.60	1.26	0.09	1.84	0.13	6.31
		SmallIntestineWall	2.19	181.06	0.08	258.25	1.18	0.08	2.33	0.16	2.09
		Skin	4.81	110.90	0.23	188.04	0.87	0.06	1.05	0.08	146.78
		Spleen	1.84	164.43	0.08	220.18	1.24	0.09	2.10	0.15	0.31
		StomachWall	2.08	179.42	0.07	255.99	1.19	0.08	2.38	0.17	1.59
		Testes	4.05	131.77	0.18	265.73	1.21	0.08	1.49	0.11	54.26
		Thymus	3.20	183.40	0.13	279.67	1.21	0.08	2.35	0.17	2.05
		Thyroid	4.17	155.27	0.20	273.42	1.10	0.09	1.91	0.14	65.36
		UrinaryBladderWall	1.52	172.32	0.06	239.98	1.22	0.09	2.29	0.16	0.37
		Extrathoracics	3.79	183.42	0.16	278.01	1.21	0.09	1.86	0.14	15.05
		Colon	2.99	176.01	0.12	264.66	1.19	0.08	2.15	0.15	11.79
Dose (mGy)		Organ	Prompt N	Prompt G	Delayed N	Delayed G	Secondary Prompt NG	Secondary Delayed NG	Body Prompt NG	Body Delayed NG	Air Electron
Nagasaki	1000m	BoneSurface	25.76	3453.63	4.88	4141.89	11.56	6.72	17.58	10.10	126.82
		ActiveMarrow	28.65	3378.78	5.49	3967.69	11.39	6.63	19.21	10.89	117.83
		Adrenals	17.94	2873.11	2.79	3114.80	9.80	5.72	17.41	10.00	1.44
		Brain	36.51	3274.63	6.39	3625.05	10.18	5.93	15.95	9.31	16.81
		Breasts	64.24	2588.95	16.04	4017.98	9.37	5.29	12.82	7.65	1466.43
		GallBladderWall	20.50	3415.55	3.26	3584.02	9.14	5.28	19.40	11.06	2.02
		HeartWall	33.21	3443.17	6.07	3921.98	9.25	5.38	19.84	10.95	40.59
		Kidney	16.58	2929.72	3.01	3064.89	9.98	5.99	18.20	9.87	1.01
		EyeLens	73.92	2348.02	21.25	3634.24	8.18	5.34	13.12	6.07	2086.10
		Liver	27.42	3356.04	4.73	3716.63	9.43	5.46	19.11	10.53	19.85
		Lungs	34.26	3523.32	6.32	3925.52	9.90	5.86	16.51	9.36	28.02
		LymphNodes	32.12	3201.93	6.06	3647.01	9.82	5.76	16.04	9.06	172.36
		Muscle	38.96	3260.78	8.15	3738.34	10.17	5.91	13.39	7.79	218.49
		Oesophagus	26.54	3248.74	4.11	3529.89	9.52	5.59	19.47	10.79	3.95
		OralMucosa	35.56	3554.06	7.13	3990.30	10.23	5.47	14.72	8.87	41.39
		Pancreas	17.94	3230.68	2.40	3341.30	9.66	5.29	20.05	10.56	1.29
		Prostate	24.74	3271.45	3.70	3518.62	8.67	5.05	18.91	9.47	12.10
		SalivaryGlands	34.77	3385.94	6.88	3667.56	10.11	5.89	14.74	8.59	57.08
		SmallIntestineWall	27.61	3441.44	4.49	3850.86	9.44	5.45	18.90	10.29	23.77
		Skin	55.90	2197.78	13.49	2917.89	7.07	4.08	8.22	4.86	2296.31
		Spleen	24.30	3175.67	4.17	3328.49	9.77	5.81	16.89	9.49	3.51
		StomachWall	26.28	3401.71	4.10	3831.85	9.35	5.47	19.50	10.60	14.56
		Testes	42.90	3121.23	10.40	3945.20	10.29	6.08	12.02	7.90	700.96
		Thymus	37.69	3675.66	6.89	4057.53	9.85	5.44	18.92	10.74	32.29
		Thyroid	51.67	3138.81	9.61	3963.47	10.00	5.68	14.89	9.30	748.88
		UrinaryBladderWall	20.40	3407.52	3.16	3549.95	9.79	5.55	18.58	10.13	3.12
		Extrathoracics	43.81	3387.13	9.10	4182.25	9.71	5.81	14.76	8.28	245.90
		Colon	36.21	3413.50	6.79	3923.21	9.53	5.46	17.26	9.72	155.51
Dose (mGy)		Organ	Prompt N	Prompt G	Delayed N	Delayed G	Secondary Prompt NG	Secondary Delayed NG	Body Prompt NG	Body Delayed NG	Air Electron
Nagasaki	1500m	BoneSurface	1.24	444.56	0.13	408.06	0.50	0.14	0.75	0.22	15.03
		ActiveMarrow	1.38	435.59	0.15	393.11	0.49	0.14	0.83	0.23	14.00
		Adrenals	0.85	371.32	0.07	308.79	0.43	0.12	0.79	0.20	0.21
		Brain	1.74	421.05	0.18	360.66	0.44	0.13	0.68	0.20	2.34
		Breasts	3.35	309.84	0.43	388.54	0.39	0.11	0.55	0.15	215.99
		GallBladderWall	1.06	415.61	0.09	347.03	0.39	0.12	0.83	0.24	0.25
		HeartWall	1.57	447.28	0.16	387.47	0.41	0.11	0.85	0.24	6.03
		Kidney	0.84	385.69	0.08	317.36	0.42	0.12	0.77	0.21	0.19
		EyeLens	2.43	233.40	0.41	340.53	0.32	0.11	0.48	0.16	274.62
		Liver	1.29	431.45	0.12	369.13	0.40	0.12	0.82	0.23	3.20
		Lungs	1.61	453.59	0.17	384.23	0.44	0.12	0.71	0.20	4.88
		LymphNodes	1.52	414.88	0.16	360.64	0.43	0.12	0.70	0.20	23.65
		Muscle	1.85	419.63	0.21	369.67	0.44	0.13	0.57	0.17	31.22
		Oesophagus	1.27	429.97	0.12	351.26	0.41	0.12	0.82	0.23	1.21
		OralMucosa	1.66	425.78	0.18	365.48	0.45	0.12	0.64	0.18	4.90
		Pancreas	0.96	425.03	0.07	342.64	0.40	0.12	0.87	0.23	0.28
		Prostate	1.34	404.83	0.13	353.26	0.41	0.12	0.77	0.22	1.33
		SalivaryGlands	1.73	415.82	0.18	386.45	0.44	0.13	0.63	0.18	12.51
		SmallIntestineWall	1.38	451.88	0.13	382.27	0.41	0.12	0.81	0.22	3.82
		Skin	2.60	277.84	0.34	279.22	0.30	0.09	0.35	0.10	277.20
		Spleen	1.13	398.93	0.12	345.75	0.42	0.12	0.71	0.20	0.67
		StomachWall	1.34	438.63	0.11	371.76	0.39	0.12	0.83	0.23	2.34
		Testes	1.99	431.65	0.29	363.54	0.43	0.12	0.54	0.15	103.20
		Thymus	1.95	466.78	0.18	394.65	0.41	0.12	0.83	0.24	4.48
		Thyroid	2.39	380.61	0.27	399.10	0.42	0.12	0.66	0.19	115.53
		UrinaryBladderWall	1.08	427.36	0.08	357.28	0.40	0.12	0.81	0.21	0.89
		Extrathoracics	2.31	449.06	0.24	401.99	0.43	0.12	0.61	0.18	30.95
		Colon	1.76	435.17	0.18	389.16	0.41	0.12	0.75	0.21	25.04
