# Supplementary material for: Japanese pediatric and adult atomic bomb survivor dosimetry: potential improvements using the J45 phantom series and modern Monte Carlo transport
Source: Radiat Environ Biophys. 2021 Oct 30;61(1):73–86. doi: 10.1007/s00411-021-00946-2 (PMC8897329; doi:10.1007/s00411-021-00946-2)
Supplement: Supplementary file 1 — Supplementary file1 (ZIP 2974 KB) [file 411_2021_946_MOESM1_ESM.zip › _supplementary/doses/15f_Heavy 9P.csv]

Dose (mGy)		Organ	Prompt N	Prompt G	Delayed N	Delayed G	Secondary Prompt NG	Secondary Delayed NG	Body Prompt NG	Body Delayed NG	Air Electron
Hiroshima	1000m	BoneSurface	11.41	475.46	0.64	741.36	67.89	5.52	58.66	4.77	35.01
		ActiveMarrow	14.76	445.18	0.85	673.38	64.10	5.25	61.33	4.98	29.75
		Adrenals	7.14	442.05	0.40	575.35	60.02	4.67	52.53	4.06	0.27
		Brain	22.61	522.21	1.35	762.12	67.92	5.66	55.17	4.54	3.81
		Breasts	33.66	446.19	1.93	753.30	60.77	4.89	44.72	3.70	100.99
		GallBladderWall	6.17	502.46	0.26	656.50	60.51	4.90	51.62	4.22	0.40
		HeartWall	10.98	519.03	0.60	745.48	64.63	5.29	57.13	4.57	1.63
		Kidney	8.98	441.59	0.53	582.38	57.31	4.81	55.91	4.47	0.23
		EyeLens	48.29	254.32	2.45	567.88	50.87	4.22	31.25	2.98	467.72
		Liver	10.02	505.39	0.47	689.52	62.37	5.10	56.71	4.53	0.78
		Lungs	15.49	529.33	0.85	759.39	66.46	5.40	54.73	4.44	2.05
		LymphNodes	17.09	480.71	1.01	684.36	63.36	5.14	55.34	4.43	15.05
		Muscle	22.91	456.20	1.42	659.03	60.14	4.89	48.05	3.90	21.16
		Oesophagus	10.91	498.62	0.55	708.62	64.41	5.25	56.39	4.61	0.82
		OralMucosa	18.74	511.10	1.15	768.38	66.13	5.68	59.54	4.71	1.55
		Pancreas	6.18	470.06	0.28	598.30	59.71	5.03	53.87	4.19	0.26
		Uterus	5.55	441.50	0.27	538.70	61.86	4.56	53.87	4.30	0.18
		SalivaryGlands	22.33	511.84	1.28	771.39	69.29	5.59	53.63	4.47	7.95
		SmallIntestineWall	7.53	486.93	0.35	652.94	61.07	5.11	52.84	4.28	0.47
		Skin	41.08	314.21	2.76	557.96	42.52	3.44	31.33	2.55	352.17
		Spleen	12.07	472.12	0.64	653.63	63.00	4.95	55.44	4.49	0.33
		StomachWall	8.61	503.42	0.42	678.51	64.26	5.18	53.72	4.26	0.61
		Ovaries	5.14	454.08	0.26	524.96	59.67	4.92	53.24	4.32	0.23
		Thymus	18.96	586.34	0.84	778.68	66.61	5.41	59.23	4.91	5.46
		Thyroid	26.60	508.84	1.22	840.40	69.41	5.58	57.49	4.39	89.48
		UrinaryBladderWall	7.66	429.40	0.36	560.17	56.74	4.54	49.59	4.00	0.27
		Extrathoracics	29.39	541.88	1.75	825.80	68.44	5.58	49.89	3.92	57.62
		Colon	10.49	506.60	0.54	678.99	62.57	5.14	55.27	4.44	2.01
Dose (mGy)		Organ	Prompt N	Prompt G	Delayed N	Delayed G	Secondary Prompt NG	Secondary Delayed NG	Body Prompt NG	Body Delayed NG	Air Electron
Hiroshima	1500m	BoneSurface	0.48	66.01	0.02	82.57	1.66	0.12	1.49	0.11	4.82
		ActiveMarrow	0.59	62.27	0.02	76.02	1.58	0.11	1.57	0.11	4.20
		Adrenals	0.34	64.17	0.01	71.59	1.50	0.10	1.43	0.10	0.03
		Brain	0.98	73.00	0.04	81.79	1.69	0.12	1.41	0.10	0.54
		Breasts	1.31	61.57	0.05	81.85	1.52	0.11	1.14	0.08	15.09
		GallBladderWall	0.32	70.32	0.01	73.38	1.43	0.11	1.44	0.09	0.05
		HeartWall	0.50	74.97	0.02	82.20	1.59	0.11	1.46	0.10	0.27
		Kidney	0.36	63.46	0.01	67.56	1.47	0.11	1.44	0.10	0.04
		EyeLens	1.82	26.37	0.07	58.72	1.04	0.09	1.01	0.06	87.20
		Liver	0.41	71.69	0.01	79.86	1.52	0.11	1.45	0.10	0.12
		Lungs	0.62	74.83	0.02	85.09	1.63	0.12	1.40	0.10	0.37
		LymphNodes	0.68	68.57	0.03	77.88	1.57	0.11	1.41	0.10	2.56
		Muscle	0.89	64.43	0.04	74.24	1.48	0.11	1.22	0.09	3.20
		Oesophagus	0.48	68.69	0.02	75.20	1.60	0.11	1.48	0.11	0.25
		OralMucosa	0.79	74.30	0.03	83.84	1.66	0.12	1.44	0.11	0.20
		Pancreas	0.30	65.76	0.01	71.02	1.50	0.10	1.38	0.10	0.04
		Uterus	0.25	63.76	0.01	60.45	1.53	0.11	1.37	0.09	0.04
		SalivaryGlands	0.90	73.60	0.04	81.45	1.69	0.12	1.38	0.10	1.13
		SmallIntestineWall	0.34	70.12	0.01	75.23	1.51	0.11	1.37	0.10	0.08
		Skin	1.53	43.61	0.07	59.87	1.04	0.08	0.79	0.06	44.36
		Spleen	0.49	68.22	0.02	73.02	1.49	0.11	1.43	0.10	0.05
		StomachWall	0.39	71.28	0.01	77.67	1.58	0.11	1.37	0.09	0.11
		Ovaries	0.26	65.61	0.01	61.53	1.42	0.10	1.30	0.09	0.04
		Thymus	0.62	71.64	0.03	85.24	1.71	0.11	1.53	0.11	1.13
		Thyroid	1.30	66.63	0.04	95.08	1.59	0.12	1.39	0.11	13.24
		UrinaryBladderWall	0.35	61.06	0.01	62.41	1.38	0.10	1.30	0.09	0.05
		Extrathoracics	1.14	68.72	0.05	85.42	1.70	0.12	1.22	0.09	9.53
		Colon	0.45	71.73	0.01	77.58	1.55	0.11	1.42	0.10	0.39
Dose (mGy)		Organ	Prompt N	Prompt G	Delayed N	Delayed G	Secondary Prompt NG	Secondary Delayed NG	Body Prompt NG	Body Delayed NG	Air Electron
Nagasaki	1000m	BoneSurface	6.24	1220.13	1.02	1196.87	13.10	7.91	12.36	6.93	71.75
		ActiveMarrow	7.62	1149.03	1.34	1084.86	12.46	7.52	13.25	7.23	60.39
		Adrenals	3.98	1092.38	0.59	978.55	11.39	7.19	12.10	5.97	0.27
		Brain	12.56	1303.29	2.21	1222.71	13.34	8.05	11.49	6.54	7.53
		Breasts	15.88	1173.93	3.28	1229.36	11.74	7.31	9.24	5.32	199.70
		GallBladderWall	3.90	1199.24	0.43	1114.82	11.66	6.88	11.36	6.13	0.72
		HeartWall	7.31	1313.52	0.97	1165.81	12.47	7.63	12.36	6.69	3.52
		Kidney	4.96	1083.85	0.78	1013.77	11.57	7.06	12.07	6.48	0.49
		EyeLens	21.00	677.54	5.50	831.76	9.71	5.70	8.51	4.84	642.04
		Liver	5.51	1272.83	0.77	1120.56	11.90	7.23	12.16	6.61	1.59
		Lungs	8.35	1336.01	1.35	1206.39	12.60	7.77	11.70	6.46	4.33
		LymphNodes	8.83	1218.25	1.55	1117.67	12.40	7.40	11.69	6.46	33.91
		Muscle	10.99	1151.70	2.21	1065.08	11.63	7.01	10.03	5.66	42.53
		Oesophagus	6.68	1246.82	0.99	1110.60	12.38	7.32	12.33	6.78	2.90
		OralMucosa	11.21	1357.46	1.80	1139.90	13.10	7.66	12.39	7.02	1.60
		Pancreas	3.82	1148.18	0.42	1030.63	11.71	6.94	11.61	6.23	0.56
		Uterus	3.22	1037.09	0.52	862.76	10.73	6.65	11.12	6.80	0.51
		SalivaryGlands	10.92	1336.67	2.16	1229.87	13.12	7.78	11.49	6.38	15.79
		SmallIntestineWall	4.72	1229.62	0.57	1050.12	11.85	7.14	11.68	6.20	0.75
		Skin	18.34	811.67	4.18	896.56	8.25	4.95	6.41	3.69	661.80
		Spleen	6.33	1165.41	1.05	1041.69	11.89	7.19	11.96	6.57	0.87
		StomachWall	5.34	1275.03	0.68	1116.45	12.19	7.32	11.32	6.24	1.79
		Ovaries	3.65	1027.97	0.41	1004.60	11.58	6.76	10.63	5.98	0.99
		Thymus	9.95	1326.94	1.40	1238.57	13.09	7.70	12.69	7.30	10.13
		Thyroid	15.13	1197.82	2.10	1260.21	13.11	7.92	12.18	7.04	144.46
		UrinaryBladderWall	4.49	1078.63	0.58	897.71	10.81	6.55	10.91	6.07	0.66
		Extrathoracics	14.75	1283.60	2.57	1310.69	13.22	8.29	10.61	5.79	128.36
		Colon	6.17	1283.22	0.84	1105.01	12.13	7.32	12.07	6.55	4.05
Dose (mGy)		Organ	Prompt N	Prompt G	Delayed N	Delayed G	Secondary Prompt NG	Secondary Delayed NG	Body Prompt NG	Body Delayed NG	Air Electron
Nagasaki	1500m	BoneSurface	0.30	155.52	0.03	117.16	0.56	0.17	0.53	0.15	9.62
		ActiveMarrow	0.36	147.44	0.03	107.30	0.53	0.16	0.57	0.16	8.24
		Adrenals	0.23	148.23	0.02	94.65	0.52	0.15	0.54	0.13	0.05
		Brain	0.60	167.63	0.06	116.59	0.57	0.17	0.50	0.14	0.98
		Breasts	0.71	150.10	0.08	114.65	0.50	0.15	0.39	0.11	29.71
		GallBladderWall	0.20	178.94	0.01	97.01	0.52	0.15	0.46	0.13	0.09
		HeartWall	0.32	173.53	0.03	119.64	0.52	0.16	0.53	0.14	0.64
		Kidney	0.24	150.68	0.02	92.91	0.49	0.14	0.54	0.14	0.06
		EyeLens	0.98	92.37	0.09	71.11	0.43	0.13	0.35	0.08	114.69
		Liver	0.27	165.22	0.02	109.04	0.51	0.15	0.53	0.14	0.30
		Lungs	0.40	174.64	0.04	118.26	0.55	0.16	0.51	0.14	0.64
		LymphNodes	0.42	157.60	0.04	111.49	0.53	0.16	0.50	0.14	5.16
		Muscle	0.52	150.79	0.06	105.35	0.50	0.15	0.43	0.12	6.46
		Oesophagus	0.32	164.71	0.03	112.69	0.52	0.15	0.55	0.15	0.34
		OralMucosa	0.52	172.29	0.05	114.65	0.56	0.17	0.52	0.15	0.83
		Pancreas	0.20	156.18	0.01	100.62	0.51	0.15	0.50	0.13	0.08
		Uterus	0.18	156.57	0.01	90.93	0.50	0.15	0.49	0.14	0.08
		SalivaryGlands	0.55	170.70	0.06	113.63	0.57	0.16	0.48	0.14	2.27
		SmallIntestineWall	0.23	161.58	0.02	106.73	0.51	0.15	0.50	0.13	0.15
		Skin	0.84	103.08	0.10	85.34	0.35	0.10	0.27	0.08	81.38
		Spleen	0.31	156.73	0.03	101.99	0.52	0.16	0.52	0.14	0.12
		StomachWall	0.27	165.64	0.02	110.82	0.52	0.16	0.51	0.13	0.29
		Ovaries	0.16	146.50	0.01	93.27	0.51	0.14	0.53	0.14	0.12
		Thymus	0.50	179.57	0.04	128.15	0.56	0.17	0.55	0.15	1.30
		Thyroid	0.64	165.34	0.06	120.40	0.58	0.16	0.51	0.15	26.48
		UrinaryBladderWall	0.20	140.49	0.02	91.62	0.46	0.14	0.47	0.13	0.11
		Extrathoracics	0.71	173.44	0.07	125.09	0.57	0.17	0.42	0.12	19.24
		Colon	0.29	168.71	0.02	111.74	0.52	0.15	0.51	0.14	0.78
