# Supplementary material for: Japanese pediatric and adult atomic bomb survivor dosimetry: potential improvements using the J45 phantom series and modern Monte Carlo transport
Source: Radiat Environ Biophys. 2021 Oct 30;61(1):73–86. doi: 10.1007/s00411-021-00946-2 (PMC8897329; doi:10.1007/s00411-021-00946-2)
Supplement: Supplementary file 1 — Supplementary file1 (ZIP 2974 KB) [file 411_2021_946_MOESM1_ESM.zip › _supplementary/doses/15f_Heavy GLOBE.csv]

Dose (mGy)		Organ	Prompt N	Prompt G	Delayed N	Delayed G	Secondary Prompt NG	Secondary Delayed NG	Body Prompt NG	Body Delayed NG	Air Electron
Hiroshima	1000m	BoneSurface	14.61	455.87	0.86	769.32	72.17	5.92	62.68	5.09	34.75
		ActiveMarrow	18.20	430.74	1.09	696.50	68.13	5.59	66.18	5.37	28.97
		Adrenals	8.15	416.84	0.42	645.82	63.60	4.93	61.67	4.79	0.21
		Brain	32.36	497.56	1.99	798.32	70.74	5.84	61.84	5.03	2.86
		Breasts	41.68	434.67	2.77	783.83	62.14	5.15	47.52	3.88	95.03
		GallBladderWall	7.03	452.84	0.36	638.08	62.78	5.24	54.41	4.47	0.26
		HeartWall	15.68	512.98	0.79	769.27	64.71	5.19	61.26	5.09	1.36
		Kidney	10.03	416.72	0.58	629.62	63.80	5.16	58.42	4.85	0.18
		EyeLens	39.07	280.48	3.26	550.34	57.74	4.66	42.76	2.73	493.39
		Liver	10.49	462.80	0.56	702.95	64.67	5.27	57.99	4.74	0.72
		Lungs	18.77	510.03	1.07	772.01	68.68	5.54	59.15	4.82	1.50
		LymphNodes	20.97	458.16	1.19	706.64	66.37	5.48	58.60	4.74	14.13
		Muscle	27.44	437.77	1.75	678.56	63.94	5.19	50.75	4.13	19.51
		Oesophagus	14.16	469.06	0.80	756.44	65.96	5.39	63.42	5.17	1.17
		OralMucosa	22.08	493.42	1.31	721.94	70.82	5.77	61.29	5.24	1.84
		Pancreas	7.68	442.25	0.35	637.62	62.54	5.18	58.03	4.58	0.25
		Uterus	5.74	417.03	0.28	552.32	60.62	5.01	58.08	4.62	0.23
		SalivaryGlands	28.20	483.87	1.67	780.22	72.40	5.96	58.81	4.72	6.52
		SmallIntestineWall	8.84	462.03	0.42	658.11	65.66	5.30	55.35	4.53	0.38
		Skin	52.67	304.03	3.60	588.18	46.01	3.71	32.76	2.67	339.47
		Spleen	13.98	441.92	0.81	647.11	65.51	5.29	62.20	4.98	0.30
		StomachWall	10.22	473.35	0.57	689.10	64.63	5.31	56.70	4.64	0.40
		Ovaries	4.99	440.19	0.30	582.45	63.23	4.97	53.09	4.75	0.18
		Thymus	19.89	546.06	1.20	834.97	68.28	5.33	67.77	5.30	2.02
		Thyroid	29.97	456.61	1.80	857.57	71.25	5.59	63.23	4.78	66.97
		UrinaryBladderWall	7.62	396.99	0.41	548.96	59.91	4.86	53.02	4.22	0.23
		Extrathoracics	29.66	509.56	1.99	852.87	71.96	6.07	52.31	4.26	59.44
		Colon	12.68	476.54	0.67	691.60	66.92	5.40	58.31	4.74	1.65
Dose (mGy)		Organ	Prompt N	Prompt G	Delayed N	Delayed G	Secondary Prompt NG	Secondary Delayed NG	Body Prompt NG	Body Delayed NG	Air Electron
Hiroshima	1500m	BoneSurface	0.61	64.42	0.02	85.78	1.85	0.13	1.61	0.12	4.60
		ActiveMarrow	0.74	60.81	0.03	78.34	1.76	0.13	1.72	0.12	3.95
		Adrenals	0.32	60.66	0.01	70.88	1.69	0.11	1.59	0.11	0.04
		Brain	1.32	70.49	0.05	86.66	1.82	0.13	1.56	0.11	0.45
		Breasts	1.77	60.45	0.07	89.02	1.59	0.12	1.23	0.09	13.23
		GallBladderWall	0.32	66.79	0.01	75.00	1.61	0.12	1.46	0.10	0.04
		HeartWall	0.67	71.14	0.02	84.66	1.66	0.12	1.64	0.12	0.26
		Kidney	0.39	59.61	0.02	72.42	1.62	0.12	1.58	0.11	0.03
		EyeLens	1.96	33.10	0.08	74.45	1.44	0.11	1.07	0.07	50.24
		Liver	0.48	67.23	0.01	78.66	1.70	0.12	1.54	0.11	0.13
		Lungs	0.80	71.62	0.03	86.78	1.76	0.13	1.55	0.11	0.32
		LymphNodes	0.85	66.30	0.03	80.78	1.72	0.13	1.51	0.11	2.15
		Muscle	1.09	62.19	0.05	75.99	1.63	0.12	1.31	0.09	2.81
		Oesophagus	0.60	68.34	0.02	79.76	1.74	0.12	1.69	0.12	0.17
		OralMucosa	1.06	68.45	0.04	91.06	1.80	0.13	1.55	0.12	0.30
		Pancreas	0.33	64.68	0.01	73.28	1.68	0.12	1.56	0.11	0.04
		Uterus	0.27	54.76	0.01	67.44	1.62	0.11	1.64	0.10	0.03
		SalivaryGlands	1.08	68.28	0.05	83.87	1.85	0.13	1.48	0.11	1.14
		SmallIntestineWall	0.40	66.09	0.01	76.30	1.71	0.12	1.50	0.10	0.07
		Skin	1.96	42.78	0.09	63.91	1.17	0.08	0.83	0.06	41.94
		Spleen	0.57	65.35	0.02	74.73	1.67	0.12	1.62	0.11	0.04
		StomachWall	0.49	70.03	0.02	80.84	1.69	0.12	1.52	0.11	0.08
		Ovaries	0.26	65.43	0.01	71.58	1.69	0.12	1.46	0.09	0.01
		Thymus	0.87	74.08	0.04	84.99	1.80	0.13	1.80	0.12	0.66
		Thyroid	1.21	66.65	0.05	89.37	1.82	0.13	1.48	0.11	9.03
		UrinaryBladderWall	0.36	57.18	0.01	66.73	1.55	0.11	1.35	0.10	0.04
		Extrathoracics	1.58	71.85	0.06	94.39	1.88	0.13	1.34	0.10	8.33
		Colon	0.56	67.20	0.02	79.68	1.69	0.12	1.53	0.11	0.34
Dose (mGy)		Organ	Prompt N	Prompt G	Delayed N	Delayed G	Secondary Prompt NG	Secondary Delayed NG	Body Prompt NG	Body Delayed NG	Air Electron
Nagasaki	1000m	BoneSurface	7.61	1199.19	1.36	1270.24	14.41	8.47	13.17	7.45	75.73
		ActiveMarrow	9.13	1119.82	1.69	1152.24	13.67	8.01	14.26	7.86	64.39
		Adrenals	4.85	1087.86	0.71	1012.88	13.29	7.61	13.09	6.89	0.48
		Brain	15.96	1273.09	3.08	1300.31	14.14	8.21	12.56	7.30	5.67
		Breasts	20.68	1122.86	4.34	1286.72	12.44	7.37	9.89	5.63	167.04
		GallBladderWall	4.89	1226.20	0.48	1081.85	12.91	7.04	12.43	6.52	0.48
		HeartWall	8.06	1307.80	1.26	1254.96	13.07	7.78	13.80	7.38	3.29
		Kidney	5.59	1111.37	0.85	1036.52	12.70	7.67	13.03	7.05	0.39
		EyeLens	28.56	648.27	4.22	1210.78	10.62	5.90	7.93	5.46	1146.49
		Liver	6.16	1234.46	0.89	1161.81	12.87	7.61	12.92	6.90	1.28
		Lungs	10.18	1291.24	1.69	1269.37	13.57	8.01	12.79	7.07	4.51
		LymphNodes	10.73	1194.04	1.91	1168.44	13.36	7.88	12.45	6.98	29.54
		Muscle	12.93	1127.71	2.72	1128.72	12.73	7.47	10.63	6.02	38.87
		Oesophagus	8.35	1224.08	1.20	1168.89	13.25	7.74	13.97	7.41	2.28
		OralMucosa	11.52	1272.90	2.07	1215.35	14.49	8.58	13.48	7.44	2.74
		Pancreas	4.72	1183.90	0.52	1078.49	12.58	7.43	12.97	6.95	0.53
		Uterus	3.96	1006.54	0.53	899.71	12.10	7.21	12.05	6.21	0.32
		SalivaryGlands	14.28	1240.49	2.63	1214.30	14.16	8.26	11.88	6.98	13.58
		SmallIntestineWall	5.39	1182.75	0.67	1107.51	13.04	7.71	12.58	6.67	0.88
		Skin	22.50	809.83	5.52	975.18	9.10	5.36	6.69	3.89	641.79
		Spleen	7.84	1164.38	1.29	1127.46	13.20	7.80	13.47	7.31	0.52
		StomachWall	6.52	1242.16	0.87	1173.78	13.25	7.84	12.66	6.73	0.96
		Ovaries	4.29	1103.48	0.48	964.70	13.02	7.60	12.05	6.21	0.38
		Thymus	11.72	1369.98	2.08	1341.08	13.72	7.66	14.03	7.85	6.19
		Thyroid	14.84	1325.71	2.51	1394.70	13.64	8.10	12.30	7.53	169.52
		UrinaryBladderWall	4.63	1034.88	0.64	984.18	11.69	7.18	11.57	6.29	0.38
		Extrathoracics	17.95	1302.30	3.17	1358.66	13.70	8.36	10.65	6.29	131.49
		Colon	7.03	1223.70	1.05	1160.76	13.30	7.89	12.91	6.86	3.43
Dose (mGy)		Organ	Prompt N	Prompt G	Delayed N	Delayed G	Secondary Prompt NG	Secondary Delayed NG	Body Prompt NG	Body Delayed NG	Air Electron
Nagasaki	1500m	BoneSurface	0.37	146.98	0.04	122.86	0.63	0.18	0.57	0.16	9.10
		ActiveMarrow	0.45	137.73	0.04	112.73	0.60	0.18	0.62	0.17	7.82
		Adrenals	0.24	147.69	0.02	105.29	0.56	0.17	0.59	0.15	0.03
		Brain	0.74	159.97	0.08	124.24	0.61	0.18	0.54	0.15	0.75
		Breasts	1.02	139.96	0.12	124.54	0.56	0.16	0.43	0.12	22.64
		GallBladderWall	0.23	138.27	0.02	104.67	0.54	0.17	0.54	0.14	0.10
		HeartWall	0.44	160.36	0.04	119.63	0.56	0.17	0.61	0.16	0.53
		Kidney	0.27	136.63	0.02	101.85	0.53	0.17	0.58	0.15	0.06
		EyeLens	0.89	83.73	0.12	94.73	0.48	0.16	0.41	0.08	117.14
		Liver	0.32	151.58	0.02	110.72	0.56	0.17	0.58	0.15	0.23
		Lungs	0.50	162.38	0.05	123.67	0.59	0.17	0.56	0.15	0.59
		LymphNodes	0.53	148.39	0.05	115.07	0.59	0.17	0.55	0.15	4.29
		Muscle	0.63	141.17	0.07	109.32	0.56	0.16	0.46	0.13	5.38
		Oesophagus	0.43	151.78	0.03	115.27	0.56	0.17	0.61	0.17	0.42
		OralMucosa	0.59	156.47	0.06	122.81	0.65	0.18	0.55	0.16	0.46
		Pancreas	0.24	141.87	0.02	108.95	0.55	0.16	0.57	0.15	0.07
		Uterus	0.21	133.58	0.01	99.25	0.55	0.16	0.52	0.14	0.07
		SalivaryGlands	0.63	162.72	0.07	121.48	0.62	0.18	0.53	0.15	2.17
		SmallIntestineWall	0.28	150.47	0.02	111.53	0.57	0.17	0.55	0.15	0.17
		Skin	1.07	100.41	0.14	91.92	0.40	0.12	0.29	0.08	75.15
		Spleen	0.38	150.86	0.03	110.10	0.58	0.17	0.57	0.16	0.07
		StomachWall	0.34	155.91	0.03	113.83	0.58	0.17	0.55	0.15	0.20
		Ovaries	0.22	140.20	0.02	99.94	0.56	0.16	0.54	0.15	0.05
		Thymus	0.60	154.59	0.05	127.96	0.60	0.17	0.63	0.17	1.54
		Thyroid	0.87	163.75	0.08	132.85	0.60	0.18	0.56	0.16	18.23
		UrinaryBladderWall	0.23	126.84	0.02	91.51	0.52	0.16	0.52	0.14	0.08
		Extrathoracics	0.86	158.87	0.10	136.57	0.63	0.19	0.45	0.14	18.49
		Colon	0.36	156.11	0.03	115.14	0.58	0.17	0.56	0.15	0.73
