# Supplementary material for: Japanese pediatric and adult atomic bomb survivor dosimetry: potential improvements using the J45 phantom series and modern Monte Carlo transport
Source: Radiat Environ Biophys. 2021 Oct 30;61(1):73–86. doi: 10.1007/s00411-021-00946-2 (PMC8897329; doi:10.1007/s00411-021-00946-2)
Supplement: Supplementary file 1 — Supplementary file1 (ZIP 2974 KB) [file 411_2021_946_MOESM1_ESM.zip › _supplementary/doses/15f_IO.csv]

Dose (mGy)		Organ	Prompt N	Prompt G	Delayed N	Delayed G	Secondary Prompt NG	Secondary Delayed NG	Body Prompt NG	Body Delayed NG	Air Electron
Hiroshima	1000m	BoneSurface	39.00	1263.51	2.35	2517.92	0.0	0.0	101.58	8.29	84.17
		ActiveMarrow	45.83	1182.05	2.71	2290.37	0.0	0.0	111.07	9.04	71.53
		Adrenals	20.97	1244.23	1.08	1989.43	0.0	0.0	97.96	8.32	1.44
		Brain	77.43	1392.50	4.81	2540.57	0.0	0.0	95.86	7.84	8.94
		Breasts	148.44	1205.52	9.82	2581.29	0.0	0.0	79.73	6.42	283.41
		GallBladderWall	24.85	1296.41	1.49	2408.15	0.0	0.0	106.90	8.81	0.97
		HeartWall	53.98	1405.98	2.95	2700.09	0.0	0.0	117.43	9.61	3.46
		Kidney	23.96	1153.41	1.24	1969.87	0.0	0.0	100.89	8.13	0.71
		EyeLens	179.38	716.61	11.58	2036.65	0.0	0.0	63.18	4.65	1361.55
		Liver	38.94	1359.70	2.08	2426.27	0.0	0.0	110.81	8.98	1.88
		Lungs	60.24	1412.63	3.33	2626.15	0.0	0.0	102.28	8.39	5.01
		LymphNodes	60.71	1300.18	3.68	2386.19	0.0	0.0	98.62	7.91	47.76
		Muscle	77.19	1208.38	4.86	2280.97	0.0	0.0	82.36	6.76	60.13
		Oesophagus	42.65	1321.64	2.45	2435.43	0.0	0.0	113.80	8.83	2.57
		OralMucosa	66.97	1404.64	3.92	2430.37	0.0	0.0	109.67	8.62	4.11
		Pancreas	23.31	1236.74	1.14	2195.44	0.0	0.0	104.72	8.44	0.77
		Uterus	15.98	1169.54	0.79	2015.30	0.0	0.0	94.38	8.17	1.06
		SalivaryGlands	80.04	1360.42	4.92	2488.62	0.0	0.0	92.95	7.62	17.19
		SmallIntestineWall	30.63	1299.88	1.57	2328.80	0.0	0.0	104.60	8.38	1.31
		Skin	142.57	803.59	9.81	1837.20	0.0	0.0	50.19	4.09	1085.35
		Spleen	37.57	1254.12	2.14	2224.02	0.0	0.0	103.08	8.46	0.80
		StomachWall	39.74	1336.84	2.08	2376.94	0.0	0.0	105.74	8.52	1.20
		Ovaries	14.31	1162.27	0.83	1787.74	0.0	0.0	99.92	7.54	0.93
		Thymus	78.58	1394.24	4.69	2741.27	0.0	0.0	119.19	9.42	17.57
		Thyroid	127.20	1285.41	6.71	2847.39	0.0	0.0	102.84	8.10	218.09
		UrinaryBladderWall	24.92	1122.99	1.31	1963.65	0.0	0.0	92.54	7.51	0.85
		Extrathoracics	129.10	1432.32	8.17	2856.13	0.0	0.0	80.46	6.59	173.83
		Colon	45.62	1342.16	2.67	2468.08	0.0	0.0	106.81	8.62	5.64
Dose (mGy)		Organ	Prompt N	Prompt G	Delayed N	Delayed G	Secondary Prompt NG	Secondary Delayed NG	Body Prompt NG	Body Delayed NG	Air Electron
Hiroshima	1500m	BoneSurface	1.63	185.36	0.07	287.59	0.0	0.0	2.55	0.18	11.61
		ActiveMarrow	1.91	176.98	0.08	265.45	0.0	0.0	2.84	0.20	9.90
		Adrenals	1.02	182.76	0.03	234.02	0.0	0.0	2.60	0.19	0.15
		Brain	3.17	198.97	0.13	287.11	0.0	0.0	2.37	0.17	1.31
		Breasts	5.51	167.77	0.25	294.43	0.0	0.0	1.96	0.14	45.83
		GallBladderWall	1.25	188.69	0.04	269.58	0.0	0.0	2.74	0.18	0.13
		HeartWall	2.28	206.28	0.09	296.04	0.0	0.0	3.01	0.21	0.90
		Kidney	0.99	176.47	0.03	238.61	0.0	0.0	2.62	0.18	0.12
		EyeLens	6.72	80.55	0.35	261.15	0.0	0.0	1.56	0.10	204.58
		Liver	1.75	202.77	0.06	279.42	0.0	0.0	2.90	0.20	0.36
		Lungs	2.52	210.37	0.10	296.84	0.0	0.0	2.65	0.19	0.92
		LymphNodes	2.51	192.46	0.10	275.43	0.0	0.0	2.47	0.18	8.23
		Muscle	3.04	181.62	0.13	263.59	0.0	0.0	2.06	0.15	10.01
		Oesophagus	1.93	194.70	0.07	286.91	0.0	0.0	2.92	0.20	0.65
		OralMucosa	3.02	204.47	0.11	292.01	0.0	0.0	2.43	0.18	0.90
		Pancreas	1.11	187.98	0.03	253.82	0.0	0.0	2.78	0.19	0.12
		Uterus	0.82	172.90	0.03	239.28	0.0	0.0	2.65	0.17	0.08
		SalivaryGlands	3.00	198.03	0.12	294.84	0.0	0.0	2.34	0.16	3.10
		SmallIntestineWall	1.50	200.00	0.05	272.97	0.0	0.0	2.70	0.19	0.22
		Skin	5.21	117.00	0.25	201.44	0.0	0.0	1.24	0.09	148.44
		Spleen	1.60	182.57	0.06	272.42	0.0	0.0	2.70	0.19	0.16
		StomachWall	1.73	202.03	0.06	280.17	0.0	0.0	2.70	0.19	0.32
		Ovaries	0.73	178.15	0.03	229.83	0.0	0.0	2.43	0.18	0.12
		Thymus	3.33	220.08	0.13	330.35	0.0	0.0	3.00	0.21	2.99
		Thyroid	4.27	185.21	0.19	313.61	0.0	0.0	2.46	0.19	35.49
		UrinaryBladderWall	1.14	168.22	0.04	236.96	0.0	0.0	2.38	0.17	0.15
		Extrathoracics	5.33	201.94	0.19	322.68	0.0	0.0	2.02	0.15	29.28
		Colon	2.11	204.18	0.07	285.02	0.0	0.0	2.74	0.19	0.98
Dose (mGy)		Organ	Prompt N	Prompt G	Delayed N	Delayed G	Secondary Prompt NG	Secondary Delayed NG	Body Prompt NG	Body Delayed NG	Air Electron
Nagasaki	1000m	BoneSurface	20.89	3556.31	3.74	4256.71	0.0	0.0	20.73	12.07	186.72
		ActiveMarrow	24.57	3328.04	4.34	3889.34	0.0	0.0	23.45	13.17	158.41
		Adrenals	14.00	3348.59	1.79	3296.28	0.0	0.0	23.58	12.97	1.53
		Brain	39.43	3710.46	7.80	4195.40	0.0	0.0	18.79	11.37	20.31
		Breasts	66.88	3336.25	15.57	4432.76	0.0	0.0	15.72	9.30	592.47
		GallBladderWall	17.75	3588.10	2.11	3808.44	0.0	0.0	23.21	12.67	1.32
		HeartWall	30.72	3835.65	4.73	4313.55	0.0	0.0	25.04	13.72	10.44
		Kidney	13.41	3324.77	1.94	3401.23	0.0	0.0	21.87	11.79	1.38
		EyeLens	72.24	2016.45	24.29	3404.13	0.0	0.0	11.30	7.19	2444.50
		Liver	23.40	3754.72	3.60	4084.62	0.0	0.0	24.09	13.10	4.17
		Lungs	32.50	3880.65	5.46	4420.03	0.0	0.0	21.90	12.22	11.60
		LymphNodes	31.62	3561.81	5.80	3999.57	0.0	0.0	20.20	11.73	109.11
		Muscle	37.28	3371.36	7.67	3836.36	0.0	0.0	16.67	9.78	130.94
		Oesophagus	26.52	3598.35	4.01	3827.19	0.0	0.0	24.13	13.44	7.36
		OralMucosa	38.15	3847.86	6.73	4385.75	0.0	0.0	19.55	12.30	9.79
		Pancreas	14.60	3570.40	1.86	3676.12	0.0	0.0	22.90	12.18	1.75
		Uterus	11.61	3103.53	1.29	3244.29	0.0	0.0	20.55	11.54	2.01
		SalivaryGlands	40.15	3761.86	7.59	4266.44	0.0	0.0	18.15	10.96	44.31
		SmallIntestineWall	19.57	3625.32	2.65	3976.54	0.0	0.0	22.76	12.33	2.63
		Skin	61.05	2285.87	15.15	3091.16	0.0	0.0	9.81	5.94	2231.93
		Spleen	20.22	3439.93	3.36	3718.59	0.0	0.0	22.05	12.29	1.85
		StomachWall	22.85	3746.81	3.35	4094.06	0.0	0.0	22.88	12.50	3.69
		Ovaries	11.88	3373.47	1.45	3263.92	0.0	0.0	21.88	11.15	1.04
		Thymus	43.09	3966.45	7.39	4721.84	0.0	0.0	23.82	13.65	24.49
		Thyroid	59.49	4027.15	11.53	4468.31	0.0	0.0	20.11	12.03	518.50
		UrinaryBladderWall	15.12	3141.25	2.18	3426.08	0.0	0.0	20.19	10.77	1.18
		Extrathoracics	57.49	3987.33	12.11	4682.98	0.0	0.0	16.55	10.30	362.57
		Colon	26.84	3741.73	4.29	4195.10	0.0	0.0	22.82	12.77	12.21
Dose (mGy)		Organ	Prompt N	Prompt G	Delayed N	Delayed G	Secondary Prompt NG	Secondary Delayed NG	Body Prompt NG	Body Delayed NG	Air Electron
Nagasaki	1500m	BoneSurface	0.99	467.12	0.10	423.93	0.0	0.0	0.89	0.25	22.86
		ActiveMarrow	1.17	444.12	0.11	391.26	0.0	0.0	1.01	0.28	19.70
		Adrenals	0.65	421.67	0.05	353.21	0.0	0.0	1.03	0.25	0.27
		Brain	1.89	488.07	0.20	420.07	0.0	0.0	0.80	0.23	2.65
		Breasts	3.12	439.91	0.38	426.65	0.0	0.0	0.67	0.19	86.63
		GallBladderWall	0.86	478.03	0.06	368.44	0.0	0.0	1.04	0.26	0.36
		HeartWall	1.39	519.69	0.13	438.49	0.0	0.0	1.07	0.29	1.74
		Kidney	0.64	426.21	0.05	351.81	0.0	0.0	0.96	0.26	0.24
		EyeLens	3.39	223.69	0.47	322.20	0.0	0.0	0.46	0.14	400.70
		Liver	1.19	496.07	0.09	414.78	0.0	0.0	1.04	0.27	0.76
		Lungs	1.53	517.20	0.15	439.06	0.0	0.0	0.93	0.26	2.01
		LymphNodes	1.50	482.00	0.16	399.27	0.0	0.0	0.88	0.24	16.53
		Muscle	1.76	448.54	0.20	382.98	0.0	0.0	0.71	0.20	19.95
		Oesophagus	1.21	485.61	0.10	416.92	0.0	0.0	1.01	0.27	1.14
		OralMucosa	1.74	511.40	0.19	416.80	0.0	0.0	0.86	0.25	1.50
		Pancreas	0.77	470.95	0.06	375.06	0.0	0.0	1.01	0.26	0.24
		Uterus	0.55	435.29	0.04	357.97	0.0	0.0	0.89	0.23	0.23
		SalivaryGlands	1.88	503.12	0.20	420.20	0.0	0.0	0.78	0.23	6.96
		SmallIntestineWall	0.97	488.96	0.08	393.78	0.0	0.0	0.98	0.26	0.46
		Skin	2.79	296.10	0.37	294.98	0.0	0.0	0.42	0.12	279.82
		Spleen	0.97	467.13	0.09	371.62	0.0	0.0	0.96	0.26	0.36
		StomachWall	1.13	511.64	0.09	407.35	0.0	0.0	0.98	0.26	0.68
		Ovaries	0.57	427.53	0.04	342.64	0.0	0.0	0.93	0.26	0.24
		Thymus	1.84	549.41	0.18	460.33	0.0	0.0	1.02	0.29	4.94
		Thyroid	2.72	456.80	0.28	486.90	0.0	0.0	0.87	0.26	87.87
		UrinaryBladderWall	0.79	431.89	0.06	346.83	0.0	0.0	0.87	0.23	0.26
		Extrathoracics	2.61	511.21	0.31	468.52	0.0	0.0	0.71	0.21	56.74
		Colon	1.30	503.93	0.12	420.44	0.0	0.0	0.97	0.27	2.41
