# Supplementary material for: Japanese pediatric and adult atomic bomb survivor dosimetry: potential improvements using the J45 phantom series and modern Monte Carlo transport
Source: Radiat Environ Biophys. 2021 Oct 30;61(1):73–86. doi: 10.1007/s00411-021-00946-2 (PMC8897329; doi:10.1007/s00411-021-00946-2)
Supplement: Supplementary file 1 — Supplementary file1 (ZIP 2974 KB) [file 411_2021_946_MOESM1_ESM.zip › _supplementary/doses/15f_Light 9P.csv]

Dose (mGy)		Organ	Prompt N	Prompt G	Delayed N	Delayed G	Secondary Prompt NG	Secondary Delayed NG	Body Prompt NG	Body Delayed NG	Air Electron
Hiroshima	1000m	BoneSurface	26.23	1088.19	1.46	2074.18	60.62	4.88	80.45	6.52	64.02
		ActiveMarrow	31.67	1026.12	1.77	1912.49	57.85	4.65	85.52	6.92	53.52
		Adrenals	15.81	1038.20	0.70	1804.93	52.35	4.39	78.07	6.17	0.78
		Brain	52.29	1183.30	2.93	2082.68	60.89	4.94	76.02	6.20	8.62
		Breasts	96.82	1018.45	6.51	2163.13	51.48	4.06	66.38	5.37	252.11
		GallBladderWall	22.05	1148.02	1.09	2061.90	54.90	4.35	85.82	6.49	0.87
		HeartWall	37.21	1214.25	2.07	2124.19	53.42	4.35	90.11	7.25	2.73
		Kidney	15.39	1032.09	0.77	1665.27	56.77	4.48	74.83	6.12	0.58
		EyeLens	115.96	537.96	5.97	1555.98	50.27	3.86	52.41	4.41	1662.26
		Liver	29.01	1190.27	1.62	2013.22	53.38	4.29	85.50	6.95	1.56
		Lungs	40.96	1230.46	2.28	2179.67	57.64	4.65	79.36	6.38	4.02
		LymphNodes	41.74	1123.67	2.49	1986.89	56.56	4.54	78.14	6.26	41.29
		Muscle	52.76	1055.13	3.26	1882.46	53.33	4.31	66.14	5.35	53.98
		Oesophagus	30.95	1146.62	1.55	1995.07	55.60	4.41	87.53	7.08	2.95
		OralMucosa	52.08	1189.43	2.95	2202.79	56.08	4.75	80.21	6.81	3.54
		Pancreas	16.81	1091.97	0.79	1822.91	52.06	4.16	77.49	6.24	0.63
		Uterus	11.57	995.39	0.58	1654.27	54.67	4.22	72.07	5.77	0.97
		SalivaryGlands	55.48	1182.29	3.25	2057.20	60.11	4.70	75.19	6.05	17.00
		SmallIntestineWall	23.86	1126.43	1.18	1934.01	53.06	4.32	80.07	6.44	1.01
		Skin	91.86	691.18	6.18	1478.93	37.13	3.00	42.02	3.40	963.68
		Spleen	25.57	1074.37	1.34	1834.21	53.68	4.41	78.68	6.46	0.91
		StomachWall	28.81	1162.06	1.47	2031.58	53.82	4.26	82.78	6.70	1.48
		Ovaries	11.47	1071.54	0.59	1677.91	51.45	4.30	73.38	5.96	0.51
		Thymus	49.35	1219.95	3.02	2317.42	54.95	4.50	90.33	7.59	14.09
		Thyroid	82.78	1164.69	4.65	2341.95	56.50	4.60	86.34	6.74	252.81
		UrinaryBladderWall	18.51	996.49	0.99	1683.73	50.91	3.92	70.74	5.80	0.69
		Extrathoracics	79.87	1208.63	5.81	2285.83	59.07	4.76	70.09	5.61	152.15
		Colon	35.09	1176.69	1.96	2060.71	53.10	4.34	84.12	6.87	4.61
Dose (mGy)		Organ	Prompt N	Prompt G	Delayed N	Delayed G	Secondary Prompt NG	Secondary Delayed NG	Body Prompt NG	Body Delayed NG	Air Electron
Hiroshima	1500m	BoneSurface	1.16	168.21	0.04	250.12	1.46	0.11	2.07	0.15	9.11
		ActiveMarrow	1.39	160.22	0.05	233.29	1.39	0.10	2.24	0.16	7.79
		Adrenals	0.82	159.02	0.02	228.73	1.35	0.09	2.18	0.14	0.11
		Brain	2.25	179.30	0.08	245.93	1.49	0.11	1.95	0.14	1.23
		Breasts	3.98	156.70	0.17	254.04	1.21	0.09	1.67	0.12	40.61
		GallBladderWall	0.95	185.48	0.03	233.26	1.19	0.10	2.28	0.15	0.08
		HeartWall	1.68	184.63	0.06	257.80	1.30	0.10	2.34	0.16	0.74
		Kidney	0.73	160.50	0.02	205.88	1.34	0.10	2.04	0.14	0.09
		EyeLens	4.13	77.95	0.23	212.18	1.09	0.08	1.24	0.08	157.10
		Liver	1.32	180.25	0.05	243.31	1.29	0.09	2.25	0.16	0.33
		Lungs	1.79	189.60	0.07	258.80	1.39	0.10	2.08	0.15	0.88
		LymphNodes	1.82	175.46	0.07	241.29	1.36	0.10	2.02	0.14	6.91
		Muscle	2.20	164.31	0.09	228.48	1.28	0.09	1.70	0.12	9.00
		Oesophagus	1.33	177.84	0.05	247.82	1.37	0.10	2.22	0.15	0.57
		OralMucosa	2.32	191.71	0.09	245.13	1.43	0.11	2.10	0.15	0.48
		Pancreas	0.90	170.54	0.02	227.02	1.28	0.09	2.12	0.14	0.12
		Uterus	0.65	162.07	0.02	208.97	1.33	0.09	1.85	0.12	0.07
		SalivaryGlands	2.39	184.83	0.09	250.12	1.41	0.11	1.93	0.13	2.85
		SmallIntestineWall	1.13	180.40	0.04	238.16	1.29	0.09	2.13	0.15	0.20
		Skin	3.58	105.46	0.16	171.09	0.90	0.07	1.06	0.08	135.14
		Spleen	1.16	171.89	0.04	227.61	1.28	0.10	2.11	0.15	0.15
		StomachWall	1.41	183.30	0.05	251.01	1.27	0.09	2.17	0.15	0.36
		Ovaries	0.69	154.70	0.02	202.85	1.24	0.09	1.96	0.13	0.11
		Thymus	2.35	191.15	0.09	293.67	1.31	0.10	2.30	0.17	2.19
		Thyroid	3.13	176.62	0.15	314.75	1.36	0.10	2.03	0.15	37.13
		UrinaryBladderWall	0.99	155.64	0.03	199.96	1.18	0.09	1.90	0.13	0.12
		Extrathoracics	3.16	183.41	0.16	277.40	1.40	0.11	1.75	0.12	30.06
		Colon	1.59	185.09	0.06	252.43	1.31	0.09	2.18	0.15	1.03
Dose (mGy)		Organ	Prompt N	Prompt G	Delayed N	Delayed G	Secondary Prompt NG	Secondary Delayed NG	Body Prompt NG	Body Delayed NG	Air Electron
Nagasaki	1000m	BoneSurface	14.98	3179.90	2.37	3579.19	11.27	6.97	17.22	9.43	142.42
		ActiveMarrow	17.95	2993.31	2.82	3289.38	10.80	6.63	18.95	10.03	119.36
		Adrenals	11.51	3026.58	1.35	2997.29	9.72	6.02	18.36	8.89	1.01
		Brain	27.97	3317.43	4.76	3470.94	11.46	7.10	15.88	8.87	15.94
		Breasts	48.65	2989.39	10.09	3814.47	9.36	5.99	13.43	7.67	529.96
		GallBladderWall	15.46	3314.17	1.68	3301.74	10.04	6.10	19.75	9.47	1.61
		HeartWall	22.83	3479.89	3.29	3699.94	10.10	6.31	20.01	10.44	7.80
		Kidney	9.80	2891.47	1.30	2885.41	10.02	6.41	17.10	8.82	1.13
		EyeLens	57.55	1529.62	12.68	2984.78	7.98	5.48	8.87	6.17	3546.91
		Liver	18.14	3387.40	2.48	3465.22	9.80	6.08	19.56	10.13	4.19
		Lungs	23.79	3525.44	3.59	3743.83	10.76	6.61	17.41	9.29	9.64
		LymphNodes	23.12	3251.72	3.97	3507.46	10.53	6.52	16.80	9.11	98.94
		Muscle	27.66	3026.83	5.10	3267.74	9.92	6.15	14.00	7.74	115.52
		Oesophagus	18.96	3277.11	2.64	3358.85	10.42	6.37	18.75	9.68	7.24
		OralMucosa	25.68	3444.72	4.67	3555.58	10.83	6.78	17.52	9.81	6.83
		Pancreas	11.40	3065.68	1.35	3156.38	9.68	6.11	18.60	9.31	1.26
		Uterus	8.51	3083.45	0.88	2762.22	9.45	5.73	16.85	9.22	0.84
		SalivaryGlands	30.00	3397.64	4.97	3662.37	10.96	6.78	15.66	8.86	34.55
		SmallIntestineWall	15.26	3278.83	1.94	3374.15	9.96	6.20	18.35	9.38	2.28
		Skin	43.11	2030.81	9.49	2562.92	6.90	4.30	8.61	4.91	1989.65
		Spleen	15.24	3075.83	2.18	3230.49	10.14	6.44	18.17	9.62	1.48
		StomachWall	17.57	3345.89	2.48	3569.26	9.80	6.21	18.35	9.56	4.46
		Ovaries	8.65	2860.50	0.88	3084.16	9.80	6.08	17.06	9.00	0.78
		Thymus	31.80	3893.77	4.53	3723.60	10.84	6.39	19.96	10.60	41.85
		Thyroid	39.86	3347.43	7.94	4189.85	10.30	6.79	16.46	9.68	418.51
		UrinaryBladderWall	13.14	2825.29	1.53	2893.41	9.13	5.63	16.00	8.33	1.15
		Extrathoracics	42.52	3515.63	8.53	4026.27	11.19	6.55	14.27	7.70	348.60
		Colon	20.31	3403.11	3.18	3535.73	9.93	6.25	18.32	9.81	10.07
Dose (mGy)		Organ	Prompt N	Prompt G	Delayed N	Delayed G	Secondary Prompt NG	Secondary Delayed NG	Body Prompt NG	Body Delayed NG	Air Electron
Nagasaki	1500m	BoneSurface	0.75	433.93	0.07	367.62	0.48	0.15	0.75	0.20	19.33
		ActiveMarrow	0.90	408.45	0.08	342.35	0.46	0.14	0.82	0.22	16.56
		Adrenals	0.50	415.10	0.04	303.25	0.43	0.12	0.72	0.20	0.31
		Brain	1.39	460.27	0.13	356.50	0.49	0.15	0.68	0.19	2.61
		Breasts	2.34	401.30	0.28	378.21	0.41	0.12	0.59	0.16	84.53
		GallBladderWall	0.73	433.45	0.05	368.09	0.43	0.13	0.84	0.21	0.30
		HeartWall	1.11	473.90	0.10	378.54	0.43	0.13	0.86	0.23	1.69
		Kidney	0.53	393.86	0.04	307.98	0.44	0.14	0.77	0.19	0.20
		EyeLens	2.49	195.40	0.32	272.65	0.39	0.12	0.47	0.11	305.82
		Liver	0.94	470.19	0.07	364.50	0.42	0.13	0.84	0.22	0.72
		Lungs	1.18	479.90	0.10	381.55	0.46	0.14	0.76	0.20	1.89
		LymphNodes	1.17	447.02	0.11	355.56	0.45	0.14	0.73	0.20	16.13
		Muscle	1.36	418.38	0.14	336.82	0.42	0.13	0.61	0.17	18.54
		Oesophagus	0.96	456.01	0.08	356.78	0.45	0.14	0.82	0.21	1.83
		OralMucosa	1.49	468.67	0.13	367.67	0.46	0.14	0.75	0.20	1.42
		Pancreas	0.61	440.88	0.04	324.27	0.42	0.13	0.81	0.20	0.22
		Uterus	0.51	383.72	0.03	291.21	0.44	0.14	0.74	0.19	0.21
		SalivaryGlands	1.40	463.96	0.15	359.56	0.47	0.14	0.67	0.19	6.66
		SmallIntestineWall	0.80	455.32	0.06	353.30	0.42	0.13	0.79	0.21	0.47
		Skin	2.06	273.77	0.25	253.26	0.29	0.09	0.37	0.10	260.25
		Spleen	0.75	424.48	0.07	324.79	0.43	0.13	0.79	0.20	0.32
		StomachWall	0.91	461.92	0.07	364.06	0.42	0.13	0.81	0.21	0.71
		Ovaries	0.50	406.49	0.03	297.45	0.43	0.13	0.68	0.20	0.19
		Thymus	1.54	500.33	0.15	404.86	0.45	0.14	0.87	0.23	3.88
		Thyroid	2.18	445.81	0.22	425.92	0.45	0.14	0.76	0.21	70.94
		UrinaryBladderWall	0.70	402.06	0.05	289.86	0.39	0.12	0.69	0.19	0.21
		Extrathoracics	2.11	467.42	0.22	404.08	0.48	0.15	0.60	0.17	64.86
		Colon	1.06	470.69	0.09	372.76	0.43	0.13	0.81	0.21	2.27
