# Supplementary material for: Japanese pediatric and adult atomic bomb survivor dosimetry: potential improvements using the J45 phantom series and modern Monte Carlo transport
Source: Radiat Environ Biophys. 2021 Oct 30;61(1):73–86. doi: 10.1007/s00411-021-00946-2 (PMC8897329; doi:10.1007/s00411-021-00946-2)
Supplement: Supplementary file 1 — Supplementary file1 (ZIP 2974 KB) [file 411_2021_946_MOESM1_ESM.zip › _supplementary/doses/15f_Light GLOBE.csv]

Dose (mGy)		Organ	Prompt N	Prompt G	Delayed N	Delayed G	Secondary Prompt NG	Secondary Delayed NG	Body Prompt NG	Body Delayed NG	Air Electron
Hiroshima	1000m	BoneSurface	35.70	1184.95	2.11	2394.29	53.94	4.38	93.82	7.60	76.91
		ActiveMarrow	41.89	1121.18	2.44	2189.32	51.44	4.17	101.11	8.18	64.17
		Adrenals	19.65	1097.37	0.93	1977.70	45.53	3.74	90.80	7.70	0.89
		Brain	71.34	1304.10	4.25	2379.53	52.12	4.24	88.84	7.23	9.02
		Breasts	139.77	1139.96	9.01	2552.65	43.79	3.58	75.48	6.08	277.66
		GallBladderWall	27.06	1267.26	1.16	2198.14	43.00	3.56	99.66	7.67	0.80
		HeartWall	50.05	1357.78	2.85	2478.16	45.29	3.69	107.16	8.73	4.64
		Kidney	20.12	1118.68	1.02	1963.08	47.47	4.04	93.74	7.43	0.62
		EyeLens	159.75	607.96	7.75	1963.96	41.50	3.40	58.43	4.05	1517.78
		Liver	37.13	1292.56	1.96	2319.05	44.88	3.68	102.51	8.28	1.84
		Lungs	54.39	1354.72	3.18	2489.98	48.74	4.00	94.41	7.66	5.14
		LymphNodes	55.58	1225.89	3.25	2296.43	48.99	4.03	90.95	7.30	47.37
		Muscle	69.62	1154.83	4.42	2184.07	47.05	3.85	76.61	6.21	59.60
		Oesophagus	38.46	1302.02	2.16	2277.52	46.07	3.84	99.29	8.30	3.09
		OralMucosa	79.10	1270.60	3.46	2329.93	52.29	4.22	95.24	7.51	4.70
		Pancreas	21.93	1196.28	0.96	2103.36	46.63	3.81	95.55	7.59	0.93
		Uterus	13.91	1096.50	0.64	1910.35	48.56	4.14	81.65	6.64	0.84
		SalivaryGlands	75.53	1293.16	4.21	2372.88	51.16	4.31	85.71	6.96	21.89
		SmallIntestineWall	28.46	1231.99	1.47	2297.38	46.99	3.78	95.07	7.73	1.23
		Skin	126.92	762.22	8.80	1740.29	33.29	2.72	47.85	3.85	1054.61
		Spleen	33.56	1144.50	1.87	2131.93	48.85	3.98	94.87	7.72	0.88
		StomachWall	35.38	1267.69	1.89	2372.49	46.58	3.76	96.92	7.90	1.52
		Ovaries	14.51	1016.47	0.73	2118.04	47.22	3.99	84.45	6.10	0.61
		Thymus	80.03	1477.77	4.40	2535.10	46.84	3.96	104.83	8.58	17.31
		Thyroid	131.68	1235.18	7.12	2430.74	47.68	3.86	99.05	7.84	211.31
		UrinaryBladderWall	23.21	1102.56	1.18	1872.84	45.58	3.59	84.29	6.83	0.68
		Extrathoracics	116.80	1309.43	6.82	2698.78	49.77	4.21	76.81	6.58	200.44
		Colon	42.48	1292.53	2.39	2438.53	46.57	3.79	97.80	8.01	5.44
Dose (mGy)		Organ	Prompt N	Prompt G	Delayed N	Delayed G	Secondary Prompt NG	Secondary Delayed NG	Body Prompt NG	Body Delayed NG	Air Electron
Hiroshima	1500m	BoneSurface	1.45	172.90	0.06	268.64	1.39	0.10	2.39	0.17	10.44
		ActiveMarrow	1.71	163.61	0.07	249.05	1.33	0.10	2.62	0.18	8.87
		Adrenals	0.91	169.60	0.03	222.11	1.19	0.09	2.42	0.16	0.15
		Brain	2.81	188.13	0.12	264.76	1.35	0.10	2.22	0.16	1.37
		Breasts	5.08	162.11	0.25	283.32	1.14	0.08	1.90	0.14	44.11
		GallBladderWall	1.07	187.99	0.04	239.19	1.12	0.08	2.58	0.17	0.17
		HeartWall	2.18	195.30	0.08	277.10	1.16	0.08	2.79	0.20	0.78
		Kidney	0.83	166.63	0.03	216.58	1.26	0.09	2.33	0.16	0.09
		EyeLens	5.06	86.62	0.37	195.57	1.03	0.07	1.20	0.10	206.34
		Liver	1.57	193.86	0.06	261.35	1.17	0.08	2.67	0.19	0.40
		Lungs	2.26	200.35	0.09	281.87	1.28	0.09	2.44	0.17	0.84
		LymphNodes	2.23	183.35	0.09	259.98	1.29	0.09	2.33	0.16	7.15
		Muscle	2.72	171.59	0.12	245.41	1.22	0.09	1.95	0.14	9.50
		Oesophagus	1.66	187.63	0.06	263.28	1.24	0.09	2.66	0.19	0.58
		OralMucosa	2.46	189.44	0.10	272.03	1.37	0.09	2.40	0.17	0.80
		Pancreas	1.02	180.67	0.03	244.36	1.23	0.09	2.49	0.17	0.13
		Uterus	0.64	176.21	0.02	226.46	1.24	0.09	2.46	0.16	0.10
		SalivaryGlands	2.79	194.56	0.12	268.67	1.37	0.10	2.16	0.15	3.32
		SmallIntestineWall	1.35	184.78	0.04	255.62	1.20	0.09	2.49	0.17	0.21
		Skin	4.63	110.87	0.22	187.36	0.86	0.06	1.19	0.09	140.77
		Spleen	1.35	182.61	0.05	246.57	1.31	0.09	2.43	0.17	0.15
		StomachWall	1.59	192.12	0.05	268.58	1.23	0.09	2.55	0.18	0.44
		Ovaries	0.68	163.20	0.02	233.43	1.22	0.09	2.28	0.17	0.12
		Thymus	3.03	195.78	0.12	302.01	1.22	0.09	2.70	0.20	2.18
		Thyroid	4.36	186.02	0.19	324.92	1.24	0.09	2.41	0.17	31.42
		UrinaryBladderWall	1.08	164.19	0.03	223.08	1.16	0.08	2.24	0.16	0.16
		Extrathoracics	4.21	191.15	0.19	298.75	1.32	0.10	2.02	0.14	26.85
		Colon	1.89	194.37	0.07	270.30	1.22	0.09	2.54	0.18	1.11
Dose (mGy)		Organ	Prompt N	Prompt G	Delayed N	Delayed G	Secondary Prompt NG	Secondary Delayed NG	Body Prompt NG	Body Delayed NG	Air Electron
Nagasaki	1000m	BoneSurface	18.51	3382.81	3.22	4004.11	11.19	6.49	19.30	10.80	175.33
		ActiveMarrow	21.81	3200.54	3.75	3680.78	10.66	6.19	21.55	11.66	146.95
		Adrenals	11.81	3013.55	1.52	3327.12	10.60	5.65	20.50	10.97	2.24
		Brain	36.79	3553.58	6.51	3948.78	10.93	6.39	17.70	10.22	20.36
		Breasts	59.01	3261.32	13.45	4325.79	8.99	5.28	14.94	8.64	629.59
		GallBladderWall	16.42	3419.31	1.96	3527.39	9.40	5.36	21.75	11.45	1.65
		HeartWall	27.16	3734.61	4.31	4115.92	9.48	5.50	22.87	12.27	8.60
		Kidney	11.70	3098.37	1.62	3198.61	10.18	5.87	20.24	10.54	1.30
		EyeLens	83.28	2314.42	12.11	3360.17	9.03	4.69	12.60	6.82	3325.79
		Liver	20.82	3627.73	3.07	3881.48	9.58	5.42	22.09	11.62	4.42
		Lungs	28.68	3763.61	4.87	4161.16	10.15	5.92	20.06	10.88	10.06
		LymphNodes	27.64	3428.31	5.08	3787.96	10.32	5.97	18.72	10.41	107.40
		Muscle	33.13	3260.63	6.63	3646.61	9.82	5.72	15.58	8.81	130.79
		Oesophagus	24.36	3545.12	3.28	3840.56	9.85	5.60	22.13	11.94	7.05
		OralMucosa	33.51	3550.63	6.13	4275.44	10.79	6.13	19.18	11.15	8.96
		Pancreas	13.11	3295.50	1.70	3521.66	9.63	5.57	20.98	11.07	1.42
		Uterus	9.52	3103.11	1.17	3362.03	10.28	5.89	20.92	10.24	1.37
		SalivaryGlands	34.74	3681.60	6.30	4055.96	10.91	6.48	17.00	9.98	36.12
		SmallIntestineWall	17.77	3508.83	2.31	3792.38	9.67	5.56	20.71	10.88	2.70
		Skin	53.78	2195.29	12.96	2900.76	7.02	4.05	9.35	5.47	2182.24
		Spleen	17.14	3459.49	2.98	3456.83	10.11	6.03	20.30	10.86	1.91
		StomachWall	20.74	3682.79	2.92	3945.40	9.66	5.60	20.87	11.17	4.14
		Ovaries	10.08	3165.67	1.34	3191.35	9.82	6.11	19.44	9.67	0.97
		Thymus	37.15	3938.67	6.19	4257.07	10.10	5.51	22.05	12.27	30.29
		Thyroid	52.14	3518.44	11.43	4540.00	10.59	6.03	18.06	10.94	567.47
		UrinaryBladderWall	13.88	3093.84	1.83	3224.31	9.42	5.35	18.31	9.40	1.52
		Extrathoracics	48.56	3716.02	9.89	4755.35	10.09	6.07	14.91	9.08	400.33
		Colon	24.27	3655.07	3.71	3981.92	9.67	5.63	21.02	11.32	12.83
Dose (mGy)		Organ	Prompt N	Prompt G	Delayed N	Delayed G	Secondary Prompt NG	Secondary Delayed NG	Body Prompt NG	Body Delayed NG	Air Electron
Nagasaki	1500m	BoneSurface	0.89	436.16	0.09	396.42	0.48	0.14	0.83	0.23	20.78
		ActiveMarrow	1.06	415.71	0.10	367.14	0.46	0.13	0.93	0.25	17.62
		Adrenals	0.64	421.59	0.05	332.04	0.43	0.12	0.90	0.23	0.19
		Brain	1.76	458.66	0.18	389.65	0.47	0.13	0.76	0.22	2.26
		Breasts	2.75	411.53	0.34	414.68	0.39	0.12	0.63	0.18	83.71
		GallBladderWall	0.85	471.36	0.05	390.96	0.39	0.11	0.94	0.24	0.33
		HeartWall	1.31	473.01	0.12	404.64	0.41	0.12	0.98	0.27	1.31
		Kidney	0.60	411.55	0.05	330.41	0.43	0.12	0.88	0.23	0.20
		EyeLens	3.39	192.56	0.30	284.37	0.35	0.10	0.43	0.16	475.73
		Liver	1.03	466.29	0.08	387.01	0.41	0.12	0.96	0.25	0.81
		Lungs	1.35	483.76	0.13	408.58	0.44	0.13	0.86	0.24	1.83
		LymphNodes	1.34	449.23	0.14	380.39	0.44	0.13	0.81	0.22	15.41
		Muscle	1.59	421.02	0.17	362.97	0.42	0.12	0.67	0.19	18.71
		Oesophagus	1.11	450.82	0.09	380.59	0.42	0.12	0.98	0.25	0.96
		OralMucosa	1.63	461.01	0.17	427.34	0.49	0.14	0.81	0.24	1.69
		Pancreas	0.71	429.34	0.05	360.07	0.41	0.12	0.91	0.23	0.23
		Uterus	0.59	432.17	0.03	321.16	0.45	0.13	0.88	0.22	0.13
		SalivaryGlands	1.77	454.62	0.17	415.16	0.48	0.14	0.72	0.21	5.48
		SmallIntestineWall	0.91	464.28	0.07	378.77	0.41	0.12	0.90	0.24	0.43
		Skin	2.49	277.51	0.32	277.52	0.30	0.09	0.40	0.12	265.29
		Spleen	0.91	450.96	0.08	362.46	0.43	0.12	0.85	0.24	0.29
		StomachWall	1.06	465.92	0.08	392.13	0.42	0.12	0.91	0.24	0.76
		Ovaries	0.59	417.13	0.04	319.12	0.41	0.12	0.85	0.22	0.24
		Thymus	1.85	510.15	0.17	422.26	0.42	0.12	0.93	0.26	3.79
		Thyroid	2.39	413.82	0.29	462.06	0.43	0.13	0.79	0.24	78.24
		UrinaryBladderWall	0.76	388.59	0.06	330.26	0.39	0.11	0.80	0.21	0.23
		Extrathoracics	2.67	465.59	0.28	459.86	0.45	0.13	0.66	0.19	59.44
		Colon	1.18	472.04	0.10	398.17	0.41	0.12	0.90	0.25	2.33
