# Supplementary material for: Japanese pediatric and adult atomic bomb survivor dosimetry: potential improvements using the J45 phantom series and modern Monte Carlo transport
Source: Radiat Environ Biophys. 2021 Oct 30;61(1):73–86. doi: 10.1007/s00411-021-00946-2 (PMC8897329; doi:10.1007/s00411-021-00946-2)
Supplement: Supplementary file 1 — Supplementary file1 (ZIP 2974 KB) [file 411_2021_946_MOESM1_ESM.zip › _supplementary/doses/15m_IO.csv]

Dose (mGy)		Organ	Prompt N	Prompt G	Delayed N	Delayed G	Secondary Prompt NG	Secondary Delayed NG	Body Prompt NG	Body Delayed NG	Air Electron
Hiroshima	1000m	BoneSurface	39.48	1275.61	2.41	2551.97	0.0	0.0	99.47	8.13	86.30
		ActiveMarrow	48.63	1195.31	2.92	2326.91	0.0	0.0	110.50	9.01	73.30
		Adrenals	22.42	1196.32	1.11	1893.19	0.0	0.0	102.76	7.59	0.54
		Brain	77.27	1279.62	4.82	2338.28	0.0	0.0	87.64	7.22	8.17
		Breasts	165.73	963.65	11.17	2400.48	0.0	0.0	76.30	5.80	608.85
		GallBladderWall	25.00	1206.38	1.56	2218.68	0.0	0.0	96.22	7.95	0.83
		HeartWall	57.56	1302.59	3.17	2519.80	0.0	0.0	107.43	8.76	4.37
		Kidney	24.37	1066.64	1.25	1837.32	0.0	0.0	96.55	7.59	0.63
		EyeLens	181.10	652.83	11.55	1939.25	0.0	0.0	56.82	3.69	1216.71
		Liver	40.36	1258.15	2.14	2258.58	0.0	0.0	102.95	8.32	1.75
		Lungs	62.25	1310.47	3.47	2426.74	0.0	0.0	95.28	7.84	5.01
		LymphNodes	61.05	1197.05	3.77	2204.33	0.0	0.0	90.60	7.25	51.04
		Muscle	75.86	1205.20	4.78	2270.41	0.0	0.0	82.97	6.78	56.55
		Oesophagus	44.51	1208.85	2.47	2272.88	0.0	0.0	105.73	8.40	2.82
		OralMucosa	66.52	1311.67	3.99	2228.64	0.0	0.0	92.82	7.51	2.87
		Pancreas	24.11	1139.91	1.20	2014.21	0.0	0.0	96.47	7.65	0.64
		Prostate	39.22	1159.96	1.63	1867.71	0.0	0.0	98.97	8.05	1.00
		SalivaryGlands	79.90	1260.00	4.96	2294.77	0.0	0.0	84.71	6.90	15.15
		SmallIntestineWall	31.42	1193.38	1.63	2150.23	0.0	0.0	96.06	7.72	1.20
		Skin	142.09	805.60	9.79	1839.10	0.0	0.0	49.95	4.09	1079.87
		Spleen	38.14	1171.92	2.16	2069.60	0.0	0.0	97.49	7.71	0.68
		StomachWall	40.77	1248.42	2.14	2204.31	0.0	0.0	96.87	7.91	1.25
		Testes	87.34	1292.82	5.94	2514.14	0.0	0.0	82.99	6.96	198.87
		Thymus	79.09	1259.00	4.60	2603.55	0.0	0.0	109.89	8.76	14.90
		Thyroid	126.83	1140.02	6.73	2622.22	0.0	0.0	89.56	7.36	200.63
		UrinaryBladderWall	24.12	1109.42	1.18	1929.20	0.0	0.0	91.26	7.48	0.66
		Extrathoracics	129.82	1321.12	8.20	2648.24	0.0	0.0	74.31	5.88	158.04
		Colon	47.00	1238.60	2.72	2277.54	0.0	0.0	97.17	7.90	5.79
Dose (mGy)		Organ	Prompt N	Prompt G	Delayed N	Delayed G	Secondary Prompt NG	Secondary Delayed NG	Body Prompt NG	Body Delayed NG	Air Electron
Hiroshima	1500m	BoneSurface	1.64	186.51	0.07	290.90	0.0	0.0	2.50	0.18	11.87
		ActiveMarrow	2.03	178.50	0.08	269.10	0.0	0.0	2.82	0.20	10.11
		Adrenals	1.09	164.05	0.03	221.61	0.0	0.0	2.41	0.16	0.09
		Brain	3.16	183.10	0.13	264.58	0.0	0.0	2.17	0.16	1.19
		Breasts	6.77	147.69	0.30	275.35	0.0	0.0	1.86	0.13	94.46
		GallBladderWall	1.25	172.61	0.04	251.00	0.0	0.0	2.51	0.19	0.10
		HeartWall	2.39	191.90	0.09	275.23	0.0	0.0	2.76	0.19	0.96
		Kidney	0.98	164.75	0.03	221.49	0.0	0.0	2.41	0.17	0.10
		EyeLens	6.81	74.34	0.36	221.70	0.0	0.0	1.12	0.10	181.63
		Liver	1.78	187.14	0.06	258.68	0.0	0.0	2.67	0.18	0.33
		Lungs	2.61	194.97	0.10	277.36	0.0	0.0	2.42	0.17	1.00
		LymphNodes	2.54	174.81	0.10	254.19	0.0	0.0	2.27	0.16	8.96
		Muscle	3.00	181.31	0.13	262.74	0.0	0.0	2.07	0.15	9.45
		Oesophagus	1.93	178.96	0.07	262.25	0.0	0.0	2.61	0.18	0.54
		OralMucosa	3.08	192.35	0.11	273.93	0.0	0.0	2.34	0.17	1.07
		Pancreas	1.11	173.33	0.03	232.72	0.0	0.0	2.54	0.17	0.12
		Prostate	1.37	161.67	0.06	239.08	0.0	0.0	2.63	0.18	0.06
		SalivaryGlands	3.03	183.85	0.12	270.27	0.0	0.0	2.09	0.15	2.80
		SmallIntestineWall	1.53	184.99	0.05	252.94	0.0	0.0	2.48	0.17	0.20
		Skin	5.19	117.36	0.25	201.70	0.0	0.0	1.23	0.09	147.65
		Spleen	1.64	168.60	0.06	250.96	0.0	0.0	2.48	0.18	0.17
		StomachWall	1.77	186.80	0.06	258.42	0.0	0.0	2.54	0.18	0.30
		Testes	3.79	164.01	0.17	298.06	0.0	0.0	1.98	0.14	32.32
		Thymus	3.29	201.37	0.13	303.65	0.0	0.0	2.69	0.20	3.01
		Thyroid	4.32	174.07	0.19	286.86	0.0	0.0	2.38	0.17	32.16
		UrinaryBladderWall	1.09	167.63	0.04	231.74	0.0	0.0	2.37	0.17	0.12
		Extrathoracics	5.32	186.73	0.19	299.02	0.0	0.0	1.85	0.13	27.40
		Colon	2.14	189.34	0.08	263.69	0.0	0.0	2.49	0.18	0.95
Dose (mGy)		Organ	Prompt N	Prompt G	Delayed N	Delayed G	Secondary Prompt NG	Secondary Delayed NG	Body Prompt NG	Body Delayed NG	Air Electron
Nagasaki	1000m	BoneSurface	21.08	3589.91	3.84	4305.14	0.0	0.0	20.19	11.83	192.16
		ActiveMarrow	26.00	3365.75	4.66	3938.14	0.0	0.0	23.30	13.11	163.54
		Adrenals	13.72	3044.93	1.86	3042.16	0.0	0.0	21.30	11.03	1.83
		Brain	39.45	3407.50	7.78	3850.20	0.0	0.0	17.34	10.43	18.79
		Breasts	81.61	2875.96	19.82	4422.17	0.0	0.0	14.87	9.03	1334.71
		GallBladderWall	17.36	3406.27	2.32	3601.42	0.0	0.0	21.64	11.42	1.99
		HeartWall	32.42	3545.31	5.06	4018.54	0.0	0.0	23.09	12.77	10.81
		Kidney	13.83	3104.29	1.96	3114.40	0.0	0.0	20.29	11.05	1.19
		EyeLens	72.16	1706.04	24.65	3219.49	0.0	0.0	10.42	7.46	2192.35
		Liver	23.98	3469.69	3.70	3795.16	0.0	0.0	22.13	12.12	3.79
		Lungs	33.58	3601.78	5.72	4119.27	0.0	0.0	19.97	11.31	12.87
		LymphNodes	32.37	3219.85	6.08	3712.06	0.0	0.0	18.48	10.58	107.61
		Muscle	36.74	3361.65	7.55	3821.89	0.0	0.0	16.82	9.82	123.57
		Oesophagus	26.33	3335.78	4.02	3467.12	0.0	0.0	22.77	12.74	6.14
		OralMucosa	38.32	3389.16	6.86	4050.98	0.0	0.0	18.10	11.18	5.74
		Pancreas	14.76	3290.14	1.88	3448.71	0.0	0.0	21.26	11.36	1.83
		Prostate	24.32	3233.79	2.79	3355.72	0.0	0.0	19.23	11.94	2.37
		SalivaryGlands	40.22	3456.35	7.62	3900.40	0.0	0.0	16.69	9.91	42.02
		SmallIntestineWall	20.13	3335.47	2.72	3676.41	0.0	0.0	21.04	11.28	2.45
		Skin	60.81	2292.66	15.11	3095.64	0.0	0.0	9.82	5.97	2218.78
		Spleen	20.47	3163.88	3.39	3458.28	0.0	0.0	20.38	11.54	1.78
		StomachWall	23.48	3474.56	3.43	3754.78	0.0	0.0	21.08	11.41	3.33
		Testes	48.19	3474.49	7.98	4271.00	0.0	0.0	16.07	9.83	426.42
		Thymus	42.96	3634.56	7.28	4357.85	0.0	0.0	22.02	12.65	22.07
		Thyroid	59.33	3649.76	11.67	4060.36	0.0	0.0	18.41	10.96	472.45
		UrinaryBladderWall	14.18	3192.16	1.97	3395.42	0.0	0.0	20.23	11.04	1.34
		Extrathoracics	57.26	3549.06	12.08	4370.00	0.0	0.0	14.20	8.89	332.52
		Colon	27.36	3461.80	4.39	3897.40	0.0	0.0	20.60	11.61	11.79
Dose (mGy)		Organ	Prompt N	Prompt G	Delayed N	Delayed G	Secondary Prompt NG	Secondary Delayed NG	Body Prompt NG	Body Delayed NG	Air Electron
Nagasaki	1500m	BoneSurface	0.99	470.36	0.10	428.42	0.0	0.0	0.86	0.24	23.69
		ActiveMarrow	1.23	448.50	0.12	396.18	0.0	0.0	1.00	0.27	20.50
		Adrenals	0.66	397.03	0.05	317.68	0.0	0.0	0.90	0.24	0.25
		Brain	1.89	448.87	0.20	386.80	0.0	0.0	0.74	0.22	2.45
		Breasts	3.50	353.14	0.42	409.86	0.0	0.0	0.59	0.18	184.96
		GallBladderWall	0.85	445.42	0.06	345.75	0.0	0.0	0.97	0.25	0.23
		HeartWall	1.47	481.18	0.14	407.85	0.0	0.0	0.99	0.27	1.86
		Kidney	0.65	395.60	0.05	327.36	0.0	0.0	0.88	0.23	0.22
		EyeLens	3.37	211.12	0.47	341.88	0.0	0.0	0.46	0.11	375.68
		Liver	1.22	459.06	0.10	383.46	0.0	0.0	0.96	0.26	0.73
		Lungs	1.58	481.16	0.15	409.24	0.0	0.0	0.86	0.23	2.29
		LymphNodes	1.53	437.54	0.16	366.53	0.0	0.0	0.79	0.22	17.65
		Muscle	1.73	447.67	0.19	381.45	0.0	0.0	0.72	0.20	18.84
		Oesophagus	1.22	459.91	0.11	384.67	0.0	0.0	0.96	0.26	1.27
		OralMucosa	1.74	473.96	0.19	376.08	0.0	0.0	0.83	0.23	1.46
		Pancreas	0.76	431.04	0.06	343.34	0.0	0.0	0.92	0.24	0.23
		Prostate	1.03	417.67	0.08	372.89	0.0	0.0	0.88	0.23	0.27
		SalivaryGlands	1.89	463.97	0.20	387.14	0.0	0.0	0.71	0.21	6.55
		SmallIntestineWall	0.99	451.10	0.08	364.15	0.0	0.0	0.90	0.24	0.49
		Skin	2.78	297.56	0.37	295.06	0.0	0.0	0.42	0.12	278.19
		Spleen	0.97	431.92	0.09	341.73	0.0	0.0	0.88	0.24	0.35
		StomachWall	1.15	476.07	0.10	376.43	0.0	0.0	0.92	0.24	0.64
		Testes	2.28	438.11	0.27	411.25	0.0	0.0	0.73	0.20	78.15
		Thymus	1.85	503.80	0.18	430.87	0.0	0.0	0.97	0.27	4.05
		Thyroid	2.71	430.70	0.28	455.30	0.0	0.0	0.80	0.23	80.65
		UrinaryBladderWall	0.72	423.04	0.06	344.24	0.0	0.0	0.91	0.23	0.21
		Extrathoracics	2.60	471.95	0.31	432.33	0.0	0.0	0.62	0.19	52.52
		Colon	1.33	464.19	0.12	388.11	0.0	0.0	0.89	0.24	2.33
