# Supplementary material for: Japanese pediatric and adult atomic bomb survivor dosimetry: potential improvements using the J45 phantom series and modern Monte Carlo transport
Source: Radiat Environ Biophys. 2021 Oct 30;61(1):73–86. doi: 10.1007/s00411-021-00946-2 (PMC8897329; doi:10.1007/s00411-021-00946-2)
Supplement: Supplementary file 1 — Supplementary file1 (ZIP 2974 KB) [file 411_2021_946_MOESM1_ESM.zip › _supplementary/doses/15m_Light 9P.csv]

Dose (mGy)		Organ	Prompt N	Prompt G	Delayed N	Delayed G	Secondary Prompt NG	Secondary Delayed NG	Body Prompt NG	Body Delayed NG	Air Electron
Hiroshima	1000m	BoneSurface	26.60	1097.14	1.50	2099.55	60.83	4.90	79.32	6.42	66.16
		ActiveMarrow	33.67	1036.49	1.90	1939.77	58.00	4.66	85.63	6.91	55.35
		Adrenals	16.74	946.31	0.73	1655.21	48.61	4.11	71.26	5.76	0.82
		Brain	52.41	1089.05	2.92	1913.18	56.01	4.55	69.60	5.70	7.96
		Breasts	106.58	885.55	7.27	2065.11	46.86	3.73	58.46	4.91	568.01
		GallBladderWall	22.66	1074.89	1.05	1923.22	49.28	4.10	75.57	5.96	0.59
		HeartWall	39.34	1114.38	2.21	1977.40	49.00	4.00	83.43	6.76	3.50
		Kidney	15.91	952.13	0.76	1516.94	52.33	4.10	68.59	5.64	0.64
		EyeLens	113.71	470.94	5.91	1405.67	48.24	3.47	48.05	4.15	1595.53
		Liver	29.61	1098.48	1.67	1867.46	49.17	3.94	79.38	6.43	1.42
		Lungs	42.81	1138.69	2.41	2021.40	53.13	4.29	73.60	5.88	4.53
		LymphNodes	42.85	1027.36	2.52	1814.58	51.97	4.20	70.41	5.70	45.46
		Muscle	51.79	1052.97	3.20	1875.21	53.26	4.30	66.29	5.37	50.93
		Oesophagus	31.01	1043.32	1.54	1823.42	51.79	4.03	79.68	6.29	2.42
		OralMucosa	50.63	1123.52	2.94	1983.10	50.64	4.35	76.60	5.99	4.24
		Pancreas	17.15	993.08	0.80	1685.85	47.63	3.85	73.74	5.81	0.59
		Prostate	28.29	948.40	1.36	1547.75	47.04	3.81	64.65	6.25	0.16
		SalivaryGlands	55.29	1076.86	3.24	1883.40	54.97	4.30	69.90	5.73	16.27
		SmallIntestineWall	24.18	1043.00	1.22	1780.05	48.77	4.00	74.44	5.94	0.98
		Skin	91.54	694.29	6.17	1479.25	37.20	3.00	42.08	3.40	958.55
		Spleen	25.88	1000.10	1.38	1708.93	49.39	4.03	75.42	6.10	0.78
		StomachWall	29.33	1080.69	1.53	1878.59	49.76	3.93	74.31	6.16	1.30
		Testes	67.40	1104.00	4.60	2001.95	50.79	3.94	68.03	5.39	229.72
		Thymus	50.12	1129.91	3.07	2132.59	50.33	4.17	85.32	6.83	11.27
		Thyroid	81.13	1043.99	4.62	2115.84	51.38	4.34	75.48	6.37	230.67
		UrinaryBladderWall	16.65	971.02	0.90	1637.23	50.74	3.97	69.86	5.67	0.55
		Extrathoracics	79.40	1092.82	5.82	2094.67	54.51	4.39	61.84	5.21	141.73
		Colon	35.77	1082.28	1.99	1892.34	48.94	3.98	76.91	6.19	4.54
Dose (mGy)		Organ	Prompt N	Prompt G	Delayed N	Delayed G	Secondary Prompt NG	Secondary Delayed NG	Body Prompt NG	Body Delayed NG	Air Electron
Hiroshima	1500m	BoneSurface	1.18	169.43	0.04	252.71	1.47	0.11	2.04	0.14	9.37
		ActiveMarrow	1.47	161.70	0.05	236.27	1.40	0.10	2.24	0.16	8.03
		Adrenals	0.89	150.72	0.02	203.16	1.24	0.08	1.89	0.13	0.09
		Brain	2.25	164.97	0.08	226.52	1.37	0.10	1.79	0.13	1.12
		Breasts	4.22	127.08	0.21	246.19	1.20	0.09	1.49	0.11	97.10
		GallBladderWall	0.98	170.70	0.03	214.82	1.12	0.09	2.11	0.14	0.09
		HeartWall	1.77	171.30	0.06	239.40	1.20	0.09	2.17	0.15	0.84
		Kidney	0.75	147.26	0.02	192.07	1.24	0.09	1.85	0.13	0.08
		EyeLens	4.04	70.65	0.23	187.12	1.01	0.07	1.21	0.08	139.73
		Liver	1.35	166.57	0.05	224.97	1.19	0.09	2.11	0.15	0.31
		Lungs	1.87	176.67	0.07	240.78	1.27	0.09	1.91	0.13	0.92
		LymphNodes	1.82	158.96	0.07	221.10	1.26	0.09	1.84	0.13	8.06
		Muscle	2.17	164.01	0.09	227.61	1.28	0.09	1.70	0.12	8.49
		Oesophagus	1.35	164.55	0.05	231.73	1.28	0.09	2.04	0.14	0.64
		OralMucosa	2.31	178.08	0.09	223.56	1.30	0.10	1.98	0.14	0.49
		Pancreas	0.92	156.36	0.03	210.13	1.17	0.09	1.97	0.13	0.11
		Prostate	1.28	165.11	0.04	218.72	1.29	0.09	1.69	0.14	0.17
		SalivaryGlands	2.39	170.52	0.09	231.67	1.30	0.10	1.78	0.12	2.68
		SmallIntestineWall	1.15	166.32	0.04	219.68	1.18	0.09	1.95	0.13	0.18
		Skin	3.58	106.06	0.16	171.42	0.90	0.07	1.06	0.08	134.26
		Spleen	1.19	159.00	0.04	210.73	1.18	0.09	1.98	0.14	0.17
		StomachWall	1.43	168.35	0.05	231.38	1.18	0.09	2.00	0.14	0.31
		Testes	2.82	169.42	0.14	269.53	1.20	0.09	1.69	0.13	34.54
		Thymus	2.37	178.95	0.09	264.36	1.22	0.09	2.15	0.15	1.92
		Thyroid	3.09	165.19	0.15	286.82	1.25	0.09	1.83	0.13	34.19
		UrinaryBladderWall	0.90	155.88	0.03	199.02	1.17	0.09	1.87	0.13	0.12
		Extrathoracics	3.16	169.49	0.16	256.15	1.30	0.10	1.62	0.12	26.87
		Colon	1.62	170.41	0.06	231.70	1.21	0.09	2.00	0.14	0.97
Dose (mGy)		Organ	Prompt N	Prompt G	Delayed N	Delayed G	Secondary Prompt NG	Secondary Delayed NG	Body Prompt NG	Body Delayed NG	Air Electron
Nagasaki	1000m	BoneSurface	15.03	3207.99	2.42	3622.31	11.31	7.00	16.86	9.29	146.21
		ActiveMarrow	18.90	3026.70	3.02	3338.20	10.84	6.66	18.87	10.00	123.06
		Adrenals	11.83	2891.53	1.31	2784.55	8.91	5.46	17.23	7.73	1.18
		Brain	28.03	3045.12	4.74	3204.21	10.51	6.55	14.52	8.18	14.84
		Breasts	58.12	2511.82	12.74	3679.30	9.16	5.62	12.71	6.65	1200.69
		GallBladderWall	15.74	3097.31	1.76	2969.69	9.11	5.65	17.45	8.57	1.53
		HeartWall	24.05	3246.14	3.57	3456.32	9.37	5.81	18.72	9.63	9.38
		Kidney	9.97	2680.77	1.33	2688.67	9.29	5.85	16.14	8.29	1.06
		EyeLens	58.05	1404.81	12.76	2514.16	8.47	4.50	10.92	4.45	3257.34
		Liver	18.47	3127.33	2.51	3205.15	9.04	5.60	18.09	9.34	3.95
		Lungs	24.75	3270.30	3.79	3481.95	9.91	6.08	16.07	8.60	10.27
		LymphNodes	23.65	2943.12	4.18	3205.29	9.62	6.02	15.41	8.28	103.25
		Muscle	27.25	3017.71	5.02	3257.52	9.91	6.14	14.09	7.78	109.01
		Oesophagus	19.33	3006.55	2.67	3120.11	9.74	5.84	18.36	9.30	8.69
		OralMucosa	25.98	3171.58	4.69	3248.25	9.93	6.23	16.33	8.65	6.78
		Pancreas	11.51	2817.69	1.35	2926.84	8.86	5.63	17.19	8.51	1.14
		Prostate	16.50	2967.55	2.49	2972.13	9.19	5.54	15.70	8.43	1.56
		SalivaryGlands	29.72	3105.93	4.99	3396.73	9.97	6.15	14.42	8.15	31.23
		SmallIntestineWall	15.66	3029.41	2.01	3107.27	9.16	5.71	16.91	8.64	2.12
		Skin	43.00	2033.99	9.47	2563.71	6.90	4.30	8.63	4.91	1978.92
		Spleen	15.40	2840.58	2.20	2992.29	9.27	5.89	16.44	8.77	1.63
		StomachWall	17.91	3095.31	2.57	3284.69	9.03	5.68	16.96	8.82	3.62
		Testes	35.91	3156.77	6.10	3587.24	9.57	6.26	14.89	8.08	408.39
		Thymus	32.03	3496.22	4.43	3455.81	9.90	5.83	18.08	9.75	33.80
		Thyroid	40.12	3056.24	8.00	3815.29	9.72	6.21	16.05	9.79	383.55
		UrinaryBladderWall	12.27	2818.70	1.46	2906.96	8.94	5.62	16.20	8.01	1.17
		Extrathoracics	42.16	3280.03	8.55	3707.51	10.15	6.02	12.42	7.29	332.43
		Colon	20.72	3125.47	3.26	3287.12	9.19	5.77	17.10	8.97	10.33
Dose (mGy)		Organ	Prompt N	Prompt G	Delayed N	Delayed G	Secondary Prompt NG	Secondary Delayed NG	Body Prompt NG	Body Delayed NG	Air Electron
Nagasaki	1500m	BoneSurface	0.75	437.48	0.07	371.29	0.48	0.15	0.73	0.20	19.90
		ActiveMarrow	0.95	412.24	0.08	346.47	0.46	0.14	0.82	0.22	17.23
		Adrenals	0.52	382.56	0.04	282.19	0.38	0.11	0.73	0.19	0.13
		Brain	1.38	423.77	0.13	328.16	0.45	0.14	0.63	0.18	2.48
		Breasts	2.82	352.53	0.32	352.42	0.38	0.12	0.55	0.15	174.09
		GallBladderWall	0.74	395.23	0.05	351.67	0.39	0.12	0.79	0.19	0.31
		HeartWall	1.17	442.20	0.10	350.91	0.39	0.12	0.80	0.21	1.87
		Kidney	0.54	365.40	0.04	284.22	0.40	0.12	0.69	0.18	0.18
		EyeLens	2.50	174.63	0.33	245.66	0.35	0.10	0.40	0.12	278.57
		Liver	0.96	434.09	0.08	335.31	0.39	0.12	0.78	0.20	0.66
		Lungs	1.23	446.35	0.11	354.10	0.42	0.13	0.70	0.19	2.08
		LymphNodes	1.14	404.61	0.11	326.35	0.41	0.13	0.67	0.18	17.72
		Muscle	1.34	417.60	0.14	335.39	0.42	0.13	0.61	0.17	17.54
		Oesophagus	0.98	421.07	0.08	325.37	0.42	0.13	0.75	0.20	1.58
		OralMucosa	1.51	434.59	0.13	326.94	0.42	0.13	0.66	0.19	1.13
		Pancreas	0.62	405.26	0.04	296.08	0.38	0.12	0.75	0.19	0.19
		Prostate	1.01	439.24	0.07	317.02	0.38	0.12	0.75	0.20	0.25
		SalivaryGlands	1.40	427.77	0.15	333.68	0.44	0.13	0.62	0.17	5.96
		SmallIntestineWall	0.82	420.26	0.06	325.39	0.38	0.12	0.74	0.19	0.45
		Skin	2.05	274.79	0.25	253.28	0.29	0.09	0.37	0.10	258.79
		Spleen	0.76	391.91	0.07	298.02	0.39	0.12	0.72	0.19	0.29
		StomachWall	0.92	426.47	0.08	336.49	0.39	0.12	0.75	0.19	0.69
		Testes	1.60	419.68	0.19	374.78	0.41	0.12	0.64	0.17	73.45
		Thymus	1.53	458.89	0.15	376.54	0.41	0.12	0.80	0.22	3.38
		Thyroid	2.18	418.73	0.22	405.46	0.42	0.13	0.69	0.19	64.02
		UrinaryBladderWall	0.64	387.08	0.05	293.51	0.38	0.12	0.71	0.19	0.25
		Extrathoracics	2.11	430.90	0.22	372.26	0.45	0.14	0.54	0.16	59.38
		Colon	1.07	435.87	0.09	344.72	0.39	0.12	0.74	0.19	2.21
