# Supplementary material for: Japanese pediatric and adult atomic bomb survivor dosimetry: potential improvements using the J45 phantom series and modern Monte Carlo transport
Source: Radiat Environ Biophys. 2021 Oct 30;61(1):73–86. doi: 10.1007/s00411-021-00946-2 (PMC8897329; doi:10.1007/s00411-021-00946-2)
Supplement: Supplementary file 1 — Supplementary file1 (ZIP 2974 KB) [file 411_2021_946_MOESM1_ESM.zip › _supplementary/doses/15m_Light GLOBE.csv]

Dose (mGy)		Organ	Prompt N	Prompt G	Delayed N	Delayed G	Secondary Prompt NG	Secondary Delayed NG	Body Prompt NG	Body Delayed NG	Air Electron
Hiroshima	1000m	BoneSurface	36.42	1194.49	2.17	2423.36	54.14	4.39	92.50	7.48	80.05
		ActiveMarrow	44.73	1132.82	2.62	2219.47	51.56	4.18	101.09	8.17	66.87
		Adrenals	19.53	1058.60	0.97	1867.53	42.46	3.48	78.50	6.76	0.86
		Brain	71.27	1201.90	4.25	2187.78	47.94	3.90	81.55	6.67	8.21
		Breasts	159.02	946.14	11.41	2467.37	42.52	3.50	67.21	5.72	567.04
		GallBladderWall	28.08	1176.22	1.16	2006.12	39.74	3.28	91.24	7.55	0.81
		HeartWall	53.06	1254.96	3.03	2319.28	41.70	3.42	99.12	7.97	4.82
		Kidney	20.44	1021.77	1.00	1803.38	43.80	3.72	83.22	6.75	0.72
		EyeLens	156.17	562.81	7.82	1764.22	39.06	2.70	45.79	4.30	1365.44
		Liver	38.32	1195.33	2.02	2151.03	41.21	3.37	94.39	7.68	1.67
		Lungs	56.34	1252.15	3.34	2306.44	45.04	3.68	87.96	7.10	5.10
		LymphNodes	55.94	1116.74	3.35	2084.33	45.36	3.73	83.82	6.66	52.04
		Muscle	68.47	1153.32	4.34	2171.55	47.00	3.84	77.04	6.23	56.33
		Oesophagus	40.02	1221.04	2.19	2069.11	42.17	3.47	93.23	7.65	3.21
		OralMucosa	79.92	1208.08	3.43	2151.50	47.82	3.81	89.73	6.87	3.06
		Pancreas	22.20	1104.42	0.96	1933.85	43.17	3.52	87.56	7.17	0.72
		Prostate	27.89	1133.86	1.47	1952.97	45.11	3.49	91.35	6.43	0.83
		SalivaryGlands	75.97	1181.07	4.23	2175.98	46.88	3.96	80.14	6.52	20.08
		SmallIntestineWall	29.23	1143.32	1.53	2118.04	43.18	3.48	87.66	7.04	1.20
		Skin	126.65	764.98	8.77	1739.11	33.33	2.73	47.80	3.86	1049.17
		Spleen	34.13	1067.70	1.91	1994.99	44.93	3.67	89.01	7.09	0.75
		StomachWall	36.39	1178.13	1.92	2202.49	42.79	3.45	91.06	7.22	1.36
		Testes	84.59	1185.44	5.70	2153.47	46.45	3.79	76.67	6.55	178.13
		Thymus	79.90	1371.33	4.49	2335.95	43.03	3.66	96.75	8.06	15.60
		Thyroid	131.53	1139.45	7.09	2177.42	43.62	3.57	82.98	7.00	191.23
		UrinaryBladderWall	20.89	1093.29	1.08	1841.94	44.60	3.63	86.64	6.82	0.69
		Extrathoracics	116.02	1194.04	6.77	2493.30	45.48	3.83	72.25	5.92	179.78
		Colon	43.45	1196.05	2.44	2248.79	43.08	3.51	89.80	7.20	5.66
Dose (mGy)		Organ	Prompt N	Prompt G	Delayed N	Delayed G	Secondary Prompt NG	Secondary Delayed NG	Body Prompt NG	Body Delayed NG	Air Electron
Hiroshima	1500m	BoneSurface	1.46	174.38	0.06	271.47	1.39	0.10	2.34	0.17	10.73
		ActiveMarrow	1.81	165.36	0.07	252.28	1.34	0.10	2.61	0.18	9.17
		Adrenals	0.95	157.59	0.03	207.32	1.10	0.08	2.40	0.15	0.12
		Brain	2.80	173.34	0.12	243.49	1.24	0.09	2.03	0.15	1.28
		Breasts	5.77	131.81	0.26	261.14	1.04	0.08	1.69	0.12	93.41
		GallBladderWall	1.07	172.20	0.04	220.79	1.03	0.08	2.43	0.16	0.14
		HeartWall	2.29	180.29	0.08	257.95	1.07	0.08	2.58	0.18	0.83
		Kidney	0.84	151.66	0.03	202.40	1.15	0.08	2.21	0.15	0.09
		EyeLens	5.07	75.88	0.37	185.57	0.92	0.07	1.16	0.10	191.51
		Liver	1.62	179.43	0.06	241.37	1.07	0.08	2.49	0.17	0.36
		Lungs	2.34	185.89	0.09	262.02	1.18	0.08	2.24	0.16	0.91
		LymphNodes	2.27	166.77	0.09	237.30	1.18	0.08	2.13	0.15	7.94
		Muscle	2.68	171.37	0.11	244.20	1.22	0.09	1.95	0.14	8.98
		Oesophagus	1.68	173.27	0.06	239.98	1.13	0.08	2.46	0.17	0.50
		OralMucosa	2.46	174.85	0.11	251.66	1.26	0.09	2.26	0.16	0.97
		Pancreas	1.04	166.23	0.03	224.66	1.13	0.08	2.35	0.16	0.10
		Prostate	1.41	186.17	0.06	248.11	1.13	0.08	2.10	0.15	0.23
		SalivaryGlands	2.82	179.10	0.12	247.69	1.25	0.09	1.96	0.14	3.03
		SmallIntestineWall	1.38	170.96	0.04	236.57	1.11	0.08	2.30	0.16	0.20
		Skin	4.62	111.44	0.22	187.51	0.86	0.06	1.19	0.09	139.88
		Spleen	1.37	169.41	0.05	224.40	1.19	0.08	2.33	0.16	0.12
		StomachWall	1.63	178.67	0.06	249.88	1.14	0.08	2.39	0.16	0.39
		Testes	3.76	172.08	0.14	275.65	1.13	0.08	1.99	0.14	29.19
		Thymus	3.03	180.31	0.12	286.15	1.13	0.08	2.55	0.18	2.02
		Thyroid	4.37	169.00	0.19	298.86	1.16	0.08	2.03	0.15	29.27
		UrinaryBladderWall	0.99	161.58	0.03	218.21	1.17	0.08	2.18	0.15	0.12
		Extrathoracics	4.19	177.16	0.20	276.31	1.20	0.09	1.75	0.14	24.15
		Colon	1.93	178.55	0.07	249.45	1.13	0.08	2.33	0.16	1.07
Dose (mGy)		Organ	Prompt N	Prompt G	Delayed N	Delayed G	Secondary Prompt NG	Secondary Delayed NG	Body Prompt NG	Body Delayed NG	Air Electron
Nagasaki	1000m	BoneSurface	18.63	3408.28	3.29	4050.35	11.24	6.51	18.83	10.63	180.57
		ActiveMarrow	22.99	3232.45	4.01	3731.00	10.69	6.21	21.41	11.65	152.29
		Adrenals	12.05	2798.28	1.51	3083.68	9.67	5.07	18.78	10.36	2.14
		Brain	36.85	3277.97	6.55	3636.02	10.04	5.88	16.31	9.39	19.24
		Breasts	66.64	2794.93	15.96	4379.45	8.86	4.94	14.32	7.79	1495.69
		GallBladderWall	16.76	3145.53	2.00	3281.34	8.68	4.88	20.79	10.50	1.81
		HeartWall	28.48	3450.64	4.54	3826.26	8.72	5.09	21.18	11.34	9.04
		Kidney	12.02	2846.43	1.63	2959.74	9.40	5.39	18.75	9.71	1.29
		EyeLens	84.07	2060.25	12.03	3023.78	8.60	4.38	9.43	6.26	2996.21
		Liver	21.41	3365.85	3.18	3606.62	8.79	4.98	20.43	10.77	4.06
		Lungs	29.58	3502.34	5.09	3855.56	9.34	5.48	18.33	9.95	11.84
		LymphNodes	27.96	3125.47	5.26	3504.91	9.54	5.50	16.94	9.47	112.43
		Muscle	32.68	3252.06	6.52	3634.34	9.81	5.71	15.65	8.86	123.20
		Oesophagus	24.37	3226.70	3.34	3588.53	9.06	5.16	19.60	10.89	5.71
		OralMucosa	33.36	3407.92	5.93	3913.80	9.76	5.63	17.92	10.30	9.26
		Pancreas	13.27	3025.09	1.74	3196.59	8.83	5.10	19.68	9.87	1.43
		Prostate	19.34	2839.81	2.97	2959.19	8.51	5.53	18.28	9.38	2.38
		SalivaryGlands	34.72	3336.80	6.40	3669.67	10.04	5.96	15.26	9.04	34.98
		SmallIntestineWall	18.19	3243.90	2.36	3513.29	8.92	5.13	18.98	10.00	2.48
		Skin	53.65	2202.54	12.93	2899.29	7.02	4.05	9.38	5.46	2169.83
		Spleen	17.41	3213.78	3.01	3191.93	9.31	5.53	19.03	10.27	1.88
		StomachWall	21.26	3364.20	3.04	3658.59	8.85	5.15	19.22	10.28	4.55
		Testes	43.96	3296.11	7.56	3896.35	9.42	5.45	16.25	9.00	581.35
		Thymus	36.91	3621.94	6.25	3907.20	9.36	5.13	20.85	11.24	24.12
		Thyroid	52.08	3250.07	11.13	4222.06	9.71	5.48	16.77	10.00	510.60
		UrinaryBladderWall	12.95	3027.15	1.71	3222.40	9.29	5.33	18.50	9.48	1.45
		Extrathoracics	48.48	3376.05	9.87	4340.36	9.39	5.59	14.02	8.10	379.87
		Colon	24.73	3378.02	3.79	3683.77	8.93	5.22	19.20	10.29	11.92
Dose (mGy)		Organ	Prompt N	Prompt G	Delayed N	Delayed G	Secondary Prompt NG	Secondary Delayed NG	Body Prompt NG	Body Delayed NG	Air Electron
Nagasaki	1500m	BoneSurface	0.90	439.30	0.09	400.79	0.48	0.14	0.81	0.23	21.28
		ActiveMarrow	1.12	419.71	0.11	371.74	0.46	0.13	0.92	0.25	18.15
		Adrenals	0.65	397.38	0.05	303.55	0.39	0.11	0.82	0.22	0.19
		Brain	1.76	421.67	0.18	359.03	0.43	0.12	0.70	0.20	2.09
		Breasts	3.25	340.11	0.39	410.82	0.39	0.11	0.60	0.16	196.29
		GallBladderWall	0.86	436.66	0.05	357.08	0.37	0.10	0.91	0.22	0.31
		HeartWall	1.38	438.55	0.12	376.73	0.38	0.11	0.91	0.25	1.50
		Kidney	0.61	378.40	0.05	302.50	0.40	0.11	0.79	0.21	0.17
		EyeLens	3.37	184.44	0.29	247.20	0.35	0.10	0.46	0.14	434.27
		Liver	1.05	430.59	0.08	356.91	0.37	0.11	0.88	0.23	0.75
		Lungs	1.40	449.74	0.14	380.62	0.41	0.12	0.79	0.22	1.98
		LymphNodes	1.38	411.31	0.14	349.12	0.41	0.12	0.74	0.20	16.67
		Muscle	1.56	420.56	0.17	361.21	0.42	0.12	0.67	0.19	17.70
		Oesophagus	1.11	420.99	0.09	351.93	0.39	0.11	0.87	0.23	0.96
		OralMucosa	1.64	420.68	0.17	380.22	0.44	0.12	0.75	0.21	1.44
		Pancreas	0.72	395.08	0.05	333.55	0.38	0.11	0.84	0.22	0.22
		Prostate	0.85	425.67	0.07	312.02	0.41	0.12	0.79	0.20	0.24
		SalivaryGlands	1.77	419.11	0.17	380.03	0.44	0.13	0.67	0.19	5.34
		SmallIntestineWall	0.93	426.96	0.07	352.03	0.38	0.11	0.83	0.22	0.41
		Skin	2.49	278.72	0.32	278.01	0.30	0.09	0.40	0.12	263.54
		Spleen	0.93	415.41	0.08	334.21	0.40	0.11	0.80	0.22	0.30
		StomachWall	1.08	432.41	0.09	362.63	0.38	0.11	0.84	0.22	0.73
		Testes	1.94	428.41	0.21	385.92	0.40	0.12	0.66	0.19	68.08
		Thymus	1.86	471.89	0.17	387.11	0.40	0.11	0.89	0.25	3.50
		Thyroid	2.40	389.86	0.28	428.23	0.39	0.12	0.72	0.23	71.65
		UrinaryBladderWall	0.75	380.79	0.05	323.37	0.39	0.11	0.79	0.21	0.22
		Extrathoracics	2.67	427.67	0.28	422.23	0.40	0.12	0.61	0.18	55.46
		Colon	1.20	434.95	0.11	364.31	0.38	0.11	0.82	0.22	2.14
