# Supplementary material for: Japanese pediatric and adult atomic bomb survivor dosimetry: potential improvements using the J45 phantom series and modern Monte Carlo transport
Source: Radiat Environ Biophys. 2021 Oct 30;61(1):73–86. doi: 10.1007/s00411-021-00946-2 (PMC8897329; doi:10.1007/s00411-021-00946-2)
Supplement: Supplementary file 1 — Supplementary file1 (ZIP 2974 KB) [file 411_2021_946_MOESM1_ESM.zip › _supplementary/doses/ADf_Heavy 9P.csv]

Dose (mGy)		Organ	Prompt N	Prompt G	Delayed N	Delayed G	Secondary Prompt NG	Secondary Delayed NG	Body Prompt NG	Body Delayed NG	Air Electron
Hiroshima	1000m	BoneSurface	13.28	476.99	0.73	736.61	66.74	5.41	60.06	4.88	35.31
		ActiveMarrow	14.57	445.86	0.82	673.44	63.36	5.14	62.39	5.06	30.85
		Adrenals	8.93	387.65	0.51	550.81	56.17	4.29	52.25	4.03	0.19
		Brain	23.18	472.80	1.29	687.18	62.79	5.07	51.71	4.25	2.14
		Breasts	29.29	446.03	1.73	746.46	60.59	4.89	46.32	3.86	90.66
		GallBladderWall	6.10	409.76	0.30	620.53	53.43	4.31	49.98	4.11	0.24
		HeartWall	12.77	492.22	0.65	685.36	59.79	4.82	53.21	4.32	2.11
		Kidney	13.43	397.78	0.76	555.14	53.30	4.51	54.42	4.40	0.21
		EyeLens	54.75	323.06	3.02	704.77	45.78	3.55	34.90	2.65	402.38
		Liver	10.91	451.82	0.58	641.68	56.54	4.61	53.87	4.37	1.56
		Lungs	16.60	489.50	0.94	698.38	60.77	4.98	50.56	4.10	3.83
		LymphNodes	16.69	446.30	0.94	635.25	58.32	4.73	51.74	4.21	11.73
		Muscle	22.80	455.49	1.41	651.26	60.05	4.85	48.18	3.92	19.92
		Oesophagus	10.33	453.45	0.55	607.31	57.25	4.64	53.48	4.42	0.54
		OralMucosa	19.76	487.55	1.06	662.52	62.08	5.09	56.82	4.44	0.90
		Pancreas	7.45	413.43	0.33	573.76	53.93	4.50	51.08	4.12	0.25
		Uterus	4.41	428.44	0.21	545.65	53.18	4.48	47.40	3.69	0.19
		SalivaryGlands	21.93	468.12	1.24	660.93	60.05	5.01	49.76	4.11	7.45
		SmallIntestineWall	9.59	462.89	0.48	621.55	57.94	4.62	50.28	4.06	3.47
		Skin	40.92	313.83	2.68	555.53	42.32	3.44	32.38	2.62	345.97
		Spleen	14.64	422.23	0.89	597.39	57.62	4.47	53.57	4.26	1.42
		StomachWall	10.68	464.73	0.53	636.41	58.51	4.72	50.47	4.20	1.76
		Ovaries	6.10	460.31	0.28	553.63	52.75	4.40	46.50	3.90	0.32
		Thymus	16.16	495.31	0.88	712.01	59.93	4.75	55.58	4.55	6.06
		Thyroid	25.02	439.77	1.26	691.91	60.51	4.95	55.12	4.40	55.21
		UrinaryBladderWall	8.37	433.17	0.46	597.44	56.85	4.57	50.08	4.10	0.38
		Extrathoracics	22.46	483.64	1.33	699.63	63.94	5.34	49.65	3.84	27.35
		Colon	14.92	468.29	0.80	663.37	59.04	4.76	51.77	4.16	16.18
Dose (mGy)		Organ	Prompt N	Prompt G	Delayed N	Delayed G	Secondary Prompt NG	Secondary Delayed NG	Body Prompt NG	Body Delayed NG	Air Electron
Hiroshima	1500m	BoneSurface	0.55	66.21	0.02	82.70	1.63	0.12	1.53	0.11	4.95
		ActiveMarrow	0.59	62.40	0.02	76.04	1.55	0.11	1.60	0.11	4.33
		Adrenals	0.38	55.37	0.01	57.90	1.37	0.09	1.45	0.09	0.03
		Brain	0.90	66.31	0.03	76.75	1.52	0.11	1.31	0.09	0.32
		Breasts	1.15	62.62	0.05	84.63	1.49	0.11	1.15	0.08	13.29
		GallBladderWall	0.31	63.96	0.01	67.34	1.34	0.10	1.25	0.09	0.04
		HeartWall	0.57	67.58	0.02	76.73	1.45	0.11	1.36	0.10	0.47
		Kidney	0.51	57.20	0.02	59.61	1.36	0.10	1.40	0.10	0.03
		EyeLens	1.24	35.46	0.06	66.57	1.25	0.08	0.95	0.06	54.52
		Liver	0.46	65.22	0.02	71.77	1.41	0.10	1.40	0.10	0.27
		Lungs	0.71	69.49	0.02	77.58	1.51	0.11	1.29	0.09	0.72
		LymphNodes	0.66	64.06	0.03	72.38	1.42	0.10	1.32	0.09	1.94
		Muscle	0.88	63.94	0.04	73.97	1.47	0.11	1.22	0.09	3.00
		Oesophagus	0.46	62.68	0.02	68.91	1.41	0.10	1.35	0.10	0.18
		OralMucosa	0.82	68.32	0.03	69.31	1.50	0.11	1.38	0.10	0.21
		Pancreas	0.31	61.06	0.01	64.52	1.39	0.10	1.34	0.09	0.04
		Uterus	0.21	56.62	0.01	60.62	1.30	0.09	1.20	0.08	0.03
		SalivaryGlands	0.91	66.28	0.03	72.21	1.51	0.11	1.27	0.09	1.31
		SmallIntestineWall	0.43	65.34	0.01	70.91	1.37	0.10	1.31	0.09	0.57
		Skin	1.48	43.44	0.07	60.09	1.04	0.08	0.81	0.06	43.52
		Spleen	0.61	60.35	0.02	65.55	1.45	0.11	1.35	0.09	0.17
		StomachWall	0.46	67.68	0.01	73.22	1.43	0.11	1.32	0.09	0.31
		Ovaries	0.25	59.64	0.01	62.62	1.39	0.09	1.32	0.08	0.04
		Thymus	0.66	73.16	0.02	77.36	1.52	0.11	1.42	0.10	1.27
		Thyroid	0.93	63.82	0.03	82.26	1.46	0.11	1.39	0.10	7.80
		UrinaryBladderWall	0.35	63.27	0.01	70.59	1.38	0.10	1.31	0.09	0.09
		Extrathoracics	0.97	67.19	0.04	78.87	1.53	0.11	1.20	0.09	4.96
		Colon	0.62	66.39	0.02	75.65	1.42	0.11	1.32	0.09	2.89
Dose (mGy)		Organ	Prompt N	Prompt G	Delayed N	Delayed G	Secondary Prompt NG	Secondary Delayed NG	Body Prompt NG	Body Delayed NG	Air Electron
Nagasaki	1000m	BoneSurface	7.16	1223.94	1.18	1190.94	13.00	7.79	12.64	7.08	73.71
		ActiveMarrow	7.57	1154.25	1.31	1083.46	12.36	7.38	13.43	7.35	63.43
		Adrenals	4.90	957.22	0.82	853.91	10.27	6.16	11.59	5.89	0.32
		Brain	11.34	1188.65	2.07	1103.58	12.16	7.35	10.87	6.16	4.43
		Breasts	15.09	1193.67	3.12	1209.09	12.13	7.07	9.39	5.49	172.97
		GallBladderWall	4.02	1133.97	0.42	958.04	10.56	6.33	11.29	5.74	0.80
		HeartWall	7.52	1200.38	1.11	1085.28	11.36	7.03	11.52	6.28	5.70
		Kidney	6.51	987.43	1.21	864.66	10.58	6.34	11.49	6.42	0.41
		EyeLens	19.95	832.53	3.88	1002.04	11.63	6.69	7.20	3.87	746.32
		Liver	6.12	1151.21	0.92	1024.92	11.08	6.54	11.63	6.31	3.44
		Lungs	8.97	1229.92	1.51	1122.25	11.84	7.15	10.78	5.94	8.78
		LymphNodes	8.80	1140.53	1.46	1024.38	11.32	6.77	10.94	6.09	26.95
		Muscle	10.90	1148.86	2.17	1052.52	11.64	7.00	10.01	5.69	39.98
		Oesophagus	6.37	1152.97	0.92	951.69	11.16	6.64	11.85	6.44	2.07
		OralMucosa	10.27	1122.47	1.80	1010.81	12.25	7.33	10.81	6.31	2.55
		Pancreas	4.30	1058.55	0.57	900.64	10.62	6.28	11.15	5.98	0.48
		Uterus	3.57	1004.54	0.34	864.44	10.55	6.43	10.55	5.57	0.53
		SalivaryGlands	11.11	1192.01	2.14	1045.71	12.14	7.21	10.42	6.09	20.02
		SmallIntestineWall	5.68	1163.52	0.75	1012.29	11.08	6.63	11.03	5.91	8.00
		Skin	18.00	811.67	4.10	894.30	8.25	4.95	6.56	3.80	648.16
		Spleen	7.43	1086.81	1.35	955.50	11.13	6.71	11.20	6.17	2.62
		StomachWall	6.17	1190.05	0.82	1013.70	11.29	6.74	11.02	6.05	4.54
		Ovaries	4.20	1047.04	0.39	940.61	10.54	6.48	10.38	5.87	0.73
		Thymus	9.11	1245.06	1.64	1188.66	11.74	7.52	11.74	6.73	11.33
		Thyroid	12.23	1256.21	2.13	1183.36	11.53	7.19	11.22	6.61	116.25
		UrinaryBladderWall	5.04	1103.91	0.66	957.70	10.66	6.56	11.00	5.94	1.08
		Extrathoracics	13.85	1257.78	2.22	1128.07	12.06	7.44	10.19	5.65	56.26
		Colon	8.06	1198.96	1.21	1084.63	11.47	6.81	11.00	6.04	34.62
Dose (mGy)		Organ	Prompt N	Prompt G	Delayed N	Delayed G	Secondary Prompt NG	Secondary Delayed NG	Body Prompt NG	Body Delayed NG	Air Electron
Nagasaki	1500m	BoneSurface	0.34	155.64	0.03	119.06	0.55	0.16	0.54	0.15	9.80
		ActiveMarrow	0.36	146.97	0.03	109.51	0.52	0.16	0.58	0.16	8.61
		Adrenals	0.24	132.66	0.02	79.31	0.45	0.14	0.47	0.13	0.05
		Brain	0.56	153.21	0.05	108.03	0.52	0.16	0.46	0.13	0.57
		Breasts	0.69	147.26	0.07	119.19	0.51	0.15	0.41	0.12	26.70
		GallBladderWall	0.23	140.77	0.01	97.19	0.45	0.14	0.47	0.14	0.07
		HeartWall	0.36	157.39	0.03	107.85	0.48	0.15	0.49	0.13	1.00
		Kidney	0.30	131.10	0.03	87.60	0.44	0.14	0.50	0.14	0.06
		EyeLens	1.36	99.55	0.10	111.64	0.51	0.13	0.32	0.10	86.97
		Liver	0.31	151.97	0.03	101.74	0.47	0.14	0.51	0.14	0.64
		Lungs	0.44	157.88	0.04	112.23	0.50	0.15	0.46	0.13	1.41
		LymphNodes	0.41	149.62	0.04	103.58	0.48	0.14	0.47	0.13	4.02
		Muscle	0.51	149.91	0.06	104.97	0.49	0.15	0.43	0.12	6.08
		Oesophagus	0.29	147.68	0.03	101.54	0.46	0.14	0.51	0.13	0.25
		OralMucosa	0.52	159.46	0.05	109.29	0.52	0.15	0.48	0.14	0.76
		Pancreas	0.22	136.18	0.01	91.74	0.44	0.14	0.48	0.13	0.07
		Uterus	0.17	148.28	0.01	86.90	0.45	0.14	0.46	0.12	0.07
		SalivaryGlands	0.55	156.40	0.06	103.78	0.51	0.15	0.45	0.13	2.06
		SmallIntestineWall	0.28	152.84	0.02	101.89	0.47	0.14	0.47	0.13	1.16
		Skin	0.83	102.63	0.10	85.66	0.35	0.10	0.28	0.08	79.76
		Spleen	0.34	142.74	0.03	93.96	0.47	0.14	0.48	0.13	0.32
		StomachWall	0.32	149.91	0.02	103.18	0.48	0.15	0.48	0.13	0.77
		Ovaries	0.19	155.53	0.01	88.37	0.43	0.14	0.46	0.12	0.12
		Thymus	0.42	156.23	0.04	116.90	0.54	0.15	0.51	0.14	1.61
		Thyroid	0.53	140.94	0.06	119.22	0.52	0.14	0.47	0.13	16.55
		UrinaryBladderWall	0.25	148.33	0.02	99.00	0.48	0.14	0.46	0.13	0.26
		Extrathoracics	0.60	161.99	0.06	111.19	0.52	0.16	0.43	0.12	9.48
		Colon	0.39	157.25	0.04	108.28	0.48	0.14	0.48	0.13	5.75
