# Supplementary material for: Japanese pediatric and adult atomic bomb survivor dosimetry: potential improvements using the J45 phantom series and modern Monte Carlo transport
Source: Radiat Environ Biophys. 2021 Oct 30;61(1):73–86. doi: 10.1007/s00411-021-00946-2 (PMC8897329; doi:10.1007/s00411-021-00946-2)
Supplement: Supplementary file 1 — Supplementary file1 (ZIP 2974 KB) [file 411_2021_946_MOESM1_ESM.zip › _supplementary/doses/ADf_Heavy GLOBE.csv]

Dose (mGy)		Organ	Prompt N	Prompt G	Delayed N	Delayed G	Secondary Prompt NG	Secondary Delayed NG	Body Prompt NG	Body Delayed NG	Air Electron
Hiroshima	1000m	BoneSurface	16.82	456.10	0.99	769.69	71.29	5.79	64.39	5.24	34.39
		ActiveMarrow	17.65	427.18	1.04	692.94	67.62	5.49	67.28	5.47	28.97
		Adrenals	10.41	383.80	0.58	528.41	58.32	4.50	56.37	4.50	0.10
		Brain	29.69	462.44	1.78	724.55	65.36	5.29	57.97	4.75	1.45
		Breasts	39.00	428.57	2.48	770.09	64.94	5.11	47.58	3.94	85.41
		GallBladderWall	7.37	394.92	0.38	590.03	57.05	4.84	54.84	4.13	0.21
		HeartWall	16.21	466.58	0.85	706.83	60.49	4.93	58.17	4.67	1.90
		Kidney	14.65	377.30	0.89	549.83	59.59	4.88	56.31	4.77	0.20
		EyeLens	68.11	330.72	3.98	659.16	59.65	3.89	35.63	3.90	267.85
		Liver	12.22	430.88	0.64	636.48	60.50	4.85	55.66	4.54	1.48
		Lungs	20.52	469.35	1.19	714.94	63.21	5.17	54.23	4.44	3.09
		LymphNodes	19.71	427.88	1.20	663.37	61.95	5.00	55.44	4.48	11.37
		Muscle	27.14	433.84	1.70	669.57	63.79	5.17	50.80	4.14	18.36
		Oesophagus	13.92	428.53	0.71	624.53	59.70	4.73	58.05	4.79	0.66
		OralMucosa	22.27	443.39	1.33	684.65	66.85	5.48	60.96	4.60	1.54
		Pancreas	8.26	394.54	0.41	565.91	59.23	4.64	54.94	4.49	0.22
		Uterus	5.63	389.97	0.24	573.83	55.52	4.65	49.43	4.14	0.21
		SalivaryGlands	23.50	450.06	1.66	685.72	65.69	5.36	53.80	4.37	6.67
		SmallIntestineWall	11.20	429.56	0.59	626.12	60.79	4.82	53.21	4.32	3.12
		Skin	51.89	304.18	3.52	584.77	45.74	3.72	33.86	2.75	332.62
		Spleen	17.39	433.00	1.09	603.55	61.89	4.83	58.82	4.65	1.09
		StomachWall	12.23	450.47	0.63	633.36	61.23	4.98	55.77	4.40	1.23
		Ovaries	6.24	408.92	0.31	562.60	60.68	4.69	52.67	4.22	0.32
		Thymus	22.62	479.40	1.22	756.92	64.34	5.31	62.00	5.22	3.46
		Thyroid	36.16	454.00	2.11	775.26	65.58	5.05	60.73	4.93	44.16
		UrinaryBladderWall	8.99	417.77	0.51	602.34	58.10	4.86	52.99	4.24	0.33
		Extrathoracics	31.42	437.07	1.83	750.68	67.96	5.35	53.84	4.38	28.40
		Colon	17.58	440.28	0.98	679.04	62.34	4.97	53.74	4.38	13.48
Dose (mGy)		Organ	Prompt N	Prompt G	Delayed N	Delayed G	Secondary Prompt NG	Secondary Delayed NG	Body Prompt NG	Body Delayed NG	Air Electron
Hiroshima	1500m	BoneSurface	0.69	65.30	0.03	85.19	1.82	0.13	1.66	0.12	4.64
		ActiveMarrow	0.71	61.44	0.03	78.10	1.74	0.13	1.75	0.12	4.04
		Adrenals	0.43	58.47	0.02	62.15	1.49	0.12	1.45	0.10	0.04
		Brain	1.17	65.12	0.05	79.60	1.66	0.12	1.46	0.11	0.27
		Breasts	1.51	60.89	0.07	86.56	1.66	0.12	1.25	0.09	11.91
		GallBladderWall	0.35	60.47	0.01	66.95	1.46	0.10	1.45	0.10	0.04
		HeartWall	0.67	66.26	0.03	78.57	1.54	0.11	1.53	0.11	0.40
		Kidney	0.58	53.16	0.02	62.99	1.56	0.11	1.49	0.10	0.03
		EyeLens	1.29	44.62	0.10	83.30	1.38	0.09	0.84	0.07	33.83
		Liver	0.54	61.77	0.02	72.26	1.56	0.11	1.47	0.10	0.22
		Lungs	0.88	66.19	0.03	80.94	1.61	0.12	1.42	0.10	0.57
		LymphNodes	0.80	61.80	0.03	74.22	1.58	0.11	1.42	0.10	1.77
		Muscle	1.06	61.96	0.05	75.69	1.64	0.12	1.31	0.09	2.69
		Oesophagus	0.57	62.80	0.02	73.32	1.50	0.11	1.53	0.11	0.14
		OralMucosa	0.92	65.90	0.04	79.10	1.64	0.12	1.42	0.11	0.28
		Pancreas	0.36	58.99	0.01	67.38	1.51	0.11	1.44	0.10	0.03
		Uterus	0.26	54.90	0.01	61.67	1.42	0.10	1.34	0.09	0.04
		SalivaryGlands	1.01	62.64	0.04	77.17	1.65	0.12	1.36	0.10	1.09
		SmallIntestineWall	0.49	63.45	0.02	72.04	1.54	0.11	1.42	0.10	0.49
		Skin	1.90	42.96	0.09	63.60	1.16	0.08	0.86	0.06	41.25
		Spleen	0.73	58.17	0.03	74.17	1.51	0.11	1.47	0.11	0.12
		StomachWall	0.56	64.15	0.02	77.60	1.56	0.11	1.44	0.10	0.27
		Ovaries	0.28	58.72	0.01	68.55	1.53	0.10	1.19	0.09	0.03
		Thymus	0.87	68.24	0.03	83.46	1.68	0.11	1.56	0.12	0.70
		Thyroid	1.21	63.98	0.05	86.85	1.70	0.12	1.51	0.11	8.24
		UrinaryBladderWall	0.46	63.82	0.01	67.59	1.49	0.11	1.38	0.10	0.09
		Extrathoracics	1.24	69.40	0.05	84.12	1.72	0.13	1.30	0.10	4.66
		Colon	0.71	64.86	0.03	76.52	1.57	0.11	1.40	0.10	2.31
Dose (mGy)		Organ	Prompt N	Prompt G	Delayed N	Delayed G	Secondary Prompt NG	Secondary Delayed NG	Body Prompt NG	Body Delayed NG	Air Electron
Nagasaki	1000m	BoneSurface	8.88	1199.32	1.57	1271.34	14.26	8.38	13.63	7.60	76.15
		ActiveMarrow	9.08	1124.22	1.63	1152.57	13.47	7.97	14.57	7.94	66.16
		Adrenals	5.27	938.87	0.77	902.12	11.14	6.76	12.68	6.58	0.24
		Brain	14.92	1169.74	2.80	1170.06	13.08	7.58	11.98	6.88	3.14
		Breasts	19.46	1162.84	4.00	1273.97	12.44	7.34	10.06	5.68	156.39
		GallBladderWall	5.25	1068.19	0.61	1003.03	11.85	6.85	11.82	6.22	0.74
		HeartWall	9.41	1184.09	1.37	1171.31	11.97	7.26	12.78	6.76	5.43
		Kidney	7.57	933.73	1.34	944.11	12.14	7.12	12.42	6.91	0.41
		EyeLens	18.74	620.08	6.54	1032.76	11.34	6.97	9.96	3.94	547.67
		Liver	7.15	1106.67	1.02	1062.23	11.90	7.01	12.31	6.59	2.98
		Lungs	11.33	1213.96	1.84	1184.21	12.57	7.39	11.67	6.48	8.22
		LymphNodes	10.29	1102.61	1.88	1085.42	12.37	7.28	11.80	6.48	23.14
		Muscle	12.85	1119.30	2.68	1116.32	12.73	7.51	10.64	5.99	36.09
		Oesophagus	7.68	1106.07	1.09	1053.76	12.30	6.93	13.14	7.10	1.14
		OralMucosa	11.29	1187.44	2.07	1109.80	12.81	7.85	12.11	6.80	2.30
		Pancreas	5.08	1009.29	0.69	971.51	11.50	7.02	12.27	6.59	0.41
		Uterus	3.57	1031.33	0.37	917.40	11.64	6.31	11.43	5.79	0.31
		SalivaryGlands	12.54	1162.29	2.66	1147.01	13.11	7.84	11.07	6.29	11.85
		SmallIntestineWall	6.54	1109.59	0.96	1053.65	11.95	7.07	11.86	6.32	6.20
		Skin	22.22	814.42	5.48	971.68	9.15	5.38	6.92	3.99	626.82
		Spleen	9.19	1082.07	1.91	1067.91	12.24	7.13	12.41	6.78	2.25
		StomachWall	7.42	1116.89	1.14	1126.58	12.03	7.08	12.02	6.53	2.21
		Ovaries	4.18	1077.04	0.47	1007.17	11.68	6.93	11.30	5.57	0.63
		Thymus	12.33	1249.83	1.87	1178.51	12.72	7.32	13.39	7.22	10.57
		Thyroid	15.86	1187.35	2.54	1243.65	13.68	7.72	12.32	6.82	127.17
		UrinaryBladderWall	5.11	1050.00	0.78	942.48	11.69	7.13	11.66	6.24	1.22
		Extrathoracics	13.99	1192.76	2.75	1256.89	13.58	7.99	10.67	6.62	58.38
		Colon	9.58	1163.49	1.64	1129.92	12.28	7.19	11.66	6.33	30.54
Dose (mGy)		Organ	Prompt N	Prompt G	Delayed N	Delayed G	Secondary Prompt NG	Secondary Delayed NG	Body Prompt NG	Body Delayed NG	Air Electron
Nagasaki	1500m	BoneSurface	0.43	147.86	0.04	123.29	0.62	0.18	0.59	0.16	9.29
		ActiveMarrow	0.44	139.82	0.04	113.00	0.60	0.17	0.64	0.17	8.19
		Adrenals	0.27	120.52	0.02	85.71	0.51	0.14	0.53	0.14	0.05
		Brain	0.74	145.62	0.07	112.13	0.56	0.16	0.52	0.15	0.46
		Breasts	0.91	142.05	0.11	124.72	0.55	0.16	0.44	0.12	20.47
		GallBladderWall	0.21	136.02	0.02	98.28	0.49	0.14	0.53	0.13	0.07
		HeartWall	0.45	148.95	0.04	111.35	0.53	0.15	0.56	0.15	0.86
		Kidney	0.34	123.24	0.04	93.02	0.52	0.15	0.53	0.15	0.04
		EyeLens	1.05	98.51	0.12	101.76	0.49	0.13	0.35	0.11	72.37
		Liver	0.33	142.60	0.03	104.14	0.51	0.15	0.54	0.14	0.50
		Lungs	0.55	151.66	0.05	114.85	0.56	0.16	0.51	0.14	1.22
		LymphNodes	0.51	138.86	0.05	105.26	0.54	0.16	0.52	0.14	3.55
		Muscle	0.62	140.35	0.07	108.54	0.56	0.16	0.46	0.13	5.10
		Oesophagus	0.38	139.82	0.03	102.73	0.52	0.16	0.57	0.15	0.36
		OralMucosa	0.60	142.38	0.06	109.92	0.57	0.17	0.52	0.14	0.53
		Pancreas	0.26	129.57	0.02	93.75	0.52	0.15	0.54	0.14	0.06
		Uterus	0.20	128.94	0.01	82.92	0.50	0.15	0.48	0.13	0.06
		SalivaryGlands	0.63	142.55	0.07	113.77	0.58	0.17	0.50	0.14	2.45
		SmallIntestineWall	0.34	141.29	0.03	102.80	0.53	0.15	0.52	0.14	1.05
		Skin	1.05	99.96	0.14	91.72	0.40	0.12	0.30	0.09	73.95
		Spleen	0.45	137.39	0.05	97.13	0.54	0.15	0.54	0.15	0.17
		StomachWall	0.39	143.22	0.03	106.77	0.52	0.16	0.53	0.14	0.61
		Ovaries	0.23	137.54	0.01	93.44	0.52	0.14	0.49	0.13	0.08
		Thymus	0.62	152.24	0.06	117.20	0.55	0.16	0.57	0.16	1.85
		Thyroid	0.74	150.53	0.09	128.35	0.54	0.16	0.52	0.16	17.30
		UrinaryBladderWall	0.27	134.59	0.02	99.55	0.51	0.15	0.51	0.14	0.14
		Extrathoracics	0.80	162.92	0.08	119.78	0.61	0.17	0.46	0.13	10.39
		Colon	0.47	145.93	0.04	111.43	0.54	0.16	0.51	0.14	4.88
