# Supplementary material for: Japanese pediatric and adult atomic bomb survivor dosimetry: potential improvements using the J45 phantom series and modern Monte Carlo transport
Source: Radiat Environ Biophys. 2021 Oct 30;61(1):73–86. doi: 10.1007/s00411-021-00946-2 (PMC8897329; doi:10.1007/s00411-021-00946-2)
Supplement: Supplementary file 1 — Supplementary file1 (ZIP 2974 KB) [file 411_2021_946_MOESM1_ESM.zip › _supplementary/doses/ADf_IO.csv]

Dose (mGy)		Organ	Prompt N	Prompt G	Delayed N	Delayed G	Secondary Prompt NG	Secondary Delayed NG	Body Prompt NG	Body Delayed NG	Air Electron
Hiroshima	1000m	BoneSurface	47.47	1261.85	2.82	2511.96	0.0	0.0	105.63	8.58	84.61
		ActiveMarrow	47.34	1194.68	2.73	2295.66	0.0	0.0	114.24	9.25	72.85
		Adrenals	23.46	1046.06	1.20	1842.78	0.0	0.0	98.82	8.42	0.61
		Brain	74.63	1229.01	4.42	2240.21	0.0	0.0	90.91	7.39	5.14
		Breasts	137.88	1186.14	9.21	2593.41	0.0	0.0	82.14	6.60	241.10
		GallBladderWall	26.23	1153.88	1.26	2147.31	0.0	0.0	99.57	7.89	0.72
		HeartWall	62.65	1278.85	3.34	2458.80	0.0	0.0	109.39	8.78	5.62
		Kidney	30.14	1038.84	1.61	1815.83	0.0	0.0	94.14	7.63	0.56
		EyeLens	196.09	755.73	6.67	2015.28	0.0	0.0	66.64	4.44	1191.36
		Liver	42.68	1225.36	2.40	2216.21	0.0	0.0	103.49	8.37	3.75
		Lungs	67.52	1298.42	3.81	2477.26	0.0	0.0	94.82	7.63	9.42
		LymphNodes	59.36	1203.37	3.58	2242.00	0.0	0.0	93.60	7.42	38.51
		Muscle	75.78	1208.39	4.77	2266.42	0.0	0.0	82.17	6.68	55.86
		Oesophagus	40.41	1168.81	2.11	2145.37	0.0	0.0	102.76	8.33	1.98
		OralMucosa	72.83	1252.42	4.26	2322.43	0.0	0.0	94.34	7.65	2.63
		Pancreas	23.00	1109.08	1.15	1997.84	0.0	0.0	97.42	7.95	0.66
		Uterus	18.18	1042.82	0.72	1937.84	0.0	0.0	91.50	7.20	0.73
		SalivaryGlands	74.79	1255.87	4.70	2267.13	0.0	0.0	88.09	6.92	18.99
		SmallIntestineWall	39.93	1227.13	2.25	2227.22	0.0	0.0	98.80	7.95	12.75
		Skin	140.35	805.11	9.58	1830.36	0.0	0.0	51.83	4.23	1063.57
		Spleen	46.04	1146.93	2.49	2123.99	0.0	0.0	97.09	7.73	3.18
		StomachWall	47.46	1251.62	2.67	2329.44	0.0	0.0	101.14	8.26	3.96
		Ovaries	25.98	1132.06	0.98	1982.42	0.0	0.0	93.22	7.71	0.58
		Thymus	77.79	1338.86	4.36	2409.77	0.0	0.0	112.84	8.95	17.34
		Thyroid	102.28	1175.03	6.51	2469.98	0.0	0.0	97.73	7.84	145.15
		UrinaryBladderWall	37.46	1232.26	2.09	2126.97	0.0	0.0	97.62	7.78	1.21
		Extrathoracics	103.55	1307.57	6.27	2416.76	0.0	0.0	86.99	6.83	80.01
		Colon	66.92	1281.09	4.23	2431.43	0.0	0.0	97.71	7.79	43.80
Dose (mGy)		Organ	Prompt N	Prompt G	Delayed N	Delayed G	Secondary Prompt NG	Secondary Delayed NG	Body Prompt NG	Body Delayed NG	Air Electron
Hiroshima	1500m	BoneSurface	1.93	186.13	0.08	290.25	0.0	0.0	2.65	0.19	11.63
		ActiveMarrow	1.94	176.58	0.07	269.60	0.0	0.0	2.90	0.21	10.21
		Adrenals	0.98	165.15	0.04	219.00	0.0	0.0	2.52	0.18	0.07
		Brain	2.97	184.61	0.11	256.56	0.0	0.0	2.24	0.16	0.75
		Breasts	5.18	177.71	0.25	293.19	0.0	0.0	1.99	0.14	41.20
		GallBladderWall	1.25	180.85	0.04	249.57	0.0	0.0	2.57	0.18	0.13
		HeartWall	2.47	195.68	0.10	274.00	0.0	0.0	2.75	0.20	1.42
		Kidney	1.17	158.73	0.04	216.51	0.0	0.0	2.41	0.17	0.09
		EyeLens	7.68	114.79	0.44	238.37	0.0	0.0	1.29	0.11	86.61
		Liver	1.89	185.02	0.07	263.81	0.0	0.0	2.64	0.19	0.79
		Lungs	2.73	193.39	0.11	277.88	0.0	0.0	2.37	0.17	1.85
		LymphNodes	2.43	181.22	0.10	255.88	0.0	0.0	2.34	0.17	5.83
		Muscle	2.99	181.83	0.13	261.75	0.0	0.0	2.05	0.15	9.35
		Oesophagus	1.80	178.97	0.06	254.70	0.0	0.0	2.72	0.19	0.43
		OralMucosa	2.75	181.07	0.11	271.26	0.0	0.0	2.40	0.17	1.09
		Pancreas	1.07	170.85	0.03	239.39	0.0	0.0	2.54	0.17	0.11
		Uterus	0.90	171.00	0.02	231.86	0.0	0.0	2.37	0.16	0.12
		SalivaryGlands	3.04	177.23	0.12	267.07	0.0	0.0	2.16	0.15	2.78
		SmallIntestineWall	1.80	185.73	0.06	258.79	0.0	0.0	2.52	0.18	1.86
		Skin	5.13	117.80	0.25	201.28	0.0	0.0	1.27	0.09	145.85
		Spleen	1.71	170.40	0.07	240.35	0.0	0.0	2.39	0.17	0.40
		StomachWall	1.95	188.47	0.07	269.40	0.0	0.0	2.62	0.18	0.83
		Ovaries	1.14	184.48	0.04	245.73	0.0	0.0	2.38	0.17	0.11
		Thymus	3.24	203.85	0.13	295.68	0.0	0.0	2.80	0.20	2.71
		Thyroid	4.29	176.37	0.18	285.06	0.0	0.0	2.44	0.17	22.26
		UrinaryBladderWall	1.55	182.56	0.05	249.04	0.0	0.0	2.55	0.18	0.25
		Extrathoracics	3.98	182.87	0.18	300.54	0.0	0.0	2.02	0.16	14.91
		Colon	2.77	191.28	0.11	273.84	0.0	0.0	2.44	0.17	8.11
Dose (mGy)		Organ	Prompt N	Prompt G	Delayed N	Delayed G	Secondary Prompt NG	Secondary Delayed NG	Body Prompt NG	Body Delayed NG	Air Electron
Nagasaki	1000m	BoneSurface	24.65	3569.62	4.49	4221.61	0.0	0.0	21.61	12.54	190.96
		ActiveMarrow	24.92	3365.61	4.37	3868.24	0.0	0.0	24.12	13.56	165.54
		Adrenals	14.45	2945.80	1.88	3088.43	0.0	0.0	21.10	11.50	0.92
		Brain	38.00	3372.78	6.94	3778.62	0.0	0.0	17.90	10.73	11.98
		Breasts	65.77	3406.74	14.20	4387.58	0.0	0.0	16.07	9.67	525.54
		GallBladderWall	18.10	3371.76	2.25	3541.63	0.0	0.0	22.21	12.00	2.44
		HeartWall	33.08	3595.55	5.64	4121.79	0.0	0.0	22.77	12.80	16.23
		Kidney	15.86	2808.35	2.72	3107.88	0.0	0.0	19.95	11.45	1.17
		EyeLens	87.55	2034.10	16.25	4591.69	0.0	0.0	11.62	5.89	2975.04
		Liver	25.85	3440.42	3.97	3783.98	0.0	0.0	22.29	12.30	9.09
		Lungs	35.90	3614.15	6.44	4086.05	0.0	0.0	19.56	11.15	24.13
		LymphNodes	31.08	3330.80	5.78	3755.12	0.0	0.0	19.11	11.03	83.78
		Muscle	37.00	3372.27	7.53	3780.86	0.0	0.0	16.50	9.77	121.89
		Oesophagus	23.67	3246.08	3.54	3640.18	0.0	0.0	22.29	12.45	5.52
		OralMucosa	35.26	3425.14	6.10	3908.79	0.0	0.0	19.12	11.70	8.80
		Pancreas	15.54	3100.42	1.85	3339.00	0.0	0.0	21.66	11.77	1.49
		Uterus	12.34	3052.44	1.39	3314.21	0.0	0.0	20.54	11.03	1.44
		SalivaryGlands	39.00	3393.65	7.03	3724.34	0.0	0.0	16.78	10.04	43.44
		SmallIntestineWall	24.01	3420.55	3.70	3787.59	0.0	0.0	21.20	11.79	25.18
		Skin	60.00	2294.64	14.85	3080.83	0.0	0.0	10.17	6.18	2188.87
		Spleen	23.50	3237.14	4.02	3450.75	0.0	0.0	19.89	11.61	8.15
		StomachWall	27.33	3437.00	4.16	3885.45	0.0	0.0	21.69	12.03	11.92
		Ovaries	15.29	3317.40	1.79	3544.94	0.0	0.0	19.28	11.10	0.74
		Thymus	43.55	3666.75	7.66	4288.00	0.0	0.0	22.52	12.64	26.35
		Thyroid	51.57	3386.09	11.17	4425.63	0.0	0.0	19.98	11.04	339.87
		UrinaryBladderWall	21.46	3519.58	3.10	3515.91	0.0	0.0	20.99	11.54	1.95
		Extrathoracics	53.07	3561.53	10.18	4397.51	0.0	0.0	16.67	10.18	195.64
		Colon	35.28	3523.94	6.52	4054.62	0.0	0.0	20.12	11.51	102.06
Dose (mGy)		Organ	Prompt N	Prompt G	Delayed N	Delayed G	Secondary Prompt NG	Secondary Delayed NG	Body Prompt NG	Body Delayed NG	Air Electron
Nagasaki	1500m	BoneSurface	1.17	465.68	0.12	421.10	0.0	0.0	0.93	0.26	23.33
		ActiveMarrow	1.20	442.43	0.12	391.48	0.0	0.0	1.04	0.28	20.44
		Adrenals	0.66	358.78	0.05	326.96	0.0	0.0	0.85	0.23	0.29
		Brain	1.75	447.35	0.17	372.31	0.0	0.0	0.77	0.22	1.65
		Breasts	2.95	436.26	0.37	434.71	0.0	0.0	0.69	0.20	79.42
		GallBladderWall	0.88	439.10	0.07	371.39	0.0	0.0	0.98	0.25	0.22
		HeartWall	1.57	468.01	0.15	409.74	0.0	0.0	0.99	0.27	2.34
		Kidney	0.75	397.58	0.07	311.02	0.0	0.0	0.86	0.23	0.17
		EyeLens	3.45	286.99	0.37	380.73	0.0	0.0	0.50	0.17	239.09
		Liver	1.21	453.64	0.10	385.11	0.0	0.0	0.96	0.26	1.69
		Lungs	1.69	481.46	0.17	409.01	0.0	0.0	0.84	0.23	4.10
		LymphNodes	1.49	445.89	0.15	370.56	0.0	0.0	0.83	0.23	12.82
		Muscle	1.74	448.84	0.19	378.72	0.0	0.0	0.71	0.20	18.69
		Oesophagus	1.13	437.51	0.10	365.00	0.0	0.0	0.98	0.25	0.96
		OralMucosa	1.75	473.94	0.16	376.11	0.0	0.0	0.79	0.23	1.91
		Pancreas	0.74	411.99	0.06	342.20	0.0	0.0	0.91	0.25	0.24
		Uterus	0.63	415.54	0.04	314.41	0.0	0.0	0.90	0.22	0.23
		SalivaryGlands	1.81	466.01	0.20	388.51	0.0	0.0	0.73	0.22	5.84
		SmallIntestineWall	1.16	457.22	0.10	377.51	0.0	0.0	0.92	0.24	4.12
		Skin	2.74	297.78	0.36	293.66	0.0	0.0	0.44	0.13	274.48
		Spleen	1.17	431.95	0.12	356.12	0.0	0.0	0.85	0.24	1.13
		StomachWall	1.29	464.84	0.11	391.27	0.0	0.0	0.93	0.25	1.96
		Ovaries	0.77	456.38	0.05	398.77	0.0	0.0	0.92	0.25	0.36
		Thymus	2.16	464.39	0.21	454.13	0.0	0.0	0.94	0.26	4.92
		Thyroid	2.54	465.29	0.28	454.81	0.0	0.0	0.83	0.24	59.70
		UrinaryBladderWall	1.05	478.83	0.09	363.01	0.0	0.0	0.90	0.24	0.48
		Extrathoracics	2.67	480.89	0.28	423.19	0.0	0.0	0.78	0.21	30.05
		Colon	1.68	467.64	0.17	406.22	0.0	0.0	0.88	0.24	17.96
