# Supplementary material for: Japanese pediatric and adult atomic bomb survivor dosimetry: potential improvements using the J45 phantom series and modern Monte Carlo transport
Source: Radiat Environ Biophys. 2021 Oct 30;61(1):73–86. doi: 10.1007/s00411-021-00946-2 (PMC8897329; doi:10.1007/s00411-021-00946-2)
Supplement: Supplementary file 1 — Supplementary file1 (ZIP 2974 KB) [file 411_2021_946_MOESM1_ESM.zip › _supplementary/doses/ADf_Light 9P.csv]

Dose (mGy)		Organ	Prompt N	Prompt G	Delayed N	Delayed G	Secondary Prompt NG	Secondary Delayed NG	Body Prompt NG	Body Delayed NG	Air Electron
Hiroshima	1000m	BoneSurface	32.08	1093.44	1.76	2085.85	59.61	4.79	83.59	6.77	65.96
		ActiveMarrow	32.92	1036.33	1.79	1932.70	57.10	4.60	88.29	7.14	55.79
		Adrenals	13.97	882.79	0.73	1465.10	48.95	4.23	70.73	5.80	0.43
		Brain	49.29	1088.01	2.74	1872.29	56.41	4.48	71.83	5.82	4.71
		Breasts	91.09	1042.42	6.27	2197.29	50.53	4.08	67.94	5.42	218.39
		GallBladderWall	20.25	1023.29	0.96	1757.08	47.50	3.69	77.14	6.07	0.92
		HeartWall	41.44	1132.32	2.31	1988.66	48.80	3.96	84.76	6.72	4.74
		Kidney	18.82	885.39	0.98	1470.24	51.22	4.15	71.68	5.89	0.50
		EyeLens	108.38	631.05	9.93	1960.76	46.08	3.56	31.95	3.53	1033.11
		Liver	30.90	1073.67	1.71	1871.24	48.83	3.95	80.57	6.53	3.51
		Lungs	46.21	1141.02	2.68	2009.89	53.71	4.30	73.32	5.90	8.71
		LymphNodes	40.13	1037.73	2.42	1844.43	51.16	4.11	73.25	5.89	34.12
		Muscle	52.89	1048.34	3.20	1873.49	53.16	4.30	66.30	5.37	50.52
		Oesophagus	27.19	1063.76	1.40	1765.93	50.54	4.04	79.41	6.40	1.61
		OralMucosa	50.22	1098.26	2.79	1963.43	52.99	4.47	75.75	6.09	4.44
		Pancreas	15.98	987.16	0.80	1685.65	47.92	3.95	76.71	6.13	0.70
		Uterus	14.38	954.95	0.54	1675.86	48.62	3.85	68.45	5.53	0.60
		SalivaryGlands	53.48	1061.41	2.92	1909.84	54.30	4.38	70.04	5.58	16.58
		SmallIntestineWall	29.86	1072.88	1.63	1879.87	48.45	3.90	77.16	6.28	10.26
		Skin	91.10	694.55	6.02	1480.78	37.19	3.00	43.27	3.51	946.36
		Spleen	29.27	1026.90	1.86	1693.75	50.92	4.09	76.97	6.11	2.42
		StomachWall	33.75	1084.92	1.86	1945.61	48.51	3.94	78.88	6.47	4.50
		Ovaries	17.78	1026.21	0.80	1758.79	48.04	3.88	71.06	6.04	0.57
		Thymus	57.59	1113.01	3.17	2039.00	51.71	4.17	85.31	6.80	13.72
		Thyroid	82.78	1141.20	4.72	2164.97	52.56	4.25	78.79	6.51	132.34
		UrinaryBladderWall	28.61	1065.56	1.45	1810.07	47.21	3.89	75.87	6.24	1.14
		Extrathoracics	74.69	1127.93	4.37	2235.13	54.86	4.47	70.59	5.52	66.47
		Colon	47.64	1106.59	3.05	2021.50	48.38	4.01	77.03	6.26	39.63
Dose (mGy)		Organ	Prompt N	Prompt G	Delayed N	Delayed G	Secondary Prompt NG	Secondary Delayed NG	Body Prompt NG	Body Delayed NG	Air Electron
Hiroshima	1500m	BoneSurface	1.37	166.79	0.05	251.32	1.42	0.11	2.15	0.15	9.30
		ActiveMarrow	1.42	158.83	0.05	235.06	1.36	0.10	2.30	0.16	8.09
		Adrenals	0.70	148.16	0.02	191.65	1.23	0.09	1.90	0.13	0.08
		Brain	2.13	165.81	0.08	223.00	1.36	0.10	1.84	0.13	0.71
		Breasts	3.71	156.77	0.16	254.52	1.20	0.09	1.72	0.12	36.05
		GallBladderWall	0.99	160.61	0.03	214.06	1.15	0.08	2.12	0.14	0.15
		HeartWall	1.82	174.36	0.07	240.52	1.18	0.09	2.18	0.15	1.16
		Kidney	0.80	144.89	0.03	180.48	1.26	0.09	1.88	0.13	0.08
		EyeLens	4.89	84.76	0.17	193.40	1.20	0.08	1.48	0.09	153.17
		Liver	1.49	170.07	0.05	225.67	1.19	0.09	2.12	0.15	0.70
		Lungs	2.06	176.82	0.08	240.58	1.28	0.10	1.89	0.13	1.82
		LymphNodes	1.76	163.50	0.07	222.97	1.24	0.09	1.91	0.13	5.58
		Muscle	2.18	163.72	0.09	227.33	1.28	0.09	1.69	0.12	8.39
		Oesophagus	1.32	160.86	0.04	213.88	1.20	0.09	2.07	0.14	0.49
		OralMucosa	2.09	165.00	0.09	233.78	1.27	0.10	2.00	0.14	0.55
		Pancreas	0.86	152.80	0.02	200.73	1.21	0.08	1.99	0.14	0.11
		Uterus	0.70	148.64	0.02	208.55	1.12	0.08	1.83	0.13	0.10
		SalivaryGlands	2.19	170.23	0.09	227.72	1.31	0.10	1.78	0.13	3.41
		SmallIntestineWall	1.40	168.57	0.05	226.23	1.18	0.09	2.03	0.14	1.62
		Skin	3.54	106.03	0.16	171.18	0.89	0.07	1.10	0.08	132.54
		Spleen	1.38	159.56	0.05	210.58	1.22	0.09	1.95	0.14	0.52
		StomachWall	1.58	168.03	0.05	235.12	1.16	0.08	2.09	0.14	0.94
		Ovaries	0.86	158.89	0.02	213.80	1.13	0.08	1.93	0.13	0.11
		Thymus	2.18	182.94	0.10	249.93	1.27	0.09	2.25	0.15	2.47
		Thyroid	3.38	164.25	0.14	265.36	1.25	0.10	2.11	0.15	26.36
		UrinaryBladderWall	1.27	166.36	0.05	225.49	1.15	0.08	2.00	0.14	0.30
		Extrathoracics	3.12	177.88	0.11	242.19	1.32	0.09	1.82	0.12	13.61
		Colon	2.16	171.48	0.08	241.19	1.18	0.09	2.01	0.14	7.70
Dose (mGy)		Organ	Prompt N	Prompt G	Delayed N	Delayed G	Secondary Prompt NG	Secondary Delayed NG	Body Prompt NG	Body Delayed NG	Air Electron
Nagasaki	1000m	BoneSurface	17.65	3161.06	2.90	3588.49	11.07	6.86	17.99	9.76	142.54
		ActiveMarrow	18.21	2975.79	2.93	3306.07	10.57	6.55	19.62	10.30	122.24
		Adrenals	8.79	2578.03	1.18	2603.60	8.87	5.71	16.38	8.02	0.81
		Brain	26.55	3002.29	4.33	3139.31	10.63	6.41	15.00	8.41	9.53
		Breasts	48.16	3015.89	9.65	3784.21	9.46	5.74	14.26	7.95	469.13
		GallBladderWall	14.12	2898.16	1.45	2922.35	8.72	5.43	18.08	8.70	1.40
		HeartWall	24.28	3174.87	3.97	3439.28	9.24	5.70	18.68	9.78	13.50
		Kidney	10.88	2431.11	1.63	2539.90	9.62	5.96	16.20	8.43	1.16
		EyeLens	62.21	1867.93	9.56	3001.33	7.84	5.89	11.70	7.23	2511.72
		Liver	19.97	3035.55	2.82	3227.32	9.10	5.70	18.15	9.37	8.27
		Lungs	25.74	3223.31	4.24	3454.54	9.83	6.13	15.93	8.56	20.47
		LymphNodes	22.87	2984.75	3.87	3178.07	9.54	5.93	15.93	8.58	72.83
		Muscle	27.34	2994.35	5.13	3233.97	9.89	6.16	13.98	7.72	107.98
		Oesophagus	16.51	2839.38	2.37	3099.62	9.32	5.95	17.44	9.19	5.62
		OralMucosa	29.38	3104.06	4.97	3369.28	9.94	6.22	16.30	8.99	5.51
		Pancreas	11.13	2752.93	1.32	2777.04	9.00	5.52	17.37	8.70	1.35
		Uterus	9.65	2794.46	1.06	2787.15	9.03	5.80	16.04	8.09	1.25
		SalivaryGlands	28.07	3093.15	5.17	3175.03	9.90	6.25	14.73	8.30	31.08
		SmallIntestineWall	18.86	3036.07	2.63	3204.71	8.97	5.62	17.59	8.99	23.45
		Skin	42.43	2028.21	9.37	2554.19	6.89	4.30	8.93	5.06	1953.83
		Spleen	17.33	2875.82	2.92	2978.63	9.26	5.90	16.53	8.67	5.55
		StomachWall	20.19	3089.42	2.97	3328.08	8.99	5.59	17.92	9.23	9.48
		Ovaries	12.65	2979.48	1.56	3143.38	8.77	5.31	18.18	8.40	1.50
		Thymus	29.97	3300.08	5.34	3629.50	9.73	5.91	17.78	9.95	33.62
		Thyroid	40.63	3092.42	7.33	3826.19	9.26	6.20	15.96	9.12	270.86
		UrinaryBladderWall	17.00	3142.94	2.40	3146.44	8.74	5.63	16.69	8.91	2.06
		Extrathoracics	40.01	3274.96	8.01	3469.58	10.05	6.50	14.79	7.99	181.34
		Colon	27.95	3141.95	4.65	3471.64	8.95	5.69	17.00	9.01	86.07
Dose (mGy)		Organ	Prompt N	Prompt G	Delayed N	Delayed G	Secondary Prompt NG	Secondary Delayed NG	Body Prompt NG	Body Delayed NG	Air Electron
Nagasaki	1500m	BoneSurface	0.88	433.07	0.08	368.20	0.47	0.14	0.78	0.21	19.86
		ActiveMarrow	0.92	412.71	0.08	345.58	0.45	0.14	0.85	0.22	17.38
		Adrenals	0.50	367.27	0.04	268.24	0.39	0.12	0.74	0.17	0.19
		Brain	1.32	425.82	0.13	322.19	0.45	0.14	0.65	0.18	1.60
		Breasts	2.25	408.00	0.26	372.47	0.40	0.12	0.60	0.17	73.47
		GallBladderWall	0.73	404.39	0.05	321.74	0.38	0.12	0.79	0.20	0.18
		HeartWall	1.20	446.11	0.11	355.38	0.39	0.12	0.81	0.21	2.53
		Kidney	0.55	356.70	0.05	266.85	0.41	0.13	0.71	0.18	0.16
		EyeLens	2.55	224.74	0.31	323.95	0.41	0.13	0.49	0.13	344.65
		Liver	0.97	422.37	0.08	332.27	0.39	0.12	0.79	0.20	1.53
		Lungs	1.28	446.72	0.12	354.10	0.42	0.13	0.69	0.18	4.02
		LymphNodes	1.17	413.19	0.11	329.54	0.41	0.12	0.69	0.18	11.50
		Muscle	1.34	416.83	0.14	334.77	0.42	0.13	0.60	0.17	17.42
		Oesophagus	0.86	414.20	0.07	312.56	0.41	0.13	0.78	0.20	1.07
		OralMucosa	1.41	429.97	0.12	343.82	0.42	0.13	0.71	0.19	1.29
		Pancreas	0.62	389.42	0.04	296.72	0.38	0.12	0.74	0.19	0.20
		Uterus	0.54	374.62	0.03	307.06	0.39	0.12	0.70	0.17	0.20
		SalivaryGlands	1.39	416.04	0.13	340.31	0.43	0.13	0.63	0.17	7.69
		SmallIntestineWall	0.99	425.32	0.08	338.56	0.38	0.12	0.76	0.20	3.75
		Skin	2.01	274.03	0.24	253.07	0.29	0.09	0.38	0.11	255.33
		Spleen	0.93	390.50	0.08	310.53	0.39	0.12	0.72	0.19	0.89
		StomachWall	1.06	430.95	0.09	336.69	0.38	0.12	0.76	0.20	1.62
		Ovaries	0.70	434.75	0.04	323.68	0.37	0.11	0.74	0.19	0.25
		Thymus	1.52	450.67	0.15	372.62	0.41	0.12	0.79	0.21	4.88
		Thyroid	1.72	453.88	0.18	372.48	0.44	0.13	0.71	0.20	58.74
		UrinaryBladderWall	0.89	425.12	0.08	326.57	0.37	0.12	0.73	0.19	0.43
		Extrathoracics	1.93	447.30	0.21	359.13	0.43	0.13	0.64	0.17	28.55
		Colon	1.37	432.79	0.14	359.64	0.38	0.12	0.74	0.20	15.82
