# Supplementary material for: Japanese pediatric and adult atomic bomb survivor dosimetry: potential improvements using the J45 phantom series and modern Monte Carlo transport
Source: Radiat Environ Biophys. 2021 Oct 30;61(1):73–86. doi: 10.1007/s00411-021-00946-2 (PMC8897329; doi:10.1007/s00411-021-00946-2)
Supplement: Supplementary file 1 — Supplementary file1 (ZIP 2974 KB) [file 411_2021_946_MOESM1_ESM.zip › _supplementary/doses/ADf_Light GLOBE.csv]

Dose (mGy)		Organ	Prompt N	Prompt G	Delayed N	Delayed G	Secondary Prompt NG	Secondary Delayed NG	Body Prompt NG	Body Delayed NG	Air Electron
Hiroshima	1000m	BoneSurface	42.35	1191.04	2.58	2411.32	52.75	4.29	97.34	7.92	78.42
		ActiveMarrow	42.51	1125.60	2.50	2223.45	50.47	4.09	104.13	8.47	67.42
		Adrenals	17.27	940.53	1.03	1730.46	42.36	3.58	83.21	6.85	1.01
		Brain	65.34	1188.61	3.97	2156.26	48.43	3.93	83.00	6.79	4.87
		Breasts	129.51	1142.12	8.99	2538.64	42.58	3.58	78.41	6.29	241.39
		GallBladderWall	24.27	1178.64	1.13	2024.32	40.53	3.30	94.91	7.33	0.70
		HeartWall	59.44	1235.63	3.43	2320.58	42.04	3.40	99.22	8.10	6.29
		Kidney	23.52	977.08	1.34	1678.67	45.85	3.81	83.95	6.84	0.56
		EyeLens	140.20	788.98	8.98	1824.41	46.68	3.36	47.37	5.30	989.76
		Liver	40.75	1169.89	2.21	2150.10	42.16	3.47	96.16	7.69	3.74
		Lungs	62.10	1242.47	3.68	2346.06	45.32	3.67	86.49	7.02	9.46
		LymphNodes	54.74	1133.18	3.31	2146.29	45.08	3.68	86.22	6.91	35.43
		Muscle	69.16	1146.36	4.39	2153.25	47.42	3.85	76.57	6.22	54.94
		Oesophagus	36.72	1101.53	2.01	2026.23	42.77	3.55	94.90	7.80	2.27
		OralMucosa	67.09	1158.21	3.70	2202.64	47.79	4.04	85.50	7.16	4.24
		Pancreas	22.50	1041.65	1.00	1859.25	43.08	3.59	88.73	7.26	0.72
		Uterus	17.91	1078.97	0.72	1883.80	42.05	3.35	83.63	6.69	0.60
		SalivaryGlands	73.26	1204.30	4.26	2236.26	48.13	3.95	80.15	6.49	17.71
		SmallIntestineWall	39.43	1162.04	2.11	2149.07	42.44	3.41	90.24	7.36	12.01
		Skin	124.82	760.79	8.65	1736.02	33.41	2.71	49.06	4.00	1036.50
		Spleen	39.65	1101.76	2.35	1916.47	44.32	3.73	87.75	7.15	2.30
		StomachWall	42.47	1185.90	2.44	2172.78	42.50	3.51	93.17	7.55	4.18
		Ovaries	21.22	1075.84	1.11	1962.61	41.39	3.12	92.94	7.01	0.50
		Thymus	77.43	1286.63	4.61	2490.19	42.82	3.39	97.77	8.20	16.56
		Thyroid	89.13	1073.10	6.02	2678.90	42.03	3.47	89.82	6.84	161.56
		UrinaryBladderWall	33.65	1104.11	1.83	2035.81	42.34	3.34	88.54	7.29	1.12
		Extrathoracics	98.26	1241.08	6.15	2448.86	47.09	3.69	80.28	6.51	85.83
		Colon	66.62	1207.21	3.91	2338.90	42.03	3.44	89.85	7.29	45.86
Dose (mGy)		Organ	Prompt N	Prompt G	Delayed N	Delayed G	Secondary Prompt NG	Secondary Delayed NG	Body Prompt NG	Body Delayed NG	Air Electron
Hiroshima	1500m	BoneSurface	1.70	174.19	0.07	267.59	1.37	0.10	2.48	0.18	10.52
		ActiveMarrow	1.72	165.17	0.07	248.19	1.31	0.09	2.68	0.19	9.15
		Adrenals	0.90	156.14	0.03	191.67	1.20	0.08	2.11	0.16	0.09
		Brain	2.58	172.88	0.11	240.27	1.25	0.09	2.12	0.15	0.83
		Breasts	5.01	165.08	0.23	277.18	1.10	0.08	1.94	0.14	39.39
		GallBladderWall	1.25	167.40	0.04	209.10	1.10	0.07	2.39	0.17	0.12
		HeartWall	2.34	181.40	0.09	258.40	1.09	0.08	2.56	0.18	1.16
		Kidney	1.00	153.30	0.04	192.78	1.23	0.08	2.19	0.15	0.09
		EyeLens	6.24	105.68	0.21	261.13	1.19	0.08	1.21	0.15	149.50
		Liver	1.69	175.04	0.06	241.35	1.07	0.08	2.47	0.17	0.82
		Lungs	2.54	186.50	0.10	258.29	1.18	0.08	2.20	0.16	1.84
		LymphNodes	2.22	169.58	0.09	239.66	1.17	0.08	2.17	0.15	5.48
		Muscle	2.67	170.60	0.12	242.19	1.23	0.09	1.93	0.14	8.85
		Oesophagus	1.54	164.50	0.05	232.50	1.17	0.08	2.53	0.17	0.44
		OralMucosa	2.40	184.75	0.10	245.18	1.23	0.09	2.27	0.16	0.74
		Pancreas	1.03	166.46	0.03	215.11	1.15	0.08	2.35	0.16	0.12
		Uterus	0.83	150.34	0.02	219.38	1.10	0.08	2.20	0.16	0.12
		SalivaryGlands	2.67	178.25	0.11	236.41	1.26	0.09	2.06	0.15	2.87
		SmallIntestineWall	1.66	174.98	0.06	241.44	1.10	0.08	2.35	0.16	1.74
		Skin	4.52	110.99	0.22	185.33	0.87	0.06	1.23	0.09	138.28
		Spleen	1.72	166.05	0.06	220.85	1.17	0.09	2.25	0.16	0.46
		StomachWall	1.88	181.35	0.07	251.13	1.11	0.08	2.40	0.17	1.16
		Ovaries	0.88	177.12	0.03	220.52	1.02	0.08	2.29	0.17	0.11
		Thymus	2.70	175.38	0.13	262.35	1.10	0.08	2.57	0.18	1.91
		Thyroid	4.15	169.40	0.15	278.41	1.16	0.08	2.25	0.16	23.59
		UrinaryBladderWall	1.32	172.92	0.05	233.47	1.08	0.08	2.38	0.16	0.27
		Extrathoracics	3.62	180.11	0.18	276.78	1.20	0.09	2.00	0.15	13.15
		Colon	2.59	179.24	0.11	258.35	1.09	0.08	2.29	0.16	8.12
Dose (mGy)		Organ	Prompt N	Prompt G	Delayed N	Delayed G	Secondary Prompt NG	Secondary Delayed NG	Body Prompt NG	Body Delayed NG	Air Electron
Nagasaki	1000m	BoneSurface	21.62	3412.45	3.88	4035.39	10.99	6.41	20.09	11.25	177.94
		ActiveMarrow	22.16	3222.58	3.80	3720.43	10.52	6.10	22.18	12.03	151.93
		Adrenals	12.08	2799.70	1.71	3126.62	9.26	5.20	18.33	10.17	1.07
		Brain	32.72	3287.19	5.78	3655.99	10.17	5.85	16.71	9.72	11.89
		Breasts	57.69	3342.67	13.03	4140.07	9.23	5.19	15.11	8.90	564.56
		GallBladderWall	16.74	3175.71	1.91	3367.46	8.66	4.99	20.35	10.57	2.23
		HeartWall	29.51	3572.17	4.95	3862.42	8.76	5.13	21.39	11.36	12.95
		Kidney	12.48	2801.30	2.36	2897.57	9.54	5.62	18.23	10.00	1.06
		EyeLens	50.94	2604.18	13.15	3860.35	9.84	5.02	10.43	5.83	3378.84
		Liver	22.68	3305.50	3.42	3582.85	8.86	5.19	20.59	11.01	8.72
		Lungs	32.16	3528.72	5.67	3968.33	9.48	5.54	18.08	9.93	22.52
		LymphNodes	28.15	3200.09	5.18	3608.91	9.28	5.45	17.83	9.86	87.09
		Muscle	32.82	3246.67	6.53	3624.91	9.88	5.73	15.49	8.81	121.28
		Oesophagus	21.45	3068.15	3.12	3439.61	9.12	5.34	20.53	10.81	4.65
		OralMucosa	33.29	3330.74	5.86	3848.03	9.74	5.95	17.05	10.01	8.96
		Pancreas	13.57	3044.13	1.69	3198.26	9.26	5.19	19.67	10.41	1.57
		Uterus	11.31	2932.93	1.20	3178.97	8.77	5.17	18.25	9.35	1.21
		SalivaryGlands	33.31	3223.33	6.09	3725.32	9.95	5.81	15.68	9.28	36.19
		SmallIntestineWall	21.43	3253.37	3.20	3617.89	8.72	5.03	19.51	10.38	25.93
		Skin	52.92	2207.19	12.81	2902.83	6.99	4.04	9.73	5.67	2138.27
		Spleen	20.25	3113.39	3.62	3270.30	9.47	5.56	18.72	10.21	7.09
		StomachWall	23.87	3314.27	3.53	3769.04	8.82	5.18	19.95	10.73	13.65
		Ovaries	14.50	3141.25	1.64	3338.48	8.87	5.08	18.47	10.01	1.46
		Thymus	38.08	3497.83	6.46	4117.96	8.91	5.46	20.30	11.55	28.17
		Thyroid	47.24	3205.76	9.91	4143.44	9.47	5.38	18.26	10.49	347.55
		UrinaryBladderWall	18.69	3267.40	2.74	3528.26	8.66	5.02	18.83	10.25	2.52
		Extrathoracics	47.10	3488.13	9.23	3915.84	9.58	5.75	15.34	9.48	196.26
		Colon	31.61	3348.65	5.94	3859.40	8.72	5.11	18.76	10.25	105.32
Dose (mGy)		Organ	Prompt N	Prompt G	Delayed N	Delayed G	Secondary Prompt NG	Secondary Delayed NG	Body Prompt NG	Body Delayed NG	Air Electron
Nagasaki	1500m	BoneSurface	1.05	441.65	0.11	400.41	0.47	0.13	0.86	0.24	21.17
		ActiveMarrow	1.08	419.52	0.10	373.69	0.45	0.13	0.96	0.26	18.46
		Adrenals	0.57	364.55	0.04	284.13	0.40	0.11	0.78	0.22	0.19
		Brain	1.60	417.78	0.16	353.63	0.42	0.12	0.72	0.21	1.43
		Breasts	2.70	421.14	0.33	418.77	0.40	0.11	0.67	0.19	78.16
		GallBladderWall	0.82	421.03	0.05	345.28	0.36	0.10	0.90	0.23	0.25
		HeartWall	1.41	446.05	0.14	386.40	0.38	0.11	0.91	0.25	2.22
		Kidney	0.68	361.62	0.06	290.10	0.41	0.12	0.79	0.21	0.21
		EyeLens	2.28	246.96	0.33	397.05	0.43	0.11	0.50	0.12	311.21
		Liver	1.09	434.12	0.09	359.02	0.38	0.11	0.89	0.24	1.63
		Lungs	1.53	453.32	0.15	385.24	0.41	0.12	0.78	0.21	3.76
		LymphNodes	1.37	415.98	0.13	355.20	0.40	0.12	0.77	0.21	12.04
		Muscle	1.56	421.55	0.17	361.48	0.42	0.12	0.67	0.19	17.43
		Oesophagus	1.05	415.27	0.09	351.64	0.40	0.11	0.88	0.23	0.56
		OralMucosa	1.60	443.88	0.15	359.69	0.42	0.12	0.78	0.22	1.66
		Pancreas	0.68	383.34	0.05	322.61	0.38	0.11	0.87	0.22	0.23
		Uterus	0.62	375.24	0.04	320.52	0.38	0.11	0.83	0.22	0.15
		SalivaryGlands	1.59	429.14	0.17	356.48	0.42	0.13	0.71	0.20	4.82
		SmallIntestineWall	1.07	430.49	0.09	362.29	0.37	0.11	0.84	0.23	3.37
		Skin	2.45	278.84	0.32	278.01	0.30	0.09	0.42	0.12	260.39
		Spleen	1.03	411.50	0.11	336.42	0.40	0.12	0.80	0.22	0.78
		StomachWall	1.16	442.88	0.10	371.15	0.38	0.11	0.86	0.23	1.96
		Ovaries	0.81	409.42	0.05	326.91	0.36	0.10	0.80	0.22	0.17
		Thymus	1.87	463.89	0.17	419.69	0.41	0.12	0.90	0.25	3.73
		Thyroid	2.22	425.02	0.26	427.97	0.39	0.11	0.78	0.21	57.48
		UrinaryBladderWall	0.92	412.75	0.07	367.21	0.39	0.11	0.81	0.22	0.46
		Extrathoracics	2.11	463.65	0.24	414.10	0.41	0.12	0.67	0.20	30.95
		Colon	1.51	440.94	0.15	388.51	0.38	0.11	0.81	0.22	17.09
