# Supplementary material for: Japanese pediatric and adult atomic bomb survivor dosimetry: potential improvements using the J45 phantom series and modern Monte Carlo transport
Source: Radiat Environ Biophys. 2021 Oct 30;61(1):73–86. doi: 10.1007/s00411-021-00946-2 (PMC8897329; doi:10.1007/s00411-021-00946-2)
Supplement: Supplementary file 1 — Supplementary file1 (ZIP 2974 KB) [file 411_2021_946_MOESM1_ESM.zip › _supplementary/doses/ADm_Heavy 9P.csv]

Dose (mGy)		Organ	Prompt N	Prompt G	Delayed N	Delayed G	Secondary Prompt NG	Secondary Delayed NG	Body Prompt NG	Body Delayed NG	Air Electron
Hiroshima	1000m	BoneSurface	11.78	472.36	0.67	728.55	66.32	5.40	59.64	4.84	34.20
		ActiveMarrow	14.15	433.93	0.83	648.63	62.23	5.08	63.51	5.14	28.38
		Adrenals	6.65	400.03	0.36	545.91	53.60	4.38	49.03	3.80	0.23
		Brain	23.67	471.90	1.30	682.25	61.89	4.97	52.31	4.30	2.87
		Breasts	38.22	351.63	1.58	692.01	56.81	4.50	42.96	3.51	253.86
		GallBladderWall	5.82	418.33	0.29	582.07	53.62	4.39	46.38	3.83	0.32
		HeartWall	11.51	486.04	0.59	674.25	58.13	4.74	53.08	4.18	2.79
		Kidney	9.44	381.89	0.56	537.53	52.18	4.33	52.54	4.22	0.21
		EyeLens	36.89	310.37	3.04	640.14	56.37	3.64	32.55	2.78	389.79
		Liver	10.56	456.20	0.56	644.52	56.15	4.57	52.29	4.28	1.40
		Lungs	14.62	483.89	0.78	682.44	59.40	4.89	50.92	4.13	2.47
		LymphNodes	16.99	441.57	0.95	621.71	57.58	4.63	50.54	4.15	18.73
		Muscle	24.01	447.39	1.49	646.98	59.36	4.80	48.54	3.94	27.09
		Oesophagus	9.61	447.25	0.45	605.92	56.13	4.59	54.50	4.23	0.47
		OralMucosa	20.31	485.62	1.11	612.80	62.33	5.19	55.15	4.47	3.03
		Pancreas	6.34	410.14	0.28	569.05	53.34	4.41	49.06	3.95	0.26
		Prostate	10.15	406.59	0.73	575.93	59.18	4.56	53.97	4.54	0.29
		SalivaryGlands	20.99	484.56	1.35	645.15	61.65	5.17	52.39	4.30	6.17
		SmallIntestineWall	8.45	454.63	0.41	602.24	56.97	4.57	50.12	4.03	1.14
		Skin	41.14	316.79	2.69	561.17	42.64	3.46	32.79	2.66	339.59
		Spleen	14.38	421.60	0.80	578.72	56.88	4.57	52.18	4.26	0.71
		StomachWall	9.46	456.85	0.46	631.61	57.52	4.61	49.49	3.99	0.83
		Testes	19.19	453.38	0.98	695.01	63.32	4.75	51.17	4.02	43.54
		Thymus	14.73	473.66	0.72	670.46	62.01	4.80	56.04	4.69	1.65
		Thyroid	20.88	471.73	1.22	697.20	61.53	4.80	56.35	4.58	48.73
		UrinaryBladderWall	7.37	422.79	0.41	540.59	56.61	4.41	50.20	4.23	0.26
		Extrathoracics	28.37	469.95	1.60	722.33	63.07	5.21	47.06	3.67	54.45
		Colon	12.91	465.87	0.70	640.35	58.98	4.70	51.88	4.23	7.05
Dose (mGy)		Organ	Prompt N	Prompt G	Delayed N	Delayed G	Secondary Prompt NG	Secondary Delayed NG	Body Prompt NG	Body Delayed NG	Air Electron
Hiroshima	1500m	BoneSurface	0.49	65.22	0.02	81.60	1.63	0.12	1.51	0.11	4.82
		ActiveMarrow	0.58	60.50	0.02	73.59	1.53	0.11	1.63	0.11	3.99
		Adrenals	0.28	57.40	0.01	62.88	1.32	0.10	1.40	0.10	0.04
		Brain	0.95	66.94	0.03	76.72	1.52	0.11	1.33	0.10	0.35
		Breasts	1.10	49.40	0.05	78.74	1.39	0.10	1.13	0.08	38.47
		GallBladderWall	0.28	61.93	0.01	68.71	1.32	0.10	1.35	0.09	0.05
		HeartWall	0.53	66.98	0.02	74.93	1.44	0.10	1.36	0.10	0.56
		Kidney	0.40	57.29	0.01	61.13	1.31	0.09	1.39	0.10	0.03
		EyeLens	1.12	36.99	0.04	62.57	1.08	0.08	0.96	0.06	54.49
		Liver	0.45	65.75	0.01	72.30	1.39	0.10	1.37	0.10	0.25
		Lungs	0.62	68.39	0.02	76.62	1.47	0.11	1.30	0.09	0.46
		LymphNodes	0.67	62.00	0.03	71.23	1.41	0.10	1.32	0.09	2.79
		Muscle	0.91	62.86	0.04	73.40	1.45	0.11	1.23	0.09	4.04
		Oesophagus	0.42	63.56	0.01	66.87	1.42	0.10	1.37	0.10	0.12
		OralMucosa	0.84	65.25	0.03	72.29	1.50	0.11	1.38	0.10	0.46
		Pancreas	0.28	59.80	0.01	63.84	1.36	0.10	1.27	0.09	0.04
		Prostate	0.40	65.24	0.02	60.58	1.35	0.12	1.55	0.10	0.10
		SalivaryGlands	0.86	64.34	0.04	77.76	1.49	0.11	1.30	0.10	0.88
		SmallIntestineWall	0.38	64.70	0.01	69.49	1.36	0.10	1.30	0.09	0.23
		Skin	1.51	43.74	0.07	60.53	1.05	0.08	0.82	0.06	42.96
		Spleen	0.59	62.99	0.02	65.68	1.42	0.10	1.35	0.10	0.09
		StomachWall	0.42	65.78	0.01	72.99	1.42	0.10	1.26	0.09	0.17
		Testes	0.76	62.89	0.03	82.76	1.62	0.11	1.28	0.09	7.26
		Thymus	0.56	68.10	0.02	79.65	1.47	0.11	1.41	0.10	0.39
		Thyroid	0.83	65.44	0.04	80.15	1.48	0.11	1.42	0.10	6.84
		UrinaryBladderWall	0.33	60.24	0.01	62.30	1.36	0.10	1.33	0.09	0.04
		Extrathoracics	1.00	65.55	0.04	83.07	1.51	0.11	1.17	0.08	10.23
		Colon	0.56	66.27	0.02	72.81	1.40	0.11	1.33	0.09	1.37
Dose (mGy)		Organ	Prompt N	Prompt G	Delayed N	Delayed G	Secondary Prompt NG	Secondary Delayed NG	Body Prompt NG	Body Delayed NG	Air Electron
Nagasaki	1000m	BoneSurface	6.40	1207.19	1.05	1176.88	12.90	7.75	12.44	7.02	72.05
		ActiveMarrow	7.35	1116.06	1.30	1051.31	12.14	7.26	13.61	7.46	59.68
		Adrenals	3.88	1045.46	0.58	887.71	10.01	5.90	10.85	5.79	0.45
		Brain	11.50	1182.63	2.04	1089.27	12.02	7.34	10.95	6.22	4.76
		Breasts	16.58	985.75	3.03	1178.02	11.37	6.62	8.97	5.17	491.44
		GallBladderWall	4.02	1093.78	0.43	919.33	10.35	6.15	10.78	5.62	0.65
		HeartWall	7.06	1206.78	1.04	1085.08	11.10	6.91	11.43	6.22	6.46
		Kidney	5.03	993.82	0.83	854.58	10.45	6.20	11.41	6.19	0.45
		EyeLens	21.10	698.88	4.43	912.52	10.65	5.21	6.78	3.00	576.16
		Liver	5.93	1161.63	0.89	1030.26	11.05	6.49	11.47	6.22	3.18
		Lungs	7.91	1227.05	1.27	1090.27	11.58	6.98	10.87	5.97	4.94
		LymphNodes	8.47	1107.00	1.50	1003.38	11.34	6.72	10.92	6.08	39.95
		Muscle	11.34	1129.95	2.31	1049.46	11.49	6.91	10.05	5.72	54.45
		Oesophagus	5.76	1147.81	0.77	956.74	10.91	6.62	11.75	6.19	1.51
		OralMucosa	11.68	1155.81	1.72	969.51	12.13	7.27	11.57	6.65	6.94
		Pancreas	3.87	1059.77	0.45	927.54	10.56	6.28	10.87	5.83	0.54
		Prostate	5.71	1128.98	0.96	986.20	12.18	6.95	10.84	6.34	0.27
		SalivaryGlands	10.92	1163.09	2.06	1072.22	12.01	7.20	10.90	6.16	12.03
		SmallIntestineWall	5.11	1143.91	0.65	989.30	10.99	6.53	10.95	5.89	2.57
		Skin	18.04	815.33	4.12	899.51	8.30	5.00	6.64	3.87	639.91
		Spleen	7.26	1077.73	1.27	965.76	10.96	6.51	11.03	6.20	1.34
		StomachWall	5.64	1165.71	0.75	1022.68	11.06	6.75	10.74	5.75	2.53
		Testes	10.59	1188.95	1.55	1041.41	11.81	7.19	10.31	6.13	90.72
		Thymus	8.69	1259.00	1.31	1066.24	11.35	7.32	12.19	6.54	4.62
		Thyroid	13.56	1227.54	1.89	1174.83	12.17	7.10	11.80	6.69	93.03
		UrinaryBladderWall	4.82	1077.86	0.62	899.93	10.71	6.45	11.19	6.25	0.52
		Extrathoracics	13.56	1251.45	2.69	1179.28	12.16	7.28	9.31	5.55	114.40
		Colon	7.38	1179.13	1.06	1062.05	11.31	6.76	11.11	6.19	14.76
Dose (mGy)		Organ	Prompt N	Prompt G	Delayed N	Delayed G	Secondary Prompt NG	Secondary Delayed NG	Body Prompt NG	Body Delayed NG	Air Electron
Nagasaki	1500m	BoneSurface	0.30	153.38	0.03	116.83	0.55	0.16	0.54	0.15	9.68
		ActiveMarrow	0.35	142.65	0.03	105.33	0.51	0.15	0.59	0.16	8.18
		Adrenals	0.23	131.72	0.01	87.53	0.46	0.14	0.49	0.12	0.06
		Brain	0.57	153.52	0.05	109.57	0.51	0.15	0.47	0.13	0.73
		Breasts	0.85	117.48	0.08	111.73	0.48	0.14	0.38	0.11	68.58
		GallBladderWall	0.22	135.67	0.01	91.58	0.45	0.14	0.49	0.12	0.07
		HeartWall	0.33	155.98	0.03	107.64	0.48	0.15	0.50	0.13	1.05
		Kidney	0.25	131.08	0.02	84.40	0.43	0.13	0.49	0.13	0.06
		EyeLens	0.98	86.10	0.09	78.32	0.41	0.13	0.27	0.09	120.84
		Liver	0.31	153.07	0.02	103.22	0.47	0.14	0.50	0.13	0.62
		Lungs	0.39	157.58	0.03	109.80	0.50	0.15	0.47	0.13	0.84
		LymphNodes	0.41	143.61	0.04	101.30	0.48	0.14	0.46	0.13	6.13
		Muscle	0.54	147.20	0.06	104.09	0.49	0.15	0.43	0.12	8.16
		Oesophagus	0.27	146.30	0.02	103.07	0.46	0.14	0.51	0.13	0.22
		OralMucosa	0.51	146.07	0.05	106.46	0.51	0.15	0.52	0.13	0.72
		Pancreas	0.21	137.10	0.01	89.95	0.44	0.14	0.48	0.13	0.08
		Prostate	0.31	144.06	0.03	90.85	0.48	0.15	0.48	0.14	0.50
		SalivaryGlands	0.51	157.90	0.05	107.11	0.51	0.15	0.48	0.13	1.32
		SmallIntestineWall	0.25	151.33	0.02	100.16	0.46	0.14	0.47	0.13	0.48
		Skin	0.84	103.96	0.10	86.12	0.36	0.11	0.28	0.08	78.95
		Spleen	0.33	148.74	0.03	95.16	0.46	0.14	0.49	0.13	0.22
		StomachWall	0.29	152.19	0.02	102.68	0.47	0.14	0.46	0.12	0.36
		Testes	0.32	157.70	0.05	105.37	0.50	0.15	0.43	0.13	14.25
		Thymus	0.39	152.93	0.04	112.32	0.49	0.14	0.53	0.14	0.48
		Thyroid	0.54	161.68	0.05	117.39	0.50	0.15	0.49	0.14	14.30
		UrinaryBladderWall	0.21	143.24	0.02	91.99	0.45	0.13	0.48	0.13	0.08
		Extrathoracics	0.66	158.70	0.07	119.54	0.51	0.15	0.41	0.12	18.44
		Colon	0.34	155.86	0.03	104.70	0.48	0.14	0.48	0.13	2.96
