# Supplementary material for: Japanese pediatric and adult atomic bomb survivor dosimetry: potential improvements using the J45 phantom series and modern Monte Carlo transport
Source: Radiat Environ Biophys. 2021 Oct 30;61(1):73–86. doi: 10.1007/s00411-021-00946-2 (PMC8897329; doi:10.1007/s00411-021-00946-2)
Supplement: Supplementary file 1 — Supplementary file1 (ZIP 2974 KB) [file 411_2021_946_MOESM1_ESM.zip › _supplementary/doses/ADm_Heavy GLOBE.csv]

Dose (mGy)		Organ	Prompt N	Prompt G	Delayed N	Delayed G	Secondary Prompt NG	Secondary Delayed NG	Body Prompt NG	Body Delayed NG	Air Electron
Hiroshima	1000m	BoneSurface	14.77	447.83	0.87	762.47	71.37	5.78	63.47	5.16	34.32
		ActiveMarrow	17.04	414.65	1.02	672.22	66.93	5.43	67.91	5.53	27.64
		Adrenals	7.73	383.79	0.44	530.36	56.77	4.61	56.12	4.41	0.19
		Brain	29.83	462.31	1.77	729.37	64.41	5.21	58.32	4.78	2.41
		Breasts	49.52	355.51	2.66	757.39	59.86	4.70	48.33	3.67	294.65
		GallBladderWall	7.81	395.64	0.31	587.81	57.58	4.73	52.85	4.29	0.26
		HeartWall	14.84	461.48	0.74	699.39	59.17	4.90	56.89	4.62	2.16
		Kidney	10.57	368.10	0.61	547.16	59.12	4.74	54.92	4.62	0.17
		EyeLens	38.53	227.59	3.84	670.26	60.09	4.18	34.78	2.99	335.38
		Liver	11.69	435.21	0.63	642.37	60.22	4.78	54.43	4.43	1.39
		Lungs	17.80	461.43	0.99	695.76	62.35	5.06	54.71	4.42	1.82
		LymphNodes	20.06	413.77	1.21	648.56	61.43	4.95	54.05	4.41	16.53
		Muscle	28.67	427.07	1.82	669.76	63.00	5.11	51.01	4.15	25.02
		Oesophagus	11.73	431.56	0.59	630.40	59.42	4.83	58.38	4.71	0.61
		OralMucosa	20.70	411.68	1.38	656.71	60.98	5.29	59.37	4.75	1.84
		Pancreas	7.46	396.45	0.34	569.71	57.64	4.60	52.56	4.40	0.21
		Prostate	13.45	384.46	0.60	612.77	60.05	5.08	53.27	4.47	0.15
		SalivaryGlands	27.24	434.45	1.63	688.93	65.83	5.27	56.53	4.59	3.98
		SmallIntestineWall	9.55	423.00	0.49	605.57	60.48	4.81	52.28	4.26	1.06
		Skin	51.97	306.82	3.53	588.94	46.03	3.73	34.16	2.77	326.22
		Spleen	17.03	410.59	1.03	612.06	58.98	4.80	57.39	4.71	0.54
		StomachWall	11.53	441.38	0.58	637.60	60.44	4.87	52.79	4.32	0.59
		Testes	22.57	435.14	1.25	647.55	60.68	5.08	51.42	4.44	47.52
		Thymus	19.40	476.25	1.12	716.64	62.48	5.22	63.11	5.19	1.94
		Thyroid	26.97	469.96	1.52	767.00	63.79	5.09	57.92	4.75	36.59
		UrinaryBladderWall	8.34	379.92	0.46	551.01	59.08	4.83	53.53	4.31	0.22
		Extrathoracics	38.38	450.31	2.17	782.34	66.19	5.49	49.37	3.79	50.65
		Colon	15.43	439.86	0.84	644.56	61.76	4.95	54.49	4.43	6.37
Dose (mGy)		Organ	Prompt N	Prompt G	Delayed N	Delayed G	Secondary Prompt NG	Secondary Delayed NG	Body Prompt NG	Body Delayed NG	Air Electron
Hiroshima	1500m	BoneSurface	0.60	63.97	0.02	84.10	1.83	0.13	1.63	0.12	4.58
		ActiveMarrow	0.68	59.44	0.03	75.36	1.72	0.12	1.77	0.13	3.81
		Adrenals	0.34	58.79	0.01	67.08	1.54	0.10	1.43	0.10	0.03
		Brain	1.17	64.65	0.05	79.57	1.66	0.12	1.49	0.11	0.37
		Breasts	1.96	48.33	0.08	85.86	1.50	0.11	1.14	0.09	34.63
		GallBladderWall	0.30	61.24	0.01	68.51	1.48	0.10	1.37	0.10	0.03
		HeartWall	0.61	64.89	0.02	77.33	1.53	0.11	1.51	0.11	0.45
		Kidney	0.45	54.32	0.02	63.73	1.52	0.11	1.47	0.10	0.03
		EyeLens	2.53	36.84	0.11	67.99	1.24	0.09	1.10	0.06	74.55
		Liver	0.54	61.88	0.02	72.86	1.55	0.11	1.45	0.10	0.22
		Lungs	0.76	65.89	0.03	78.64	1.59	0.11	1.44	0.10	0.36
		LymphNodes	0.82	59.85	0.03	73.16	1.57	0.11	1.41	0.10	2.71
		Muscle	1.11	61.03	0.05	75.23	1.61	0.12	1.31	0.09	3.61
		Oesophagus	0.49	61.58	0.02	72.91	1.48	0.11	1.52	0.11	0.13
		OralMucosa	0.81	66.09	0.04	74.52	1.65	0.12	1.57	0.11	0.37
		Pancreas	0.33	58.10	0.01	66.72	1.49	0.11	1.41	0.10	0.03
		Prostate	0.63	59.24	0.02	63.77	1.59	0.11	1.44	0.11	0.05
		SalivaryGlands	0.95	65.98	0.04	76.73	1.67	0.12	1.43	0.10	0.69
		SmallIntestineWall	0.43	62.37	0.01	70.36	1.55	0.11	1.39	0.10	0.19
		Skin	1.91	43.17	0.09	63.91	1.17	0.08	0.87	0.06	40.54
		Spleen	0.69	59.65	0.03	70.85	1.52	0.11	1.50	0.11	0.06
		StomachWall	0.49	63.74	0.02	74.67	1.53	0.11	1.42	0.10	0.14
		Testes	1.02	65.76	0.03	69.64	1.58	0.12	1.40	0.10	8.32
		Thymus	0.71	68.16	0.03	84.53	1.56	0.11	1.66	0.11	0.41
		Thyroid	0.92	62.55	0.04	88.39	1.62	0.12	1.57	0.11	6.09
		UrinaryBladderWall	0.38	58.38	0.01	62.82	1.53	0.11	1.43	0.10	0.03
		Extrathoracics	1.27	64.35	0.06	86.26	1.63	0.12	1.32	0.09	7.30
		Colon	0.62	64.78	0.02	74.59	1.57	0.11	1.43	0.10	1.20
Dose (mGy)		Organ	Prompt N	Prompt G	Delayed N	Delayed G	Secondary Prompt NG	Secondary Delayed NG	Body Prompt NG	Body Delayed NG	Air Electron
Nagasaki	1000m	BoneSurface	7.79	1183.90	1.39	1253.24	14.24	8.39	13.34	7.51	74.62
		ActiveMarrow	8.73	1090.07	1.60	1114.98	13.32	7.92	14.70	8.04	61.88
		Adrenals	5.03	987.53	0.63	959.35	11.29	6.88	12.10	6.18	0.75
		Brain	15.03	1157.92	2.79	1183.69	12.93	7.50	12.12	6.98	4.81
		Breasts	25.45	943.90	4.42	1310.64	12.00	6.83	9.10	5.21	494.48
		GallBladderWall	4.88	984.25	0.55	991.80	11.05	6.61	11.29	5.79	0.56
		HeartWall	8.55	1175.29	1.21	1158.32	11.85	7.12	12.58	6.72	5.76
		Kidney	6.18	944.48	0.95	928.34	11.65	7.01	12.03	6.59	0.41
		EyeLens	15.67	655.20	4.73	943.97	11.20	6.44	7.29	4.85	805.62
		Liver	6.93	1117.56	1.00	1061.22	11.79	6.97	12.03	6.41	3.11
		Lungs	9.79	1201.30	1.54	1154.57	12.33	7.23	11.85	6.47	5.48
		LymphNodes	10.56	1075.60	1.92	1066.34	12.24	7.11	11.66	6.39	34.69
		Muscle	13.39	1104.66	2.84	1114.81	12.56	7.39	10.69	6.03	49.26
		Oesophagus	6.75	1098.80	0.96	1046.15	11.84	7.00	12.85	7.04	0.65
		OralMucosa	10.34	1162.93	2.08	1100.37	13.41	7.82	12.23	6.98	6.62
		Pancreas	4.65	1030.20	0.60	963.48	11.43	6.95	11.98	6.42	0.47
		Prostate	5.80	996.46	1.07	886.39	12.17	7.40	11.00	6.04	0.56
		SalivaryGlands	13.25	1124.23	2.55	1137.86	13.13	7.65	11.81	6.64	8.69
		SmallIntestineWall	5.76	1091.80	0.81	1019.92	11.97	7.04	11.63	6.20	2.35
		Skin	22.29	818.83	5.47	979.65	9.18	5.41	6.98	4.02	617.87
		Spleen	8.44	1055.24	1.77	1024.69	11.99	7.02	12.18	6.85	1.23
		StomachWall	6.75	1126.37	0.99	1085.31	11.93	6.96	11.62	6.28	1.42
		Testes	10.07	1097.57	1.90	1170.85	12.72	7.58	11.13	6.28	100.34
		Thymus	10.59	1219.57	1.50	1187.30	12.81	7.33	13.35	7.09	4.49
		Thyroid	15.23	1207.40	2.38	1293.23	12.70	7.60	12.85	6.92	83.68
		UrinaryBladderWall	4.84	995.19	0.73	968.01	11.96	6.83	11.72	6.38	0.52
		Extrathoracics	19.10	1142.75	3.46	1174.09	13.33	7.67	10.36	5.84	103.84
		Colon	8.27	1145.76	1.41	1091.93	12.28	7.20	11.78	6.36	15.16
Dose (mGy)		Organ	Prompt N	Prompt G	Delayed N	Delayed G	Secondary Prompt NG	Secondary Delayed NG	Body Prompt NG	Body Delayed NG	Air Electron
Nagasaki	1500m	BoneSurface	0.38	145.68	0.04	120.77	0.62	0.18	0.58	0.16	9.06
		ActiveMarrow	0.43	135.92	0.04	108.42	0.58	0.17	0.64	0.17	7.66
		Adrenals	0.22	120.96	0.02	87.10	0.50	0.15	0.55	0.14	0.06
		Brain	0.74	142.49	0.07	112.38	0.56	0.17	0.53	0.15	0.61
		Breasts	1.06	121.38	0.11	117.49	0.55	0.15	0.43	0.12	57.07
		GallBladderWall	0.23	138.01	0.01	100.19	0.49	0.15	0.52	0.13	0.06
		HeartWall	0.42	148.63	0.04	108.83	0.52	0.15	0.56	0.15	1.00
		Kidney	0.28	121.45	0.03	90.05	0.51	0.15	0.54	0.14	0.05
		EyeLens	1.02	90.63	0.14	113.44	0.44	0.14	0.30	0.09	104.55
		Liver	0.33	144.43	0.03	103.79	0.51	0.15	0.53	0.14	0.49
		Lungs	0.48	149.91	0.04	113.16	0.54	0.16	0.52	0.14	0.80
		LymphNodes	0.51	136.57	0.05	102.86	0.53	0.16	0.51	0.14	5.18
		Muscle	0.65	138.34	0.07	107.81	0.55	0.16	0.46	0.13	6.80
		Oesophagus	0.34	139.65	0.03	101.77	0.52	0.15	0.57	0.14	0.18
		OralMucosa	0.57	154.16	0.06	105.43	0.57	0.17	0.57	0.15	0.57
		Pancreas	0.24	131.46	0.02	93.23	0.51	0.15	0.53	0.14	0.06
		Prostate	0.31	127.63	0.03	93.86	0.53	0.16	0.52	0.15	0.10
		SalivaryGlands	0.65	145.86	0.07	108.52	0.57	0.17	0.51	0.14	1.38
		SmallIntestineWall	0.30	139.35	0.02	100.30	0.53	0.15	0.51	0.14	0.46
		Skin	1.05	100.86	0.14	91.95	0.40	0.12	0.30	0.09	72.22
		Spleen	0.43	135.37	0.05	101.59	0.53	0.15	0.54	0.15	0.17
		StomachWall	0.36	145.11	0.03	105.23	0.52	0.15	0.51	0.14	0.29
		Testes	0.53	141.82	0.05	106.98	0.60	0.16	0.48	0.13	11.21
		Thymus	0.50	152.91	0.05	122.80	0.52	0.16	0.58	0.16	1.00
		Thyroid	0.70	149.62	0.08	122.34	0.53	0.17	0.55	0.16	14.61
		UrinaryBladderWall	0.25	131.36	0.02	88.56	0.52	0.15	0.52	0.14	0.07
		Extrathoracics	0.84	151.93	0.09	119.71	0.57	0.17	0.41	0.13	13.26
		Colon	0.40	142.05	0.04	107.75	0.53	0.16	0.52	0.14	2.32
