# Supplementary material for: Japanese pediatric and adult atomic bomb survivor dosimetry: potential improvements using the J45 phantom series and modern Monte Carlo transport
Source: Radiat Environ Biophys. 2021 Oct 30;61(1):73–86. doi: 10.1007/s00411-021-00946-2 (PMC8897329; doi:10.1007/s00411-021-00946-2)
Supplement: Supplementary file 1 — Supplementary file1 (ZIP 2974 KB) [file 411_2021_946_MOESM1_ESM.zip › _supplementary/doses/ADm_IO.csv]

Dose (mGy)		Organ	Prompt N	Prompt G	Delayed N	Delayed G	Secondary Prompt NG	Secondary Delayed NG	Body Prompt NG	Body Delayed NG	Air Electron
Hiroshima	1000m	BoneSurface	40.49	1237.91	2.38	2461.45	0.0	0.0	102.62	8.34	83.25
		ActiveMarrow	43.72	1158.00	2.52	2194.67	0.0	0.0	114.68	9.28	69.08
		Adrenals	22.12	1010.11	1.04	1928.45	0.0	0.0	95.10	7.57	0.57
		Brain	77.21	1227.16	4.56	2241.14	0.0	0.0	92.15	7.53	6.60
		Breasts	156.30	888.39	11.56	2406.41	0.0	0.0	79.70	6.22	827.19
		GallBladderWall	25.95	1125.41	1.25	2080.92	0.0	0.0	99.57	8.24	1.01
		HeartWall	58.92	1278.76	3.09	2424.50	0.0	0.0	110.70	8.65	6.97
		Kidney	24.47	1048.69	1.23	1821.77	0.0	0.0	96.20	7.70	0.58
		EyeLens	184.97	726.79	13.20	1844.94	0.0	0.0	49.17	4.13	1370.12
		Liver	43.80	1239.00	2.50	2257.31	0.0	0.0	103.46	8.37	3.50
		Lungs	58.99	1286.62	3.28	2439.05	0.0	0.0	96.94	7.83	5.57
		LymphNodes	60.06	1162.60	3.59	2160.30	0.0	0.0	90.74	7.46	50.68
		Muscle	79.04	1190.45	5.02	2249.30	0.0	0.0	82.49	6.70	78.41
		Oesophagus	37.31	1206.62	1.93	2153.31	0.0	0.0	105.46	8.62	1.19
		OralMucosa	68.27	1232.80	4.24	2348.98	0.0	0.0	97.78	7.41	6.90
		Pancreas	22.49	1112.65	1.08	2007.36	0.0	0.0	96.35	7.91	0.72
		Prostate	36.84	1026.12	1.86	1969.43	0.0	0.0	96.66	7.09	0.52
		SalivaryGlands	73.39	1232.22	4.44	2202.86	0.0	0.0	89.18	7.28	11.65
		SmallIntestineWall	34.64	1210.44	1.90	2166.71	0.0	0.0	97.45	7.81	3.43
		Skin	140.45	812.43	9.66	1849.77	0.0	0.0	52.45	4.28	1043.29
		Spleen	40.25	1153.65	2.39	2037.49	0.0	0.0	96.22	7.92	2.03
		StomachWall	41.45	1224.47	2.29	2260.27	0.0	0.0	98.39	7.90	1.98
		Testes	97.51	1258.04	6.20	2672.39	0.0	0.0	89.07	7.19	116.75
		Thymus	67.34	1321.08	3.73	2469.35	0.0	0.0	113.36	9.25	6.60
		Thyroid	114.96	1262.50	6.28	2510.03	0.0	0.0	102.17	7.83	119.38
		UrinaryBladderWall	26.69	1098.82	1.25	1922.19	0.0	0.0	96.51	7.67	0.73
		Extrathoracics	128.34	1305.03	7.19	2451.88	0.0	0.0	81.06	6.40	146.90
		Colon	56.98	1258.34	3.46	2314.52	0.0	0.0	97.11	7.90	18.27
Dose (mGy)		Organ	Prompt N	Prompt G	Delayed N	Delayed G	Secondary Prompt NG	Secondary Delayed NG	Body Prompt NG	Body Delayed NG	Air Electron
Hiroshima	1500m	BoneSurface	1.64	183.96	0.07	287.10	0.0	0.0	2.56	0.18	11.50
		ActiveMarrow	1.79	172.36	0.07	260.87	0.0	0.0	2.90	0.21	9.56
		Adrenals	0.92	165.40	0.03	228.34	0.0	0.0	2.59	0.17	0.10
		Brain	2.96	184.33	0.12	259.89	0.0	0.0	2.28	0.17	1.01
		Breasts	6.25	123.16	0.29	248.25	0.0	0.0	1.93	0.14	106.65
		GallBladderWall	1.25	185.10	0.04	241.23	0.0	0.0	2.55	0.17	0.16
		HeartWall	2.40	193.00	0.10	274.77	0.0	0.0	2.77	0.20	1.64
		Kidney	0.99	161.28	0.03	218.95	0.0	0.0	2.45	0.17	0.09
		EyeLens	4.59	97.31	0.28	191.06	0.0	0.0	1.34	0.12	149.24
		Liver	1.95	188.88	0.07	267.05	0.0	0.0	2.66	0.19	0.73
		Lungs	2.43	192.54	0.09	275.10	0.0	0.0	2.45	0.17	1.09
		LymphNodes	2.40	175.65	0.10	251.26	0.0	0.0	2.31	0.16	9.36
		Muscle	3.08	178.16	0.13	259.19	0.0	0.0	2.05	0.15	12.91
		Oesophagus	1.62	179.37	0.06	253.76	0.0	0.0	2.66	0.19	0.39
		OralMucosa	2.55	176.59	0.11	277.87	0.0	0.0	2.40	0.17	1.33
		Pancreas	1.05	171.88	0.03	237.78	0.0	0.0	2.51	0.18	0.13
		Prostate	1.40	176.26	0.05	216.68	0.0	0.0	2.37	0.18	0.17
		SalivaryGlands	3.04	185.64	0.12	262.51	0.0	0.0	2.21	0.16	2.01
		SmallIntestineWall	1.59	183.75	0.05	253.91	0.0	0.0	2.49	0.18	0.62
		Skin	5.14	118.54	0.25	201.76	0.0	0.0	1.29	0.09	143.46
		Spleen	1.62	176.95	0.07	225.70	0.0	0.0	2.43	0.17	0.37
		StomachWall	1.80	187.92	0.06	259.82	0.0	0.0	2.51	0.18	0.48
		Testes	3.94	184.05	0.17	272.82	0.0	0.0	2.12	0.15	23.41
		Thymus	2.85	197.68	0.11	286.15	0.0	0.0	2.79	0.20	0.98
		Thyroid	3.97	182.85	0.17	300.81	0.0	0.0	2.59	0.19	27.61
		UrinaryBladderWall	1.20	174.15	0.04	227.04	0.0	0.0	2.42	0.17	0.11
		Extrathoracics	4.88	186.76	0.19	287.62	0.0	0.0	1.94	0.14	24.72
		Colon	2.39	189.47	0.09	269.90	0.0	0.0	2.47	0.18	3.79
Dose (mGy)		Organ	Prompt N	Prompt G	Delayed N	Delayed G	Secondary Prompt NG	Secondary Delayed NG	Body Prompt NG	Body Delayed NG	Air Electron
Nagasaki	1000m	BoneSurface	21.11	3492.65	3.82	4136.74	0.0	0.0	20.80	12.17	184.88
		ActiveMarrow	23.06	3247.75	4.06	3716.46	0.0	0.0	24.10	13.57	152.81
		Adrenals	14.72	3028.51	1.72	3057.57	0.0	0.0	20.27	11.35	1.01
		Brain	38.11	3317.68	7.00	3744.00	0.0	0.0	18.37	10.91	14.40
		Breasts	81.16	2633.92	18.45	4297.37	0.0	0.0	14.94	9.13	1617.39
		GallBladderWall	17.16	3252.74	2.07	3547.78	0.0	0.0	22.55	11.76	2.13
		HeartWall	31.49	3609.13	5.37	4034.38	0.0	0.0	23.34	12.74	17.71
		Kidney	13.57	2923.59	1.99	3170.84	0.0	0.0	19.98	11.08	1.12
		EyeLens	77.19	1803.58	16.35	3632.16	0.0	0.0	10.24	6.84	1839.10
		Liver	26.78	3494.17	4.08	3848.72	0.0	0.0	22.37	12.28	7.65
		Lungs	32.17	3588.83	5.54	3997.57	0.0	0.0	20.37	11.45	14.60
		LymphNodes	31.42	3263.00	5.85	3671.03	0.0	0.0	18.95	10.75	111.70
		Muscle	37.97	3306.33	7.94	3766.64	0.0	0.0	16.53	9.81	170.31
		Oesophagus	21.94	3242.27	3.04	3626.37	0.0	0.0	22.61	12.59	3.45
		OralMucosa	35.93	3372.87	6.09	3696.34	0.0	0.0	19.48	11.89	15.99
		Pancreas	15.07	3126.97	1.72	3372.44	0.0	0.0	21.75	11.51	1.46
		Prostate	20.21	3238.91	2.74	3435.13	0.0	0.0	18.90	10.72	1.67
		SalivaryGlands	39.62	3461.36	7.62	3820.57	0.0	0.0	17.62	10.72	34.49
		SmallIntestineWall	21.57	3372.42	3.14	3696.01	0.0	0.0	20.95	11.56	7.47
		Skin	60.40	2316.89	14.96	3100.96	0.0	0.0	10.27	6.25	2161.13
		Spleen	21.36	3151.27	3.66	3325.39	0.0	0.0	20.19	11.52	3.32
		StomachWall	24.80	3421.88	3.65	3806.31	0.0	0.0	20.82	11.83	6.10
		Testes	44.68	3600.26	8.45	4377.21	0.0	0.0	17.11	10.17	353.58
		Thymus	38.65	3660.58	6.20	4160.00	0.0	0.0	23.35	13.59	11.13
		Thyroid	49.40	3433.66	9.36	4519.11	0.0	0.0	20.35	12.08	259.84
		UrinaryBladderWall	16.69	3204.14	2.09	3277.81	0.0	0.0	19.99	11.19	1.14
		Extrathoracics	60.35	3547.36	12.85	4217.79	0.0	0.0	15.39	9.74	341.83
		Colon	30.56	3524.14	5.52	3933.98	0.0	0.0	20.68	11.52	44.51
Dose (mGy)		Organ	Prompt N	Prompt G	Delayed N	Delayed G	Secondary Prompt NG	Secondary Delayed NG	Body Prompt NG	Body Delayed NG	Air Electron
Nagasaki	1500m	BoneSurface	1.00	458.40	0.10	413.52	0.0	0.0	0.89	0.25	22.94
		ActiveMarrow	1.11	429.61	0.11	377.30	0.0	0.0	1.04	0.28	19.40
		Adrenals	0.65	407.94	0.05	332.14	0.0	0.0	0.90	0.24	0.22
		Brain	1.80	446.26	0.18	369.61	0.0	0.0	0.78	0.22	1.86
		Breasts	3.78	330.58	0.47	397.78	0.0	0.0	0.70	0.19	221.44
		GallBladderWall	0.88	429.75	0.06	383.72	0.0	0.0	0.96	0.26	0.26
		HeartWall	1.56	471.03	0.15	406.06	0.0	0.0	1.00	0.27	2.82
		Kidney	0.65	388.39	0.05	311.79	0.0	0.0	0.86	0.23	0.17
		EyeLens	4.38	249.59	0.50	380.64	0.0	0.0	0.52	0.13	415.40
		Liver	1.25	459.72	0.11	388.96	0.0	0.0	0.97	0.26	1.47
		Lungs	1.53	477.66	0.15	404.61	0.0	0.0	0.87	0.24	2.42
		LymphNodes	1.48	432.47	0.16	370.80	0.0	0.0	0.81	0.22	18.00
		Muscle	1.79	441.39	0.20	375.59	0.0	0.0	0.71	0.20	25.74
		Oesophagus	1.05	444.04	0.09	359.99	0.0	0.0	0.99	0.27	0.66
		OralMucosa	1.80	492.98	0.17	394.80	0.0	0.0	0.82	0.24	3.24
		Pancreas	0.73	413.82	0.05	343.34	0.0	0.0	0.92	0.24	0.24
		Prostate	0.94	480.67	0.10	345.07	0.0	0.0	0.94	0.26	0.72
		SalivaryGlands	1.80	462.46	0.19	385.43	0.0	0.0	0.75	0.22	5.00
		SmallIntestineWall	1.04	453.72	0.09	371.38	0.0	0.0	0.91	0.24	1.51
		Skin	2.76	299.98	0.37	295.72	0.0	0.0	0.44	0.13	271.67
		Spleen	1.07	417.26	0.10	365.35	0.0	0.0	0.85	0.24	0.91
		StomachWall	1.18	459.70	0.10	385.82	0.0	0.0	0.91	0.24	1.00
		Testes	2.36	467.17	0.21	409.88	0.0	0.0	0.76	0.21	45.92
		Thymus	1.83	484.28	0.17	422.89	0.0	0.0	1.01	0.28	2.55
		Thyroid	2.27	494.53	0.27	419.86	0.0	0.0	0.87	0.25	54.93
		UrinaryBladderWall	0.83	433.05	0.07	337.64	0.0	0.0	0.88	0.23	0.28
		Extrathoracics	2.63	450.58	0.29	426.76	0.0	0.0	0.66	0.19	51.93
		Colon	1.48	471.66	0.14	394.76	0.0	0.0	0.88	0.24	8.69
