# Supplementary material for: Japanese pediatric and adult atomic bomb survivor dosimetry: potential improvements using the J45 phantom series and modern Monte Carlo transport
Source: Radiat Environ Biophys. 2021 Oct 30;61(1):73–86. doi: 10.1007/s00411-021-00946-2 (PMC8897329; doi:10.1007/s00411-021-00946-2)
Supplement: Supplementary file 1 — Supplementary file1 (ZIP 2974 KB) [file 411_2021_946_MOESM1_ESM.zip › _supplementary/doses/ADm_Light 9P.csv]

Dose (mGy)		Organ	Prompt N	Prompt G	Delayed N	Delayed G	Secondary Prompt NG	Secondary Delayed NG	Body Prompt NG	Body Delayed NG	Air Electron
Hiroshima	1000m	BoneSurface	26.37	1078.43	1.48	2052.85	59.63	4.80	81.45	6.59	65.11
		ActiveMarrow	29.58	1010.00	1.63	1866.86	56.98	4.58	88.13	7.11	52.47
		Adrenals	13.03	960.87	0.75	1549.56	48.47	4.05	72.77	5.35	0.67
		Brain	49.73	1079.16	2.81	1864.88	55.73	4.47	72.92	5.92	6.23
		Breasts	120.23	785.07	7.98	2148.27	48.83	3.99	65.52	5.15	675.85
		GallBladderWall	20.47	1042.03	0.96	1760.85	45.82	3.67	79.59	6.06	0.70
		HeartWall	40.13	1123.41	2.16	1969.82	47.99	3.88	83.85	6.82	6.04
		Kidney	15.52	889.57	0.75	1538.25	50.26	4.14	70.50	5.71	0.52
		EyeLens	117.90	590.82	7.74	1528.75	41.19	3.78	44.13	3.60	1150.24
		Liver	31.74	1092.21	1.79	1907.55	47.68	3.85	80.83	6.55	3.06
		Lungs	41.09	1128.62	2.31	1993.91	52.28	4.20	74.65	5.96	5.11
		LymphNodes	40.74	1014.18	2.46	1802.17	51.44	4.10	72.15	5.89	46.77
		Muscle	54.25	1033.25	3.33	1858.88	52.76	4.26	66.48	5.38	70.89
		Oesophagus	26.36	1062.00	1.24	1787.69	51.16	3.95	82.21	6.59	1.18
		OralMucosa	51.00	1120.00	3.00	1928.51	54.42	4.23	74.60	6.27	3.71
		Pancreas	15.60	992.09	0.77	1700.95	46.70	3.85	73.81	5.98	0.65
		Prostate	25.21	1000.31	1.45	1591.83	53.30	4.31	76.22	6.11	0.53
		SalivaryGlands	55.88	1080.56	3.07	1940.30	55.51	4.19	72.80	5.96	12.09
		SmallIntestineWall	26.34	1059.60	1.43	1842.44	47.62	3.92	76.52	6.17	2.56
		Skin	91.82	701.21	6.11	1492.32	37.23	3.00	44.22	3.57	929.65
		Spleen	28.15	1036.66	1.64	1673.13	51.10	4.09	76.09	6.11	1.64
		StomachWall	30.07	1088.35	1.67	1920.91	48.20	3.85	76.72	6.17	2.48
		Testes	66.95	1053.93	4.13	2118.91	48.95	3.92	73.09	5.76	140.71
		Thymus	48.70	1193.21	2.72	2128.87	49.56	4.01	86.96	7.06	5.01
		Thyroid	70.14	1106.43	4.23	2253.95	51.62	4.07	82.02	6.34	118.60
		UrinaryBladderWall	19.73	996.58	0.95	1607.35	49.52	4.01	72.06	6.02	0.63
		Extrathoracics	86.67	1172.05	5.37	2161.05	55.01	4.24	67.83	5.18	157.99
		Colon	42.09	1094.26	2.55	1953.09	48.99	3.99	77.57	6.33	16.82
Dose (mGy)		Organ	Prompt N	Prompt G	Delayed N	Delayed G	Secondary Prompt NG	Secondary Delayed NG	Body Prompt NG	Body Delayed NG	Air Electron
Hiroshima	1500m	BoneSurface	1.16	164.67	0.04	246.66	1.44	0.10	2.09	0.15	9.04
		ActiveMarrow	1.31	155.38	0.05	226.40	1.36	0.10	2.30	0.16	7.54
		Adrenals	0.80	151.44	0.02	196.56	1.21	0.08	1.86	0.13	0.11
		Brain	2.11	164.22	0.08	222.34	1.34	0.10	1.88	0.13	0.93
		Breasts	4.30	114.63	0.19	241.55	1.10	0.08	1.66	0.12	112.46
		GallBladderWall	1.03	168.87	0.03	217.87	1.13	0.08	2.11	0.14	0.14
		HeartWall	1.76	175.52	0.07	239.33	1.16	0.09	2.19	0.15	1.32
		Kidney	0.70	142.90	0.02	187.44	1.23	0.09	1.88	0.13	0.09
		EyeLens	5.53	75.68	0.22	172.73	1.08	0.08	1.60	0.09	143.39
		Liver	1.55	171.93	0.05	229.13	1.15	0.09	2.15	0.15	0.65
		Lungs	1.87	175.46	0.07	239.84	1.24	0.09	1.92	0.14	1.09
		LymphNodes	1.78	159.84	0.07	217.56	1.24	0.09	1.89	0.13	8.22
		Muscle	2.22	160.35	0.09	224.41	1.27	0.09	1.70	0.12	11.65
		Oesophagus	1.19	161.21	0.04	218.83	1.19	0.09	2.10	0.14	0.21
		OralMucosa	2.32	177.64	0.08	231.56	1.25	0.10	1.95	0.14	1.16
		Pancreas	0.83	153.31	0.02	203.40	1.19	0.08	2.02	0.13	0.11
		Prostate	1.20	153.54	0.04	233.01	1.20	0.09	1.85	0.14	0.12
		SalivaryGlands	2.27	176.69	0.09	226.19	1.29	0.10	1.87	0.13	2.00
		SmallIntestineWall	1.26	167.57	0.04	223.74	1.17	0.09	2.00	0.14	0.60
		Skin	3.54	106.98	0.16	172.73	0.90	0.07	1.11	0.08	130.58
		Spleen	1.21	157.53	0.05	206.53	1.17	0.09	1.97	0.13	0.33
		StomachWall	1.47	168.45	0.05	232.49	1.16	0.08	2.01	0.14	0.50
		Testes	3.22	167.49	0.12	248.34	1.17	0.09	1.80	0.13	26.12
		Thymus	2.23	181.67	0.08	247.41	1.20	0.09	2.24	0.16	0.94
		Thyroid	2.94	165.55	0.12	276.72	1.30	0.09	2.08	0.15	22.82
		UrinaryBladderWall	0.94	154.11	0.03	206.40	1.20	0.09	1.94	0.13	0.10
		Extrathoracics	3.41	168.85	0.15	258.07	1.23	0.09	1.69	0.13	24.05
		Colon	1.91	171.76	0.07	236.11	1.19	0.09	2.05	0.14	3.41
Dose (mGy)		Organ	Prompt N	Prompt G	Delayed N	Delayed G	Secondary Prompt NG	Secondary Delayed NG	Body Prompt NG	Body Delayed NG	Air Electron
Nagasaki	1000m	BoneSurface	15.17	3104.54	2.44	3522.34	11.13	6.92	17.39	9.52	140.87
		ActiveMarrow	16.77	2888.06	2.69	3174.58	10.57	6.56	19.54	10.28	114.75
		Adrenals	9.73	2576.40	1.20	2620.70	8.83	5.58	15.77	7.85	1.11
		Brain	27.16	2987.80	4.38	3170.47	10.38	6.42	15.35	8.57	11.49
		Breasts	57.88	2303.56	11.56	3640.19	9.07	5.51	13.26	7.30	1485.93
		GallBladderWall	14.67	3015.69	1.56	2892.89	8.64	5.40	17.25	9.25	0.93
		HeartWall	23.73	3151.67	3.85	3403.38	8.97	5.56	18.70	9.90	15.22
		Kidney	9.63	2449.03	1.28	2628.57	9.08	5.83	16.26	8.34	1.10
		EyeLens	56.96	1582.50	13.18	3262.66	8.57	4.88	9.37	6.03	2505.31
		Liver	20.75	3083.62	2.96	3299.75	8.91	5.56	18.24	9.42	7.24
		Lungs	23.27	3197.69	3.67	3427.19	9.64	5.98	16.39	8.71	11.30
		LymphNodes	23.10	2901.22	3.88	3094.38	9.51	5.91	15.81	8.41	106.62
		Muscle	27.84	2941.30	5.29	3199.31	9.83	6.12	14.04	7.74	152.65
		Oesophagus	16.11	2879.59	2.17	3124.24	9.27	5.84	18.47	9.19	2.11
		OralMucosa	26.71	2964.79	4.82	3420.09	9.81	5.89	16.91	9.00	7.20
		Pancreas	10.84	2716.20	1.29	2813.76	8.81	5.46	17.33	8.71	1.37
		Prostate	16.09	2847.00	2.03	2882.69	9.06	5.74	14.80	8.67	1.07
		SalivaryGlands	29.12	3135.92	5.37	3200.42	9.92	6.19	15.44	8.71	26.13
		SmallIntestineWall	17.31	3015.47	2.34	3152.96	8.91	5.59	17.28	8.87	6.35
		Skin	42.82	2040.88	9.38	2574.96	6.94	4.32	9.05	5.14	1919.00
		Spleen	16.17	2967.01	2.74	2925.91	9.19	5.91	16.67	8.90	3.49
		StomachWall	18.91	3080.12	2.67	3288.58	9.02	5.56	17.41	8.90	4.29
		Testes	36.01	3200.55	7.04	3462.50	9.20	5.60	14.18	8.29	285.40
		Thymus	26.75	3184.21	4.55	3672.10	9.28	5.78	19.56	10.17	15.60
		Thyroid	36.60	3255.61	7.12	3825.02	9.46	5.95	16.95	9.32	172.52
		UrinaryBladderWall	12.22	2841.99	1.62	2782.32	9.35	5.74	16.58	8.57	1.24
		Extrathoracics	44.68	3090.53	8.52	3691.58	10.01	6.13	14.05	7.66	334.04
		Colon	24.70	3148.17	4.02	3313.16	9.07	5.66	17.06	9.15	38.28
Dose (mGy)		Organ	Prompt N	Prompt G	Delayed N	Delayed G	Secondary Prompt NG	Secondary Delayed NG	Body Prompt NG	Body Delayed NG	Air Electron
Nagasaki	1500m	BoneSurface	0.75	427.05	0.07	361.30	0.47	0.15	0.75	0.20	19.12
		ActiveMarrow	0.85	401.04	0.07	331.56	0.45	0.14	0.85	0.22	15.99
		Adrenals	0.56	354.86	0.04	283.30	0.38	0.11	0.72	0.17	0.21
		Brain	1.34	411.80	0.13	322.09	0.44	0.14	0.66	0.18	1.77
		Breasts	2.74	313.30	0.29	334.33	0.39	0.12	0.59	0.15	190.23
		GallBladderWall	0.70	425.58	0.04	308.88	0.36	0.11	0.80	0.19	0.24
		HeartWall	1.18	447.69	0.11	355.93	0.38	0.12	0.83	0.21	3.00
		Kidney	0.51	353.25	0.04	273.20	0.40	0.12	0.71	0.18	0.16
		EyeLens	2.25	230.59	0.26	257.61	0.35	0.11	0.46	0.13	326.42
		Liver	1.01	427.26	0.08	337.76	0.38	0.12	0.79	0.21	1.36
		Lungs	1.18	444.38	0.10	350.12	0.41	0.13	0.72	0.19	2.38
		LymphNodes	1.19	398.75	0.11	319.78	0.40	0.12	0.68	0.18	17.31
		Muscle	1.36	408.63	0.14	330.98	0.42	0.13	0.61	0.17	24.01
		Oesophagus	0.80	434.95	0.06	316.88	0.41	0.12	0.79	0.20	0.71
		OralMucosa	1.33	431.03	0.13	333.04	0.40	0.13	0.72	0.19	2.25
		Pancreas	0.59	387.09	0.04	295.61	0.37	0.12	0.75	0.19	0.23
		Prostate	0.79	426.42	0.08	315.79	0.39	0.12	0.74	0.18	0.88
		SalivaryGlands	1.44	438.35	0.13	337.75	0.43	0.13	0.65	0.18	3.91
		SmallIntestineWall	0.91	422.08	0.07	332.61	0.38	0.12	0.75	0.19	1.42
		Skin	2.01	275.66	0.25	255.68	0.30	0.09	0.39	0.11	252.30
		Spleen	0.87	387.20	0.08	304.07	0.39	0.12	0.72	0.19	0.58
		StomachWall	0.96	430.06	0.08	337.90	0.37	0.12	0.75	0.20	0.92
		Testes	1.70	419.15	0.21	395.05	0.38	0.12	0.65	0.17	40.12
		Thymus	1.39	464.49	0.12	363.24	0.40	0.12	0.82	0.22	1.86
		Thyroid	1.68	434.83	0.19	386.97	0.41	0.12	0.72	0.21	47.65
		UrinaryBladderWall	0.65	398.07	0.05	301.99	0.40	0.12	0.72	0.18	0.22
		Extrathoracics	2.07	453.43	0.25	361.35	0.43	0.13	0.58	0.17	57.19
		Colon	1.25	431.78	0.12	349.95	0.39	0.12	0.74	0.20	8.10
