# Supplementary material for: Japanese pediatric and adult atomic bomb survivor dosimetry: potential improvements using the J45 phantom series and modern Monte Carlo transport
Source: Radiat Environ Biophys. 2021 Oct 30;61(1):73–86. doi: 10.1007/s00411-021-00946-2 (PMC8897329; doi:10.1007/s00411-021-00946-2)
Supplement: Supplementary file 1 — Supplementary file1 (ZIP 2974 KB) [file 411_2021_946_MOESM1_ESM.zip › _supplementary/doses/ADm_Light GLOBE.csv]

Dose (mGy)		Organ	Prompt N	Prompt G	Delayed N	Delayed G	Secondary Prompt NG	Secondary Delayed NG	Body Prompt NG	Body Delayed NG	Air Electron
Hiroshima	1000m	BoneSurface	35.55	1170.27	2.15	2346.17	53.62	4.33	94.74	7.70	77.31
		ActiveMarrow	38.93	1091.76	2.28	2114.28	51.31	4.12	104.13	8.44	63.37
		Adrenals	18.61	1013.99	0.87	1787.98	42.74	3.65	89.29	6.79	0.60
		Brain	66.06	1172.54	4.09	2171.35	47.65	3.86	84.13	6.89	7.73
		Breasts	161.63	844.62	10.35	2486.63	39.94	3.58	66.30	5.39	843.45
		GallBladderWall	23.96	1145.84	1.13	1893.45	39.22	3.35	91.98	7.01	0.98
		HeartWall	56.33	1232.68	3.19	2320.61	40.71	3.33	101.15	8.14	7.35
		Kidney	19.28	999.48	1.04	1697.51	43.92	3.68	85.14	6.87	0.52
		EyeLens	130.94	634.61	10.16	1910.58	38.91	3.43	61.76	5.18	1427.52
		Liver	42.72	1190.66	2.33	2193.61	41.42	3.39	96.79	7.74	3.61
		Lungs	54.26	1244.13	3.13	2309.85	44.31	3.58	88.67	7.18	6.09
		LymphNodes	55.03	1099.13	3.38	2081.10	45.30	3.72	84.28	6.82	50.40
		Muscle	71.60	1127.29	4.60	2142.40	47.03	3.82	76.81	6.24	76.38
		Oesophagus	35.09	1085.76	1.70	2119.75	41.97	3.46	96.50	7.70	1.24
		OralMucosa	64.22	1153.53	3.80	2114.17	47.51	3.98	88.02	7.44	6.86
		Pancreas	21.79	1066.67	0.96	1863.11	42.28	3.53	89.33	7.11	0.69
		Prostate	35.78	1018.01	1.75	1897.32	52.27	3.67	86.85	7.77	0.91
		SalivaryGlands	71.40	1148.44	4.29	2135.44	47.77	3.87	84.51	6.76	14.14
		SmallIntestineWall	34.66	1147.23	1.79	2086.44	42.54	3.43	89.77	7.26	3.37
		Skin	125.53	767.20	8.73	1749.65	33.55	2.73	49.82	4.04	1020.18
		Spleen	38.54	1046.42	2.17	1908.14	44.64	3.73	89.32	7.23	1.61
		StomachWall	38.41	1178.95	2.12	2160.10	42.40	3.47	91.04	7.31	2.48
		Testes	89.79	1160.78	5.57	2488.49	46.60	3.68	76.07	6.78	153.43
		Thymus	65.07	1244.12	3.85	2483.43	39.40	3.36	102.74	8.40	7.05
		Thyroid	120.33	1136.69	5.87	2640.42	43.35	3.36	92.80	7.38	103.53
		UrinaryBladderWall	25.24	1050.18	1.24	1896.34	43.70	3.54	85.19	7.00	0.75
		Extrathoracics	120.32	1204.76	7.68	2468.62	45.20	3.82	74.02	5.90	155.09
		Colon	55.35	1196.19	3.20	2234.85	43.38	3.54	90.08	7.30	19.63
Dose (mGy)		Organ	Prompt N	Prompt G	Delayed N	Delayed G	Secondary Prompt NG	Secondary Delayed NG	Body Prompt NG	Body Delayed NG	Air Electron
Hiroshima	1500m	BoneSurface	1.46	171.10	0.06	262.30	1.38	0.10	2.40	0.17	10.36
		ActiveMarrow	1.59	160.03	0.06	238.57	1.32	0.09	2.67	0.19	8.68
		Adrenals	0.93	156.07	0.03	210.37	1.13	0.08	2.20	0.15	0.11
		Brain	2.63	174.01	0.11	238.72	1.22	0.09	2.14	0.16	0.99
		Breasts	5.97	128.94	0.29	268.21	1.07	0.08	1.77	0.13	115.38
		GallBladderWall	1.16	172.22	0.04	228.87	0.99	0.07	2.38	0.16	0.14
		HeartWall	2.20	177.03	0.09	256.41	1.05	0.08	2.59	0.18	1.37
		Kidney	0.87	150.48	0.03	198.59	1.17	0.08	2.23	0.15	0.09
		EyeLens	6.59	82.64	0.24	196.41	1.01	0.07	1.34	0.09	127.46
		Liver	1.76	177.84	0.06	244.63	1.05	0.07	2.49	0.17	0.77
		Lungs	2.24	186.39	0.09	255.63	1.14	0.08	2.27	0.16	1.12
		LymphNodes	2.24	166.24	0.09	235.91	1.18	0.08	2.15	0.15	8.91
		Muscle	2.75	167.75	0.12	239.89	1.22	0.09	1.93	0.14	12.20
		Oesophagus	1.47	163.94	0.05	234.32	1.10	0.08	2.50	0.17	0.43
		OralMucosa	2.36	185.42	0.10	237.03	1.23	0.08	2.25	0.15	0.81
		Pancreas	0.97	165.15	0.03	218.61	1.12	0.08	2.29	0.16	0.11
		Prostate	1.26	155.29	0.04	215.27	1.25	0.08	2.04	0.17	0.15
		SalivaryGlands	2.62	176.83	0.11	244.06	1.22	0.09	2.12	0.15	1.87
		SmallIntestineWall	1.47	173.11	0.05	236.94	1.11	0.08	2.32	0.16	0.68
		Skin	4.57	111.85	0.22	187.28	0.87	0.06	1.25	0.09	136.38
		Spleen	1.55	161.28	0.06	223.48	1.18	0.09	2.21	0.16	0.31
		StomachWall	1.74	178.53	0.06	246.48	1.10	0.08	2.37	0.16	0.56
		Testes	3.24	182.35	0.16	255.43	1.19	0.09	2.09	0.15	24.12
		Thymus	2.68	183.41	0.09	266.20	1.11	0.08	2.67	0.19	0.93
		Thyroid	3.72	180.20	0.16	300.28	1.13	0.08	2.32	0.17	20.97
		UrinaryBladderWall	1.02	163.19	0.03	213.78	1.15	0.08	2.26	0.16	0.10
		Extrathoracics	4.27	173.12	0.20	276.19	1.23	0.09	1.92	0.14	25.31
		Colon	2.28	179.52	0.09	251.38	1.12	0.08	2.30	0.16	4.01
Dose (mGy)		Organ	Prompt N	Prompt G	Delayed N	Delayed G	Secondary Prompt NG	Secondary Delayed NG	Body Prompt NG	Body Delayed NG	Air Electron
Nagasaki	1000m	BoneSurface	18.60	3372.63	3.31	3945.46	11.06	6.47	19.41	10.95	175.09
		ActiveMarrow	20.58	3150.05	3.51	3567.76	10.49	6.15	22.19	12.03	143.08
		Adrenals	11.67	2903.93	1.50	3124.87	8.86	5.07	19.64	10.12	0.82
		Brain	33.08	3291.01	6.02	3632.98	9.89	5.77	17.00	9.80	13.44
		Breasts	71.87	2692.31	16.62	4008.81	8.61	5.08	14.23	8.28	1813.51
		GallBladderWall	16.19	3387.13	1.91	3442.15	8.31	4.96	21.20	10.71	2.46
		HeartWall	28.57	3538.65	4.59	3876.69	8.50	5.00	21.67	11.41	16.14
		Kidney	11.22	2699.48	1.81	2915.43	9.18	5.60	18.38	9.79	1.12
		EyeLens	60.83	2031.12	21.98	2508.78	8.57	4.33	11.87	5.72	2149.61
		Liver	23.61	3367.39	3.56	3639.12	8.63	5.05	20.59	10.93	7.88
		Lungs	28.87	3507.85	4.88	3898.29	9.21	5.38	18.77	10.23	13.46
		LymphNodes	27.05	3130.45	5.14	3518.22	9.42	5.46	17.44	9.64	115.50
		Muscle	33.70	3190.44	6.85	3595.33	9.76	5.68	15.54	8.85	169.99
		Oesophagus	20.55	3170.84	2.66	3486.91	8.79	5.17	20.90	10.73	3.85
		OralMucosa	29.90	3206.01	5.58	3648.44	9.76	5.60	17.24	9.59	11.52
		Pancreas	13.01	3044.26	1.57	3187.42	9.05	5.00	19.61	10.15	1.47
		Prostate	17.95	3040.96	2.70	3247.14	9.87	5.29	18.21	9.83	3.69
		SalivaryGlands	33.40	3324.23	5.91	3671.26	9.96	5.78	16.79	9.66	36.79
		SmallIntestineWall	19.25	3213.54	2.79	3509.08	8.84	5.06	19.29	10.25	8.60
		Skin	52.99	2226.35	12.88	2924.47	7.05	4.06	9.81	5.73	2111.46
		Spleen	19.17	3157.32	3.42	3117.86	9.51	5.42	18.41	10.23	3.15
		StomachWall	21.86	3340.41	3.17	3705.31	8.85	5.14	19.54	10.36	7.32
		Testes	42.93	3356.34	8.16	4382.36	9.49	5.37	16.44	9.23	304.56
		Thymus	35.96	3441.35	5.83	3860.53	8.58	5.23	21.35	11.67	8.58
		Thyroid	48.47	3496.12	8.75	4115.33	9.00	5.65	18.26	10.82	291.00
		UrinaryBladderWall	14.07	3067.98	1.93	3169.53	9.28	5.33	18.90	9.91	1.68
		Extrathoracics	49.59	3386.50	10.66	4001.99	9.87	5.39	14.73	8.60	381.85
		Colon	27.96	3335.22	4.97	3816.30	8.97	5.15	18.91	10.41	47.52
Dose (mGy)		Organ	Prompt N	Prompt G	Delayed N	Delayed G	Secondary Prompt NG	Secondary Delayed NG	Body Prompt NG	Body Delayed NG	Air Electron
Nagasaki	1500m	BoneSurface	0.90	434.54	0.09	391.77	0.48	0.14	0.83	0.23	20.41
		ActiveMarrow	1.00	407.83	0.09	358.47	0.45	0.13	0.95	0.26	17.20
		Adrenals	0.62	371.52	0.04	304.52	0.38	0.11	0.86	0.22	0.15
		Brain	1.63	418.89	0.16	354.06	0.42	0.12	0.73	0.21	1.75
		Breasts	3.34	319.52	0.42	403.45	0.39	0.11	0.62	0.17	200.01
		GallBladderWall	0.79	426.44	0.05	335.21	0.37	0.10	0.86	0.22	0.28
		HeartWall	1.38	442.07	0.13	385.14	0.37	0.10	0.93	0.25	2.70
		Kidney	0.59	372.27	0.05	290.38	0.40	0.12	0.80	0.21	0.20
		EyeLens	2.87	205.20	0.45	329.67	0.37	0.10	0.48	0.13	296.79
		Liver	1.13	441.05	0.10	365.04	0.37	0.11	0.89	0.24	1.46
		Lungs	1.39	452.46	0.13	382.30	0.40	0.11	0.81	0.22	2.27
		LymphNodes	1.34	410.56	0.13	346.86	0.40	0.12	0.76	0.21	17.76
		Muscle	1.60	413.26	0.18	357.83	0.42	0.12	0.67	0.19	24.13
		Oesophagus	1.01	409.15	0.08	349.08	0.38	0.11	0.90	0.24	0.65
		OralMucosa	1.56	434.60	0.16	362.35	0.40	0.12	0.75	0.22	2.13
		Pancreas	0.66	389.25	0.05	329.38	0.38	0.11	0.84	0.22	0.22
		Prostate	0.84	393.21	0.09	333.11	0.44	0.11	0.84	0.22	0.77
		SalivaryGlands	1.58	428.23	0.17	366.06	0.41	0.13	0.72	0.21	4.39
		SmallIntestineWall	0.97	426.37	0.08	355.76	0.38	0.11	0.83	0.22	1.25
		Skin	2.47	280.94	0.32	280.36	0.30	0.09	0.42	0.12	257.85
		Spleen	0.96	396.05	0.10	322.40	0.41	0.12	0.80	0.22	0.74
		StomachWall	1.06	445.78	0.09	369.09	0.38	0.11	0.84	0.23	0.99
		Testes	1.92	449.03	0.23	391.18	0.42	0.12	0.67	0.20	42.04
		Thymus	1.61	474.02	0.15	426.81	0.38	0.11	0.92	0.25	1.30
		Thyroid	2.22	412.38	0.25	422.55	0.38	0.11	0.74	0.23	42.14
		UrinaryBladderWall	0.72	405.01	0.05	325.35	0.39	0.11	0.83	0.22	0.24
		Extrathoracics	2.31	422.61	0.26	402.32	0.41	0.12	0.65	0.18	48.33
		Colon	1.35	440.43	0.13	378.47	0.38	0.11	0.82	0.23	8.16
