# Supplementary material for: Japanese pediatric and adult atomic bomb survivor dosimetry: potential improvements using the J45 phantom series and modern Monte Carlo transport
Source: Radiat Environ Biophys. 2021 Oct 30;61(1):73–86. doi: 10.1007/s00411-021-00946-2 (PMC8897329; doi:10.1007/s00411-021-00946-2)
Supplement: Supplementary file 1 — Supplementary file1 (ZIP 2974 KB) [file 411_2021_946_MOESM1_ESM.zip › _supplementary/Table1_supplement.xlsx]

## Sheet: #Info
Supplementary data: Table 1 Data
This supplementary data workbook contains the percent difference in organ dose estimates for an adult survivor at Hiroshima, in-open, 1000 meters from hypocenter, between modern simulation results in MCNP6 using the recreated DS02 phantom and those results pulled directly from DS02, for all organs calculated by this study. This data is partially reflected in Table 1 of the publication.
Air electron dose for the DS02 recreated phantom is reported under gamma dose.

## Sheet: Table1
Organ	Dose (mGy)	DS02 Recreated	% diff	DS02 Results
Active Marrow*	Total Dose	3545.24	-0.0225353	3465.35
	Total Neutron Dose	62.45	0.0191673	63.647
	Total Gamma Dose	3482.79	-0.0232831	3401.7
Brain	Total Dose	3754.53	-0.0227807	3669
	Total Neutron Dose	80.77	0.0412158	84.099
	Total Gamma Dose	3673.76	-0.0241878	3584.9
Breasts	Total Dose	4332.59	0.00998248	4375.84
	Total Neutron Dose	138.84	0.280899	177.84
	Total Gamma Dose	4193.75	0.00101341	4198
Colon	Total Dose	3477.34	-0.016988	3418.27
	Total Neutron Dose	33.24	0.091065	36.267
	Total Gamma Dose	3444.1	-0.0180308	3382
Liver	Total Dose	3633.77	-0.00642528	3610.42
	Total Neutron Dose	49.4	0.219069	60.222
	Total Gamma Dose	3584.37	-0.00953306	3550.2
Lungs	Total Dose	3657.01	0.00177003	3663.48
	Total Neutron Dose	56.18	0.119313	62.883
	Total Gamma Dose	3600.83	-6.38742e-05	3600.6
Pancreas	Total Dose	3312.87	-0.0396288	3181.59
	Total Neutron Dose	26.05	0.0397313	27.085
	Total Gamma Dose	3286.82	-0.0402578	3154.5
Stomach Wall	Total Dose	3759.12	-0.0491993	3574.17
	Total Neutron Dose	56.27	0.147574	64.574
	Total Gamma Dose	3702.85	-0.0521895	3509.6
Urinary Bladder Wall	Total Dose	3740.72	-0.0595514	3517.95
	Total Neutron Dose	48.97	-0.0391056	47.055
	Total Gamma Dose	3691.75	-0.0598226	3470.9
Uterus	Total Dose	3298.33	0.0189299	3360.77
	Total Neutron Dose	26.09	-0.0353775	25.167
	Total Gamma Dose	3272.24	0.0193629	3335.6
*Active marrow dosimetry for the DS02 recreated phantom followed the methodology described within DS02, and not using up-to-date marrow fractions or dose-response functions as was used for the J45 dosimetry in this study.
