# Supplementary material for: Japanese pediatric and adult atomic bomb survivor dosimetry: potential improvements using the J45 phantom series and modern Monte Carlo transport
Source: Radiat Environ Biophys. 2021 Oct 30;61(1):73–86. doi: 10.1007/s00411-021-00946-2 (PMC8897329; doi:10.1007/s00411-021-00946-2)
Supplement: Supplementary file 1 — Supplementary file1 (ZIP 2974 KB) [file 411_2021_946_MOESM1_ESM.zip › _supplementary/Table2_Hiroshima_1000m_supplement.xlsx]

## Sheet: #Info
Supplementary data: Table 2 Data
This supplementary data workbook contains the percent difference in organ dose estimates between the J45 series (calculated by this study) and DS02 results (pulled directly from the most recent DS) for survivors at Nagasaki, 1000 meters from hypocenter, for all organs calculated by this study. This information is partially reflected in Table 2 of the publication.
Air electron dose for the DS02 recreated phantom is reported under gamma dose.

## Sheet: IO
Age classification		Infant					Child					Adult
		00M/F		DS02 Infant	01M/F		05M/F		DS02 Child	10M/F		15M/F		DS02 Adult	30F		30M
Organ	Dose (mGy)	Dose	% diff.	Dose	% diff.	Dose	Dose	% diff.	Dose	% diff.	Dose	Dose	% diff.	Dose	% diff.	Dose	% diff.	Dose
Active Marrow	Total Dose	3497.38	0.138774	3982.73	0.104679	3605.33	4109.27	-0.0296662	3987.36	0.018114	3916.42	3694.17	-0.0619407	3465.35	-0.054421	3664.79	-0.0165624	3523.71
	Total Neutron Dose	91.0342	0.341583	122.13	0.47863	82.5967	82.7953	0.131284	93.665	0.354465	69.1527	51.5436	0.234819	63.647	0.271323	50.0636	0.376457	46.2397
	Total Gamma Dose	3406.35	0.133354	3860.6	0.0959113	3522.73	4026.48	-0.0329758	3893.7	0.0120682	3847.27	3642.62	-0.0661399	3401.7	-0.0589325	3614.72	-0.0217884	3477.47
Brain	Total Dose	4112.08	-0.0348423	3968.81	0.0140294	3913.9	3780.07	-0.0165902	3717.36	-0.0196002	3791.67	3803.03	-0.035242	3669	0.00473413	3651.71	0.0034596	3656.35
	Total Neutron Dose	122.68	-0.0242055	119.71	0.247519	95.9584	88.9251	0.116187	99.257	0.222142	81.2156	82.0939	0.0244248	84.099	0.063786	79.0563	0.028585	81.7618
	Total Gamma Dose	3989.41	-0.0351694	3849.1	0.00816093	3817.94	3691.14	-0.019789	3618.1	-0.0248916	3710.46	3720.93	-0.0365584	3584.9	0.00342743	3572.65	0.00288491	3574.59
Breasts	Total Dose	4622.8	-0.0484362	4398.89	0.00785193	4364.62	4670.34	-0.087143	4263.35	0.0194051	4182.19	4231.98	0.0339933	4375.84	0.0280406	4256.49	1.76665e-05	4375.76
	Total Neutron Dose	233.155	-0.124658	204.09	-0.00998664	206.149	190.171	0.0524722	200.15	-0.0335366	207.095	176.895	0.00534261	177.84	0.209029	147.093	0.0594966	167.853
	Total Gamma Dose	4389.65	-0.0443877	4194.8	0.00873624	4158.47	4480.17	-0.0930693	4063.2	0.0221633	3975.1	4055.09	0.0352432	4198	0.0215622	4109.39	-0.00235495	4207.91
Colon	Total Dose	4199.11	-0.107434	3747.99	-0.0636471	4002.75	3997.22	-0.0520059	3789.34	-0.0439895	3963.7	3676.72	-0.0702936	3418.27	-0.130869	3932.97	-0.090061	3756.59
	Total Neutron Dose	135.423	-0.471391	71.586	-0.151634	84.381	87.3617	-0.353939	56.441	-0.335514	84.9394	49.7166	-0.270525	36.267	-0.490254	71.1472	-0.399952	60.4402
	Total Gamma Dose	4063.69	-0.0953048	3676.4	-0.0617523	3918.37	3909.86	-0.0452595	3732.9	-0.0376056	3878.76	3627	-0.067549	3382	-0.124248	3861.82	-0.0849936	3696.15
Eye Lens	Total Dose	4252.54	0.0248682	4358.29	0.13599	3836.56	4373.55	0.0126512	4428.88	0.055059	4197.76	4061.96	0.0655003	4328.02	0.0216727	4236.21	0.0321242	4193.31
	Total Neutron Dose	184.862	0.14188	211.09	0.284063	164.392	212.114	-0.000160267	212.08	0.157393	183.239	192.653	-0.096201	174.12	-0.141243	202.758	-0.121349	198.168
	Total Gamma Dose	4067.68	0.0195504	4147.2	0.129361	3672.16	4161.44	0.0133042	4216.8	0.050388	4014.52	3869.31	0.0735514	4153.9	0.0298623	4033.45	0.0397368	3995.15
Liver	Total Dose	4103.2	-0.0107563	4059.06	0.0515141	3860.21	3850.16	-0.00564816	3828.42	0.0164364	3766.51	3672.25	-0.0168365	3610.42	0.00226617	3602.26	-0.0129922	3657.95
	Total Neutron Dose	108.306	-0.0733663	100.36	0.318362	76.1247	63.902	0.352352	86.418	0.436114	60.1749	42.4944	0.417174	60.222	0.335786	45.0836	0.300597	46.3034
	Total Gamma Dose	3994.89	-0.00905888	3958.7	0.0461458	3784.08	3786.26	-0.0116902	3742	0.00962262	3706.34	3629.76	-0.0219176	3550.2	-0.00196085	3557.18	-0.0170126	3611.64
Lungs	Total Dose	4131.31	-0.054624	3905.64	-0.0211249	3989.93	4048.2	-0.0587117	3810.53	-0.0375575	3959.22	3911.07	-0.0633039	3663.48	-0.0746165	3958.88	-0.0602331	3898.29
	Total Neutron Dose	110.132	-0.124334	96.439	0.0926278	88.2634	92.3557	-0.102113	82.925	0.0385459	79.8472	65.7254	-0.0432467	62.883	-0.118414	71.3294	0.00976785	62.2747
	Total Gamma Dose	4021.18	-0.0527148	3809.2	-0.0236982	3901.66	3955.85	-0.0576985	3727.6	-0.0391239	3879.38	3845.34	-0.0636468	3600.6	-0.0738129	3887.55	-0.0613695	3836.01
Ovaries	Total Dose	4041.59	-0.113724	3581.97	-0.029628	3691.33	3650.38	-0.0335901	3527.77	-0.0597075	3751.78	3073.54	0.054076	3239.75	-0.00098401	3242.94	#DIV/0!	0
	Total Neutron Dose	87.6515	-0.38543	53.868	-0.0904922	59.2276	48.1454	-0.159463	40.468	0.0449842	38.7259	15.1427	0.495705	22.649	-0.159704	26.9536	#DIV/0!	0
	Total Gamma Dose	3953.94	-0.107701	3528.1	-0.0286355	3632.11	3602.24	-0.0319078	3487.3	-0.0607994	3713.05	3058.4	0.0518894	3217.1	0.000346245	3215.99	#DIV/0!	0
Pancreas	Total Dose	4059.45	-0.0954708	3671.89	-0.0321335	3793.8	3696.96	-0.120022	3253.25	-0.0466314	3412.37	3284.2	-0.0312448	3181.59	-0.0171489	3237.1	-0.0206118	3248.54
	Total Neutron Dose	99.5265	-0.435417	56.191	-0.0714609	60.5155	47.1853	-0.0644129	44.146	0.263609	34.9364	25.3176	0.0698091	27.085	0.121475	24.1512	0.149352	23.5654
	Total Gamma Dose	3959.92	-0.0869268	3615.7	-0.031496	3733.28	3649.78	-0.120741	3209.1	-0.0498405	3377.43	3258.88	-0.0320298	3154.5	-0.0181909	3212.95	-0.0218537	3224.98
Stomach Wall	Total Dose	4098.88	-0.0413896	3929.23	0.00477961	3910.54	3840.53	0.0126065	3888.94	0.0367288	3751.17	3601.67	-0.00763473	3574.17	-0.045501	3744.56	-0.0172054	3636.75
	Total Neutron Dose	106.3	-0.0984893	95.831	0.44751	66.204	69.5307	0.191444	82.842	0.461768	56.6725	42.9033	0.505104	64.574	0.287909	50.1386	0.476478	43.7352
	Total Gamma Dose	3992.58	-0.0398693	3833.4	-0.00284474	3844.34	3771	0.00930902	3806.1	0.0302088	3694.49	3558.77	-0.0138161	3509.6	-0.0500259	3694.42	-0.0232146	3593.01
Testes	Total Dose	4149.26	-0.0222805	4056.81	0.00623701	4031.66	4436.46	-0.047375	4226.28	0.0577068	3995.7	4189.07	-0.00732527	4158.38	#DIV/0!	0	-0.0209032	4247.16
	Total Neutron Dose	158.434	-0.229268	122.11	-0.170631	147.232	108.987	0.130224	123.18	-0.130071	141.598	93.2885	0.0760171	100.38	#DIV/0!	0	-0.032137	103.713
	Total Gamma Dose	3990.82	-0.0140632	3934.7	0.0129409	3884.43	4327.47	-0.0518478	4103.1	0.0646056	3854.1	4095.78	-0.00922354	4058	#DIV/0!	0	-0.020622	4143.45
Thyroid	Total Dose	3942.95	0.0725805	4229.13	0.116175	3788.95	4028.86	0.00292596	4040.65	-0.0619319	4307.42	4193.35	-0.0336055	4052.43	0.0119632	4004.52	-0.0171531	4123.15
	Total Neutron Dose	94.1176	0.170131	110.13	0.487894	74.0173	84.9661	0.21166	102.95	-0.243095	136.015	133.557	-0.153693	113.03	0.0389506	108.792	-0.0677488	121.244
	Total Gamma Dose	3848.83	0.070195	4119	0.108768	3714.93	3943.9	-0.00157095	3937.7	-0.0560248	4171.4	4059.79	-0.0296549	3939.4	0.0112096	3895.73	-0.0156202	4001.91
Uterus	Total Dose	4028.73	-0.082279	3697.25	0.055777	3501.92	3467.35	0.0689812	3706.53	0.055298	3512.31	3305.21	0.01681	3360.77	0.0844702	3098.99	#DIV/0!	0
	Total Neutron Dose	85.856	-0.345986	56.151	0.16138	48.3485	42.7071	0.0918792	46.631	0.284549	36.3015	16.768	0.500893	25.167	0.331764	18.8975	#DIV/0!	0
	Total Gamma Dose	3942.88	-0.0765368	3641.1	0.0542986	3453.58	3424.64	0.0686957	3659.9	0.0529038	3476.01	3288.44	0.0143416	3335.6	0.082953	3080.1	#DIV/0!	0
Urinary Bladder Wall	Total Dose	4148.91	-0.060226	3899.04	0.0203344	3821.33	3712.42	-0.0147949	3657.5	0.0370779	3526.74	3163.31	0.112112	3517.95	0.00358241	3505.4	0.115449	3153.85
	Total Neutron Dose	100.097	-0.126482	87.437	0.548764	56.456	54.6923	0.380431	75.499	0.887743	39.9943	25.2949	0.860259	47.055	0.189556	39.5568	0.684326	27.937
	Total Gamma Dose	4048.81	-0.058588	3811.6	0.0124103	3764.88	3657.73	-0.0207045	3582	0.0273204	3486.74	3138.01	0.106082	3470.9	0.00145983	3465.84	0.110365	3125.91

## Sheet: Light-9P
Age classification		Infant					Child					Adult
		00M/F		DS02 Infant	01M/F		05M/F		DS02 Child	10M/F		15M/F		DS02 Adult	30F		30M
Organ	Dose (mGy)	Dose	% diff.	Dose	% diff.	Dose	Dose	% diff.	Dose	% diff.	Dose	Dose	% diff.	Dose	% diff.	Dose	% diff.	Dose
Active Marrow	Total Dose	2945.62	0.15348	3397.71	0.118752	3037.05	3482.06	-0.0270262	3387.95	0.012613	3345.75	3167.83	-0.0394699	3042.79	-0.0375984	3161.67	-0.00744861	3065.63
	Total Neutron Dose	60.4206	0.306013	78.91	0.451244	54.374	54.4867	0.118695	60.954	0.327039	45.9323	35.5664	0.127244	40.092	0.154902	34.7146	0.284719	31.2068
	Total Gamma Dose	2885.2	0.150285	3318.8	0.112691	2982.68	3427.57	-0.0293427	3327	0.00823629	3299.82	3132.26	-0.041363	3002.7	-0.0397355	3126.95	-0.0104534	3034.42
Brain	Total Dose	3478.07	-0.0363494	3351.64	0.0187511	3289.95	3206.25	-0.0407129	3075.71	-0.0403508	3205.04	3201.37	-0.0385032	3078.11	-0.0245511	3155.58	-0.0202889	3141.85
	Total Neutron Dose	77.3654	-0.0145341	76.241	0.229624	62.0035	57.168	0.102207	63.011	0.158338	54.3978	55.3296	0.00678512	55.705	0.0705683	52.0331	0.0602739	52.5383
	Total Gamma Dose	3400.7	-0.0368457	3275.4	0.0147005	3227.95	3149.08	-0.0433074	3012.7	-0.0437813	3150.64	3146.04	-0.0392997	3022.4	-0.0261459	3103.54	-0.021659	3089.31
Breasts	Total Dose	4129.62	-0.0852983	3777.37	0.0632303	3552.73	3789.67	-0.0589835	3566.14	-0.010625	3604.44	3746.48	-0.00351934	3733.29	0.013531	3683.45	-0.0330514	3860.9
	Total Neutron Dose	171.198	-0.217456	133.97	0.050039	127.586	117.175	0.128568	132.24	0.0608094	124.66	113.849	0.0460384	119.09	0.223099	97.3674	-0.07109	128.204
	Total Gamma Dose	3958.42	-0.0795825	3643.4	0.0637216	3425.14	3672.49	-0.0649675	3433.9	-0.0131841	3479.78	3632.63	-0.00507251	3614.2	0.00784095	3586.08	-0.0317449	3732.69
Colon	Total Dose	3570.17	-0.0924806	3240	-0.0461436	3396.74	3420.55	-0.0651536	3197.69	-0.062813	3412.01	3152.94	-0.0846621	2886	-0.139557	3354.09	-0.110819	3245.69
	Total Neutron Dose	92.6957	-0.454117	50.601	-0.149073	59.4657	64.2241	-0.34618	41.991	-0.311428	60.9827	37.7589	-0.261048	27.902	-0.449547	50.6892	-0.374968	44.6409
	Total Gamma Dose	3477.48	-0.0828408	3189.4	-0.0443096	3337.27	3356.33	-0.0597761	3155.7	-0.0582887	3351.03	3115.18	-0.0825241	2858.1	-0.1348	3303.4	-0.107135	3201.05
Eye Lens	Total Dose	3806.68	-0.0286646	3697.56	-0.0981853	4100.13	3266.69	0.17109	3825.59	-0.00306931	3837.37	3695.68	0.00273648	3705.79	-0.0320123	3828.34	0.0623959	3488.14
	Total Neutron Dose	157.239	-0.106075	140.56	-0.0373853	146.019	121.647	0.148318	139.69	0.402124	99.6275	119.623	-0.028698	116.19	-0.0178619	118.303	-0.0752133	125.64
	Total Gamma Dose	3649.44	-0.0253293	3557	-0.100431	3954.11	3145.04	0.171971	3685.9	-0.0138695	3737.74	3576.05	0.003788	3589.6	-0.0324636	3710.04	0.0675377	3362.5
Liver	Total Dose	3485.1	-0.00393289	3471.39	0.0444677	3323.6	3250.86	0.012801	3292.48	0.0233381	3217.39	3137.55	0.00478642	3152.57	0.0101412	3120.92	-0.00714597	3175.26
	Total Neutron Dose	72.0313	-0.01583	70.891	0.349101	52.5469	45.6649	0.383536	63.179	0.472606	42.9029	31.2762	0.351378	42.266	0.295994	32.6128	0.260784	33.5236
	Total Gamma Dose	3413.07	-0.0036818	3400.5	0.039574	3271.05	3205.2	0.00751907	3229.3	0.0172663	3174.49	3106.27	0.00129668	3110.3	0.00712252	3088.3	-0.0100049	3141.73
Lungs	Total Dose	3511.51	-0.0471887	3345.8	-0.0107042	3382	3421.03	-0.0468364	3260.8	-0.0405203	3398.51	3346.74	-0.0775992	3087.04	-0.077325	3345.74	-0.0668345	3308.13
	Total Neutron Dose	75.7137	-0.157326	63.802	0.0551009	60.47	64.4402	-0.124817	56.397	0.0348089	54.4999	45.2226	-0.0351067	43.635	-0.107508	48.8912	0.0053011	43.4049
	Total Gamma Dose	3435.79	-0.0447616	3282	-0.0119023	3321.53	3356.59	-0.0453393	3204.4	-0.041748	3344.01	3301.52	-0.0781813	3043.4	-0.0768774	3296.85	-0.0677936	3264.73
Ovaries	Total Dose	3290.95	-0.0903559	2993.59	-0.0683324	3213.16	3036.52	0.00984123	3066.4	0.0433379	2939.03	2897.12	-0.0507995	2749.95	-0.0624618	2933.16	#DIV/0!	0
	Total Neutron Dose	53.4664	-0.315551	36.595	-0.136715	42.3904	35.6497	-0.189279	28.902	-0.068508	31.0276	12.0633	0.404926	16.948	-0.0875447	18.5741	#DIV/0!	0
	Total Gamma Dose	3237.49	-0.0866368	2957	-0.0674181	3170.77	3000.87	0.0122067	3037.5	0.0445313	2908	2885.06	-0.052705	2733	-0.0623019	2914.58	#DIV/0!	0
Pancreas	Total Dose	3404.75	-0.0906542	3096.1	-0.0344531	3206.57	3148.12	-0.0838029	2884.29	-0.0437426	3016.23	2828.5	-0.0186163	2775.84	-0.0173975	2824.99	-0.0227335	2840.41
	Total Neutron Dose	66.5945	-0.415913	38.897	-0.0605116	41.4023	32.7208	-0.0527734	30.994	0.265664	24.4883	17.943	0.0722851	19.24	0.146884	16.7759	0.175387	16.3691
	Total Gamma Dose	3338.16	-0.0841655	3057.2	-0.0341123	3165.17	3115.39	-0.0841288	2853.3	-0.0462752	2991.74	2810.55	-0.0191966	2756.6	-0.0183789	2808.21	-0.0238819	2824.04
Stomach Wall	Total Dose	3511.02	-0.0306669	3403.34	0.0363667	3283.92	3357.11	-0.00563207	3338.2	0.0265191	3251.96	3125.58	-0.0129318	3085.16	-0.0384198	3208.43	-0.029342	3178.43
	Total Neutron Dose	71.0134	-0.037576	68.345	0.498213	45.6177	48.3909	0.237856	59.901	0.507493	39.7355	30.8525	0.515726	46.764	0.313268	35.6089	0.473447	31.7378
	Total Gamma Dose	3440	-0.0305243	3335	0.0298607	3238.3	3308.72	-0.00919316	3278.3	0.0205694	3212.23	3094.73	-0.0182022	3038.4	-0.0423668	3172.82	-0.0344132	3146.69
Testes	Total Dose	3608.64	-0.0382518	3470.6	-0.0714398	3737.61	3509.74	0.0403814	3651.47	-0.0318842	3771.72	3535.81	0.0218713	3613.15	#DIV/0!	0	0.0275281	3516.35
	Total Neutron Dose	106.359	-0.140644	91.4	0.103969	82.7922	88.5325	0.0331238	91.465	0.110664	82.3517	72.0009	0.0103486	72.746	#DIV/0!	0	0.023468	71.0779
	Total Gamma Dose	3502.28	-0.0351423	3379.2	-0.0754133	3654.82	3421.2	0.0405692	3560	-0.0350661	3689.37	3463.81	0.0221108	3540.4	#DIV/0!	0	0.0276118	3445.27
Thyroid	Total Dose	3396.97	0.0840314	3682.42	0.152365	3195.53	3379.56	0.0107832	3416	-0.0781989	3705.79	3613.83	-0.042143	3461.53	-0.0563227	3668.13	-0.063795	3697.4
	Total Neutron Dose	64.294	0.244565	80.018	0.663639	48.0982	75.4276	0.0142704	76.504	-0.0955963	84.5905	85.7485	-0.0457213	81.828	-0.0649194	87.509	0.100249	74.3723
	Total Gamma Dose	3332.67	0.0809343	3602.4	0.144552	3147.43	3304.13	0.0107036	3339.5	-0.0777925	3621.2	3528.08	-0.042056	3379.7	-0.0561126	3580.62	-0.0671624	3623.03
Uterus	Total Dose	3363.11	-0.0222254	3288.36	0.0713297	3069.42	2947.13	0.0940953	3224.44	0.0751185	2999.15	2799.49	0.0411257	2914.63	0.0511542	2772.79	#DIV/0!	0
	Total Neutron Dose	62.0159	-0.347522	40.464	0.196778	33.8108	32.4401	0.104836	35.841	0.203313	29.7853	12.1446	0.550155	18.826	0.261251	14.9265	#DIV/0!	0
	Total Gamma Dose	3301.09	-0.0161143	3247.9	0.0699325	3035.61	2914.69	0.0939758	3188.6	0.0738326	2969.36	2787.35	0.0389078	2895.8	0.0500171	2757.86	#DIV/0!	0
Urinary Bladder Wall	Total Dose	3502.1	-0.0471865	3336.85	0.0265218	3250.63	3215.73	-0.0313822	3114.82	0.0205982	3051.95	2756.59	0.0913156	3008.3	-0.0104348	3040.03	0.0912111	2756.85
	Total Neutron Dose	74.6298	-0.156557	62.946	0.475561	42.659	40.4604	0.369634	55.416	0.778465	31.1595	17.5527	1.03416	35.705	0.187806	30.0596	0.726792	20.6771
	Total Gamma Dose	3427.47	-0.0448051	3273.9	0.0205506	3207.97	3175.27	-0.0364921	3059.4	0.0127809	3020.79	2739.03	0.0852736	2972.6	-0.0124146	3009.97	0.086408	2736.17

## Sheet: Heavy-9P
Age classification		Infant					Child					Adult
		00M/F		DS02 Infant	01M/F		05M/F		DS02 Child	10M/F		15M/F		DS02 Adult	30F		30M
Organ	Dose (mGy)	Dose	% diff.	Dose	% diff.	Dose	Dose	% diff.	Dose	% diff.	Dose	Dose	% diff.	Dose	% diff.	Dose	% diff.	Dose
Active Marrow	Total Dose	1225.4	0.173271	1437.72	0.135174	1266.52	1436.36	-0.0225223	1404.01	0.0223028	1373.38	1285.48	-0.0509764	1219.95	-0.0401336	1270.96	-0.0112344	1233.81
	Total Neutron Dose	29.4076	0.22159	35.924	0.371099	26.2009	24.7943	0.149822	28.509	0.290552	22.0906	16.329	0.160515	18.95	0.231628	15.3861	0.264727	14.9835
	Total Gamma Dose	1195.99	0.172083	1401.8	0.13019	1240.32	1411.56	-0.0255496	1375.5	0.0179175	1351.29	1269.15	-0.0536975	1201	-0.0434638	1255.57	-0.0146269	1218.83
Brain	Total Dose	1444.13	-0.0373528	1390.19	0.00268863	1386.46	1344.02	-0.0582993	1265.67	-0.0552561	1339.7	1334.25	0.020901	1362.13	0.0394601	1310.42	0.043413	1305.46
	Total Neutron Dose	32.6171	0.0266993	33.488	0.150707	29.1021	24.3589	0.12768	27.469	0.128884	24.3329	23.9453	-0.025571	23.333	-0.046785	24.4782	-0.065663	24.9728
	Total Gamma Dose	1411.51	-0.038833	1356.7	-0.000484915	1357.36	1319.67	-0.0617321	1238.2	-0.0586625	1315.36	1310.3	0.0217502	1338.8	0.0411018	1285.95	0.0455403	1280.49
Breasts	Total Dose	1778.99	-0.181559	1456	-0.0565426	1543.26	1407	0.0454376	1470.93	-0.0259615	1510.14	1479.06	-0.0397249	1420.31	-0.00665724	1429.82	-0.0171342	1445.07
	Total Neutron Dose	40.4807	0.0696951	43.302	-0.0267171	44.4907	49.394	-0.124732	43.233	0.16095	37.2393	32.1813	0.153031	37.106	0.196474	31.0128	-0.0675881	39.7957
	Total Gamma Dose	1738.51	-0.187409	1412.7	-0.057428	1498.77	1357.61	0.0516289	1427.7	-0.0306872	1472.9	1446.88	-0.0440121	1383.2	-0.0111608	1398.81	-0.0157054	1405.27
Colon	Total Dose	1431.11	-0.0965717	1292.9	-0.0370231	1342.61	1352.31	-0.0188214	1326.85	-0.00961018	1339.73	1223.33	-0.0773547	1128.7	-0.120451	1283.27	-0.0946312	1246.67
	Total Neutron Dose	29.948	-0.425604	17.202	-0.13764	19.9476	21.4049	-0.329452	14.353	-0.226779	18.5626	11.1507	-0.228748	8.6	-0.452857	15.718	-0.368189	13.6117
	Total Gamma Dose	1401.16	-0.0895391	1275.7	-0.0355056	1322.66	1330.9	-0.0138255	1312.5	-0.00655892	1321.17	1212.18	-0.075962	1120.1	-0.116329	1267.55	-0.0916114	1233.06
Eye Lens	Total Dose	1348.89	0.0805733	1457.57	0.090388	1336.75	1625.12	-0.105083	1454.34	-0.0571616	1542.52	1433.18	0.0194143	1461	-0.0722921	1574.85	-0.00986909	1475.57
	Total Neutron Dose	38.899	0.117562	43.472	-0.00463196	43.6743	48.9798	-0.147709	41.745	-0.113533	47.0914	51.4303	-0.319409	35.003	-0.39406	57.7665	-0.123347	39.928
	Total Gamma Dose	1309.99	0.079475	1414.1	0.0935974	1293.07	1576.14	-0.103758	1412.6	-0.0553865	1495.43	1381.75	0.0320257	1426	-0.0600401	1517.09	-0.00671302	1435.64
Liver	Total Dose	1408.99	-0.0474326	1342.16	0.00316323	1337.93	1313.73	-0.0462226	1253.01	-0.0209826	1279.86	1239.54	-0.0243255	1209.38	-0.0135051	1225.94	-0.0171914	1230.54
	Total Neutron Dose	31.0639	-0.23841	23.658	0.0645089	22.2243	18.3193	0.124771	20.605	0.209191	17.0403	10.7175	0.230133	13.184	0.147002	11.4943	0.184718	11.1284
	Total Gamma Dose	1377.93	-0.0431272	1318.5	0.002127	1315.7	1295.41	-0.0486408	1232.4	-0.0240885	1262.82	1228.82	-0.0265449	1196.2	-0.0150243	1214.45	-0.019034	1219.41
Lungs	Total Dose	1410.84	-0.0181655	1385.21	0.00360646	1380.23	1390.1	-0.0704701	1292.14	-0.049849	1359.93	1332.78	-0.0189247	1307.56	-0.0166286	1329.67	0.00308571	1303.53
	Total Neutron Dose	31.7276	-0.196032	25.508	-0.0300926	26.2994	25.9358	-0.146391	22.139	-0.0070442	22.2961	16.6673	0.0893172	18.156	0.0354521	17.5344	0.178906	15.4007
	Total Gamma Dose	1379.11	-0.0140736	1359.7	0.00426105	1353.93	1364.16	-0.0690266	1270	-0.0505624	1337.63	1316.11	-0.0202955	1289.4	-0.0173246	1312.13	0.000983628	1288.13
Ovaries	Total Dose	1396.99	-0.124499	1223.07	-0.043788	1279.08	1248.22	-0.0325001	1207.66	-0.000233297	1207.94	1106.82	-0.0377597	1065.03	-0.0560008	1128.21	#DIV/0!	0
	Total Neutron Dose	25.3565	-0.42149	14.669	-0.16745	17.6194	14.4729	-0.236087	11.056	0.100558	10.0458	5.39426	0.210026	6.5272	0.0221726	6.38561	#DIV/0!	0
	Total Gamma Dose	1371.64	-0.119008	1208.4	-0.0420607	1261.46	1233.75	-0.0301119	1196.6	-0.00107856	1197.89	1101.43	-0.0389733	1058.5	-0.0564458	1121.82	#DIV/0!	0
Pancreas	Total Dose	1376.61	-0.103752	1233.79	-0.0302969	1272.33	1217.93	-0.0834345	1116.32	-0.0711234	1201.79	1096.59	-0.026516	1067.51	-0.0372708	1108.84	-0.0267239	1096.83
	Total Neutron Dose	25.1648	-0.348854	16.386	-0.0185088	16.695	14.4829	-0.204785	11.517	0.177331	9.7823	6.53835	0.225829	8.0149	0.0299433	7.78188	0.210982	6.61852
	Total Gamma Dose	1351.45	-0.0991884	1217.4	-0.0304536	1255.64	1203.45	-0.0819741	1104.8	-0.0731624	1192.01	1090.05	-0.0280297	1059.5	-0.0377459	1101.06	-0.028167	1090.21
Stomach Wall	Total Dose	1376.11	-0.00320293	1371.7	0.0527469	1302.98	1298.67	0.0183405	1322.49	0.0262299	1288.69	1223.25	-0.0490358	1163.27	-0.0557985	1232.01	-0.0424434	1214.83
	Total Neutron Dose	26.3854	-0.143353	22.603	0.316572	17.1681	16.6689	0.09713	18.288	0.423305	12.849	9.10148	0.644568	14.968	0.335188	11.2104	0.508947	9.9195
	Total Gamma Dose	1349.73	-0.000463165	1349.1	0.0492243	1285.81	1282	0.0173161	1304.2	0.0222309	1275.84	1214.15	-0.0542352	1148.3	-0.0593888	1220.8	-0.0469828	1204.91
Testes	Total Dose	1477.05	-0.0747655	1366.62	0.0633143	1285.25	1537.85	-0.10241	1380.36	0.00781262	1369.66	1384.73	-0.0329225	1339.14	#DIV/0!	0	0.00283116	1335.36
	Total Neutron Dose	30.6498	-0.150988	26.022	-0.229645	33.7792	16.9766	0.476151	25.06	0.436129	17.4497	18.8077	-0.00870369	18.644	#DIV/0!	0	-0.0758448	20.1741
	Total Gamma Dose	1446.4	-0.0731503	1340.6	0.0712218	1251.47	1520.88	-0.108868	1355.3	0.00228538	1352.21	1365.93	-0.033256	1320.5	#DIV/0!	0	0.004038	1315.19
Thyroid	Total Dose	1380.57	0.018289	1405.82	0.116396	1259.25	1338.42	-0.0071746	1328.82	-0.0677004	1425.31	1479.6	-0.104316	1325.25	-0.00963987	1338.15	-0.0305623	1367.03
	Total Neutron Dose	27.6732	-0.0416363	26.521	0.21841	21.7669	25.4979	-0.0934538	23.115	-0.246521	30.6777	28.08	-0.139958	24.15	-0.0810432	26.2798	0.0923923	22.1074
	Total Gamma Dose	1352.9	0.0195148	1379.3	0.114602	1237.48	1312.92	-0.00549899	1305.7	-0.0637669	1394.63	1451.52	-0.103627	1301.1	-0.00820949	1311.87	-0.0325834	1344.92
Uterus	Total Dose	1340.78	-0.056385	1265.18	0.023369	1236.29	1271.16	-0.0172213	1249.27	0.0382937	1203.2	1110.79	-0.004115	1106.22	0.0170751	1087.65	#DIV/0!	0
	Total Neutron Dose	24.3072	-0.416799	14.176	-0.0365906	14.7144	18.647	-0.395614	11.27	0.115516	10.1029	5.81324	0.0177964	5.9167	0.282125	4.61476	#DIV/0!	0
	Total Gamma Dose	1316.47	-0.0497304	1251	0.0240913	1221.57	1252.51	-0.011588	1238	0.0376398	1193.09	1104.97	-0.00423028	1100.3	0.0159458	1083.03	#DIV/0!	0
Urinary Bladder Wall	Total Dose	1365.22	-0.0371634	1314.49	0.0489108	1253.19	1280.36	-0.0696857	1191.14	-0.00535102	1197.55	1092.81	0.0900852	1191.26	0.0310148	1155.43	0.0960504	1086.87
	Total Neutron Dose	25.8327	-0.199194	20.687	0.217214	16.9954	17.4301	-0.108612	15.537	0.353306	11.4808	7.59258	0.298703	9.8605	0.117068	8.82712	0.267166	7.78154
	Total Gamma Dose	1339.39	-0.0340384	1293.8	0.0465969	1236.2	1262.93	-0.0691485	1175.6	-0.00882272	1186.06	1085.22	0.0886256	1181.4	0.0303523	1146.6	0.0948164	1079.09

## Sheet: Light-GLOBE
Age classification		Infant					Child					Adult
		00M/F		DS02 Infant	01M/F		05M/F		DS02 Child	10M/F		15M/F		DS02 Adult	30F		30M
Organ	Dose (mGy)	Dose	% diff.	Dose	% diff.	Dose	Dose	% diff.	Dose	% diff.	Dose	Dose	% diff.	Dose	% diff.	Dose	% diff.	Dose
Active Marrow	Total Dose	3348.3	0.139425	3815.14	0.101653	3463.1	3967.65	-0.0320445	3840.51	0.0171309	3775.82	3565.54	-0.0661501	3329.68	-0.0652523	3562.12	-0.0252996	3416.11
	Total Neutron Dose	82.1008	0.330559	109.24	0.487375	73.4448	72.7941	0.127949	82.108	0.334489	61.5277	47.356	0.167392	55.283	0.228165	45.0127	0.341339	41.2148
	Total Gamma Dose	3266.2	0.134621	3705.9	0.0932955	3389.66	3894.86	-0.0350348	3758.4	0.0118739	3714.3	3518.19	-0.0692937	3274.4	-0.0690075	3517.11	-0.029777	3374.89
Brain	Total Dose	3967.72	-0.0235419	3874.31	0.0252464	3778.91	3649.73	-0.0220616	3569.21	-0.0176554	3633.36	3613.47	-0.00386029	3599.52	0.0107595	3561.2	0.00988043	3564.3
	Total Neutron Dose	108.595	-0.0284062	105.51	0.218028	86.6236	76.6315	0.162799	89.107	0.176099	75.7649	75.525	-0.0067131	75.018	0.0824293	69.3052	0.0694363	70.1472
	Total Gamma Dose	3859.12	-0.0234051	3768.8	0.0207236	3692.28	3573.09	-0.0260263	3480.1	-0.0217817	3557.59	3537.94	-0.00379939	3524.5	0.00933705	3491.9	0.00868481	3494.15
Breasts	Total Dose	4403.62	-0.0314796	4265	-0.0523698	4500.7	4315.48	-0.0408408	4139.23	-0.0581295	4394.69	4269.94	0.00699791	4299.82	0.0258416	4191.5	-0.0363213	4461.88
	Total Neutron Dose	178.017	0.0633794	189.3	-0.0744356	204.524	206.1	-0.102717	184.93	-0.0569249	196.093	170.435	-0.0294232	165.42	0.19441	138.495	-0.03812	171.976
	Total Gamma Dose	4225.61	-0.0354759	4075.7	-0.0513193	4296.18	4109.38	-0.0377375	3954.3	-0.0581857	4198.6	4099.5	0.0085121	4134.4	0.0200814	4053.01	-0.0362492	4289.91
Colon	Total Dose	4046.96	-0.0920344	3674.5	-0.0444157	3845.29	3890.1	-0.0661611	3632.73	-0.0557006	3847.01	3639.97	-0.0876673	3320.87	-0.127263	3805.12	-0.0910526	3653.53
	Total Neutron Dose	126.001	-0.469844	66.8	-0.148366	78.4375	81.3783	-0.343425	53.431	-0.314259	77.9172	45.889	-0.275033	33.268	-0.528309	70.5292	-0.431843	58.5543
	Total Gamma Dose	3920.96	-0.0798934	3607.7	-0.0422511	3766.85	3808.73	-0.060237	3579.3	-0.0503555	3769.09	3594.09	-0.0852751	3287.6	-0.119689	3734.59	-0.0855019	3594.98
Eye Lens	Total Dose	4359.32	-0.0279567	4237.45	-0.0229027	4336.77	4533.2	-0.0413926	4345.56	0.14636	3790.75	3948.31	0.0705973	4227.05	0.0964971	3855.05	0.000937123	4223.09
	Total Neutron Dose	164.046	0.19692	196.35	0.147513	171.109	166.866	0.179752	196.86	-0.0952221	217.578	163.993	-0.0179432	161.05	0.0795826	149.178	0.141418	141.096
	Total Gamma Dose	4195.28	-0.0367499	4041.1	-0.0299027	4165.66	4366.34	-0.049844	4148.7	0.16107	3573.17	3784.32	0.0744342	4066	0.097178	3705.87	-0.00391868	4082
Liver	Total Dose	3968.41	-0.000531642	3966.3	0.0478103	3785.32	3689.78	0.0176747	3754.99	0.0351119	3627.62	3535.01	-0.0127886	3489.8	-0.00749774	3516.16	-0.0258142	3582.27
	Total Neutron Dose	94.6327	-0.0320897	91.596	0.338366	68.4387	59.3979	0.313076	77.994	0.406275	55.4614	40.3346	0.388411	56.001	0.303447	42.9638	0.243021	45.0523
	Total Gamma Dose	3873.77	0.000239293	3874.7	0.0424603	3716.88	3630.38	0.0128415	3677	0.0293492	3572.16	3494.67	-0.0174191	3433.8	-0.0113442	3473.2	-0.0292382	3537.22
Lungs	Total Dose	4105.95	-0.0767054	3791	-0.0152118	3849.56	3877.22	-0.0495806	3684.99	-0.0354658	3820.48	3767.14	-0.0465575	3591.75	-0.0563582	3806.27	-0.0450501	3761.19
	Total Neutron Dose	104.726	-0.163524	87.601	0.117446	78.3939	83.6031	-0.0994593	75.288	0.0345195	72.7758	59.6728	-0.0355407	57.552	-0.125059	65.7781	0.00280122	57.3912
	Total Gamma Dose	4001.22	-0.0744331	3703.4	-0.0179695	3771.17	3793.62	-0.0484814	3609.7	-0.0368248	3747.71	3707.47	-0.0467348	3534.2	-0.05515	3740.49	-0.0457916	3703.8
Ovaries	Total Dose	3729.27	-0.0578554	3513.51	-0.0348456	3640.36	3421.15	-0.0206843	3350.39	-0.0616507	3570.51	3292.13	-0.0330591	3183.29	-0.00700662	3205.75	#DIV/0!	0
	Total Neutron Dose	81.5185	-0.403669	48.612	-0.149604	57.1639	45.4441	-0.159715	38.186	0.117983	34.1562	15.2478	0.40289	21.391	-0.0421054	22.3313	#DIV/0!	0
	Total Gamma Dose	3647.75	-0.0501273	3464.9	-0.0330148	3583.2	3375.71	-0.0188126	3312.2	-0.0633857	3536.35	3276.88	-0.0350876	3161.9	-0.00676041	3183.42	#DIV/0!	0
Pancreas	Total Dose	3913.08	-0.101144	3517.3	-0.0254133	3609.02	3467.71	-0.0846039	3174.33	-0.0744131	3429.53	3203.57	-0.0230543	3129.71	0.0201888	3067.78	0.0110608	3095.48
	Total Neutron Dose	88.5009	-0.425995	50.8	-0.106672	56.866	43.4314	-0.0760831	40.127	0.240444	32.3489	23.1592	0.093044	25.314	0.0770322	23.5035	0.112334	22.7576
	Total Gamma Dose	3824.58	-0.0936264	3466.5	-0.0241124	3552.15	3424.28	-0.084712	3134.2	-0.0774112	3397.18	3180.41	-0.0238997	3104.4	0.01975	3044.28	0.0103107	3072.72
Stomach Wall	Total Dose	4010.77	-0.0484775	3816.34	0.0146491	3761.24	3774.34	0.0024027	3783.4	0.0156062	3725.27	3564.8	-0.0247272	3476.66	-0.0218976	3554.49	-0.0140724	3526.28
	Total Neutron Dose	92.2236	-0.0377733	88.74	0.403209	63.2408	60.9946	0.272309	77.604	0.498453	51.7894	38.3088	0.61989	62.056	0.381817	44.909	0.531232	40.5268
	Total Gamma Dose	3918.55	-0.0487294	3727.6	0.00800424	3698	3713.34	-0.00203073	3705.8	0.00879897	3673.48	3526.49	-0.0317297	3414.6	-0.0270636	3509.58	-0.0204123	3485.75
Testes	Total Dose	3912.44	0.0147888	3970.3	0.0168357	3904.56	3879.54	0.0669476	4139.27	0.151043	3596.1	3740.8	0.0939296	4092.17	#DIV/0!	0	0.0151244	4031.2
	Total Neutron Dose	136.077	-0.14093	116.9	-0.140442	136	87.731	0.338979	117.47	0.0558214	111.259	90.2875	0.0507327	94.868	#DIV/0!	0	-0.00519014	95.3629
	Total Gamma Dose	3776.36	0.0203999	3853.4	0.0225115	3768.56	3791.81	0.0606537	4021.8	0.154083	3484.84	3650.51	0.094998	3997.3	#DIV/0!	0	0.0156166	3935.84
Thyroid	Total Dose	3799.55	0.0786343	4098.33	0.158438	3537.81	3714.12	0.0657873	3958.47	0.0171062	3891.89	3783.88	0.0459371	3957.7	-0.0465348	4150.86	-0.047192	4153.72
	Total Neutron Dose	88.3753	0.146587	101.33	0.677836	60.3933	88.5874	0.0765188	95.366	-0.203526	119.735	138.62	-0.227384	107.1	0.125679	95.1426	-0.151317	126.195
	Total Gamma Dose	3711.18	0.0770161	3997	0.149417	3477.41	3625.54	0.0655251	3863.1	0.0241095	3772.16	3645.26	0.0563308	3850.6	-0.0505747	4055.72	-0.0439295	4027.53
Uterus	Total Dose	3744.36	-0.0405161	3592.66	0.0898451	3296.48	3409.12	0.0576055	3605.51	0.112541	3240.79	3163.24	0.0353685	3275.12	0.050481	3117.73	#DIV/0!	0
	Total Neutron Dose	80.8244	-0.357174	51.956	0.11088	46.7701	39.8479	0.0767957	42.908	0.447846	29.6358	14.5447	0.575692	22.918	0.230284	18.6282	#DIV/0!	0
	Total Gamma Dose	3663.54	-0.0335301	3540.7	0.0895423	3249.71	3369.28	0.0573786	3562.6	0.109446	3211.15	3148.69	0.0328726	3252.2	0.0494002	3099.1	#DIV/0!	0
Urinary Bladder Wall	Total Dose	3982.32	-0.0475008	3793.16	0.0558368	3592.56	3626.88	-0.0163537	3567.57	0.0353715	3445.69	3099.58	0.103921	3421.69	0.0312461	3318.02	0.0990952	3113.19
	Total Neutron Dose	95.6519	-0.141094	82.156	0.541333	53.3019	49.9945	0.419516	70.968	0.966074	36.0963	21.9696	1.02512	44.491	0.254029	35.4784	0.679747	26.4867
	Total Gamma Dose	3886.67	-0.0451974	3711	0.0485251	3539.26	3576.89	-0.0224459	3496.6	0.0255184	3409.59	3077.61	0.0973453	3377.2	0.0288382	3282.54	0.0941127	3086.7

## Sheet: Heavy-GLOBE
Age classification		Infant					Child					Adult
		00M/F		DS02 Infant	01M/F		05M/F		DS02 Child	10M/F		15M/F		DS02 Adult	30F		30M
Organ	Dose (mGy)	Dose	% diff.	Dose	% diff.	Dose	Dose	% diff.	Dose	% diff.	Dose	Dose	% diff.	Dose	% diff.	Dose	% diff.	Dose
Active Marrow	Total Dose	1252.39	0.165997	1460.28	0.12689	1295.85	1467.37	-0.0398371	1408.91	0.00582371	1400.75	1308.28	-0.0618431	1227.37	-0.0448153	1284.95	-0.0188941	1251.01
	Total Neutron Dose	36.0541	0.239303	44.682	0.368305	32.655	32.4113	0.0709838	34.712	0.269214	27.3492	20.3125	0.120934	22.769	0.218111	18.692	0.26053	18.063
	Total Gamma Dose	1216.33	0.163824	1415.6	0.120649	1263.2	1434.96	-0.0423402	1374.2	0.000578696	1373.41	1287.96	-0.0647257	1204.6	-0.0486965	1266.26	-0.0229878	1232.94
Brain	Total Dose	1474.92	-0.0434388	1410.85	-0.00243506	1414.3	1370.7	-0.0106001	1356.17	-0.00405206	1361.69	1362.13	-0.00381487	1356.93	0.00269416	1353.28	-0.00109361	1358.41
	Total Neutron Dose	44.4897	0.0396343	46.253	0.209478	38.2421	33.882	0.0970137	37.169	0.102925	33.7004	34.3137	-0.037441	33.029	0.0492706	31.4781	0.0453054	31.5975
	Total Gamma Dose	1430.43	-0.0460226	1364.6	-0.00832436	1376.05	1336.82	-0.0133276	1319	-0.00676682	1327.99	1327.81	-0.00294589	1323.9	0.00158497	1321.8	-0.00219858	1326.82
Breasts	Total Dose	1476.95	0.0251712	1514.13	0.0325146	1466.45	1408.67	0.0410876	1466.55	-0.046015	1537.29	1498.46	0.00835346	1510.97	0.0441246	1447.12	-0.0414305	1576.28
	Total Neutron Dose	43.3079	0.379195	59.73	0.0210653	58.4977	48.6856	0.163651	56.653	0.138517	49.7603	41.1938	0.171851	48.273	0.16388	41.4759	-0.0747685	52.174
	Total Gamma Dose	1433.65	0.0144767	1454.4	0.0329903	1407.95	1359.99	0.0367	1409.9	-0.0521879	1487.53	1457.26	0.00373171	1462.7	0.0405911	1405.64	-0.0402892	1524.1
Colon	Total Dose	1417.69	-0.0813419	1302.38	-0.0324069	1345.99	1323.82	-0.00647746	1315.24	0.0066576	1306.54	1220.35	-0.0359342	1176.5	-0.0785437	1276.78	-0.0455798	1232.68
	Total Neutron Dose	39.8544	-0.468691	21.175	-0.118111	24.011	24.3035	-0.319317	16.543	-0.245656	21.9303	13.7736	-0.281284	9.8993	-0.466749	18.5641	-0.391439	16.2667
	Total Gamma Dose	1377.84	-0.0701377	1281.2	-0.0308502	1321.98	1299.51	-0.000626747	1298.7	0.010965	1284.61	1206.58	-0.0331334	1166.6	-0.072816	1258.22	-0.0409547	1216.42
Eye Lens	Total Dose	1650.73	-0.0847055	1510.91	0.181282	1279.04	1359.7	0.0954684	1489.51	0.0125704	1471.02	1335.54	0.103326	1473.53	0.028371	1432.88	0.0696213	1377.62
	Total Neutron Dose	58.9011	-0.0423439	56.407	0.096758	51.4307	44.8236	0.27183	57.008	0.373253	41.5131	43.012	0.0656092	45.834	-0.364151	72.0831	0.0818468	42.3664
	Total Gamma Dose	1591.83	-0.0862729	1454.5	0.184823	1227.61	1314.88	0.0894563	1432.5	0.00209608	1429.5	1292.53	0.104581	1427.7	0.0491633	1360.8	0.0692334	1335.26
Liver	Total Dose	1405.38	-0.0379738	1352.02	0.00523354	1344.98	1305.93	0.0237259	1336.91	0.0375516	1288.52	1217.69	-0.0206686	1192.52	-0.0122001	1207.25	-0.0186157	1215.14
	Total Neutron Dose	36.2183	-0.185053	29.516	0.203647	24.5221	19.9528	0.228451	24.511	0.316676	18.6158	11.3185	0.557004	17.623	0.370248	12.8612	0.430627	12.3184
	Total Gamma Dose	1369.17	-0.0340831	1322.5	0.0015488	1320.45	1285.97	0.0205495	1312.4	0.0334599	1269.91	1206.37	-0.0260885	1174.9	-0.0163183	1194.39	-0.0232165	1202.83
Lungs	Total Dose	1442.87	-0.0643352	1350.04	-0.0265455	1386.85	1391.86	-0.0472138	1326.15	-0.0281523	1364.56	1334.03	-0.00655956	1325.28	-0.00812519	1336.14	0.0160478	1304.35
	Total Neutron Dose	38.7964	-0.189641	31.439	-0.00678551	31.6538	31.2074	-0.126937	27.246	0.0289333	26.4799	20.222	0.0127106	20.479	-0.0566586	21.709	0.0898306	18.791
	Total Gamma Dose	1404.07	-0.0608729	1318.6	-0.0270071	1355.2	1360.65	-0.0453853	1298.9	-0.029282	1338.08	1313.81	-0.00685617	1304.8	-0.00732361	1314.43	0.0149693	1285.56
Ovaries	Total Dose	1399.87	-0.12198	1229.11	-0.0489558	1292.38	1254.28	-0.0693278	1167.32	-0.0620952	1244.61	1154.15	-0.0667848	1077.07	-0.0214339	1100.66	#DIV/0!	0
	Total Neutron Dose	30.8431	-0.399769	18.513	0.0404685	17.7929	14.1721	-0.0882762	12.921	0.0770609	11.9965	5.29274	0.260746	6.6728	0.0181244	6.55401	#DIV/0!	0
	Total Gamma Dose	1369.03	-0.115721	1210.6	-0.0502042	1274.59	1240.11	-0.0691112	1154.4	-0.0634496	1232.61	1148.86	-0.0682937	1070.4	-0.0216709	1094.11	#DIV/0!	0
Pancreas	Total Dose	1388.98	-0.0980465	1252.8	-0.0366018	1300.4	1259.61	-0.0988562	1135.09	-0.0348507	1176.08	1116.52	-0.0377413	1074.38	-0.016718	1092.65	-0.0173759	1093.38
	Total Neutron Dose	36.3515	-0.463598	19.499	-0.0788164	21.1673	17.1025	-0.211345	13.488	0.188349	11.3502	8.31192	0.00798618	8.3783	-0.0333048	8.66695	0.073563	7.8042
	Total Gamma Dose	1352.63	-0.0882225	1233.3	-0.0359033	1279.23	1242.51	-0.0973078	1121.6	-0.0370257	1164.72	1108.21	-0.0380843	1066	-0.0165854	1083.98	-0.0180297	1085.57
Stomach Wall	Total Dose	1424.78	-0.0589166	1340.84	0.00824293	1329.88	1307.55	0.0190081	1332.41	0.0563692	1261.31	1214.33	-0.0285165	1179.7	-0.036424	1224.3	-0.0283373	1214.11
	Total Neutron Dose	33.6971	-0.215422	26.438	0.25145	21.1259	19.4224	0.081486	21.005	0.391372	15.0966	11.0952	0.361397	15.105	0.174633	12.8593	0.24709	12.1122
	Total Gamma Dose	1391.08	-0.0551255	1314.4	0.00431707	1308.75	1288.13	0.018066	1311.4	0.052311	1246.21	1203.24	-0.0321119	1164.6	-0.0386644	1211.44	-0.0311127	1202
Testes	Total Dose	1356.93	-0.0287129	1317.96	-0.0649469	1409.51	1397.48	0.00489037	1404.32	0.103086	1273.08	1297.77	0.0370464	1345.85	#DIV/0!	0	0.0550377	1275.64
	Total Neutron Dose	39.3469	-0.220649	30.665	-0.0611081	32.6608	28.7907	0.014877	29.219	-0.329059	43.5493	26.8992	-0.169157	22.349	#DIV/0!	0	-0.0615907	23.8158
	Total Gamma Dose	1317.58	-0.022981	1287.3	-0.0650379	1376.85	1368.69	0.0046803	1375.1	0.118392	1229.53	1270.87	0.0414109	1323.5	#DIV/0!	0	0.0572566	1251.82
Thyroid	Total Dose	1416.75	0.0251223	1452.35	0.115212	1302.3	1390.55	-0.0202509	1362.39	-0.0535107	1439.42	1429.41	-0.0522141	1354.77	-0.064366	1447.97	-0.0549841	1433.6
	Total Neutron Dose	38.4218	-0.233639	29.445	0.185486	24.8379	33.866	-0.214728	26.594	-0.174044	32.1978	31.0405	-0.0312335	30.071	-0.214223	38.2691	0.055365	28.4935
	Total Gamma Dose	1378.33	0.0323354	1422.9	0.113845	1277.47	1356.69	-0.0153963	1335.8	-0.0507529	1407.22	1398.37	-0.0526798	1324.7	-0.0602978	1409.7	-0.0572218	1405.1
Uterus	Total Dose	1369.36	-0.0553668	1293.55	0.0435554	1239.56	1248.81	-0.0160071	1228.82	0.0109715	1215.48	1103.93	-0.00840494	1094.65	0.0101731	1083.63	#DIV/0!	0
	Total Neutron Dose	29.9562	-0.444289	16.647	-0.140042	19.3579	13.4366	-0.0833231	12.317	0.313196	9.3794	6.01681	0.155396	6.9518	0.183544	5.87371	#DIV/0!	0
	Total Gamma Dose	1339.41	-0.0466684	1276.9	0.0464681	1220.2	1235.37	-0.0152749	1216.5	0.00862124	1206.1	1097.91	-0.00930261	1087.7	0.00922822	1077.75	#DIV/0!	0
Urinary Bladder Wall	Total Dose	1399.75	-0.0451626	1336.54	0.04614	1277.59	1256.02	0.0113543	1270.28	0.0362045	1225.9	1072.88	0.0745328	1152.85	0.00236418	1150.13	0.0858409	1061.71
	Total Neutron Dose	33.9218	-0.338567	22.437	0.147456	19.5537	16.4008	0.139154	18.683	0.506788	12.3992	7.57438	0.471936	11.149	0.173645	9.49947	0.266736	8.80136
	Total Gamma Dose	1365.83	-0.0378756	1314.1	0.0445652	1258.04	1239.62	0.0096635	1251.6	0.0313962	1213.5	1065.31	0.0717073	1141.7	0.000937705	1140.63	0.0843288	1052.91
