# Supplementary material for: Japanese pediatric and adult atomic bomb survivor dosimetry: potential improvements using the J45 phantom series and modern Monte Carlo transport
Source: Radiat Environ Biophys. 2021 Oct 30;61(1):73–86. doi: 10.1007/s00411-021-00946-2 (PMC8897329; doi:10.1007/s00411-021-00946-2)
Supplement: Supplementary file 1 — Supplementary file1 (ZIP 2974 KB) [file 411_2021_946_MOESM1_ESM.zip › _supplementary/Table2_Hiroshima_1500m_supplement.xlsx]

## Sheet: #Info
Supplementary data: Table 2 Data
This supplementary data workbook contains the percent difference in organ dose estimates between the J45 series (calculated by this study) and DS02 results (pulled directly from the most recent DS) for survivors at Hiroshima, 1500 meters from hypocenter, for all organs calculated by this study.
Air electron dose for the DS02 recreated phantom is reported under gamma dose.

## Sheet: IO
Age classification		Infant					Child					Adult
		00M/F		DS02 Infant	01M/F		05M/F		DS02 Child	10M/F		15M/F		DS02 Adult	30F		30M
Organ	Dose (mGy)	Dose	% diff.	Dose	% diff.	Dose	Dose	% diff.	Dose	% diff.	Dose	Dose	% diff.	Dose	% diff.	Dose	% diff.	Dose
Active Marrow	Total Dose	414.226	0.177858	487.9	0.140338	427.855	497.629	-0.0053738	494.955	0.0360351	477.739	452.881	-0.0380839	435.634	-0.0350365	451.451	-0.00618103	438.343
	Total Neutron Dose	3.55664	0.265156	4.4997	0.411017	3.18898	3.16449	0.120087	3.5445	0.304843	2.71642	2.10691	0.16455	2.4536	0.217193	2.01578	0.318253	1.86125
	Total Gamma Dose	410.67	0.177101	483.4	0.138305	424.666	494.464	-0.00617673	491.41	0.0344979	475.023	450.774	-0.039031	433.18	-0.0361678	449.435	-0.00756449	436.482
Brain	Total Dose	496.018	-0.0381298	477.105	0.00600387	474.258	459.989	-0.0400728	441.556	-0.0285007	454.51	454.492	-0.0337037	439.174	-0.0184033	447.408	-0.0256828	450.751
	Total Neutron Dose	4.78222	-0.0642423	4.475	0.18396	3.77969	3.3554	0.146123	3.8457	0.180103	3.25878	3.29514	0.00584599	3.3144	0.0760196	3.08024	0.0778777	3.07493
	Total Gamma Dose	491.236	-0.0378756	472.63	0.00457421	470.478	456.633	-0.0414409	437.71	-0.0300072	451.251	451.197	-0.0339925	435.86	-0.0190579	444.328	-0.0263941	447.676
Breasts	Total Dose	565.02	-0.0548353	534.037	0.0521957	507.545	519.723	-0.0353363	501.358	-0.0113824	507.13	526.571	0.0100017	531.838	0.0234357	519.66	0.0928083	486.671
	Total Neutron Dose	8.38287	-0.13674	7.2366	-0.0986036	8.02821	7.2147	-0.00788617	7.1578	0.00267988	7.13867	7.07807	-0.100305	6.3681	0.174214	5.42329	-0.026376	6.54062
	Total Gamma Dose	556.637	-0.0536018	526.8	0.0546194	499.517	512.508	-0.0357227	494.2	-0.0115832	499.991	519.493	0.0115046	525.47	0.0218455	514.236	0.0944319	480.13
Colon	Total Dose	507.108	-0.0917827	460.564	-0.0499532	484.781	485.687	-0.0613862	455.872	-0.0639952	487.041	458.869	-0.0926884	416.337	-0.130341	478.736	-0.110935	468.287
	Total Neutron Dose	5.10063	-0.428659	2.9142	-0.145619	3.41089	3.52304	-0.340825	2.3223	-0.324446	3.43762	2.21375	-0.264959	1.6272	-0.435765	2.8839	-0.345026	2.48437
	Total Gamma Dose	502.007	-0.0883599	457.65	-0.0492754	481.37	482.164	-0.0593444	453.55	-0.0621439	483.603	456.655	-0.0918533	414.71	-0.12849	475.852	-0.109686	465.802
Eye Lens	Total Dose	460.93	0.126251	519.123	-0.0616917	553.254	547.237	-0.0376254	526.647	0.0335338	509.559	486.049	0.0727095	521.389	0.160474	449.29	0.174459	443.94
	Total Neutron Dose	6.6277	0.1335	7.5125	0.0197356	7.36711	7.96309	-0.0573131	7.5067	0.237724	6.06492	7.16461	-0.119394	6.3092	-0.222781	8.11766	0.294394	4.87425
	Total Gamma Dose	454.302	0.126145	511.61	-0.0627906	545.887	539.274	-0.0373347	519.14	0.0310742	503.494	478.884	0.0755836	515.08	0.167526	441.172	0.173127	439.066
Liver	Total Dose	494.468	-0.00368527	492.646	0.0351406	475.922	471.125	0.000823753	471.513	0.0202344	462.162	450.857	-0.00210342	449.909	-0.00990664	454.411	-0.0252053	461.542
	Total Neutron Dose	4.26081	-0.0973786	3.8459	0.253124	3.06905	2.68274	0.261171	3.3834	0.362559	2.48312	1.84752	0.325563	2.449	0.248691	1.96125	0.208299	2.02682
	Total Gamma Dose	490.207	-0.0028709	488.8	0.0337258	472.853	468.443	-0.000667244	468.13	0.0183852	459.679	449.01	-0.00345165	447.46	-0.0110276	452.449	-0.0262353	459.516
Lungs	Total Dose	498.092	-0.0415996	477.372	-0.0307695	492.527	492.543	-0.058699	463.631	-0.0473762	486.689	478.628	-0.0528612	453.327	-0.0526057	478.499	-0.0433643	473.877
	Total Neutron Dose	4.49987	-0.163999	3.7619	0.0826114	3.47484	3.68733	-0.110088	3.2814	0.019049	3.22006	2.70876	-0.0521506	2.5675	-0.0947346	2.83618	0.0182629	2.52145
	Total Gamma Dose	493.592	-0.0404838	473.61	-0.0315751	489.052	488.856	-0.0583113	460.35	-0.0478186	483.469	475.92	-0.0528652	450.76	-0.0523545	475.663	-0.0436939	471.355
Ovaries	Total Dose	473.24	-0.0636678	443.11	-0.0773595	480.263	417.184	0.0371768	432.693	-0.015715	439.602	411.472	-0.02063	402.983	-0.0715599	434.043	#DIV/0!	0
	Total Neutron Dose	3.54012	-0.347508	2.3099	-0.103216	2.57576	1.95971	-0.0950703	1.7734	0.0883498	1.62944	0.75644	0.444794	1.0929	-0.0692746	1.17425	#DIV/0!	0
	Total Gamma Dose	469.7	-0.0615285	440.8	-0.07722	477.687	415.224	0.0378009	430.92	-0.0161021	437.972	410.715	-0.0214872	401.89	-0.0715661	432.869	#DIV/0!	0
Pancreas	Total Dose	493.546	-0.0967056	445.817	-0.0580735	473.303	453.655	-0.106993	405.117	-0.0765406	438.695	410.018	-0.0492528	389.824	-0.0587885	414.172	-0.0573838	413.555
	Total Neutron Dose	3.99515	-0.400048	2.3969	-0.0381564	2.49199	2.15149	-0.109035	1.9169	0.20258	1.59399	1.14096	0.125107	1.2837	0.161695	1.10502	0.184412	1.08383
	Total Gamma Dose	489.55	-0.0942301	443.42	-0.0581789	470.811	451.503	-0.106983	403.2	-0.0775585	437.101	408.877	-0.0497393	388.54	-0.0593783	413.067	-0.0580191	412.471
Stomach Wall	Total Dose	499.727	-0.0166109	491.427	0.0377476	473.551	479.078	-0.0144822	472.14	0.0104296	467.266	450.075	-0.0253305	438.674	-0.053607	463.522	-0.0311218	452.765
	Total Neutron Dose	4.00248	-0.046465	3.8165	0.36719	2.79149	2.82406	0.179048	3.3297	0.368238	2.43357	1.83102	0.449576	2.6542	0.31315	2.02125	0.427482	1.85936
	Total Gamma Dose	495.725	-0.0163699	487.61	0.0357941	470.76	476.254	-0.0156297	468.81	0.00855633	464.833	448.244	-0.0272704	436.02	-0.0552133	461.501	-0.0330129	450.906
Testes	Total Dose	482.927	0.0343814	499.531	-0.0512024	526.488	511.263	-0.00441298	509.007	0.015378	501.298	500.456	0.0233406	512.137	#DIV/0!	0	0.0523519	486.66
	Total Neutron Dose	5.37439	-0.127156	4.691	-0.0411127	4.89213	4.38048	0.0745409	4.707	-0.186566	5.78658	3.95464	-0.0119457	3.9074	#DIV/0!	0	-0.0491984	4.10958
	Total Gamma Dose	477.553	0.0361994	494.84	-0.051297	521.596	506.883	-0.0050953	504.3	0.0177363	495.511	496.502	0.0236217	508.23	#DIV/0!	0	0.0532167	482.55
Thyroid	Total Dose	473.655	0.076813	510.037	0.11612	456.974	474.478	0.0461849	496.392	-0.000259012	496.52	500.152	0.00125263	500.779	0.0203851	490.774	-0.0336134	518.197
	Total Neutron Dose	3.82421	0.123734	4.2974	0.523962	2.81989	3.97007	0.00794289	4.0016	-0.0818442	4.3583	4.51138	-0.0293872	4.3788	-0.0216541	4.47572	0.0556864	4.14782
	Total Gamma Dose	469.83	0.0764311	505.74	0.113587	454.154	470.508	0.0465076	492.39	0.00046346	492.162	495.641	0.00153151	496.4	0.020772	486.299	-0.0343339	514.049
Uterus	Total Dose	466.611	-0.0372308	449.239	0.0326754	435.025	450.573	0.0219582	460.467	0.0526917	437.419	415.939	0.0146321	422.025	0.0383236	406.448	#DIV/0!	0
	Total Neutron Dose	3.43615	-0.295957	2.4192	0.184545	2.0423	1.62697	0.252141	2.0372	0.442325	1.41244	0.850372	0.369988	1.165	0.257098	0.926738	#DIV/0!	0
	Total Gamma Dose	463.175	-0.0353113	446.82	0.0319591	432.982	448.946	0.021124	458.43	0.0514295	436.006	415.089	0.0139041	420.86	0.0378236	405.522	#DIV/0!	0
Urinary Bladder Wall	Total Dose	490.266	-0.0444444	468.477	0.0282518	455.605	465.236	-0.0663548	434.366	-0.00869612	438.176	403.154	0.0391004	418.917	-0.0395888	436.185	0.0340213	405.134
	Total Neutron Dose	4.13005	-0.153352	3.4967	0.45085	2.4101	2.41599	0.256504	3.0357	0.707956	1.77739	1.13086	0.783946	2.0174	0.254254	1.60845	0.627318	1.23971
	Total Gamma Dose	486.136	-0.0435192	464.98	0.0260044	453.195	462.82	-0.0680401	431.33	-0.0116149	436.399	402.023	0.0370052	416.9	-0.0406764	434.577	0.0322002	403.895

## Sheet: Light-9P
Age classification		Infant					Child					Adult
		00M/F		DS02 Infant	01M/F		05M/F		DS02 Child	10M/F		15M/F		DS02 Adult	30F		30M
Organ	Dose (mGy)	Dose	% diff.	Dose	% diff.	Dose	Dose	% diff.	Dose	% diff.	Dose	Dose	% diff.	Dose	% diff.	Dose	% diff.	Dose
Active Marrow	Total Dose	364.563	0.186501	432.554	0.150567	375.948	439.292	-0.0167523	431.933	0.0217915	422.721	403.524	-0.0221137	394.601	-0.0120467	399.412	0.0191846	387.173
	Total Neutron Dose	2.47208	0.243405	3.0738	0.395772	2.20222	2.2132	0.121859	2.4829	0.301129	1.90827	1.52443	0.0893274	1.6606	0.131735	1.4673	0.227709	1.3526
	Total Gamma Dose	362.091	0.186112	429.48	0.149122	373.746	437.079	-0.0174541	429.45	0.0205248	420.813	402	-0.0225363	392.94	-0.0125768	397.945	0.0184535	385.82
Brain	Total Dose	436.839	-0.045145	417.118	0.0019356	416.312	403.832	-0.0513196	383.108	-0.0418773	399.852	398.309	-0.0394059	382.613	-0.0317514	395.16	-0.0267521	393.13
	Total Neutron Dose	3.16794	-0.0472997	3.0181	0.153833	2.61572	2.2995	0.13838	2.6177	0.135889	2.30454	2.32612	-0.00559796	2.3131	0.0487652	2.20555	0.0553634	2.19176
	Total Gamma Dose	433.671	-0.0451293	414.1	0.00097519	413.697	401.533	-0.0524059	380.49	-0.0429078	397.548	395.983	-0.0396045	380.3	-0.0322033	392.954	-0.0272124	390.938
Breasts	Total Dose	444.822	0.0683421	475.223	0.137178	417.896	430.903	0.0126831	436.368	-0.0456059	457.22	477.688	-0.0109766	472.445	0.0398424	454.343	-0.00765896	476.091
	Total Neutron Dose	5.27643	-0.0405436	5.0625	0.0155414	4.98503	4.88926	0.0283157	5.0277	0.0149569	4.95361	4.42935	0.017101	4.5051	0.164572	3.86846	0.00201873	4.49602
	Total Gamma Dose	439.546	0.0696492	470.16	0.138646	412.911	426.013	0.0125037	431.34	-0.0462692	452.266	473.259	-0.0112394	467.94	0.0387713	450.475	-0.00775122	471.595
Colon	Total Dose	450.076	-0.0816593	413.323	-0.0489413	434.592	436.32	-0.0740061	404.029	-0.06627	432.705	408.183	-0.104396	365.571	-0.141919	426.033	-0.12276	416.728
	Total Neutron Dose	3.65494	-0.411016	2.1527	-0.14291	2.51164	2.69579	-0.343607	1.7695	-0.295177	2.51056	1.67351	-0.228747	1.2907	-0.425749	2.24762	-0.349299	1.98355
	Total Gamma Dose	446.421	-0.0789628	411.17	-0.048395	432.081	433.624	-0.07233	402.26	-0.0649341	430.194	406.51	-0.103884	364.28	-0.140413	423.785	-0.121676	414.745
Eye Lens	Total Dose	409.442	0.117675	457.623	0.0199908	448.654	520.194	-0.094721	470.92	0.179283	399.328	404.151	0.152927	465.957	0.0608251	439.24	0.163755	400.391
	Total Neutron Dose	4.74589	0.113175	5.283	-0.0694797	5.67747	3.54331	0.484574	5.2603	0.0282973	5.11554	4.27523	0.0495581	4.4871	-0.11435	5.06645	-0.21875	5.74348
	Total Gamma Dose	404.696	0.117727	452.34	0.0211375	442.977	516.65	-0.098694	465.66	0.181242	394.212	399.876	0.154032	461.47	0.0628693	434.174	0.169321	394.648
Liver	Total Dose	437.462	0.0043837	439.379	0.0416712	421.802	414.918	0.00488242	416.944	0.0238473	407.233	396.784	0.0227215	405.799	0.0106263	401.532	-0.00257543	406.847
	Total Neutron Dose	3.00183	-0.0408199	2.8793	0.282966	2.24425	1.96727	0.328795	2.6141	0.452962	1.79915	1.39765	0.308772	1.8292	0.185302	1.54324	0.142049	1.60168
	Total Gamma Dose	434.46	0.00469603	436.5	0.0403805	419.558	412.951	0.00333932	414.33	0.0219431	405.434	395.386	0.0217104	403.97	0.00995232	399.989	-0.00314704	405.245
Lungs	Total Dose	443.764	-0.040847	425.637	-0.0101251	429.991	431.954	-0.0373015	415.842	-0.026588	427.2	423.718	-0.0627944	397.111	-0.0650468	424.739	-0.0583261	421.708
	Total Neutron Dose	3.17	-0.155457	2.6772	0.0731976	2.4946	2.56741	-0.0723339	2.3817	0.0471532	2.27445	1.93801	-0.0241552	1.8912	-0.112447	2.1308	-0.0215169	1.93279
	Total Gamma Dose	440.594	-0.0400224	422.96	-0.0106113	427.496	429.387	-0.0370921	413.46	-0.0269827	424.926	421.78	-0.0629719	395.22	-0.0648078	422.608	-0.0584956	419.775
Ovaries	Total Dose	433.092	-0.11675	382.529	-0.0600305	406.959	404.337	-0.0327041	391.114	-0.011949	395.844	361.786	-0.0150583	356.338	-0.0546941	376.956	#DIV/0!	0
	Total Neutron Dose	2.40749	-0.315053	1.649	-0.0908817	1.81385	1.7888	-0.254471	1.3336	0.0217413	1.30522	0.700863	0.22479	0.85841	-0.0289225	0.883977	#DIV/0!	0
	Total Gamma Dose	430.685	-0.115641	380.88	-0.0598923	405.145	402.548	-0.0317186	389.78	-0.0120605	394.538	361.085	-0.0155238	355.48	-0.0547547	376.072	#DIV/0!	0
Pancreas	Total Dose	435.212	-0.107552	388.404	-0.0577466	412.207	407.647	-0.0873181	372.052	-0.0649355	397.889	370.896	-0.0556274	350.264	-0.0214618	357.947	-0.0300128	361.102
	Total Neutron Dose	2.61314	-0.336621	1.7335	-0.0817778	1.88789	1.57989	-0.087403	1.4418	0.219793	1.182	0.946292	0.0298089	0.9745	0.106159	0.880976	0.141081	0.854015
	Total Gamma Dose	432.598	-0.106169	386.67	-0.0576361	410.319	406.067	-0.0873177	370.61	-0.0657838	396.707	369.95	-0.0558459	349.29	-0.0217766	357.066	-0.0304184	360.248
Stomach Wall	Total Dose	445.781	-0.0114014	440.698	0.0614323	415.192	423.809	-0.0113496	418.999	0.00340836	417.575	404.926	-0.0273132	393.866	-0.0374687	409.199	-0.0307469	406.361
	Total Neutron Dose	2.95538	-0.046451	2.8181	0.333625	2.11311	2.08412	0.213317	2.5287	0.399299	1.80712	1.481	0.341325	1.9865	0.215325	1.63454	0.307564	1.51924
	Total Gamma Dose	442.825	-0.0111675	437.88	0.0600399	413.079	421.725	-0.0124599	416.47	0.00168764	415.768	403.445	-0.0286664	391.88	-0.0384825	407.564	-0.0320165	404.842
Testes	Total Dose	472.785	-0.0653072	441.909	0.0219086	432.435	458.122	-0.000695329	457.803	0.0268868	445.817	479.552	-0.0451335	457.908	#DIV/0!	0	0.0210523	448.467
	Total Neutron Dose	3.95451	-0.0696435	3.6791	-0.0797402	3.99789	3.705	-0.00580382	3.6835	0.00852794	3.65235	2.95877	0.0132239	2.9979	#DIV/0!	0	-0.102861	3.34162
	Total Gamma Dose	468.831	-0.0652706	438.23	0.0228572	428.437	454.417	-0.000653678	454.12	0.0270384	442.165	476.593	-0.0454958	454.91	#DIV/0!	0	0.0219826	445.125
Thyroid	Total Dose	421.641	0.0909919	460.007	0.130995	406.728	442.87	-0.0169144	435.379	-0.084458	475.543	492.751	-0.10576	440.637	-0.0484748	463.085	-0.065985	471.767
	Total Neutron Dose	2.92382	0.120864	3.2772	0.665026	1.96826	2.97922	0.0470511	3.1194	-0.0422336	3.25695	3.24532	0.0253219	3.3275	-0.0548135	3.52047	0.0873501	3.06019
	Total Gamma Dose	418.717	0.0907833	456.73	0.128398	404.76	439.891	-0.0173476	432.26	-0.0847492	472.286	489.506	-0.106629	437.31	-0.0484263	459.565	-0.0669861	468.707
Uterus	Total Dose	432.655	-0.0438461	413.685	-0.00542547	415.942	399.712	0.0412084	416.183	0.08902	382.163	375.174	0.0133271	380.174	0.0526113	361.172	#DIV/0!	0
	Total Neutron Dose	2.72979	-0.324051	1.8452	0.142958	1.61441	1.65042	-0.0166158	1.623	0.479528	1.09697	0.666607	0.385523	0.9236	0.285397	0.718533	#DIV/0!	0
	Total Gamma Dose	429.926	-0.042067	411.84	-0.00600364	414.327	398.061	0.0414482	414.56	0.0878959	381.066	374.507	0.0126646	379.25	0.0521472	360.453	#DIV/0!	0
Urinary Bladder Wall	Total Dose	449.267	-0.069338	418.116	0.00427385	416.337	415.954	-0.07933	382.957	-0.0182059	390.058	359.198	0.046834	376.02	-0.0524663	396.841	0.0303724	364.936
	Total Neutron Dose	3.21369	-0.182839	2.6261	0.418061	1.8519	2.01672	0.148646	2.3165	0.583004	1.46336	0.925118	0.751561	1.6204	0.231491	1.3158	0.674737	0.967555
	Total Gamma Dose	446.054	-0.0685203	415.49	0.00242507	414.485	413.937	-0.0804407	380.64	-0.0204699	388.594	358.273	0.0450143	374.4	-0.0534109	395.525	0.0286595	363.969

## Sheet: Heavy-9P
Age classification		Infant					Child					Adult
		00M/F		DS02 Infant	01M/F		05M/F		DS02 Child	10M/F		15M/F		DS02 Adult	30F		30M
Organ	Dose (mGy)	Dose	% diff.	Dose	% diff.	Dose	Dose	% diff.	Dose	% diff.	Dose	Dose	% diff.	Dose	% diff.	Dose	% diff.	Dose
Active Marrow	Total Dose	134.977	0.213829	163.839	0.175704	139.354	159.43	0.00110298	159.606	0.0441534	152.857	143.713	-0.0295463	139.467	-0.0210869	142.471	0.00971205	138.125
	Total Neutron Dose	1.11187	0.231074	1.3688	0.385293	0.988094	0.969227	0.130488	1.0957	0.2844	0.853083	0.640911	0.149754	0.73689	0.213219	0.607384	0.232678	0.597796
	Total Gamma Dose	133.865	0.213686	162.47	0.174207	138.366	158.461	0.00031159	158.51	0.0428051	152.003	143.072	-0.0303495	138.73	-0.0220901	141.864	0.00874288	137.528
Brain	Total Dose	160.196	-0.0398862	153.806	0.0020059	153.498	149.92	-0.0704762	139.354	-0.0554022	147.528	147.223	0.0341146	152.246	0.0332932	147.34	0.0283266	148.052
	Total Neutron Dose	1.34207	-0.0416286	1.2862	0.130478	1.13775	1.03838	0.0633827	1.1042	0.0939651	1.00936	1.01492	-0.0583396	0.95571	0.0248748	0.932514	-0.0247435	0.979958
	Total Gamma Dose	158.854	-0.0398715	152.52	0.00104654	152.361	148.882	-0.0714098	138.25	-0.0564312	146.518	146.208	0.0347564	151.29	0.0333468	146.408	0.0286802	147.072
Breasts	Total Dose	160.845	0.0244141	164.771	0.0923333	150.844	164.232	-0.00450639	163.492	-0.0169899	166.318	162.514	-0.00579993	161.571	-0.0182924	164.582	-0.0521981	170.469
	Total Neutron Dose	1.90521	-0.143717	1.6314	-0.0512719	1.71957	1.51947	0.0870875	1.6518	0.0161653	1.62552	1.29766	0.0952788	1.4213	0.181362	1.2031	0.229527	1.15597
	Total Gamma Dose	158.939	0.0264295	163.14	0.0939893	149.124	162.712	-0.00536173	161.84	-0.0173171	164.692	161.216	-0.00661353	160.15	-0.0197626	163.379	-0.0541216	169.314
Colon	Total Dose	161.583	-0.0940454	146.387	-0.051172	154.282	153.652	-0.0210201	150.422	-0.0167751	152.988	142.043	-0.0934025	128.776	-0.132904	148.514	-0.105523	143.968
	Total Neutron Dose	1.24247	-0.422749	0.71722	-0.10813	0.804175	0.848315	-0.290664	0.60174	-0.167118	0.722479	0.475333	-0.187538	0.38619	-0.395981	0.639368	-0.33435	0.58017
	Total Gamma Dose	160.341	-0.0914983	145.67	-0.0508735	153.478	152.803	-0.0195231	149.82	-0.0160618	152.266	141.568	-0.0930864	128.39	-0.131766	147.875	-0.104597	143.388
Eye Lens	Total Dose	168.425	-0.0254586	164.137	0.236003	132.797	177.209	-0.0822545	162.633	-0.177441	197.716	158.069	0.0494633	165.887	0.0355132	160.198	0.053805	157.417
	Total Neutron Dose	1.9659	-0.151942	1.6672	0.075214	1.55057	1.44101	0.0983935	1.5828	-0.194686	1.96544	1.92637	-0.295516	1.3571	0.0448313	1.29887	0.160652	1.16926
	Total Gamma Dose	166.459	-0.0239648	162.47	0.237903	131.246	175.768	-0.0837356	161.05	-0.177268	195.75	156.142	0.0537194	164.53	0.035437	158.899	0.0530054	156.248
Liver	Total Dose	159.938	-0.0433629	153.002	-0.00508201	153.784	150.14	-0.0426153	143.742	-0.0153194	145.978	143.63	-0.0123142	141.862	0.00797433	140.739	0.000978007	141.723
	Total Neutron Dose	1.15731	-0.194414	0.93231	0.116449	0.835067	0.725422	0.146505	0.8317	0.229256	0.676588	0.437953	0.282466	0.56166	0.169266	0.480353	0.199126	0.468391
	Total Gamma Dose	158.78	-0.0422619	152.07	-0.00574555	152.949	149.415	-0.0435335	142.91	-0.0164583	145.301	143.192	-0.0132158	141.3	0.00742195	140.259	0.00032096	141.255
Lungs	Total Dose	163.773	-0.055	154.765	-0.00884968	156.147	157.783	-0.0711213	146.561	-0.0539021	154.911	151.853	-0.0180044	149.119	-0.0158148	151.516	0.000288068	149.077
	Total Neutron Dose	1.23105	-0.167055	1.0254	0.000944691	1.02443	1.0267	-0.132344	0.89082	0.0525344	0.846357	0.656918	0.0951892	0.71945	-0.0207857	0.734722	0.118733	0.643094
	Total Gamma Dose	162.542	-0.0541513	153.74	-0.00891437	155.123	156.756	-0.0707204	145.67	-0.0544868	154.064	151.197	-0.0184962	148.4	-0.0157906	150.781	-0.000225098	148.433
Ovaries	Total Dose	163.05	-0.138418	140.481	-0.035668	145.677	143.727	-0.0411723	137.809	-0.0725429	148.588	130.352	-0.0536109	123.364	-0.0165904	125.445	#DIV/0!	0
	Total Neutron Dose	0.796433	-0.207504	0.63117	-0.0430375	0.659556	0.701259	-0.316929	0.47901	0.185465	0.404069	0.267288	0.1375	0.30404	0.177996	0.258099	#DIV/0!	0
	Total Gamma Dose	162.254	-0.138078	139.85	-0.0356345	145.018	143.025	-0.0398202	137.33	-0.0732465	148.184	130.085	-0.0540035	123.06	-0.0169916	125.187	#DIV/0!	0
Pancreas	Total Dose	159.256	-0.122419	139.76	-0.06034	148.735	140.737	-0.0927086	127.69	-0.0731965	137.774	129.096	-0.0534573	122.195	-0.0516743	128.853	-0.0362079	126.785
	Total Neutron Dose	1.03552	-0.352547	0.67045	-0.0115448	0.678281	0.523331	-0.0454033	0.49957	0.206104	0.414202	0.301192	0.178184	0.35486	0.0952777	0.323991	0.234884	0.287363
	Total Gamma Dose	158.221	-0.120913	139.09	-0.0605635	148.057	140.214	-0.0928851	127.19	-0.0740387	137.36	128.795	-0.053999	121.84	-0.0520447	128.529	-0.0368237	126.498
Stomach Wall	Total Dose	160.416	-0.00875065	159.012	0.0532981	150.966	146.633	0.0200973	149.58	0.0232957	146.175	141.018	-0.0546372	133.313	-0.0782825	144.636	-0.0628422	142.253
	Total Neutron Dose	1.00721	-0.0943288	0.9122	0.288619	0.707889	0.656904	0.157034	0.76006	0.364407	0.557063	0.413415	0.459671	0.60345	0.267378	0.476141	0.402034	0.43041
	Total Gamma Dose	159.409	-0.00820993	158.1	0.0521894	150.258	145.976	0.0194811	148.82	0.0219907	145.618	140.605	-0.0561494	132.71	-0.0794242	144.16	-0.064253	141.823
Testes	Total Dose	165.271	-0.0419051	158.345	0.0565708	149.867	160.35	-0.0326218	155.119	-0.104765	173.272	153.835	0.00334059	154.349	#DIV/0!	0	-0.0155607	156.789
	Total Neutron Dose	1.39146	-0.256036	1.0352	-0.054553	1.09493	0.794157	0.245899	0.98944	0.152487	0.858526	0.927989	-0.182113	0.75899	#DIV/0!	0	-0.0353203	0.786779
	Total Gamma Dose	163.879	-0.040087	157.31	0.0573887	148.772	159.556	-0.0340081	154.13	-0.106046	172.414	152.907	0.0044661	153.59	#DIV/0!	0	-0.015461	156.002
Thyroid	Total Dose	154.228	0.0388174	160.215	0.089343	147.075	143.319	0.06677	152.889	-0.0341699	158.298	163.905	-0.0694799	152.516	-0.0341164	157.904	-0.0248444	156.402
	Total Neutron Dose	1.11326	-0.0702109	1.0351	0.256071	0.824078	1.05214	-0.117122	0.92891	-0.217746	1.18748	1.29701	-0.27025	0.94649	-0.0190539	0.964875	0.0890158	0.869124
	Total Gamma Dose	153.115	0.0396101	159.18	0.0884036	146.251	142.267	0.0681299	151.96	-0.0327824	157.11	162.608	-0.0678785	151.57	-0.034209	156.939	-0.0254806	155.533
Uterus	Total Dose	158.685	-0.10981	141.26	-0.0120284	142.979	135.274	0.0748549	145.4	0.0500751	138.467	127.609	0.0163801	129.699	0.0792372	120.177	#DIV/0!	0
	Total Neutron Dose	0.993061	-0.376151	0.61952	0.0398612	0.595772	0.608437	-0.161146	0.51039	0.223944	0.417004	0.260445	0.0728161	0.27941	0.266928	0.220541	#DIV/0!	0
	Total Gamma Dose	157.692	-0.108133	140.64	-0.0122455	142.384	134.666	0.0759212	144.89	0.0495499	138.05	127.349	0.0162646	129.42	0.0788922	119.956	#DIV/0!	0
Urinary Bladder Wall	Total Dose	157.526	-0.0629678	147.607	-0.00772711	148.756	142.915	-0.0648329	133.649	-0.0171252	135.978	122.161	0.105921	135.1	-0.0152671	137.195	0.0738501	125.809
	Total Neutron Dose	1.09319	-0.243956	0.8265	0.199333	0.689133	0.702431	-0.0612605	0.6594	0.340853	0.491777	0.351359	0.195841	0.42017	0.17586	0.35733	0.237702	0.339476
	Total Gamma Dose	156.432	-0.061703	146.78	-0.00869081	148.067	142.213	-0.0648506	132.99	-0.0184246	135.486	121.809	0.105662	134.68	-0.0157662	136.837	0.0734068	125.47

## Sheet: Light-GLOBE
Age classification		Infant					Child					Adult
		00M/F		DS02 Infant	01M/F		05M/F		DS02 Child	10M/F		15M/F		DS02 Adult	30F		30M
Organ	Dose (mGy)	Dose	% diff.	Dose	% diff.	Dose	Dose	% diff.	Dose	% diff.	Dose	Dose	% diff.	Dose	% diff.	Dose	% diff.	Dose
Active Marrow	Total Dose	389.28	0.174684	457.281	0.139395	401.337	464.254	-0.00215606	463.254	0.0363107	447.022	423.888	-0.0390534	407.334	-0.0291438	419.562	0.00662629	404.653
	Total Neutron Dose	3.13681	0.27875	4.0112	0.419528	2.82573	2.79883	0.123147	3.1435	0.325618	2.37135	1.87857	0.146724	2.1542	0.207146	1.78454	0.307932	1.64703
	Total Gamma Dose	386.143	0.173838	453.27	0.137409	398.511	461.456	-0.00291605	460.11	0.0347678	444.65	422.01	-0.0398804	405.18	-0.0301532	417.777	0.00539489	403.006
Brain	Total Dose	473.295	-0.0473857	450.868	0.00920579	446.755	432.967	-0.041259	415.103	-0.0259673	426.169	424.537	-0.0148062	418.251	-0.00484032	420.286	-0.00431972	420.066
	Total Neutron Dose	4.22625	-0.065934	3.9476	0.157263	3.41115	2.96967	0.166056	3.4628	0.194618	2.89867	2.91342	0.0198327	2.9712	0.104047	2.69119	0.08557	2.737
	Total Gamma Dose	469.069	-0.0472186	446.92	0.00806662	443.344	429.997	-0.0426908	411.64	-0.0274779	423.271	421.624	-0.0150456	415.28	-0.00554204	417.594	-0.00490925	417.329
Breasts	Total Dose	479.076	0.0463618	501.287	0.0449407	479.728	519.545	-0.087093	474.297	-0.0265377	487.227	495.333	0.0241712	507.306	0.0350176	490.142	-0.027843	521.835
	Total Neutron Dose	6.65442	-0.00862886	6.597	0.0245051	6.43921	6.03203	0.082007	6.5267	-0.0658089	6.98647	6.03404	-0.0362008	5.8156	0.111642	5.23154	-0.071012	6.26015
	Total Gamma Dose	472.422	0.0471364	494.69	0.0452187	473.289	513.513	-0.0890794	467.77	-0.0259664	480.24	489.299	0.0249157	501.49	0.0341909	484.91	-0.0273189	515.575
Colon	Total Dose	479.875	-0.0888429	437.241	-0.0508736	460.677	462.066	-0.0784339	425.824	-0.0725764	459.148	434.775	-0.0981262	392.112	-0.132563	452.035	-0.110752	440.948
	Total Neutron Dose	4.57612	-0.425037	2.6311	-0.119936	2.98967	3.27395	-0.354175	2.1144	-0.320325	3.1109	2.00327	-0.280078	1.4422	-0.46602	2.70085	-0.390846	2.36755
	Total Gamma Dose	475.298	-0.085606	434.61	-0.0504225	457.688	458.792	-0.0764662	423.71	-0.0708864	456.037	432.772	-0.097284	390.67	-0.130559	449.335	-0.10924	438.58
Eye Lens	Total Dose	460.705	0.0510478	484.223	0.0834222	446.938	448.801	0.0964396	492.083	0.118833	439.818	460.652	0.071899	493.773	-0.0601923	525.397	0.187357	415.859
	Total Neutron Dose	6.03535	0.135477	6.853	0.108616	6.18158	6.16422	0.119816	6.9028	0.289266	5.35405	5.43867	0.0540443	5.7326	-0.112189	6.45701	-0.160793	6.83097
	Total Gamma Dose	454.67	0.0499271	477.37	0.0830689	440.757	442.636	0.096114	485.18	0.116732	434.464	455.214	0.0721123	488.04	-0.0595453	518.94	0.193171	409.028
Liver	Total Dose	469.64	-0.000600678	469.358	0.0483287	447.72	437.937	0.0273253	449.904	0.0254874	438.722	426.652	-0.022009	417.262	-0.0130017	422.759	-0.0270277	428.853
	Total Neutron Dose	3.83846	-0.0860911	3.508	0.241847	2.82483	2.39666	0.278322	3.0637	0.372314	2.23251	1.67822	0.347912	2.2621	0.29177	1.75116	0.237119	1.82852
	Total Gamma Dose	465.802	0.00010381	465.85	0.0470999	444.895	435.54	0.0259441	446.84	0.0237135	436.489	424.974	-0.0234698	415	-0.0142694	421.008	-0.0281587	427.024
Lungs	Total Dose	472.788	-0.0537573	447.372	-0.0311346	461.749	466.906	-0.0677761	435.261	-0.0547645	460.479	454.911	-0.0289909	441.722	-0.0246676	452.894	-0.0164819	449.125
	Total Neutron Dose	4.0153	-0.150201	3.4122	0.0849477	3.14504	3.255	-0.0903233	2.961	0.0393704	2.84884	2.43122	-0.0447177	2.3225	-0.121087	2.64247	-0.00213104	2.32746
	Total Gamma Dose	468.773	-0.0529313	443.96	-0.0319307	458.604	463.651	-0.0676178	432.3	-0.0553505	457.63	452.48	-0.0289064	439.4	-0.0241017	450.252	-0.0165566	446.797
Ovaries	Total Dose	503.696	-0.163641	421.271	-0.0580783	447.246	455.798	-0.112807	404.381	-0.0307584	417.214	401.199	-0.0364482	386.576	-0.0388885	402.217	#DIV/0!	0
	Total Neutron Dose	3.69711	-0.439832	2.071	-0.0334977	2.14278	1.78935	-0.088551	1.6309	-0.0160033	1.65742	0.696241	0.415688	0.98566	0.077502	0.914764	#DIV/0!	0
	Total Gamma Dose	499.999	-0.161599	419.2	-0.0581967	445.104	454.009	-0.112902	402.75	-0.0308173	415.556	400.502	-0.0372342	385.59	-0.0391538	401.303	#DIV/0!	0
Pancreas	Total Dose	452.231	-0.0629277	423.773	-0.0346717	438.994	432.158	-0.121764	379.537	-0.0708552	408.48	395.784	-0.0629945	370.852	-0.0404695	386.493	-0.045438	388.505
	Total Neutron Dose	3.20665	-0.334757	2.1332	-0.0672658	2.28704	1.84279	-0.0575183	1.7368	0.300953	1.33502	1.07502	0.0901234	1.1719	0.106093	1.0595	0.178728	0.994207
	Total Gamma Dose	449.024	-0.0609864	421.64	-0.034501	436.707	430.315	-0.122039	377.8	-0.0720743	407.145	394.709	-0.0634115	369.68	-0.0408724	385.434	-0.0460131	387.511
Stomach Wall	Total Dose	474.855	-0.0269268	462.068	0.0366813	445.719	455.657	-0.0162768	448.24	0.0118887	442.974	434.394	-0.0486079	413.279	-0.0593557	439.357	-0.0413037	431.084
	Total Neutron Dose	3.66242	-0.0474886	3.4885	0.426851	2.44489	2.50795	0.216172	3.0501	0.418059	2.1509	1.68588	0.434861	2.419	0.240557	1.94993	0.345827	1.79741
	Total Gamma Dose	471.192	-0.0267669	458.58	0.0345293	443.274	453.149	-0.0175633	445.19	0.00990692	440.823	432.708	-0.0504915	410.86	-0.0606926	437.407	-0.0429246	429.287
Testes	Total Dose	486.963	-0.0331949	470.798	-0.0552492	498.331	500.046	-0.0282322	485.929	0.0589433	458.881	484.167	0.0218591	494.75	#DIV/0!	0	0.0553216	468.815
	Total Neutron Dose	5.69637	-0.233125	4.3684	-0.119837	4.96317	4.28912	0.0209561	4.379	0.0365821	4.22446	3.89316	-0.0777927	3.5903	#DIV/0!	0	0.0558321	3.40045
	Total Gamma Dose	481.267	-0.0308284	466.43	-0.0545995	493.368	495.757	-0.0286578	481.55	0.0591511	454.657	480.274	0.0226668	491.16	#DIV/0!	0	0.0553179	465.414
Thyroid	Total Dose	458.152	0.0557848	483.71	0.0748208	450.038	449.196	0.0585652	475.503	-0.0521464	501.663	505.121	-0.0617996	473.905	-0.0113421	479.342	-0.0690082	509.032
	Total Neutron Dose	3.43037	0.134045	3.8902	0.483418	2.62246	3.32404	0.090059	3.6234	-0.17025	4.36686	4.5606	-0.113099	4.0448	-0.0583837	4.29559	0.0406626	3.88675
	Total Gamma Dose	454.722	0.0551944	479.82	0.0724258	447.416	445.872	0.0583304	471.88	-0.0511093	497.296	500.56	-0.0613322	469.86	-0.0109167	475.046	-0.069852	505.145
Uterus	Total Dose	444.994	-0.0524012	421.676	-0.0194076	430.021	444.039	-0.028063	431.578	0.100938	392.01	407.372	-0.0154711	401.069	0.0717245	374.228	#DIV/0!	0
	Total Neutron Dose	3.09633	-0.28438	2.2158	0.138156	1.94683	1.86572	-0.0146419	1.8384	0.43866	1.27786	0.65627	0.583191	1.039	0.216521	0.854075	#DIV/0!	0
	Total Gamma Dose	441.898	-0.0507758	419.46	-0.0201242	428.075	442.174	-0.0281196	429.74	0.0998337	390.732	406.715	-0.0164371	400.03	0.0713933	373.374	#DIV/0!	0
Urinary Bladder Wall	Total Dose	457.216	-0.0394619	439.174	0.0451976	420.182	442.021	-0.0591686	415.867	-0.00510014	417.999	384.523	0.0314656	396.623	-0.0366689	411.72	0.0388657	381.784
	Total Neutron Dose	3.67939	-0.134749	3.1836	0.493921	2.13104	2.19766	0.263707	2.7772	0.764443	1.57398	1.01719	0.840848	1.8725	0.361321	1.3755	0.771404	1.05707
	Total Gamma Dose	453.537	-0.0386889	435.99	0.0429102	418.051	439.823	-0.0607819	413.09	-0.00800882	416.425	383.506	0.0293189	394.75	-0.038003	410.344	0.0368319	380.727

## Sheet: Heavy-GLOBE
Age classification		Infant					Child					Adult
		00M/F		DS02 Infant	01M/F		05M/F		DS02 Child	10M/F		15M/F		DS02 Adult	30F		30M
Organ	Dose (mGy)	Dose	% diff.	Dose	% diff.	Dose	Dose	% diff.	Dose	% diff.	Dose	Dose	% diff.	Dose	% diff.	Dose	% diff.	Dose
Active Marrow	Total Dose	138.392	0.173326	162.38	0.144793	141.842	160.928	-0.028289	156.375	0.0149316	154.075	145.409	-0.0590921	136.816	-0.0502839	144.06	-0.0176927	139.281
	Total Neutron Dose	1.38471	0.227337	1.6995	0.366508	1.24368	1.2181	0.0962149	1.3353	0.253381	1.06536	0.814306	0.0883987	0.88629	0.197364	0.740201	0.243805	0.712563
	Total Gamma Dose	137.008	0.17278	160.68	0.142832	140.598	159.71	-0.0292386	155.04	0.0132713	153.009	144.594	-0.0599227	135.93	-0.051563	143.32	-0.0190374	138.568
Brain	Total Dose	163.353	-0.0514196	154.954	-0.00199477	155.263	151.92	-0.0262797	147.927	-0.0177355	150.598	149.574	-0.00186958	149.294	-0.00178394	149.561	0.000735093	149.184
	Total Neutron Dose	1.77762	-0.00231497	1.7735	0.20773	1.46846	1.33808	0.104117	1.4774	0.0875131	1.35851	1.36692	-0.046029	1.304	0.0719265	1.2165	0.0724369	1.21592
	Total Gamma Dose	161.575	-0.0519598	153.18	-0.00399726	153.795	150.582	-0.0274384	146.45	-0.0186936	149.24	148.207	-0.00146229	147.99	-0.00238841	148.344	0.000145887	147.968
Breasts	Total Dose	145.769	0.177142	171.59	-0.0336039	177.557	162.635	0.010837	164.397	-0.00429202	165.106	165.568	0.0190685	168.725	0.0284233	164.062	-0.028635	173.699
	Total Neutron Dose	2.64592	-0.13822	2.2802	-0.106731	2.55265	2.32151	-0.0663409	2.1675	0.126657	1.92383	1.9597	-0.0433222	1.8748	0.188194	1.57786	-0.0811861	2.04046
	Total Gamma Dose	143.123	0.182972	169.31	-0.0325373	175.004	160.314	0.0119546	162.23	-0.00583584	163.182	163.608	0.0198159	166.85	0.0268717	162.484	-0.0280103	171.658
Colon	Total Dose	162.549	-0.0870592	148.398	-0.0307756	153.11	151.702	-0.0342469	146.507	-0.0285414	150.811	139.45	-0.0521886	132.173	-0.104643	147.62	-0.0849118	144.437
	Total Neutron Dose	1.55953	-0.424499	0.89751	-0.0642156	0.959099	1.01542	-0.294146	0.71674	-0.239186	0.94207	0.580876	-0.203719	0.46254	-0.374236	0.739161	-0.287772	0.649427
	Total Gamma Dose	160.989	-0.0837903	147.5	-0.0305648	152.15	150.687	-0.0324956	145.79	-0.0272173	149.869	138.869	-0.0515547	131.71	-0.103287	146.881	-0.0839956	143.788
Eye Lens	Total Dose	164.724	0.0136834	166.978	0.199122	139.25	164.937	0.00740422	166.159	0.0754699	154.499	148.659	0.137313	169.072	0.0214565	165.52	-0.0836422	184.504
	Total Neutron Dose	2.24103	-0.0147383	2.208	0.175355	1.87858	2.50171	-0.105172	2.2386	0.0346802	2.16357	2.06153	-0.130789	1.7919	0.287259	1.39203	-0.321469	2.64085
	Total Gamma Dose	162.483	0.0140754	164.77	0.199447	137.372	162.436	0.00913803	163.92	0.0760492	152.335	146.598	0.141083	167.28	0.0192021	164.128	-0.0801887	181.863
Liver	Total Dose	157.229	-0.0121648	155.317	0.0373289	149.728	147.05	0.0277946	151.137	0.0483308	144.169	138.581	-0.0106416	137.107	-0.0069575	138.067	-0.0116344	138.721
	Total Neutron Dose	1.42719	-0.140478	1.2267	0.274347	0.962611	0.838682	0.248029	1.0467	0.371849	0.762985	0.506531	0.473927	0.74659	0.328054	0.562168	0.348439	0.55367
	Total Gamma Dose	155.802	-0.0109894	154.09	0.0357953	148.765	146.211	0.0265313	150.09	0.0466095	143.406	138.075	-0.0124193	136.36	-0.00832714	137.505	-0.0130773	138.167
Lungs	Total Dose	162.413	-0.0694181	151.138	-0.0365817	156.877	157.56	-0.0354031	151.982	-0.0137765	154.105	151.049	-0.032662	146.116	-0.0379269	151.876	-0.0188359	148.921
	Total Neutron Dose	1.54929	-0.16207	1.2982	0.0442331	1.24321	1.27276	-0.133933	1.1023	0.0266074	1.07373	0.849762	0.0423269	0.88573	-0.0309333	0.914003	0.125609	0.786889
	Total Gamma Dose	160.863	-0.0685258	149.84	-0.0372273	155.634	156.288	-0.0346007	150.88	-0.0140598	153.032	150.2	-0.0330862	145.23	-0.0379692	150.962	-0.0196032	148.134
Ovaries	Total Dose	155.43	-0.0985335	140.115	-0.0705608	150.752	154.859	-0.139151	133.31	-0.011598	134.874	140.65	-0.122835	123.373	-0.0546192	130.501	#DIV/0!	0
	Total Neutron Dose	1.10645	-0.272602	0.80483	0.106049	0.727662	0.689198	-0.172633	0.57022	0.169648	0.487514	0.267028	0.210772	0.32331	0.117236	0.289384	#DIV/0!	0
	Total Gamma Dose	154.323	-0.0972855	139.31	-0.0714174	150.024	154.17	-0.139002	132.74	-0.0122555	134.387	140.383	-0.12347	123.05	-0.0550011	130.212	#DIV/0!	0
Pancreas	Total Dose	154.862	-0.0974144	139.776	-0.0468479	146.646	141.912	-0.0797129	130.6	-0.0431623	136.491	129.378	-0.063805	121.123	-0.0678457	129.939	-0.0558604	128.289
	Total Neutron Dose	1.48537	-0.44393	0.82597	-0.0208271	0.843538	0.699268	-0.14176	0.60014	0.207951	0.496825	0.338627	0.160391	0.39294	0.0625404	0.369812	0.168701	0.336219
	Total Gamma Dose	153.376	-0.0940585	138.95	-0.0469984	145.802	141.213	-0.0794056	130	-0.0440797	135.995	129.039	-0.0643934	120.73	-0.0682178	129.569	-0.0564505	127.953
Stomach Wall	Total Dose	159.036	-0.0377508	153.032	0.015206	150.74	150.613	-0.0128128	148.683	0.0123717	146.866	142.756	-0.0649585	133.483	-0.0845791	145.816	-0.0613984	142.214
	Total Neutron Dose	1.39676	-0.218334	1.0918	0.162664	0.93905	0.819418	0.102209	0.90317	0.3367	0.675671	0.518251	0.278763	0.66272	0.150044	0.576256	0.312667	0.504865
	Total Gamma Dose	157.639	-0.0361507	151.94	0.0142816	149.801	149.794	-0.013442	147.78	0.0108727	146.191	142.238	-0.0662109	132.82	-0.08551	145.239	-0.0627311	141.71
Testes	Total Dose	164.039	-0.0749729	151.74	-0.0831413	165.5	162.556	-0.0229125	158.831	-0.0224613	162.481	152.242	0.0171652	154.855	#DIV/0!	0	0.0465104	147.973
	Total Neutron Dose	2.11562	-0.390202	1.2901	-0.103199	1.43856	1.23401	-0.0102214	1.2214	-0.0482125	1.28327	1.13831	-0.178495	0.93513	#DIV/0!	0	-0.106445	1.04653
	Total Gamma Dose	161.923	-0.0708542	150.45	-0.0829655	164.061	161.322	-0.0230096	157.61	-0.0222563	161.198	151.104	0.0186391	153.92	#DIV/0!	0	0.0475999	146.926
Thyroid	Total Dose	157.294	0.0500037	165.159	0.0994527	150.22	162.792	-0.0427179	155.838	0.0241753	152.159	154.917	0.0315745	159.808	-0.0242173	163.775	-0.00988573	161.404
	Total Neutron Dose	1.43045	-0.147541	1.2194	0.123374	1.08548	1.24776	-0.120421	1.0975	-0.202962	1.37697	1.27192	-0.042079	1.2184	-0.0370009	1.26521	0.270377	0.959085
	Total Gamma Dose	155.864	0.0518166	163.94	0.0992786	149.134	161.544	-0.0421177	154.74	0.0262495	150.782	153.645	0.0321842	158.59	-0.0241177	162.509	-0.0115611	160.445
Uterus	Total Dose	157.506	-0.0752074	145.66	-0.0277802	149.822	134.215	0.0690481	143.482	0.0824069	132.559	125.986	0.00437737	126.538	0.0559814	119.83	#DIV/0!	0
	Total Neutron Dose	1.2006	-0.383511	0.74016	-0.0678199	0.79401	0.809718	-0.293063	0.57242	0.224684	0.467402	0.281453	0.200626	0.33792	0.239473	0.272632	#DIV/0!	0
	Total Gamma Dose	156.305	-0.0728392	144.92	-0.0275669	149.028	133.405	0.071246	142.91	0.0819035	132.091	125.705	0.00393797	126.2	0.055563	119.557	#DIV/0!	0
Urinary Bladder Wall	Total Dose	159.914	-0.077109	147.583	0.0233013	144.222	144.085	-0.0049607	143.37	0.0495741	136.599	126.422	0.0646053	134.59	-0.00341516	135.051	0.0785188	124.791
	Total Neutron Dose	1.30232	-0.245169	0.98303	0.284506	0.765298	0.708232	0.158292	0.82034	0.50845	0.54383	0.351048	0.424251	0.49998	0.0559696	0.47348	0.277597	0.391344
	Total Gamma Dose	158.612	-0.0757291	146.6	0.0219078	143.457	143.377	-0.00576712	142.55	0.04774	136.055	126.071	0.0636039	134.09	-0.00362409	134.578	0.0778925	124.4
