# Supplementary material for: Japanese pediatric and adult atomic bomb survivor dosimetry: potential improvements using the J45 phantom series and modern Monte Carlo transport
Source: Radiat Environ Biophys. 2021 Oct 30;61(1):73–86. doi: 10.1007/s00411-021-00946-2 (PMC8897329; doi:10.1007/s00411-021-00946-2)
Supplement: Supplementary file 1 — Supplementary file1 (ZIP 2974 KB) [file 411_2021_946_MOESM1_ESM.zip › _supplementary/Table2_Nagasaki_1000m_supplement.xlsx]

## Sheet: #Info
Supplementary data: Table 2 Data
This supplementary data workbook contains the percent difference in organ dose estimates between the J45 series (calculated by this study) and DS02 results (pulled directly from the most recent DS) for survivors at Nagasaki, 1000 meters from hypocenter, for all organs calculated by this study.
Air electron dose for the DS02 recreated phantom is reported under gamma dose.

## Sheet: IO
Age classification		Infant					Child					Adult
		00M/F		DS02 Infant	01M/F		05M/F		DS02 Child	10M/F		15M/F		DS02 Adult	30F		30M
Organ	Dose (mGy)	Dose	% diff.	Dose	% diff.	Dose	Dose	% diff.	Dose	% diff.	Dose	Dose	% diff.	Dose	% diff.	Dose	% diff.	Dose
Active Marrow	Total Dose	7659.71	0.0174954	7793.72	-0.0142186	7906.14	8138.61	-0.0129427	8033.27	0.0344049	7766.08	7372.86	-0.0528141	6983.47	-0.0437197	7302.75	-0.00672824	7030.78
	Total Neutron Dose	50.3996	0.256399	63.322	0.395981	45.3602	45.2165	0.118418	50.571	0.314575	38.4695	30.654	0.144125	35.072	0.197168	29.2958	0.293288	27.1185
	Total Gamma Dose	7609.31	0.015913	7730.4	-0.0165856	7860.78	8093.39	-0.0136766	7982.7	0.0330101	7727.61	7342.21	-0.0536363	6948.4	-0.04469	7273.45	-0.00788991	7003.66
Brain	Total Dose	9018.33	-0.138046	7773.39	-0.108939	8723.74	7390.19	-0.0303459	7165.93	-0.0262931	7359.43	7351.51	-0.0360665	7086.36	-0.0208073	7236.95	-0.00896684	7150.48
	Total Neutron Dose	68.3804	-0.0759484	63.187	0.160281	54.4583	49.3116	0.111829	54.826	0.167413	46.9637	47.2363	0.0048196	47.464	0.0561687	44.9398	0.0520242	45.1168
	Total Gamma Dose	8949.95	-0.13852	7710.2	-0.11063	8669.29	7340.88	-0.0313009	7111.1	-0.0275371	7312.46	7304.27	-0.0363309	7038.9	-0.0212883	7192.01	-0.00935412	7105.36
Breasts	Total Dose	8431.46	0.038376	8755.03	0.0774127	8125.98	8551.39	-0.0472261	8147.54	-0.0556325	8627.51	8758.16	-0.0101873	8668.94	0.0288845	8425.57	-0.000393571	8672.35
	Total Neutron Dose	107.02	-0.0578436	100.83	-0.0646314	107.797	100.862	-0.00814686	100.04	0.0901041	91.771	101.425	-0.124106	88.838	0.111004	79.9619	-0.108123	99.6079
	Total Gamma Dose	8324.44	0.039613	8654.2	0.0793224	8018.18	8450.53	-0.0476926	8047.5	-0.0571993	8535.74	8656.73	-0.00885259	8580.1	0.0280977	8345.61	0.000858148	8572.74
Colon	Total Dose	9254.28	-0.201142	7392.86	-0.172712	8936.26	7884.59	-0.062246	7393.81	-0.0608985	7873.28	7434.94	-0.0899969	6765.82	-0.127446	7754.04	-0.10634	7570.91
	Total Neutron Dose	73.2812	-0.424696	42.159	-0.134545	48.7131	50.773	-0.334134	33.808	-0.299992	48.2966	31.7497	-0.237157	24.22	-0.420533	41.797	-0.328744	36.0816
	Total Gamma Dose	9181	-0.199358	7350.7	-0.172921	8887.55	7833.82	-0.0604838	7360	-0.0594228	7824.98	7403.19	-0.0893658	6741.6	-0.125858	7712.25	-0.105275	7534.83
Eye Lens	Total Dose	8408.68	0.0116751	8506.85	0.265077	6724.37	7264.13	0.190805	8650.16	0.132773	7636.27	7232.56	0.16718	8441.7	-0.131702	9722.13	0.143017	7385.46
	Total Neutron Dose	74.1599	0.411139	104.65	0.0356007	101.052	91.2912	0.142059	104.26	0.228983	84.8344	96.8029	-0.0847071	88.603	-0.146402	103.799	-0.0527713	93.5392
	Total Gamma Dose	8334.52	0.00812067	8402.2	0.268578	6623.32	7172.84	0.191425	8545.9	0.131692	7551.43	7135.76	0.170597	8353.1	-0.131544	9618.33	0.145528	7291.92
Liver	Total Dose	8926.93	-0.100203	8032.43	-0.0562505	8511.19	7520.9	0.0196648	7668.79	0.0212377	7509.31	7330.56	-0.0166519	7208.49	-0.0122494	7297.89	-0.0279871	7416.05
	Total Neutron Dose	60.139	-0.0916543	54.627	0.227774	44.4927	38.7088	0.255321	48.592	0.331995	36.4806	27.6805	0.285888	35.594	0.193822	29.8152	0.153348	30.8614
	Total Gamma Dose	8866.8	-0.100261	7977.8	-0.0577431	8466.69	7482.19	0.0184456	7620.2	0.0197206	7472.83	7302.88	-0.0177986	7172.9	-0.0130948	7268.07	-0.0287449	7385.19
Lungs	Total Dose	9256.02	-0.172211	7662.03	-0.14664	8978.66	8004.32	-0.0589624	7532.37	-0.048653	7917.58	7804.5	-0.0580101	7351.76	-0.0571492	7797.38	-0.041557	7670.53
	Total Neutron Dose	64.5262	-0.168896	53.628	0.0701538	50.1124	52.7409	-0.107505	47.071	0.0217374	46.0696	39.2976	-0.0467112	37.462	-0.115104	42.3349	-0.00642233	37.7041
	Total Gamma Dose	9191.49	-0.172234	7608.4	-0.147856	8928.54	7951.58	-0.0586404	7485.3	-0.0490649	7871.52	7765.2	-0.0580673	7314.3	-0.0568329	7755.04	-0.0417306	7632.82
Ovaries	Total Dose	8247.95	-0.136894	7118.85	-0.179325	8674.39	7721.8	-0.0940948	6995.22	0.0176	6874.23	6684.79	-0.0351619	6449.74	-0.0666793	6910.53	#DIV/0!	0
	Total Neutron Dose	50.9452	-0.34137	33.554	-0.094415	37.0523	29.6462	-0.122349	26.019	-0.00614011	26.1797	13.3342	0.232841	16.439	-0.0372611	17.0752	#DIV/0!	0
	Total Gamma Dose	8197.01	-0.135624	7085.3	-0.179689	8637.33	7692.15	-0.0939859	6969.2	0.0176908	6848.05	6671.45	-0.0356976	6433.3	-0.0667522	6893.45	#DIV/0!	0
Pancreas	Total Dose	9280.75	-0.221536	7224.73	-0.197248	8999.95	7159.11	-0.0994983	6446.79	-0.0837065	7035.73	6789.94	-0.076833	6268.24	-0.0344256	6491.73	-0.0431505	6550.92
	Total Neutron Dose	54.472	-0.356917	35.03	-0.0659874	37.5048	30.492	-0.0754295	28.192	0.241184	22.7138	16.6361	0.162775	19.344	0.11194	17.3966	0.152269	16.7878
	Total Gamma Dose	9226.28	-0.220737	7189.7	-0.197797	8962.45	7128.62	-0.0996013	6418.6	-0.0847588	7013.01	6773.3	-0.0774215	6248.9	-0.0348189	6474.33	-0.0436525	6534.13
Stomach Wall	Total Dose	9306.44	-0.1463	7944.91	-0.111791	8944.86	7826.87	-0.0193472	7675.44	0.0152923	7559.84	7292.08	-0.0399354	7000.86	-0.0538829	7399.57	-0.0403726	7295.4
	Total Neutron Dose	58.1089	-0.0567884	54.809	0.366258	40.1161	39.6439	0.216933	48.244	0.40798	34.2647	26.9082	0.43685	38.663	0.228157	31.4805	0.358688	28.4561
	Total Gamma Dose	9248.33	-0.146862	7890.1	-0.113944	8904.75	7787.23	-0.0205501	7627.2	0.0135044	7525.57	7265.17	-0.0417013	6962.2	-0.0550879	7368.09	-0.0419352	7266.94
Testes	Total Dose	9472.29	-0.143193	8115.92	-0.0961584	8979.37	8603.67	-0.0201637	8430.18	0.0476945	8046.42	8253.97	0.0114996	8348.89	#DIV/0!	0	-0.00743912	8411.47
	Total Neutron Dose	82.4786	-0.192227	66.624	-0.139016	77.3812	66.6145	0.00105881	66.685	-0.156092	79.0192	56.1617	-0.00480244	55.892	#DIV/0!	0	0.0519283	53.1329
	Total Gamma Dose	9389.81	-0.142762	8049.3	-0.0957859	8901.98	8537.05	-0.0203293	8363.5	0.0497156	7967.4	8197.81	0.0116113	8293	#DIV/0!	0	-0.00781651	8358.33
Thyroid	Total Dose	8753.52	-0.0405016	8398.99	0.0390286	8083.5	7614.55	0.0519261	8009.94	-0.069755	8610.57	8282.96	-0.0204395	8113.66	-0.0159706	8245.34	-0.0228993	8303.81
	Total Neutron Dose	52.2606	0.170863	61.19	0.467376	41.7003	60.1801	-0.0588086	56.641	-0.183249	69.3492	71.0028	-0.12319	62.256	-0.00762506	62.7344	0.0593551	58.7678
	Total Gamma Dose	8701.26	-0.041771	8337.8	0.0368074	8041.8	7554.37	0.0528083	7953.3	-0.0688335	8541.22	8211.95	-0.0195511	8051.4	-0.0160346	8182.6	-0.0234855	8245.04
Uterus	Total Dose	8742.57	-0.169334	7262.15	-0.0805789	7898.61	6908.73	0.0715941	7403.35	0.0195348	7261.5	6394.82	0.0519592	6727.09	0.0489138	6413.39	#DIV/0!	0
	Total Neutron Dose	51.5952	-0.31484	35.351	0.0843726	32.6004	28.1453	0.0605325	29.849	0.358626	21.97	12.8995	0.371606	17.693	0.288709	13.7292	#DIV/0!	0
	Total Gamma Dose	8690.97	-0.168471	7226.8	-0.0812625	7866.01	6880.58	0.0716393	7373.5	0.0185057	7239.53	6381.92	0.0513131	6709.4	0.0483993	6399.66	#DIV/0!	0
Urinary Bladder Wall	Total Dose	8961.98	-0.146061	7652.98	-0.0950771	8457.06	7662.89	-0.097845	6913.11	-0.0265175	7101.42	6636.33	0.0216676	6780.13	-0.0443158	7094.53	0.0378209	6533.04
	Total Neutron Dose	58.021	-0.129901	50.484	0.402152	36.0047	32.9426	0.335991	44.011	0.68623	26.1002	16.1512	0.82822	29.528	0.202225	24.5611	0.572655	18.7759
	Total Gamma Dose	8903.96	-0.146167	7602.5	-0.097203	8421.05	7629.94	-0.0997181	6869.1	-0.0291468	7075.32	6620.18	0.0196999	6750.6	-0.0451722	7069.97	0.0362794	6514.27

## Sheet: Light-9P
Age classification		Infant					Child					Adult
		00M/F		DS02 Infant	01M/F		05M/F		DS02 Child	10M/F		15M/F		DS02 Adult	30F		30M
Organ	Dose (mGy)	Dose	% diff.	Dose	% diff.	Dose	Dose	% diff.	Dose	% diff.	Dose	Dose	% diff.	Dose	% diff.	Dose	% diff.	Dose
Active Marrow	Total Dose	5949.81	0.139748	6781.28	0.107875	6120.98	7078.13	-0.0210805	6928.92	0.0235555	6769.46	6434.86	-0.026972	6261.3	-0.0142288	6351.68	0.0213163	6130.62
	Total Neutron Dose	35.2657	0.247133	43.981	0.378515	31.9046	31.5533	0.138263	35.916	0.317716	27.2562	21.9214	0.108462	24.299	0.149433	21.14	0.248301	19.4657
	Total Gamma Dose	5914.54	0.139107	6737.3	0.106457	6089.08	7046.57	-0.021794	6893	0.0223664	6742.2	6412.94	-0.0274349	6237	-0.0147753	6330.54	0.0205933	6111.15
Brain	Total Dose	6951.56	-0.0413023	6664.45	0.00760183	6614.17	6359.87	-0.0430067	6086.35	-0.0379865	6326.68	6336.71	-0.0450403	6051.3	-0.0275056	6222.45	-0.0305522	6242.01
	Total Neutron Dose	45.9925	-0.0596718	43.248	0.130041	38.2712	34.0568	0.117338	38.053	0.168998	32.5518	32.7717	0.0252438	33.599	0.0881473	30.8773	0.0654251	31.5358
	Total Gamma Dose	6905.57	-0.0411799	6621.2	0.00688924	6575.9	6325.81	-0.0438699	6048.3	-0.0390569	6294.13	6303.93	-0.0454057	6017.7	-0.0280823	6191.57	-0.0310396	6210.47
Breasts	Total Dose	7179.25	0.0692307	7676.28	0.123889	6830.11	7647.9	-0.0864665	6986.61	-0.0641285	7465.36	7496.82	0.00761788	7553.93	0.0257317	7364.43	0.00261103	7534.26
	Total Neutron Dose	71.2706	0.00292467	71.479	-0.0268764	73.4532	65.5503	0.0864184	71.215	0.0233245	69.5918	70.8617	-0.100586	63.734	0.102494	57.8089	-0.0820727	69.4325
	Total Gamma Dose	7107.98	0.0698955	7604.8	0.125528	6756.65	7582.35	-0.0879611	6915.4	-0.0649514	7395.77	7425.96	0.0086504	7490.2	0.0251244	7306.63	0.00339869	7464.83
Colon	Total Dose	7125.36	-0.0858092	6513.94	-0.0553161	6895.37	6983.24	-0.0788066	6432.92	-0.064151	6873.88	6487.93	-0.100926	5833.12	-0.138754	6772.89	-0.112057	6569.26
	Total Neutron Dose	53.0675	-0.409412	31.341	-0.148322	36.7991	37.6942	-0.307135	26.117	-0.273906	35.9692	23.9805	-0.194136	19.325	-0.407053	32.5915	-0.326935	28.7119
	Total Gamma Dose	7072.3	-0.083381	6482.6	-0.0548171	6858.57	6945.55	-0.0775674	6406.8	-0.0630477	6837.91	6463.95	-0.100581	5813.8	-0.137457	6740.3	-0.111114	6540.55
Eye Lens	Total Dose	7172.52	0.0259899	7358.93	0.149669	6400.91	7197.73	0.06244	7647.16	0.173099	6518.77	7275.46	0.0179657	7406.17	-0.0105887	7485.43	-0.00581197	7449.46
	Total Neutron Dose	60.4023	0.237189	74.729	0.226239	60.9416	85.6709	-0.134362	74.16	0.0147914	73.0791	70.8072	-0.100854	63.666	-0.112957	71.7733	-0.0923375	70.1428
	Total Gamma Dose	7112.11	0.0241962	7284.2	0.148933	6339.97	7112.06	0.0648106	7573	0.174894	6445.69	7204.65	0.0191335	7342.5	-0.00959762	7413.65	-0.00498952	7379.32
Liver	Total Dose	7045.38	0.00330925	7068.7	0.0490182	6738.39	6561.73	0.0156666	6664.53	0.0112769	6590.21	6399.48	0.00724009	6445.82	0.0172909	6336.26	-0.00164699	6456.45
	Total Neutron Dose	43.2591	-0.0406878	41.499	0.263114	32.8545	28.4972	0.32743	37.828	0.410758	26.8139	20.9877	0.277701	26.816	0.176353	22.7959	0.130945	23.7111
	Total Gamma Dose	7002.12	0.00358107	7027.2	0.0479692	6705.54	6533.23	0.0143067	6626.7	0.00964485	6563.4	6378.5	0.00635017	6419	0.0167166	6313.46	-0.00213572	6432.74
Lungs	Total Dose	7074.31	-0.0439463	6763.42	-0.0162437	6875.1	7006.68	-0.0490302	6663.14	-0.0348085	6903.44	6831.72	-0.0825751	6267.59	-0.0740422	6768.76	-0.0650742	6703.83
	Total Neutron Dose	44.9291	-0.135883	38.824	0.0707377	36.2591	37.6457	-0.0745035	34.841	0.0518235	33.1244	28.5438	-0.0159671	28.088	-0.0632479	29.9845	0.0425669	26.9412
	Total Gamma Dose	7029.38	-0.0433587	6724.6	-0.0167049	6838.84	6969.03	-0.0488926	6628.3	-0.0352262	6870.32	6803.17	-0.0828546	6239.5	-0.0740903	6738.78	-0.0655085	6676.89
Ovaries	Total Dose	6597.48	-0.0892496	6008.65	-0.0593816	6387.98	6479.54	-0.0370452	6239.51	0.0384196	6008.66	5996.91	-0.0697154	5578.83	-0.0971651	6179.24	#DIV/0!	0
	Total Neutron Dose	38.266	-0.360948	24.454	-0.184469	29.9854	26.076	-0.232782	20.006	0.0708096	18.6831	9.52937	0.378161	13.133	-0.0754983	14.2055	#DIV/0!	0
	Total Gamma Dose	6559.21	-0.0876645	5984.2	-0.0587917	6358	6453.47	-0.0362543	6219.5	0.0383185	5989.97	5987.38	-0.0704283	5565.7	-0.097215	6165.03	#DIV/0!	0
Pancreas	Total Dose	6830.4	-0.0939982	6188.35	-0.0654875	6622.01	6399.94	-0.0786252	5896.74	-0.048782	6199.15	5798.73	-0.035384	5593.55	0.00164432	5584.36	0.00175192	5583.76
	Total Neutron Dose	38.255	-0.326832	25.752	-0.0724968	27.7649	22.4193	-0.0435466	21.443	0.194845	17.9463	12.8641	0.161762	14.945	0.200554	12.4484	0.231728	12.1334
	Total Gamma Dose	6792.14	-0.0926868	6162.6	-0.065458	6594.25	6377.52	-0.0787485	5875.3	-0.0494893	6181.2	5785.86	-0.0358223	5578.6	0.00119993	5571.91	0.0012511	5571.63
Stomach Wall	Total Dose	7076.5	-0.00585402	7035.07	0.0470292	6719.08	6635.76	0.00897453	6695.31	0.0058436	6656.41	6444.6	-0.0391795	6192.1	-0.0461762	6491.87	-0.0378168	6435.47
	Total Neutron Dose	42.8982	-0.0472554	40.871	0.358498	30.0854	29.9876	0.24088	37.211	0.426362	26.088	20.4768	0.430885	29.3	0.264628	23.1689	0.357671	21.5811
	Total Gamma Dose	7033.6	-0.00560151	6994.2	0.0456283	6688.99	6605.77	0.00792177	6658.1	0.00418901	6630.33	6424.12	-0.0406779	6162.8	-0.0472894	6468.7	-0.0391475	6413.89
Testes	Total Dose	7996.57	-0.115711	7071.29	0.0162564	6958.17	7789.62	-0.0419751	7462.65	-0.029167	7686.86	7233.21	0.0221896	7393.71	#DIV/0!	0	0.0519203	7028.77
	Total Neutron Dose	57.2414	-0.0796003	52.685	0.0188242	51.7116	46.9964	0.120361	52.653	0.0882674	48.3824	42.0065	0.0261974	43.107	#DIV/0!	0	0.0014168	43.046
	Total Gamma Dose	7939.33	-0.115971	7018.6	0.0162371	6906.46	7742.63	-0.0429605	7410	-0.0299109	7638.47	7191.2	0.0221662	7350.6	#DIV/0!	0	0.0522315	6985.73
Thyroid	Total Dose	6949.1	0.0779069	7490.48	0.199424	6245.07	6835.83	0.00757327	6887.6	-0.065977	7374.12	7344.98	-0.0452665	7012.5	-0.0364762	7277.97	-0.0444297	7338.55
	Total Neutron Dose	41.5731	0.132463	47.08	0.63169	28.8535	40.177	0.115042	44.799	-0.084036	48.9091	48.1242	-0.000523056	48.099	0.00292944	47.9585	0.100241	43.7168
	Total Gamma Dose	6907.52	0.0775785	7443.4	0.197417	6216.21	6795.65	0.0069379	6842.8	-0.0658564	7325.21	7296.86	-0.0455615	6964.4	-0.0367376	7230.01	-0.0452967	7294.83
Uterus	Total Dose	6776.4	-0.0234646	6617.39	0.0513431	6294.23	6289.73	0.0484136	6594.24	0.0752026	6133.02	5897.14	0.0132176	5975.09	0.0608147	5632.55	#DIV/0!	0
	Total Neutron Dose	34.6464	-0.209383	27.392	0.119432	24.4695	22.0489	0.0901668	24.037	0.350348	17.8006	9.38578	0.511649	14.188	0.325039	10.7076	#DIV/0!	0
	Total Gamma Dose	6741.75	-0.0225092	6590	0.0510774	6269.76	6267.68	0.0482667	6570.2	0.0744017	6115.22	5887.76	0.012423	5960.9	0.0603115	5621.84	#DIV/0!	0
Urinary Bladder Wall	Total Dose	7008.92	-0.0428206	6708.8	0.0429089	6432.77	6640.68	-0.099979	5976.75	-0.0790518	6489.78	5779.33	0.0365481	5990.55	-0.0567261	6350.81	0.0547427	5679.64
	Total Neutron Dose	43.0132	-0.10732	38.397	0.424897	26.9472	27.5054	0.23434	33.951	0.664607	20.3958	13.7361	0.751157	24.054	0.239533	19.4057	0.738403	13.8368
	Total Gamma Dose	6965.91	-0.0424224	6670.4	0.041302	6405.83	6613.17	-0.101369	5942.8	-0.0813964	6469.38	5765.59	0.0348456	5966.5	-0.0576341	6331.41	0.0530731	5665.8

## Sheet: Heavy-9P
Age classification		Infant					Child					Adult
		00M/F		DS02 Infant	01M/F		05M/F		DS02 Child	10M/F		15M/F		DS02 Adult	30F		30M
Organ	Dose (mGy)	Dose	% diff.	Dose	% diff.	Dose	Dose	% diff.	Dose	% diff.	Dose	Dose	% diff.	Dose	% diff.	Dose	% diff.	Dose
Active Marrow	Total Dose	2200.67	0.180224	2597.28	0.148283	2261.88	2574.62	-0.00975787	2549.5	0.0380228	2456.11	2309.86	-0.0506227	2192.93	-0.0414445	2287.75	-0.0108894	2217.07
	Total Neutron Dose	15.5113	0.262308	19.58	0.38622	14.1247	13.77	0.14023	15.701	0.280005	12.2664	9.36721	0.135023	10.632	0.197625	8.87757	0.230188	8.64258
	Total Gamma Dose	2185.16	0.179641	2577.7	0.146788	2247.76	2560.85	-0.0105644	2533.8	0.0368082	2443.85	2300.5	-0.0513786	2182.3	-0.0423758	2278.87	-0.0118328	2208.43
Brain	Total Dose	2570.13	-0.0425194	2460.85	-0.00129874	2464.05	2383.88	-0.0720876	2212.03	-0.0710148	2381.13	2386.47	0.0298408	2457.69	0.0473395	2346.6	0.0562879	2326.72
	Total Neutron Dose	19.5811	-0.0579682	18.446	0.13508	16.2508	14.5253	0.103797	16.033	0.0932989	14.6648	14.7793	-0.05354	13.988	0.0428918	13.4127	0.033735	13.5315
	Total Gamma Dose	2550.55	-0.0424008	2442.4	-0.00220415	2447.8	2369.36	-0.0731659	2196	-0.072033	2366.46	2371.69	0.0303604	2443.7	0.0473651	2333.19	0.0564198	2313.19
Breasts	Total Dose	2554.77	0.0367359	2648.62	0.0111057	2619.53	3064.43	-0.139579	2636.7	-0.00362866	2646.3	2621.93	-0.0207723	2567.47	-0.0230411	2628.02	-0.0515286	2706.95
	Total Neutron Dose	26.7503	-0.128123	23.323	-0.0447657	24.416	20.8197	0.138295	23.699	0.103904	21.4684	21.734	-0.0628963	20.367	0.118299	18.2125	0.0385199	19.6116
	Total Gamma Dose	2528.02	0.0384803	2625.3	0.0116314	2595.12	3043.61	-0.141479	2613	-0.00450816	2624.83	2600.2	-0.0204202	2547.1	-0.0240274	2609.81	-0.0521857	2687.34
Colon	Total Dose	2563.11	-0.0957501	2317.69	-0.0453478	2427.78	2425.91	-0.0142024	2391.46	-0.0124098	2421.51	2256.48	-0.0962504	2039.29	-0.136915	2362.8	-0.113258	2299.76
	Total Neutron Dose	18.0907	-0.420144	10.49	-0.10054	11.6626	12.2545	-0.277025	8.8597	-0.188189	10.9135	7.11002	-0.185122	5.7938	-0.375083	9.27131	-0.313407	8.43848
	Total Gamma Dose	2545.02	-0.0934442	2307.2	-0.0450814	2416.12	2413.66	-0.012868	2382.6	-0.011614	2410.6	2249.37	-0.0959695	2033.5	-0.135977	2353.53	-0.112521	2291.32
Eye Lens	Total Dose	2474.96	0.0574913	2617.25	0.0988684	2381.77	2602.02	-0.000890987	2599.7	-0.048644	2732.62	2084.71	0.269066	2645.63	0.00437656	2634.11	0.181757	2238.73
	Total Neutron Dose	21.2325	0.128082	23.952	0.00419864	23.8519	19.6167	0.152031	22.599	0.0238111	22.0734	25.9206	-0.246352	19.535	-0.180119	23.8266	-0.235049	25.5376
	Total Gamma Dose	2453.73	0.0568805	2593.3	0.0998261	2357.92	2582.4	-0.00205262	2577.1	-0.0492341	2710.55	2058.79	0.275555	2626.1	0.00606064	2610.28	0.186567	2213.19
Liver	Total Dose	2551.64	-0.0466713	2432.55	0.00778639	2413.75	2385.55	-0.0492677	2268.02	-0.0285081	2334.58	2258.35	-0.00477284	2247.57	0.011427	2222.18	0.00466634	2237.13
	Total Neutron Dose	16.7618	-0.197639	13.449	0.0754776	12.5051	10.6341	0.139919	12.122	0.255247	9.65707	6.47401	0.277539	8.2708	0.173617	7.04728	0.213029	6.8183
	Total Gamma Dose	2534.88	-0.0456731	2419.1	0.00743387	2401.25	2374.92	-0.0501148	2255.9	-0.0296867	2324.92	2251.88	-0.00558447	2239.3	0.010911	2215.13	0.00402935	2230.31
Lungs	Total Dose	2565.45	-0.0317781	2483.92	0.00194941	2479.09	2498.04	-0.0765712	2306.76	-0.0613572	2457.55	2403.31	-0.0133824	2371.15	-0.0149449	2407.12	0.00181582	2366.85
	Total Neutron Dose	17.8804	-0.170881	14.825	0.0133136	14.6302	14.5493	-0.108961	12.964	0.0384411	12.4841	9.88026	0.0573611	10.447	-0.00244374	10.4726	0.137578	9.18355
	Total Gamma Dose	2547.57	-0.0308018	2469.1	0.00188194	2464.46	2483.49	-0.0763814	2293.8	-0.0618667	2445.07	2393.43	-0.0136745	2360.7	-0.0149996	2396.65	0.001287	2357.67
Ovaries	Total Dose	2547.07	-0.133998	2205.77	-0.0110148	2230.33	2346.94	-0.0653304	2193.61	0.0226286	2145.07	2072.56	-0.0686006	1930.38	-0.0473087	2026.24	#DIV/0!	0
	Total Neutron Dose	12.7771	-0.266933	9.3665	0.00799952	9.29217	8.20756	-0.133653	7.1106	0.0889371	6.52985	4.0601	0.129233	4.5848	-0.000861919	4.58876	#DIV/0!	0
	Total Gamma Dose	2534.29	-0.133328	2196.4	-0.0110944	2221.04	2338.73	-0.0650906	2186.5	0.0224261	2138.54	2068.5	-0.0689889	1925.8	-0.0474141	2021.65	#DIV/0!	0
Pancreas	Total Dose	2470.25	-0.104874	2211.18	-0.054061	2337.55	2181.5	-0.0814307	2003.86	-0.074761	2165.77	2044.37	-0.0663001	1908.82	-0.0449049	1998.57	-0.0577028	2025.71
	Total Neutron Dose	15.5481	-0.370741	9.7838	0.0097614	9.68922	8.39307	-0.123372	7.3576	0.144804	6.42695	4.29129	0.24063	5.3239	0.0930062	4.87088	0.232176	4.32073
	Total Gamma Dose	2454.7	-0.10319	2201.4	-0.0543267	2327.87	2173.11	-0.0812687	1996.5	-0.0754145	2159.35	2040.07	-0.0669457	1903.5	-0.0452418	1993.7	-0.0583224	2021.39
Stomach Wall	Total Dose	2500.53	0.00553008	2514.36	0.0583523	2375.73	2346.51	0.0123407	2375.46	0.0371518	2290.37	2246.17	-0.0716513	2085.23	-0.0733903	2250.38	-0.0655942	2231.61
	Total Neutron Dose	15.5067	-0.138694	13.356	0.318672	10.1284	9.01436	0.238357	11.163	0.388344	8.04052	6.12626	0.440586	8.8254	0.262254	6.99178	0.380849	6.39129
	Total Gamma Dose	2485.02	0.00643005	2501	0.0572377	2365.6	2337.49	0.011469	2364.3	0.0359146	2282.33	2240.04	-0.0730522	2076.4	-0.0744364	2243.39	-0.0668765	2225.21
Testes	Total Dose	2671.7	-0.0566476	2520.35	0.0410292	2421.02	2602.69	-0.0436169	2489.16	-0.0763121	2694.81	2455.32	-0.00225897	2449.77	#DIV/0!	0	0.0342472	2368.65
	Total Neutron Dose	22.1969	-0.326347	14.953	-0.162076	17.8453	11.6871	0.22058	14.265	-0.00193849	14.2927	11.3492	-0.0243367	11.073	#DIV/0!	0	-0.0883591	12.1462
	Total Gamma Dose	2649.5	-0.0543881	2505.4	0.0425374	2403.18	2591	-0.0448086	2474.9	-0.0767087	2680.52	2443.97	-0.00215644	2438.7	#DIV/0!	0	0.0348792	2356.51
Thyroid	Total Dose	2482.32	0.0323328	2562.58	0.101798	2325.81	2330.39	0.0328414	2406.92	-0.0512971	2537.06	2442.32	-0.0172119	2400.28	-0.0791935	2606.72	-0.0582012	2548.61
	Total Neutron Dose	18.4107	-0.191937	14.877	0.274787	11.6702	16.7111	-0.196942	13.42	-0.185559	16.4776	16.8097	-0.186124	13.681	-0.0476068	14.3649	-0.11473	15.454
	Total Gamma Dose	2463.91	0.0340086	2547.7	0.100925	2314.14	2313.68	0.0345011	2393.5	-0.0504194	2520.59	2425.51	-0.0160412	2386.6	-0.0793685	2592.35	-0.0578564	2533.16
Uterus	Total Dose	2476.53	-0.0928624	2246.55	-0.0282645	2311.9	2246.5	0.0129763	2275.65	0.0832949	2100.67	1939.38	0.0353299	2007.9	0.0531752	1906.52	#DIV/0!	0
	Total Neutron Dose	13.587	-0.318858	9.2547	0.023477	9.04241	8.77943	-0.128952	7.6473	0.261306	6.063	3.73211	0.153021	4.3032	0.102025	3.90481	#DIV/0!	0
	Total Gamma Dose	2462.94	-0.0916157	2237.3	-0.0284676	2302.86	2237.72	0.0135331	2268	0.0827796	2094.61	1935.65	0.035103	2003.6	0.0530749	1902.62	#DIV/0!	0
Urinary Bladder Wall	Total Dose	2570.96	-0.0819622	2360.23	0.0108963	2334.79	2320.14	-0.100196	2087.67	-0.0319687	2156.62	1975.2	0.075038	2123.42	0.00992711	2102.54	0.0520514	2018.36
	Total Neutron Dose	15.1101	-0.20358	12.034	0.22436	9.82881	9.46615	0.032215	9.7711	0.380476	7.07807	4.9673	0.251204	6.2151	0.0894728	5.70469	0.142075	5.44194
	Total Gamma Dose	2555.85	-0.0812432	2348.2	0.00999387	2324.96	2310.67	-0.100738	2077.9	-0.0333268	2149.54	1970.23	0.0745939	2117.2	0.0097107	2096.84	0.0518081	2012.91

## Sheet: Light-GLOBE
Age classification		Infant					Child					Adult
		00M/F		DS02 Infant	01M/F		05M/F		DS02 Child	10M/F		15M/F		DS02 Adult	30F		30M
Organ	Dose (mGy)	Dose	% diff.	Dose	% diff.	Dose	Dose	% diff.	Dose	% diff.	Dose	Dose	% diff.	Dose	% diff.	Dose	% diff.	Dose
Active Marrow	Total Dose	6583.35	0.136432	7481.53	0.102358	6786.84	7779.25	0.00226319	7796.85	0.0492433	7430.93	7042.33	-0.0542565	6660.24	-0.0514822	7021.73	-0.0197688	6794.56
	Total Neutron Dose	43.6692	0.278384	55.826	0.406048	39.7042	39.1778	0.139751	44.653	0.308102	34.1357	27.0004	0.138463	30.739	0.183876	25.9647	0.276262	24.0852
	Total Gamma Dose	6539.68	0.135484	7425.7	0.100571	6747.14	7740.07	0.00156727	7752.2	0.0480487	7396.79	7015.33	-0.0549982	6629.5	-0.0523558	6995.77	-0.0208219	6770.47
Brain	Total Dose	7860.75	-0.035913	7578.45	0.0246679	7396	7063.85	-0.0238835	6895.14	-0.0150864	7000.76	7018.25	-0.0129554	6927.32	-0.0154499	7036.03	-0.0130593	7018.99
	Total Neutron Dose	60.039	-0.0748176	55.547	0.157193	48.0015	43.4949	0.113764	48.443	0.129274	42.8975	43.3941	-0.0269641	42.224	0.0966893	38.5013	0.0799039	39.0998
	Total Gamma Dose	7800.71	-0.0356135	7522.9	0.0238022	7348	7020.36	-0.0247363	6846.7	-0.0159764	6957.86	6974.85	-0.0128682	6885.1	-0.0160669	6997.53	-0.01358	6979.89
Breasts	Total Dose	9972.22	-0.156554	8411.03	0.0542159	7978.47	9673.74	-0.183318	7900.37	-0.0352201	8188.78	8788.57	-0.0407039	8430.84	0.0336407	8156.45	-0.0241317	8639.32
	Total Neutron Dose	97.5229	-0.0860611	89.13	-0.098149	98.8301	92.0826	-0.0381894	88.566	0.103168	80.2833	82.6017	-0.0442937	78.943	0.116356	70.7149	-0.107889	88.4901
	Total Gamma Dose	9874.7	-0.15725	8321.9	0.056127	7879.64	9581.66	-0.184713	7811.8	-0.0365903	8108.49	8705.97	-0.0406699	8351.9	0.0329173	8085.74	-0.0232649	8550.83
Colon	Total Dose	8021.71	-0.0969579	7243.94	-0.0485057	7613.22	7717.9	-0.0768336	7124.91	-0.0596888	7577.18	7145.87	-0.0950195	6466.87	-0.125361	7393.76	-0.111133	7275.41
	Total Neutron Dose	63.9874	-0.421152	37.039	-0.133778	42.7592	45.6529	-0.336165	30.306	-0.295306	43.0059	28.5267	-0.268405	20.87	-0.44427	37.5542	-0.366407	32.9391
	Total Gamma Dose	7957.72	-0.0943511	7206.9	-0.0480241	7570.46	7672.25	-0.0752905	7094.6	-0.0583439	7534.17	7117.34	-0.0943246	6446	-0.123733	7356.21	-0.109972	7242.47
Eye Lens	Total Dose	7836.38	0.0447463	8187.02	-0.0129639	8294.55	8170.96	0.0234402	8362.49	0.0202832	8196.24	8205	-0.00559268	8159.11	-0.179047	9938.58	0.199376	6802.8
	Total Neutron Dose	91.7935	0.00796866	92.525	0.053463	87.8294	69.8703	0.329463	92.89	-0.0240146	95.1756	96.1024	-0.18616	78.212	0.220278	64.0936	-0.055461	82.8044
	Total Gamma Dose	7744.58	0.0451822	8094.5	-0.0136748	8206.73	8101.09	0.0208009	8269.6	0.0208037	8101.07	8108.9	-0.00345268	8080.9	-0.181639	9874.49	0.202516	6720
Liver	Total Dose	7850.87	0.000312818	7853.32	0.0542092	7449.49	7305.79	-0.00351867	7280.08	0.0154667	7169.2	7046.09	-0.0110872	6967.97	-0.000122826	6968.82	-0.0167638	7086.77
	Total Neutron Dose	52.5676	-0.0617607	49.321	0.278607	38.574	34.0944	0.278334	43.584	0.355756	32.1474	24.591	0.332441	32.766	0.255212	26.104	0.205967	27.1699
	Total Gamma Dose	7798.3	0.00073125	7804	0.0530412	7410.92	7271.7	-0.00484018	7236.5	0.013934	7137.05	7021.5	-0.0122903	6935.2	-0.00108286	6942.72	-0.017621	7059.6
Lungs	Total Dose	7925.59	-0.0617509	7436.18	-0.0256703	7632.1	7713.73	-0.0669643	7197.19	-0.0478741	7559.07	7447.51	-0.0276785	7241.37	-0.0472421	7600.43	-0.0340924	7496.96
	Total Neutron Dose	55.0544	-0.121215	48.381	0.0911729	44.3385	45.6909	-0.0767089	42.186	0.0395588	40.5807	34.6745	-0.0347364	33.47	-0.115264	37.8305	-0.00856433	33.7591
	Total Gamma Dose	7870.54	-0.0613349	7387.8	-0.026353	7587.76	7668.04	-0.0669063	7155	-0.048346	7518.49	7412.83	-0.0276454	7207.9	-0.0469018	7562.6	-0.0342079	7463.2
Ovaries	Total Dose	7345.06	-0.0575	6922.72	-0.0484327	7275.07	7256.98	-0.0794404	6680.49	-0.0180135	6803.03	6414.44	-0.0244439	6257.65	-0.0431385	6539.77	#DIV/0!	0
	Total Neutron Dose	41.7315	-0.278266	30.119	-0.107495	33.7466	26.0867	-0.0919879	23.687	-0.0555255	25.0796	11.4187	0.318011	15.05	-0.0675996	16.1411	#DIV/0!	0
	Total Gamma Dose	7303.33	-0.0562386	6892.6	-0.0481574	7241.32	7230.9	-0.0793951	6656.8	-0.0178747	6777.95	6403.03	-0.0250546	6242.6	-0.0430779	6523.62	#DIV/0!	0
Pancreas	Total Dose	7583.58	-0.0740164	7022.27	-0.0368733	7291.12	6890.17	-0.105441	6163.67	-0.0716206	6639.17	6281.59	-0.0370875	6048.62	-0.0404712	6303.75	-0.0386116	6291.55
	Total Neutron Dose	48.3618	-0.359556	30.973	-0.0529206	32.7037	27.1512	-0.0731157	25.166	0.236893	20.3461	15.0049	0.167956	17.525	0.148242	15.2625	0.201293	14.5884
	Total Gamma Dose	7535.22	-0.0721838	6991.3	-0.036801	7258.42	6863.02	-0.105569	6138.5	-0.072569	6618.82	6266.59	-0.0375785	6031.1	-0.0409292	6288.48	-0.0391692	6276.96
Stomach Wall	Total Dose	7890.52	-0.0421627	7557.83	0.0189953	7416.94	7429.76	0.0066556	7479.21	0.0212745	7323.41	7095.16	-0.0458761	6769.66	-0.0557118	7169.06	-0.049467	7121.96
	Total Neutron Dose	51.8744	-0.058688	48.83	0.386577	35.2162	36.2565	0.19184	43.212	0.422548	30.3765	24.2988	0.385128	33.657	0.228274	27.4019	0.344756	25.0283
	Total Gamma Dose	7838.64	-0.0420533	7509	0.0172416	7381.73	7393.51	0.00574749	7436	0.0196031	7293.03	7070.86	-0.0473573	6736	-0.0568014	7141.66	-0.0508573	7096.93
Testes	Total Dose	8386.67	-0.0582787	7897.91	-0.0613764	8414.35	8114.28	0.00663065	8168.08	0.0395964	7856.97	7865.45	0.0370011	8156.48	#DIV/0!	0	0.00265697	8134.86
	Total Neutron Dose	76.0425	-0.209574	60.106	-0.0418258	62.7297	51.5743	0.163022	59.982	0.125302	53.303	51.512	-0.0375253	49.579	#DIV/0!	0	-0.0294932	51.0857
	Total Gamma Dose	8310.63	-0.0568943	7837.8	-0.0615232	8351.62	8062.7	0.00563028	8108.1	0.039011	7803.67	7813.94	0.0374924	8106.9	#DIV/0!	0	0.00286014	8083.78
Thyroid	Total Dose	7364.09	0.10887	8165.82	0.1098	7357.92	7661.19	0.0215219	7826.07	-0.0158736	7952.3	8087.9	-0.0263413	7874.85	0.0099204	7797.5	-0.0160636	8003.41
	Total Neutron Dose	49.4972	0.0953958	54.219	0.503936	36.0514	50.4792	-0.00212301	50.372	-0.178001	61.2799	63.2181	-0.124459	55.35	-0.0315059	57.1506	-0.0326713	57.2194
	Total Gamma Dose	7314.6	0.108961	8111.6	0.107859	7321.87	7610.71	0.0216788	7775.7	-0.0146145	7891.02	8024.68	-0.0255683	7819.5	0.0102263	7740.35	-0.015944	7946.19
Uterus	Total Dose	7473.97	-0.0594378	7029.73	0.0207572	6886.78	7117.63	-0.0146579	7013.3	0.050635	6675.29	6524.52	-0.00138552	6515.48	0.0564795	6167.16	#DIV/0!	0
	Total Neutron Dose	41.3057	-0.231801	31.731	0.221346	25.9804	24.5899	0.101914	27.096	0.379218	19.6459	10.6947	0.485033	15.882	0.269323	12.5122	#DIV/0!	0
	Total Gamma Dose	7432.66	-0.0584799	6998	0.0199976	6860.8	7093.04	-0.0150621	6986.2	0.0496651	6655.65	6513.83	-0.00218414	6499.6	0.0560468	6154.65	#DIV/0!	0
Urinary Bladder Wall	Total Dose	7752.7	-0.0575784	7306.31	0.0237567	7136.77	7365.77	-0.0885278	6713.7	-0.0447504	7028.21	6308.25	0.0474508	6607.58	-0.0371272	6862.36	0.0490551	6298.6
	Total Neutron Dose	48.1672	-0.0529862	45.615	0.507832	30.252	29.5378	0.347291	39.796	0.688903	23.5632	14.6587	0.840615	26.981	0.259286	21.4256	0.686852	15.9949
	Total Gamma Dose	7704.54	-0.0576071	7260.7	0.021696	7106.52	7336.23	-0.0902825	6673.9	-0.0472183	7004.65	6293.59	0.0456034	6580.6	-0.0380556	6840.94	0.0474314	6282.61

## Sheet: Heavy-GLOBE
Age classification		Infant					Child					Adult
		00M/F		DS02 Infant	01M/F		05M/F		DS02 Child	10M/F		15M/F		DS02 Adult	30F		30M
Organ	Dose (mGy)	Dose	% diff.	Dose	% diff.	Dose	Dose	% diff.	Dose	% diff.	Dose	Dose	% diff.	Dose	% diff.	Dose	% diff.	Dose
Active Marrow	Total Dose	2303.06	0.149423	2647.19	0.121352	2360.71	2643.3	-0.0261586	2574.15	0.0229664	2516.36	2355.77	-0.0501625	2237.6	-0.0404924	2332.03	-0.00986781	2259.9
	Total Neutron Dose	19.4647	0.217074	23.69	0.354581	17.4888	17.2225	0.106172	19.051	0.277814	14.9091	11.3347	0.102983	12.502	0.16742	10.7091	0.209892	10.3332
	Total Gamma Dose	2283.59	0.148847	2623.5	0.119611	2343.22	2626.07	-0.0270265	2555.1	0.0214475	2501.45	2344.44	-0.0509029	2225.1	-0.0414516	2321.32	-0.0108773	2249.57
Brain	Total Dose	2696	-0.0635602	2524.64	-0.00564414	2538.97	2473.35	-0.0277201	2404.79	-0.0134926	2437.68	2435.83	-0.00475576	2424.24	0.0100291	2400.17	0.00851742	2403.77
	Total Neutron Dose	25.5898	-0.0331298	24.742	0.158435	21.3581	19.487	0.0566018	20.59	0.0947911	18.8072	19.0265	-0.0253607	18.544	0.0461516	17.7259	0.0404866	17.8224
	Total Gamma Dose	2670.41	-0.0638518	2499.9	-0.0070361	2517.61	2453.86	-0.0283897	2384.2	-0.0143345	2418.87	2416.8	-0.00459354	2405.7	0.00976037	2382.45	0.00827862	2385.95
Breasts	Total Dose	3216.72	-0.14061	2764.41	0.0571084	2615.07	2505.38	0.0584337	2651.78	-0.0486565	2787.4	2659.75	0.0456321	2781.12	0.0486208	2652.17	-0.0109922	2812.03
	Total Neutron Dose	36.7555	-0.15074	31.215	0.0966046	28.4651	37.0969	-0.200015	29.677	-0.0124053	30.0498	26.4973	-0.0293729	25.719	0.0964748	23.4561	-0.139036	29.8723
	Total Gamma Dose	3179.96	-0.140492	2733.2	0.0566737	2586.61	2468.28	0.0623181	2622.1	-0.0490516	2757.35	2633.25	0.0463868	2755.4	0.0481938	2628.71	-0.00961737	2782.16
Colon	Total Dose	2653.33	-0.103229	2379.43	-0.0396736	2477.73	2449.03	-0.0235352	2391.39	-0.0121734	2420.86	2253.17	-0.0507138	2138.91	-0.0985084	2372.63	-0.0700996	2300.15
	Total Neutron Dose	21.8568	-0.422101	12.631	-0.0897242	13.876	14.3961	-0.292028	10.192	-0.200592	12.7494	8.2067	-0.195036	6.6061	-0.411105	11.2178	-0.317736	9.68262
	Total Gamma Dose	2631.48	-0.100581	2366.8	-0.0393918	2463.86	2434.63	-0.0219476	2381.2	-0.0111759	2408.11	2244.97	-0.0501862	2132.3	-0.0970234	2361.41	-0.0690527	2290.46
Eye Lens	Total Dose	2606.57	0.0493034	2735.08	-0.0506312	2880.95	2343.77	0.152545	2701.31	0.198273	2254.33	2792.68	-0.0441158	2669.48	0.182225	2258.01	0.0873773	2454.97
	Total Neutron Dose	27.0087	0.128564	30.481	0.0713701	28.4505	28.9033	0.0416106	30.106	0.161128	25.9282	33.009	-0.246296	24.879	-0.0161086	25.2863	0.220025	20.3922
	Total Gamma Dose	2579.56	0.0484735	2704.6	-0.0518481	2852.5	2314.87	0.15393	2671.2	0.198705	2228.4	2759.67	-0.0416974	2644.6	0.184471	2232.73	0.0862662	2434.58
Liver	Total Dose	2606.96	-0.0605548	2449.1	-0.00883221	2470.92	2395.06	0.0283021	2462.85	0.0478588	2350.36	2267.03	-0.0336259	2190.8	-0.0121975	2217.85	-0.0162629	2227.01
	Total Neutron Dose	19.9498	-0.16315	16.695	0.198241	13.9329	11.9331	0.193992	14.248	0.316802	10.8202	7.19282	0.459233	10.496	0.285608	8.16423	0.323628	7.92972
	Total Gamma Dose	2587.01	-0.0597636	2432.4	-0.0100065	2456.99	2383.13	0.0274724	2448.6	0.046615	2339.54	2259.83	-0.0351947	2180.3	-0.0132978	2209.68	-0.0174775	2219.08
Lungs	Total Dose	2677.34	-0.0832622	2454.42	-0.0364488	2547.27	2566.57	-0.0604544	2411.41	-0.0306027	2487.53	2436.55	0.00668119	2452.83	-0.0019666	2457.67	0.017537	2410.56
	Total Neutron Dose	21.9349	-0.182948	17.922	0.0291034	17.4152	17.516	-0.10887	15.609	0.0291564	15.1668	12.0227	0.0590822	12.733	-0.0335856	13.1755	0.123767	11.3306
	Total Gamma Dose	2655.41	-0.0824387	2436.5	-0.0369	2529.85	2549.05	-0.0601217	2395.8	-0.0309693	2472.37	2424.53	0.00642135	2440.1	-0.00179618	2444.49	0.0170353	2399.23
Ovaries	Total Dose	2599.86	-0.138685	2239.3	-0.0705282	2409.22	2279.06	-0.0747734	2108.65	-0.0434474	2204.43	2112.23	-0.0668286	1971.07	-0.0724205	2124.96	#DIV/0!	0
	Total Neutron Dose	15.004	-0.233404	11.502	0.0932806	10.5206	9.79221	-0.177918	8.05	-0.0229131	8.23878	4.77434	-0.0220218	4.6692	0.0037236	4.65188	#DIV/0!	0
	Total Gamma Dose	2584.86	-0.138135	2227.8	-0.0712466	2398.7	2269.27	-0.0743283	2100.6	-0.0435245	2196.19	2107.45	-0.0669301	1966.4	-0.0725876	2120.31	#DIV/0!	0
Pancreas	Total Dose	2476.88	-0.0867201	2262.09	-0.0458468	2370.78	2304.52	-0.115595	2038.13	-0.0802798	2216.04	2123.59	-0.0831147	1947.08	-0.0381742	2024.36	-0.0437537	2036.17
	Total Neutron Dose	19.1364	-0.373708	11.985	-0.0232703	12.2705	9.89833	-0.117719	8.7331	0.126059	7.75546	5.42658	0.102793	5.9844	0.0366167	5.77301	0.140709	5.24621
	Total Gamma Dose	2457.74	-0.0844855	2250.1	-0.0459642	2358.51	2294.63	-0.115585	2029.4	-0.0810045	2208.28	2118.16	-0.083591	1941.1	-0.0383881	2018.59	-0.0442302	2030.93
Stomach Wall	Total Dose	2573.41	-0.0380004	2475.62	0.00377187	2466.32	2439.4	-0.00807202	2419.71	0.0214213	2368.96	2275.56	-0.06908	2118.37	-0.0757147	2291.9	-0.0616799	2257.62
	Total Neutron Dose	18.2137	-0.142351	15.621	0.227362	12.7273	11.7073	0.102304	12.905	0.340446	9.62739	7.55675	0.25288	9.4677	0.106133	8.55928	0.223932	7.73548
	Total Gamma Dose	2555.2	-0.0372566	2460	0.00261206	2453.59	2427.69	-0.0086043	2406.8	0.0201195	2359.33	2268.01	-0.0701528	2108.9	-0.0763964	2283.34	-0.0626619	2249.88
Testes	Total Dose	2450.94	-0.00978849	2426.95	-0.0573983	2574.73	2643.47	-0.0176807	2596.73	0.0291897	2523.08	2385.97	0.057578	2523.35	#DIV/0!	0	0.0433795	2418.43
	Total Neutron Dose	22.0642	-0.204684	17.548	-0.179406	21.3845	14.8858	0.117039	16.628	0.0925602	15.2193	12.5723	0.0376005	13.045	#DIV/0!	0	0.0890888	11.9779
	Total Gamma Dose	2428.87	-0.00801804	2409.4	-0.0563765	2553.35	2628.58	-0.0184436	2580.1	0.0288052	2507.86	2373.39	0.0576839	2510.3	#DIV/0!	0	0.0431519	2406.46
Thyroid	Total Dose	2625.3	0.0186213	2674.18	0.107246	2415.17	2618.06	-0.045385	2499.24	-0.0811216	2719.88	2716.54	-0.0827121	2491.85	-0.0478654	2617.12	-0.056832	2642
	Total Neutron Dose	20.4833	-0.161025	17.185	0.253289	13.7119	17.2082	-0.102693	15.441	-0.139141	17.9367	17.371	-0.0129514	17.146	-0.0682571	18.4021	-0.0265461	17.6136
	Total Gamma Dose	2604.82	0.020034	2657	0.106412	2401.46	2600.85	-0.0450059	2483.8	-0.0807364	2701.95	2699.17	-0.0831611	2474.7	-0.047721	2598.71	-0.0570352	2624.38
Uterus	Total Dose	2675.42	-0.130988	2324.97	0.0196669	2280.13	2277.54	0.0074648	2294.54	0.0155707	2259.36	1948.63	0.0357753	2018.34	0.01519	1988.14	#DIV/0!	0
	Total Neutron Dose	16.9294	-0.363888	10.769	0.045522	10.3001	10.0494	-0.180043	8.2401	0.163896	7.07975	4.48559	0.102174	4.9439	0.2546	3.94062	#DIV/0!	0
	Total Gamma Dose	2658.49	-0.129505	2314.2	0.0195496	2269.83	2267.49	0.00829583	2286.3	0.0151045	2252.28	1944.15	0.0356221	2013.4	0.0147146	1984.2	#DIV/0!	0
Urinary Bladder Wall	Total Dose	2599.73	-0.0672583	2424.88	0.00764274	2406.49	2351.53	-0.0302364	2280.43	0.0159208	2244.69	2022.14	0.0288074	2080.39	0.0216481	2036.31	0.0369892	2006.19
	Total Neutron Dose	17.7122	-0.227708	13.679	0.211998	11.2863	10.3727	0.111475	11.529	0.424332	8.09432	5.32036	0.351958	7.1929	0.221889	5.88671	0.290276	5.5747
	Total Gamma Dose	2582.02	-0.0661577	2411.2	0.00667981	2395.2	2341.16	-0.0308643	2268.9	0.0144427	2236.6	2016.82	0.0279549	2073.2	0.0210676	2030.42	0.0362834	2000.61
