# Supplementary material for: Japanese pediatric and adult atomic bomb survivor dosimetry: potential improvements using the J45 phantom series and modern Monte Carlo transport
Source: Radiat Environ Biophys. 2021 Oct 30;61(1):73–86. doi: 10.1007/s00411-021-00946-2 (PMC8897329; doi:10.1007/s00411-021-00946-2)
Supplement: Supplementary file 1 — Supplementary file1 (ZIP 2974 KB) [file 411_2021_946_MOESM1_ESM.zip › _supplementary/Table2_Nagasaki_1500m_supplement.xlsx]

## Sheet: #Info
Supplementary data: Table 2 Data
This supplementary data workbook contains the percent difference in organ dose estimates between the J45 series (calculated by this study) and DS02 results (pulled directly from the most recent DS) for survivors at Nagasaki, 1500 meters from hypocenter, for all organs calculated by this study.
Air electron dose for the DS02 recreated phantom is reported under gamma dose.

## Sheet: IO
Age classification		Infant					Child					Adult
		00M/F		DS02 Infant	01M/F		05M/F		DS02 Child	10M/F		15M/F		DS02 Adult	30F		30M
Organ	Dose (mGy)	Dose	% diff.	Dose	% diff.	Dose	Dose	% diff.	Dose	% diff.	Dose	Dose	% diff.	Dose	% diff.	Dose	% diff.	Dose
Active Marrow	Total Dose	767.503	0.176191	902.73	0.139818	791.995	924.69	0.00283463	927.311	0.0395027	892.072	847.603	-0.0313983	820.989	-0.0189441	836.843	0.0139145	809.722
	Total Neutron Dose	2.15003	0.25119	2.6901	0.369511	1.96428	1.93732	0.120569	2.1709	0.289369	1.68369	1.35634	0.127522	1.5293	0.159526	1.3189	0.254399	1.21915
	Total Gamma Dose	765.353	0.175981	900.04	0.139247	790.031	922.752	0.00258744	925.14	0.0390302	890.388	846.246	-0.0316531	819.46	-0.0192259	835.524	0.0135518	808.503
Brain	Total Dose	921.66	-0.0356675	888.787	0.0181289	872.961	851.765	-0.0391867	818.387	-0.0326432	846.003	841.156	-0.0383642	808.885	-0.0186229	824.235	-0.0144268	820.726
	Total Neutron Dose	2.95073	-0.0860237	2.6969	0.146043	2.35323	2.11977	0.121397	2.3771	0.148543	2.06967	2.0862	-0.00038243	2.0854	0.0812543	1.92869	0.0510984	1.98402
	Total Gamma Dose	918.71	-0.0355058	886.09	0.0177832	870.608	849.645	-0.0395873	816.01	-0.0330875	843.934	839.069	-0.0384586	806.8	-0.0188571	822.306	-0.0145856	818.742
Breasts	Total Dose	889.371	0.109122	986.42	0.20883	816.012	935.437	-0.012939	923.333	-0.039442	961.247	952.645	0.0391483	989.939	0.0370276	954.593	0.036662	954.93
	Total Neutron Dose	4.12478	0.0134363	4.1802	-0.0342619	4.3285	4.42321	-0.0632826	4.1433	-0.053854	4.37913	3.91894	-0.0509682	3.7192	0.12295	3.31199	-0.124241	4.24683
	Total Gamma Dose	885.246	0.109568	982.24	0.210126	811.684	931.014	-0.0126998	919.19	-0.039376	956.868	948.726	0.0395205	986.22	0.0367284	951.281	0.0373808	950.683
Colon	Total Dose	944.234	-0.0916057	857.737	-0.0531718	905.905	911.116	-0.0767306	841.206	-0.0670217	901.635	857.205	-0.0942269	776.433	-0.132277	894.794	-0.115534	877.856
	Total Neutron Dose	3.19278	-0.409104	1.8866	-0.132502	2.17476	2.19346	-0.313414	1.506	-0.291311	2.12505	1.44844	-0.217505	1.1334	-0.389009	1.85502	-0.301487	1.62259
	Total Gamma Dose	941.041	-0.0905285	855.85	-0.0529809	903.73	908.923	-0.0761594	839.7	-0.0664919	899.51	855.757	-0.0940182	775.3	-0.131743	892.939	-0.11519	876.233
Eye Lens	Total Dose	820.261	0.176575	965.098	-0.112772	1087.77	971.125	0.005428	976.397	0.109019	880.415	933.074	0.02981	960.889	0.0544184	911.298	-0.0858795	1051.16
	Total Neutron Dose	4.2198	0.0304758	4.3484	0.169534	3.71806	4.58247	-0.0580194	4.3166	0.0659512	4.04953	3.83312	-0.0297728	3.719	-0.0268201	3.82149	-0.238044	4.88086
	Total Gamma Dose	816.041	0.17733	960.75	-0.113741	1084.05	966.543	0.00572881	972.08	0.109218	876.365	929.241	0.0300558	957.17	0.0547605	907.476	-0.0851697	1046.28
Liver	Total Dose	929.219	-0.015492	914.823	0.0253902	892.171	855.048	0.0334525	883.651	0.0181649	867.886	845.772	-0.00148539	844.515	0.00183169	842.971	-0.00965297	852.747
	Total Neutron Dose	2.60356	-0.0845997	2.3833	0.204662	1.9784	1.75472	0.220311	2.1413	0.294106	1.65466	1.31369	0.214363	1.5953	0.210665	1.31771	0.170413	1.36302
	Total Gamma Dose	926.615	-0.0152978	912.44	0.0249918	890.192	853.293	0.0330683	881.51	0.0176378	866.232	844.458	-0.00182118	842.92	0.00150473	841.654	-0.00994124	851.384
Lungs	Total Dose	934.376	-0.0459588	891.433	-0.0153688	905.347	920.687	-0.0561503	868.991	-0.0420458	907.132	895.506	-0.0627152	839.344	-0.064808	897.51	-0.0542376	887.479
	Total Neutron Dose	2.75844	-0.146909	2.3532	0.0738556	2.19136	2.27543	-0.0856214	2.0806	0.031526	2.01701	1.73367	-0.0343037	1.6742	-0.0986962	1.85753	-0.00183985	1.67729
	Total Gamma Dose	931.618	-0.0456599	889.08	-0.0155853	903.156	918.412	-0.0560773	866.91	-0.0422098	905.115	893.772	-0.0627704	837.67	-0.0647377	895.652	-0.0543369	885.802
Ovaries	Total Dose	888.896	-0.0746152	822.571	-0.0229871	841.925	887.117	-0.075434	820.198	-0.00939478	827.977	772.192	-0.0254166	752.565	-0.122366	857.493	#DIV/0!	0
	Total Neutron Dose	2.36351	-0.352108	1.5313	-0.150587	1.80278	1.47265	-0.179372	1.2085	0.0163369	1.18907	0.606274	0.311915	0.79538	-0.0271834	0.817605	#DIV/0!	0
	Total Gamma Dose	886.533	-0.0738754	821.04	-0.0227133	840.122	885.645	-0.0752612	818.99	-0.00943179	826.788	771.586	-0.0256816	751.77	-0.122457	856.676	#DIV/0!	0
Pancreas	Total Dose	911.664	-0.0986261	821.75	-0.0534538	868.157	838.843	-0.098844	755.928	-0.0689478	811.908	776.573	-0.0754688	717.966	-0.0507913	756.384	-0.0544947	759.346
	Total Neutron Dose	2.40033	-0.341591	1.5804	-0.0551537	1.67265	1.35597	-0.0423815	1.2985	0.226289	1.05889	0.816855	0.133751	0.92611	0.158597	0.799337	0.18876	0.779056
	Total Gamma Dose	909.264	-0.0979847	820.17	-0.0534505	866.484	837.487	-0.0989354	754.63	-0.0693333	810.849	775.756	-0.0756891	717.04	-0.0510128	755.584	-0.0547446	758.567
Stomach Wall	Total Dose	928.2	-0.00564174	922.963	0.0423603	885.455	892.098	-0.013445	880.104	0.00263739	877.789	855.546	-0.0412624	820.244	-0.0469588	860.66	-0.0338255	848.96
	Total Neutron Dose	2.5417	-0.0506368	2.413	0.367556	1.76446	1.80461	0.18785	2.1436	0.410998	1.51921	1.24447	0.385328	1.724	0.225408	1.40688	0.340308	1.28627
	Total Gamma Dose	925.658	-0.00551819	920.55	0.041711	883.69	890.293	-0.013853	877.96	0.00192941	876.269	854.301	-0.0418838	818.52	-0.0474047	859.253	-0.0343932	847.674
Testes	Total Dose	926.115	0.0121924	937.407	-0.0305016	966.899	886.805	0.0611336	941.018	-0.0130109	953.423	931.005	0.0294972	958.467	#DIV/0!	0	0.0344978	926.505
	Total Neutron Dose	3.61876	-0.20224	2.8869	-0.116842	3.26884	2.95731	-0.0233018	2.8884	0.0586392	2.72841	2.5549	-0.0459491	2.4375	#DIV/0!	0	-0.052301	2.57202
	Total Gamma Dose	922.497	0.0130336	934.52	-0.0302087	963.63	883.848	0.0614161	938.13	-0.0132165	950.695	928.451	0.0297048	956.03	#DIV/0!	0	0.0347394	923.933
Thyroid	Total Dose	889.434	0.0613434	943.995	0.0917978	864.625	899.537	0.0392626	934.855	-0.0125388	946.726	970.684	-0.0403394	931.528	-0.0530281	983.691	-0.0426011	972.977
	Total Neutron Dose	2.34586	0.140475	2.6754	0.450253	1.84478	2.59797	-0.035824	2.5049	-0.197498	3.12136	2.99268	-0.0919165	2.7176	-0.0347579	2.81546	0.0716938	2.5358
	Total Gamma Dose	887.089	0.0611341	941.32	0.0910313	862.78	896.939	0.0394801	932.35	-0.011927	943.604	967.692	-0.0401798	928.81	-0.0530806	980.875	-0.0428997	970.442
Uterus	Total Dose	879.83	-0.0534632	832.792	-0.0111701	842.199	825.797	0.033228	853.236	0.0355031	823.983	795.186	-0.00686071	789.731	0.0789044	731.975	#DIV/0!	0
	Total Neutron Dose	2.17437	-0.254222	1.6216	0.116346	1.4526	1.2738	0.0884773	1.3865	0.247317	1.11159	0.587115	0.44883	0.85063	0.255026	0.677779	#DIV/0!	0
	Total Gamma Dose	877.656	-0.0529659	831.17	-0.0113904	840.746	824.523	0.0331426	851.85	0.0352169	822.871	794.599	-0.00719742	788.88	0.0787412	731.297	#DIV/0!	0
Urinary Bladder Wall	Total Dose	925.485	-0.0667921	863.67	-0.000871996	864.424	881.097	-0.0929434	799.205	-0.0519751	843.021	769.402	-0.00259885	767.403	-0.0913902	844.59	-0.00721311	772.978
	Total Neutron Dose	2.50978	-0.107451	2.2401	0.438231	1.55754	1.52175	0.284701	1.955	0.672146	1.16916	0.781152	0.757277	1.3727	0.204079	1.14004	0.54152	0.890485
	Total Gamma Dose	922.975	-0.0666815	861.43	-0.00166461	862.866	879.575	-0.0935968	797.25	-0.0529808	841.852	768.621	-0.00337111	766.03	-0.0917896	843.45	-0.00784599	772.088

## Sheet: Light-9P
Age classification		Infant					Child					Adult
		00M/F		DS02 Infant	01M/F		05M/F		DS02 Child	10M/F		15M/F		DS02 Adult	30F		30M
Organ	Dose (mGy)	Dose	% diff.	Dose	% diff.	Dose	Dose	% diff.	Dose	% diff.	Dose	Dose	% diff.	Dose	% diff.	Dose	% diff.	Dose
Active Marrow	Total Dose	691.961	0.18428	819.476	0.150182	712.475	831.888	-0.00370701	828.804	0.0316843	803.35	761.653	0.00324141	764.122	0.00379985	761.23	0.0390016	735.439
	Total Neutron Dose	1.55019	0.248559	1.9355	0.35349	1.43001	1.43667	0.116328	1.6038	0.267747	1.26508	1.03227	0.0677392	1.1022	0.0957478	1.00589	0.193554	0.923461
	Total Gamma Dose	690.411	0.184135	817.54	0.149773	711.045	830.451	-0.00391467	827.2	0.031312	802.085	760.621	0.00315387	763.02	0.00367819	760.224	0.0388073	734.515
Brain	Total Dose	837.309	-0.0521145	793.673	0.0118548	784.375	765.155	-0.0465271	729.555	-0.0372115	757.752	757.317	-0.050112	719.367	-0.0439843	752.463	-0.0259645	738.543
	Total Neutron Dose	2.03221	-0.0585612	1.9132	0.125996	1.69912	1.54062	0.119485	1.7247	0.144867	1.50646	1.51684	0.00649761	1.5267	0.0573651	1.44387	0.0406105	1.46712
	Total Gamma Dose	835.277	-0.0520988	791.76	0.011607	782.675	763.615	-0.046862	727.83	-0.0375742	756.245	755.801	-0.0502257	717.84	-0.0441791	751.019	-0.026097	737.075
Breasts	Total Dose	750.849	0.193425	896.082	0.208228	741.65	862.606	-0.0479775	821.22	-0.0354313	851.386	883.369	0.0202649	901.27	0.0507448	857.744	0.0702109	842.143
	Total Neutron Dose	3.01411	0.0190733	3.0716	-0.0494258	3.23131	3.19531	-0.0422208	3.0604	0.0757232	2.84497	3.1377	-0.120216	2.7605	0.0992791	2.51119	-0.0875805	3.02547
	Total Gamma Dose	747.835	0.194127	893.01	0.209355	738.418	859.411	-0.047999	818.16	-0.035804	848.541	880.231	0.0207656	898.51	0.0506023	855.233	0.0707798	839.117
Colon	Total Dose	843.696	-0.0681149	786.228	-0.0505903	828.123	826.67	-0.0708519	768.099	-0.0677602	823.928	785.418	-0.112333	697.19	-0.140548	811.203	-0.120414	792.634
	Total Neutron Dose	2.3521	-0.384421	1.4479	-0.151648	1.70672	1.77391	-0.329786	1.1889	-0.290435	1.67553	1.16531	-0.202217	0.92966	-0.382735	1.50609	-0.318037	1.36321
	Total Gamma Dose	841.344	-0.0672306	784.78	-0.0503816	826.416	824.896	-0.070295	766.91	-0.0673064	822.253	784.252	-0.112199	696.26	-0.140097	809.696	-0.120074	791.271
Eye Lens	Total Dose	772.125	0.125399	868.949	0.0229146	849.484	965.976	-0.0767912	891.798	0.128417	790.309	702.663	0.247404	876.505	-0.023243	897.363	0.0713062	818.165
	Total Neutron Dose	2.6615	0.205822	3.2093	0.231304	2.60642	2.56089	0.24082	3.1776	0.0994559	2.89016	2.82103	-0.0162451	2.7752	-0.0301056	2.86134	0.107769	2.50522
	Total Gamma Dose	769.464	0.125121	865.74	0.0222733	846.877	963.415	-0.0776355	888.62	0.128523	787.418	699.842	0.248467	873.73	-0.0232211	894.501	0.0711942	815.66
Liver	Total Dose	826.772	0.024506	847.033	0.0590144	799.831	790.776	0.00720236	796.472	0.031907	771.844	772.573	0.00797624	778.735	0.0263873	758.715	0.0126884	768.978
	Total Neutron Dose	1.90102	-0.0201031	1.8628	0.261595	1.47654	1.36768	0.251533	1.7117	0.35638	1.26196	1.0326	0.205893	1.2452	0.184617	1.05114	0.138843	1.09339
	Total Gamma Dose	824.871	0.0246088	845.17	0.0586397	798.355	789.409	0.00677905	794.76	0.0313756	770.582	771.54	0.00771136	777.49	0.0261678	757.664	0.0125088	767.885
Lungs	Total Dose	847.747	-0.0404018	813.496	-0.0134615	824.597	826.78	-0.0164742	813.16	-0.00517569	817.39	805.307	-0.0666553	751.629	-0.0693743	807.66	-0.059999	799.605
	Total Neutron Dose	2.0261	-0.133065	1.7565	0.057263	1.66137	1.72818	-0.0802445	1.5895	0.0318559	1.54043	1.33698	-0.03574	1.2892	-0.0798477	1.40107	0.00347085	1.28474
	Total Gamma Dose	845.721	-0.0401798	811.74	-0.0136043	822.935	825.052	-0.0163406	811.57	-0.00524561	815.85	803.97	-0.0667068	750.34	-0.0693561	806.259	-0.0601012	798.32
Ovaries	Total Dose	843.861	-0.139889	725.815	-0.0789983	788.071	760.71	-0.00049745	760.331	0.0163556	748.096	706.114	-0.0376813	679.507	-0.106891	760.833	#DIV/0!	0
	Total Neutron Dose	1.73206	-0.333278	1.1548	-0.183958	1.41512	1.25235	-0.240436	0.95124	-0.0690762	1.02182	0.536015	0.225396	0.65683	-0.118931	0.745492	#DIV/0!	0
	Total Gamma Dose	842.129	-0.139491	724.66	-0.0788095	786.656	759.457	-0.00010179	759.38	0.0164725	747.074	705.578	-0.0378811	678.85	-0.106879	760.087	#DIV/0!	0
Pancreas	Total Dose	822.048	-0.112934	729.211	-0.0647661	779.71	758.588	-0.0455047	724.068	-0.00911655	730.73	703.622	-0.0659064	657.249	-0.0452955	688.432	-0.0404958	684.988
	Total Neutron Dose	1.7683	-0.31505	1.2112	-0.0743298	1.30846	1.09495	-0.0700027	1.0183	0.193629	0.853113	0.660625	0.118108	0.73865	0.122114	0.658267	0.16476	0.634165
	Total Gamma Dose	820.28	-0.112498	728	-0.06475	778.402	757.493	-0.0454693	723.05	-0.00935352	729.877	702.961	-0.0660793	656.51	-0.0454558	687.773	-0.040686	684.354
Stomach Wall	Total Dose	830.031	0.0190925	845.878	0.0624364	796.168	806.76	-0.0137332	795.68	0.0113513	786.75	766.09	-0.0120319	756.872	-0.0194354	771.874	-0.0187839	771.361
	Total Neutron Dose	1.94526	-0.0448564	1.858	0.355637	1.37057	1.35291	0.256845	1.7004	0.384264	1.22838	0.998456	0.344176	1.3421	0.170235	1.14686	0.287083	1.04275
	Total Gamma Dose	828.085	0.0192428	844.02	0.0619308	794.798	805.407	-0.0141877	793.98	0.0107681	785.521	765.091	-0.0124968	755.53	-0.0197176	770.727	-0.019198	770.319
Testes	Total Dose	819.852	0.0310588	845.316	0.0208854	828.022	876.567	-0.0111146	866.825	0.0526626	823.459	871.047	0.00319848	873.833	#DIV/0!	0	0.0189858	857.552
	Total Neutron Dose	2.29763	0.021052	2.346	-0.118118	2.66022	1.88452	0.244189	2.3447	0.0120161	2.31686	1.79225	0.0843344	1.9434	#DIV/0!	0	0.0144342	1.91575
	Total Gamma Dose	817.555	0.0310869	842.97	0.0213335	825.362	874.683	-0.0116647	864.48	0.0527773	821.142	869.255	0.00303119	871.89	#DIV/0!	0	0.018996	855.636
Thyroid	Total Dose	841.991	0.0343159	870.884	0.0572161	823.752	811.556	0.0285131	834.697	-0.0507856	879.355	892.035	-0.0659522	833.203	-0.06222	888.485	-0.0453316	872.767
	Total Neutron Dose	1.84846	0.143764	2.1142	0.576578	1.34101	1.87721	0.0795301	2.0265	-0.148087	2.37877	2.39295	-0.100107	2.1534	0.127807	1.90937	0.149918	1.87266
	Total Gamma Dose	840.142	0.0340751	868.77	0.0563693	822.411	809.679	0.0283949	832.67	-0.0505216	876.976	889.642	-0.0658603	831.05	-0.0626292	886.576	-0.0457515	870.895
Uterus	Total Dose	824.023	-0.0485707	783.999	-0.00207229	785.627	752.809	0.0497167	790.236	0.0760175	734.408	677.181	0.0752495	728.139	0.064774	683.843	#DIV/0!	0
	Total Neutron Dose	1.73457	-0.250882	1.2994	0.143042	1.13679	1.16153	-0.0218908	1.1361	0.214834	0.935189	0.540105	0.293785	0.69878	0.209598	0.577696	#DIV/0!	0
	Total Gamma Dose	822.288	-0.0481439	782.7	-0.00228257	784.491	751.647	0.0498273	789.1	0.0758405	733.473	676.641	0.0750751	727.44	0.0646516	683.266	#DIV/0!	0
Urinary Bladder Wall	Total Dose	849.111	-0.0691166	790.423	-4.28421e-05	790.457	783.958	-0.0832503	718.693	-0.0186789	732.373	682.938	0.0349947	706.837	-0.0631589	754.49	0.00631099	702.404
	Total Neutron Dose	1.9079	-0.086274	1.7433	0.388305	1.2557	1.32056	0.168598	1.5432	0.492615	1.03389	0.690454	0.675565	1.1569	0.185379	0.975975	0.641605	0.704737
	Total Gamma Dose	847.203	-0.069078	788.68	-0.000660745	789.201	782.637	-0.0836753	717.15	-0.0194018	731.339	682.247	0.0343465	705.68	-0.0634808	753.514	0.00567295	701.699

## Sheet: Heavy-9P
Age classification		Infant					Child					Adult
		00M/F		DS02 Infant	01M/F		05M/F		DS02 Child	10M/F		15M/F		DS02 Adult	30F		30M
Organ	Dose (mGy)	Dose	% diff.	Dose	% diff.	Dose	Dose	% diff.	Dose	% diff.	Dose	Dose	% diff.	Dose	% diff.	Dose	% diff.	Dose
Active Marrow	Total Dose	240.048	0.231671	295.66	0.192673	247.897	287.509	0.00897345	290.089	0.0550692	274.948	259.411	-0.0134969	255.91	-0.00960098	258.391	0.0241553	249.874
	Total Neutron Dose	0.680432	0.249353	0.8501	0.38171	0.615252	0.592364	0.163475	0.6892	0.284037	0.536745	0.415483	0.131262	0.47002	0.181373	0.397859	0.209583	0.38858
	Total Gamma Dose	239.368	0.231621	294.81	0.192203	247.282	286.917	0.00865447	289.4	0.0546214	274.411	258.996	-0.0137292	255.44	-0.00989549	257.993	0.0238665	249.486
Brain	Total Dose	292.524	-0.0530537	277.005	0.01286	273.488	267.976	-0.0685378	249.61	-0.0570184	264.703	263.652	0.0478013	276.255	0.0476667	263.686	0.0397092	265.704
	Total Neutron Dose	0.885547	-0.0910479	0.80492	0.140632	0.705679	0.675723	0.0501939	0.70964	0.0810178	0.656455	0.657787	-0.0500718	0.62485	0.023909	0.610259	0.00235717	0.623381
	Total Gamma Dose	291.639	-0.0529383	276.2	0.0125294	272.782	267.3	-0.0688379	248.9	-0.0573615	264.046	262.994	0.0480461	275.63	0.0477218	263.076	0.039797	265.081
Breasts	Total Dose	316.658	-0.0664649	295.611	0.105815	267.324	286.055	0.0250746	293.227	-0.0236698	300.336	294.438	-0.008992	291.79	-0.0112226	295.102	-0.0267886	299.822
	Total Neutron Dose	0.816012	0.227066	1.0013	-0.0649911	1.0709	0.96912	0.0602398	1.0275	0.243396	0.826366	0.779643	0.141471	0.88994	0.163007	0.765206	-0.0343217	0.92157
	Total Gamma Dose	315.842	-0.0672232	294.61	0.106502	266.254	285.086	0.0249551	292.2	-0.0244066	299.51	293.658	-0.00939146	290.9	-0.0116755	294.337	-0.0267653	298.9
Colon	Total Dose	289.134	-0.0812957	265.629	-0.0418887	277.242	280.356	-0.0321745	271.336	-0.011518	274.497	261.014	-0.103894	233.897	-0.143041	272.938	-0.117811	265.132
	Total Neutron Dose	0.783101	-0.388827	0.47861	-0.0913757	0.526741	0.551746	-0.264879	0.4056	-0.196337	0.504689	0.321184	-0.139122	0.2765	-0.352105	0.426767	-0.265077	0.37623
	Total Gamma Dose	288.351	-0.0804605	265.15	-0.0417945	276.715	279.804	-0.0317157	270.93	-0.0111776	273.993	260.693	-0.103851	233.62	-0.142713	272.511	-0.117601	264.756
Eye Lens	Total Dose	267.944	0.111433	297.802	0.0141577	293.645	293.923	-0.00146938	293.491	0.335674	219.733	257.103	0.168661	300.466	-0.000710466	300.68	0.0460661	287.234
	Total Neutron Dose	1.0638	-0.0204896	1.042	0.0372306	1.0046	0.959457	0.0228906	0.98142	0.3542	0.724723	1.08409	-0.210336	0.85607	-0.413752	1.46025	-0.20597	1.07813
	Total Gamma Dose	266.88	0.111959	296.76	0.0140785	292.64	292.964	-0.00154916	292.51	0.335612	219.008	256.019	0.170266	299.61	0.00130526	299.219	0.0470157	286.156
Liver	Total Dose	285.367	-0.0332881	275.868	0.00653697	274.076	268.737	-0.0276911	261.295	-0.00509423	262.633	254.897	0.0258676	261.491	0.0217071	255.935	0.0116281	258.485
	Total Neutron Dose	0.760051	-0.213395	0.59786	0.0682723	0.559651	0.466157	0.170056	0.54543	0.230322	0.443323	0.30007	0.268072	0.38051	0.129556	0.336867	0.14746	0.331611
	Total Gamma Dose	284.607	-0.0328071	275.27	0.00641065	273.517	268.271	-0.0280347	260.75	-0.00549228	262.19	254.597	0.0255822	261.11	0.021565	255.598	0.0114536	258.153
Lungs	Total Dose	292.982	-0.0504853	278.19	-0.0218197	284.396	281.488	-0.0499794	267.419	-0.0391016	278.301	275.231	-0.0381673	264.727	-0.0311325	273.233	-0.0191135	269.885
	Total Neutron Dose	0.793485	-0.167785	0.66035	0.0310341	0.640473	0.64975	-0.108164	0.57947	0.0393739	0.557518	0.441203	0.0576073	0.46662	-0.0163549	0.474378	0.104008	0.42266
	Total Gamma Dose	292.188	-0.0501668	277.53	-0.021939	283.755	280.838	-0.0498447	266.84	-0.0392591	277.744	274.79	-0.0383211	264.26	-0.0311582	272.759	-0.0193066	269.462
Ovaries	Total Dose	277.491	-0.0768722	256.16	-0.0483289	269.168	268.287	-0.0476579	255.501	-0.035323	264.857	241.373	-0.0793076	222.23	-0.0943196	245.374	#DIV/0!	0
	Total Neutron Dose	0.657385	-0.346411	0.42966	-0.00104455	0.430109	0.308526	0.0728115	0.33099	0.21417	0.272606	0.170911	0.288155	0.22016	0.0663917	0.206453	#DIV/0!	0
	Total Gamma Dose	276.834	-0.0762321	255.73	-0.0484046	268.738	267.978	-0.0477966	255.17	-0.0355801	264.584	241.202	-0.079568	222.01	-0.0944549	245.167	#DIV/0!	0
Pancreas	Total Dose	273.677	-0.0807673	251.573	-0.0534828	265.788	255.646	-0.0892769	232.823	-0.0533554	245.946	236.82	-0.0808592	217.671	-0.0512404	229.427	-0.0475733	228.544
	Total Neutron Dose	0.665294	-0.333994	0.44309	-0.0657262	0.474261	0.374662	-0.0843475	0.34306	0.121045	0.306018	0.218068	0.151336	0.25107	0.0638815	0.235994	0.138844	0.22046
	Total Gamma Dose	273.012	-0.0801502	251.13	-0.0534609	265.314	255.272	-0.0892841	232.48	-0.0535727	245.64	236.602	-0.0810732	217.42	-0.051359	229.191	-0.0477533	228.323
Stomach Wall	Total Dose	285.837	0.013755	289.769	0.0664758	271.707	271.177	-0.0024609	270.51	0.0183031	265.648	258.92	-0.0668178	241.62	-0.0540949	255.437	-0.0588861	256.738
	Total Neutron Dose	0.674433	-0.111758	0.59906	0.252929	0.478127	0.451603	0.128978	0.50985	0.379312	0.369641	0.296633	0.346817	0.39951	0.152489	0.34665	0.286659	0.310502
	Total Gamma Dose	285.163	0.0140518	289.17	0.0661471	271.229	270.726	-0.00268015	270	0.0178001	265.278	258.623	-0.0672922	241.22	-0.0543757	255.091	-0.0593045	256.427
Testes	Total Dose	269.169	0.0765245	289.768	0.0774421	268.94	296.051	-0.061387	277.878	-0.0452749	291.055	258.589	0.0861988	280.879	#DIV/0!	0	0.00707764	278.905
	Total Neutron Dose	0.779237	-0.14338	0.66751	0.0424883	0.640305	0.575833	0.107249	0.63759	-0.176988	0.774703	0.568494	-0.121908	0.49919	#DIV/0!	0	0.338177	0.373037
	Total Gamma Dose	268.39	0.0771629	289.1	0.0775255	268.3	295.475	-0.0617156	277.24	-0.0449234	290.28	258.021	0.0866573	280.38	#DIV/0!	0	0.0066342	278.532
Thyroid	Total Dose	283.889	0.0196256	289.461	0.0682383	270.97	283.308	-0.0115225	280.044	-0.0254227	287.349	292.777	-0.0548442	276.72	-0.00660268	278.559	-0.0627492	295.247
	Total Neutron Dose	0.719742	-0.0816158	0.661	0.147264	0.576153	0.691707	-0.127492	0.60352	-0.198789	0.75326	0.6977	-0.125599	0.61007	0.0339001	0.590067	0.0216451	0.597145
	Total Gamma Dose	283.17	0.0198829	288.8	0.0680699	270.394	282.616	-0.0112386	279.44	-0.024967	286.595	292.08	-0.0546752	276.11	-0.00668866	277.969	-0.0629202	294.649
Uterus	Total Dose	283.095	-0.108496	252.381	-0.0277458	259.583	254.285	0.0381819	263.994	0.0583396	249.442	249.055	-0.0512238	236.298	-0.00125597	236.595	#DIV/0!	0
	Total Neutron Dose	0.625145	-0.311008	0.43072	0.0765457	0.400094	0.338615	0.075528	0.36419	0.411165	0.258077	0.190918	0.0887912	0.20787	0.162411	0.178827	#DIV/0!	0
	Total Gamma Dose	282.47	-0.108047	251.95	-0.0279068	259.183	253.946	0.0381321	263.63	0.0579742	249.184	248.865	-0.0513312	236.09	-0.00137977	236.416	#DIV/0!	0
Urinary Bladder Wall	Total Dose	286.448	-0.077243	264.322	-0.00637961	266.019	268.318	-0.109826	238.849	-0.0721987	257.436	232.141	0.0473805	243.14	-0.0238342	249.077	0.0270836	236.729
	Total Neutron Dose	0.6514	-0.168315	0.54176	0.240592	0.436695	0.415663	0.0807307	0.44922	0.524551	0.294657	0.211215	0.373861	0.29018	0.0900432	0.26621	0.256181	0.231002
	Total Gamma Dose	285.796	-0.0770354	263.78	-0.0067857	265.582	267.902	-0.110122	238.4	-0.0728825	257.141	231.93	0.0470832	242.85	-0.023956	248.811	0.0268598	236.498

## Sheet: Light-GLOBE
Age classification		Infant					Child					Adult
		00M/F		DS02 Infant	01M/F		05M/F		DS02 Child	10M/F		15M/F		DS02 Adult	30F		30M
Organ	Dose (mGy)	Dose	% diff.	Dose	% diff.	Dose	Dose	% diff.	Dose	% diff.	Dose	Dose	% diff.	Dose	% diff.	Dose	% diff.	Dose
Active Marrow	Total Dose	724.943	0.181184	856.291	0.147454	746.253	867.906	0.0224377	887.379	0.066277	832.222	794.716	-0.0268306	773.393	-0.0289741	796.47	0.00513276	769.444
	Total Neutron Dose	1.91889	0.246035	2.391	0.370271	1.74491	1.72756	0.122563	1.9393	0.270902	1.52592	1.22656	0.103002	1.3529	0.138961	1.18784	0.238892	1.09202
	Total Gamma Dose	723.024	0.181012	853.9	0.146932	744.508	866.178	0.022238	885.44	0.0659011	830.696	793.489	-0.0270313	772.04	-0.0292249	795.282	0.00480052	768.352
Brain	Total Dose	866.255	-0.017841	850.8	0.0343038	822.583	797.915	-0.0295474	774.339	-0.0165957	787.406	786.182	-0.0124745	776.375	0.000381406	776.079	-0.00206809	777.984
	Total Neutron Dose	2.64751	-0.0970758	2.3905	0.14133	2.09449	1.91577	0.105874	2.1186	0.105638	1.91618	1.94725	-0.0371057	1.875	0.0678951	1.75579	0.0445014	1.79511
	Total Gamma Dose	863.608	-0.0175981	848.41	0.0340306	820.488	795.999	-0.0298733	772.22	-0.0168938	785.49	784.235	-0.0124133	774.5	0.000228318	774.323	-0.00217579	776.189
Breasts	Total Dose	1037.41	-0.100536	933.112	0.16861	798.48	902.733	-0.0297631	875.865	-0.0472936	919.344	952.114	-0.0101402	942.46	0.0216652	922.474	0.015542	928.036
	Total Neutron Dose	4.3756	-0.14718	3.7316	-0.167194	4.48076	3.94956	-0.061945	3.7049	-0.017926	3.77253	3.64404	-0.0862605	3.3297	0.0966067	3.03637	-0.115718	3.76543
	Total Gamma Dose	1033.03	-0.100338	929.38	0.170505	793.999	898.784	-0.0296217	872.16	-0.0474146	915.571	948.47	-0.00984777	939.13	0.0214177	919.438	0.0160767	924.271
Colon	Total Dose	894.724	-0.0744681	828.095	-0.0422822	864.655	854.772	-0.0668767	797.608	-0.064703	852.785	804.248	-0.0900052	731.862	-0.138703	849.72	-0.118315	830.071
	Total Neutron Dose	2.7807	-0.401122	1.6653	-0.137672	1.93117	2.06664	-0.343039	1.3577	-0.299313	1.93767	1.30834	-0.249792	0.98153	-0.410572	1.66522	-0.336433	1.47917
	Total Gamma Dose	891.943	-0.0734497	826.43	-0.0420686	862.724	852.705	-0.0662074	796.25	-0.0641687	850.848	802.94	-0.0897448	730.88	-0.138169	848.055	-0.117925	828.592
Eye Lens	Total Dose	812.829	0.125486	914.827	-0.101339	1017.99	1030.42	-0.0967124	930.765	0.0918465	852.469	870.609	0.0483668	912.718	-0.0482551	958.994	0.0916921	836.058
	Total Neutron Dose	3.35515	0.152526	3.8669	0.30525	2.96257	3.53393	0.0966547	3.8755	0.360487	2.84861	3.65834	-0.0958732	3.3076	0.262763	2.61934	-0.00551777	3.32595
	Total Gamma Dose	809.473	0.125374	910.96	-0.102525	1015.03	1026.89	-0.0973779	926.89	0.0909458	849.621	866.951	0.0489755	909.41	-0.049107	956.375	0.0920803	832.732
Liver	Total Dose	881.629	0.00287515	884.163	0.0469659	844.501	822.215	0.00223231	824.05	0.0214215	806.768	790.977	0.0148396	802.715	0.00645375	797.567	-0.00944472	810.369
	Total Neutron Dose	2.32954	-0.0755684	2.1535	0.221402	1.76314	1.55969	0.237555	1.9302	0.364098	1.415	1.1309	0.312938	1.4848	0.253874	1.18417	0.210494	1.22661
	Total Gamma Dose	879.299	0.00308297	882.01	0.0466009	842.738	820.655	0.00178507	822.12	0.0208194	805.353	789.846	0.0144128	801.23	0.00608586	796.383	-0.00977814	809.142
Lungs	Total Dose	891.349	-0.0447144	851.493	-0.0103631	860.409	858.237	-0.0475292	817.445	-0.0336896	845.945	835.402	-0.0283776	811.695	-0.0400103	845.525	-0.0338067	840.096
	Total Neutron Dose	2.43469	-0.124118	2.1325	0.082294	1.97035	1.97564	-0.0558487	1.8653	0.048832	1.77845	1.53381	-0.0253032	1.495	-0.108522	1.67699	-0.0158331	1.51905
	Total Gamma Dose	888.914	-0.0444969	849.36	-0.0105757	858.439	856.261	-0.04751	815.58	-0.0338635	844.166	833.868	-0.0283832	810.2	-0.0398741	843.848	-0.0338393	838.577
Ovaries	Total Dose	894.76	-0.124801	783.093	-0.0346649	811.214	811.697	-0.0449361	775.223	-0.0226441	793.184	738.72	-0.0322594	714.89	-0.0324301	738.851	#DIV/0!	0
	Total Neutron Dose	1.88997	-0.268189	1.3831	-0.0966512	1.53108	1.32405	-0.167026	1.1029	0.0151542	1.08644	0.622731	0.171566	0.72957	-0.152913	0.861269	#DIV/0!	0
	Total Gamma Dose	892.87	-0.124498	781.71	-0.0345477	809.683	810.373	-0.0447367	774.12	-0.0226959	792.097	738.098	-0.0324314	714.16	-0.0322895	737.989	#DIV/0!	0
Pancreas	Total Dose	840.352	-0.0638952	786.658	-0.0509495	828.889	802.405	-0.116667	708.79	-0.0801837	770.578	731.167	-0.0672201	682.018	-0.0373712	708.495	-0.0541989	721.101
	Total Neutron Dose	2.30012	-0.387902	1.4079	-0.0564084	1.49207	1.27815	-0.0843784	1.1703	0.141712	1.02504	0.773544	0.0831184	0.83784	0.144012	0.73237	0.179446	0.710368
	Total Gamma Dose	838.052	-0.0630059	785.25	-0.0509396	827.397	801.127	-0.116719	707.62	-0.0804793	769.553	730.393	-0.0673793	681.18	-0.0375589	707.763	-0.0544293	720.39
Stomach Wall	Total Dose	875.158	-0.00969943	866.67	0.027508	843.468	840.829	0.00407666	844.257	0.0349422	815.753	798.499	-0.0309425	773.792	-0.0550146	818.84	-0.0546834	818.553
	Total Neutron Dose	2.29111	-0.0529032	2.1699	0.313211	1.65236	1.66836	0.155145	1.9272	0.331795	1.44707	1.16398	0.290317	1.5019	0.187022	1.26527	0.307981	1.14826
	Total Gamma Dose	872.867	-0.00958603	864.5	0.0269472	841.815	839.161	0.00377631	842.33	0.0344147	814.306	797.335	-0.0314115	772.29	-0.0553892	817.575	-0.0551929	817.405
Testes	Total Dose	876.919	0.0236626	897.67	0.0421852	861.334	884.048	0.0158428	898.054	-0.00428587	901.919	885.932	0.039621	921.033	#DIV/0!	0	0.0397731	885.802
	Total Neutron Dose	3.13092	-0.163313	2.6196	0.0448896	2.50706	2.21644	0.179232	2.6137	0.144254	2.28419	2.14347	0.0186299	2.1834	#DIV/0!	0	0.0174007	2.14606
	Total Gamma Dose	873.788	0.0243326	895.05	0.0421773	858.827	881.831	0.0154322	895.44	-0.00466302	899.635	883.788	0.0396719	918.85	#DIV/0!	0	0.0398274	883.656
Thyroid	Total Dose	863.924	0.0432037	901.249	0.101897	817.906	872.424	0.0345861	902.598	0.00367305	899.295	893.882	-0.0123083	882.88	-0.0345024	914.43	0.00211853	881.013
	Total Neutron Dose	2.20623	0.0781309	2.3786	0.338803	1.77666	2.02114	0.102351	2.228	-0.16271	2.66097	2.68089	-0.0974629	2.4196	-0.0216202	2.47307	-0.0206424	2.4706
	Total Gamma Dose	861.718	0.0431143	898.87	0.101382	816.129	870.403	0.0344288	900.37	0.00416683	896.634	891.201	-0.0120521	880.46	-0.0345374	911.957	0.00218254	878.543
Uterus	Total Dose	845.39	-0.0614326	793.456	-0.0510747	836.163	774.309	0.0180614	788.294	-0.0299855	812.662	755.762	-0.00849012	749.346	0.0734045	698.102	#DIV/0!	0
	Total Neutron Dose	1.99027	-0.258492	1.4758	0.129033	1.30714	1.19555	0.0572555	1.264	0.209131	1.04538	0.625994	0.22343	0.76586	0.166285	0.656667	#DIV/0!	0
	Total Gamma Dose	843.4	-0.0609675	791.98	-0.0513567	834.855	773.113	0.0180008	787.03	-0.0302935	811.617	755.136	-0.00868237	748.58	0.0733171	697.445	#DIV/0!	0
Urinary Bladder Wall	Total Dose	884.602	-0.0801889	813.667	-0.00443821	817.294	807.245	-0.0522568	765.061	-0.0294167	788.248	706.688	0.0315848	729.009	-0.0688756	782.934	-0.00535504	732.933
	Total Neutron Dose	2.28387	-0.112429	2.0271	0.420218	1.42732	1.4622	0.217893	1.7808	0.528098	1.16537	0.798981	0.575257	1.2586	0.270123	0.990928	0.629937	0.772177
	Total Gamma Dose	882.318	-0.0801054	811.64	-0.00518112	815.867	805.783	-0.052747	763.28	-0.0302422	787.083	705.889	0.0309694	727.75	-0.0693052	781.943	-0.00602505	732.161

## Sheet: Heavy-GLOBE
Age classification		Infant					Child					Adult
		00M/F		DS02 Infant	01M/F		05M/F		DS02 Child	10M/F		15M/F		DS02 Adult	30F		30M
Organ	Dose (mGy)	Dose	% diff.	Dose	% diff.	Dose	Dose	% diff.	Dose	% diff.	Dose	Dose	% diff.	Dose	% diff.	Dose	% diff.	Dose
Active Marrow	Total Dose	241.691	0.180089	285.217	0.140996	249.972	297.167	-0.0594495	279.501	-0.00576393	281.121	255.369	-0.0433124	244.309	-0.041827	254.973	-0.00871832	246.457
	Total Neutron Dose	0.852293	0.216835	1.0371	0.349483	0.768517	0.762364	0.0896237	0.83069	0.258093	0.660277	0.515727	0.0833454	0.55871	0.151242	0.48531	0.193586	0.468094
	Total Gamma Dose	240.839	0.179959	284.18	0.140353	249.204	296.405	-0.0598329	278.67	-0.00638512	280.461	254.854	-0.0435687	243.75	-0.0421951	254.488	-0.00910328	245.989
Brain	Total Dose	287.29	-0.049376	273.105	-0.0127546	276.633	277.093	-0.0596205	260.572	-0.0528747	275.119	264.329	-0.00469556	263.087	0.0102557	260.417	0.0209554	257.687
	Total Neutron Dose	1.14886	-0.0558452	1.0847	0.150256	0.943007	0.864877	0.0664874	0.92238	0.117815	0.825163	0.824773	0.00322167	0.82743	0.020484	0.810821	0.0206301	0.810705
	Total Gamma Dose	286.141	-0.0493501	272.02	-0.0133122	275.69	276.228	-0.0600153	259.65	-0.0533882	274.294	263.504	-0.00472034	262.26	0.0102237	259.606	0.0209564	256.877
Breasts	Total Dose	258.621	0.177857	304.619	0.0708108	284.475	324.491	-0.101985	291.398	-0.0263593	299.287	297.691	0.0142067	301.92	0.0428533	289.514	0.0119263	298.362
	Total Neutron Dose	1.83884	-0.25562	1.3688	-0.0435378	1.43111	1.49991	-0.127947	1.308	0.0341206	1.26484	1.23842	-0.0791457	1.1404	0.12874	1.01033	-0.0222981	1.16641
	Total Gamma Dose	256.782	0.180961	303.25	0.071389	283.044	322.991	-0.101865	290.09	-0.026616	298.022	296.453	0.0145966	300.78	0.0425526	288.503	0.0120606	297.196
Colon	Total Dose	286.617	-0.0768319	264.596	-0.0236757	271.012	283.107	-0.0828381	259.655	-0.0588147	275.881	253.923	-0.0794301	233.753	-0.114889	264.095	-0.0793817	253.909
	Total Neutron Dose	0.985064	-0.40544	0.58568	-0.0879064	0.642127	0.665971	-0.286216	0.47536	-0.218002	0.607879	0.397688	-0.186599	0.32348	-0.368983	0.512632	-0.259267	0.436702
	Total Gamma Dose	285.632	-0.0756986	264.01	-0.0235232	270.37	282.441	-0.0823586	259.18	-0.0584632	275.273	253.525	-0.079262	233.43	-0.114394	263.582	-0.0790718	253.473
Eye Lens	Total Dose	285.478	0.038787	296.55	-0.037668	308.158	244.646	0.206421	295.146	0.0904092	270.675	274.839	0.0865325	298.622	0.0863906	274.875	-0.038968	310.731
	Total Neutron Dose	1.41695	-0.0469698	1.3504	0.279668	1.05527	1.3064	0.0380464	1.3561	0.393112	0.973432	0.982172	0.122003	1.102	-0.0516002	1.16196	-0.0470188	1.15637
	Total Gamma Dose	284.061	0.0392148	295.2	-0.0387585	307.103	243.34	0.207325	293.79	0.0893167	269.701	273.857	0.0864053	297.52	0.0869764	273.713	-0.0389379	309.574
Liver	Total Dose	281.996	-0.0286857	273.907	0.0210138	268.27	260.559	0.0339122	269.395	0.0523667	255.989	244.685	0.00524075	245.968	-0.0119977	248.954	-0.0177193	250.404
	Total Neutron Dose	0.874805	-0.11194	0.77688	0.21444	0.639702	0.538397	0.253239	0.67474	0.331862	0.506614	0.352986	0.381102	0.48751	0.355056	0.359771	0.37536	0.35446
	Total Gamma Dose	281.121	-0.0284266	273.13	0.0205515	267.63	260.02	0.033458	268.72	0.0518125	255.483	244.332	0.00469774	245.48	-0.0125289	248.595	-0.0182765	250.05
Lungs	Total Dose	288.182	-0.0683855	268.475	-0.0236564	274.98	286.296	-0.042399	274.158	-0.0228546	280.57	268.38	-0.0388673	257.949	-0.0435349	269.69	-0.0293632	265.752
	Total Neutron Dose	0.963799	-0.144303	0.82472	0.0505621	0.785027	0.801187	-0.11666	0.70772	0.0223136	0.692273	0.558946	0.0715532	0.59894	-0.00126422	0.599698	0.141067	0.524895
	Total Gamma Dose	287.218	-0.0681308	267.65	-0.0238689	274.195	285.495	-0.0421906	273.45	-0.0229664	279.878	267.821	-0.0390977	257.35	-0.0436291	269.09	-0.0297004	265.227
Ovaries	Total Dose	267.631	-0.0705546	248.749	-0.0363142	258.122	241.537	0.00373529	242.44	-0.0745643	261.974	241.833	-0.0970935	218.352	-0.061202	232.587	#DIV/0!	0
	Total Neutron Dose	0.693694	-0.223274	0.53881	0.0530172	0.511682	0.440121	-0.114539	0.38971	0.222057	0.318897	0.234009	-0.00734663	0.23229	-0.0459065	0.243467	#DIV/0!	0
	Total Gamma Dose	266.938	-0.0701578	248.21	-0.0364916	257.611	241.097	0.00395119	242.05	-0.0749259	261.655	241.599	-0.0971804	218.12	-0.061218	232.344	#DIV/0!	0
Pancreas	Total Dose	279.042	-0.122393	244.889	-0.0551091	259.172	266.583	-0.130092	231.903	-0.0771191	251.282	231.386	-0.0652409	216.29	-0.0387333	225.005	-0.0443654	226.331
	Total Neutron Dose	0.873068	-0.371183	0.549	-0.0688776	0.589611	0.461371	-0.10456	0.41313	0.152863	0.358351	0.264832	0.0944683	0.28985	0.0499025	0.276073	0.145435	0.253048
	Total Gamma Dose	278.169	-0.121612	244.34	-0.0550777	258.582	266.122	-0.130136	231.49	-0.0774476	250.923	231.121	-0.0654239	216	-0.0388422	224.729	-0.0445779	226.078
Stomach Wall	Total Dose	281.145	-0.0268993	273.583	0.0246302	267.006	284.727	-0.074597	263.487	-0.0278947	271.048	251.946	-0.0594817	236.96	-0.0610765	252.374	-0.0609869	252.35
	Total Neutron Dose	0.850742	-0.162061	0.71287	0.193466	0.597311	0.566058	0.0723276	0.607	0.273005	0.476825	0.375845	0.196263	0.44961	0.0670625	0.421353	0.158163	0.38821
	Total Gamma Dose	280.295	-0.0264891	272.87	0.0242516	266.409	284.161	-0.0748897	262.88	-0.028425	270.571	251.57	-0.0598638	236.51	-0.0612908	251.952	-0.0613245	251.961
Testes	Total Dose	284.144	-0.04642	270.954	-0.0479488	284.601	294.781	-0.048995	280.338	-0.0956298	309.981	268.989	0.0325952	277.757	#DIV/0!	0	0.0603181	261.956
	Total Neutron Dose	0.930044	-0.113752	0.82425	0.0577513	0.779247	0.634194	0.226503	0.77784	-0.094945	0.859439	0.694984	-0.126311	0.6072	#DIV/0!	0	0.0500388	0.578264
	Total Gamma Dose	283.214	-0.0461989	270.13	-0.048239	283.821	294.146	-0.049589	279.56	-0.0956317	309.122	268.294	0.0330069	277.15	#DIV/0!	0	0.0603409	261.378
Thyroid	Total Dose	268.335	0.103193	296.026	0.103478	268.266	284.415	-0.0189294	279.031	-0.0217092	285.223	291.293	-0.0128778	287.542	-0.0363464	298.387	-0.00421412	288.759
	Total Neutron Dose	0.914506	-0.140924	0.78563	0.173545	0.66945	0.862487	-0.175756	0.7109	-0.333325	1.06634	0.94108	-0.169146	0.7819	-0.0589697	0.830898	0.00123923	0.780932
	Total Gamma Dose	267.421	0.104028	295.24	0.103303	267.597	283.552	-0.0184524	278.32	-0.0205398	284.157	290.352	-0.0123713	286.76	-0.0362832	297.556	-0.00422891	287.978
Uterus	Total Dose	272.019	-0.0465918	259.346	0.040692	249.205	261.991	-0.00929205	259.557	-0.00874257	261.846	234.5	-0.022279	229.276	0.0743744	213.404	#DIV/0!	0
	Total Neutron Dose	0.737896	-0.314876	0.50555	0.081305	0.467537	0.443665	-0.105586	0.39682	0.129387	0.351359	0.222624	0.104509	0.24589	0.135238	0.216598	#DIV/0!	0
	Total Gamma Dose	271.282	-0.045862	258.84	0.0406157	248.737	261.548	-0.0091287	259.16	-0.00892817	261.495	234.278	-0.0223994	229.03	0.0743126	213.187	#DIV/0!	0
Urinary Bladder Wall	Total Dose	280.615	-0.0690737	261.232	0.00414012	260.155	262.442	-0.0410457	251.67	-0.00954925	254.097	217.369	0.0962015	238.28	0.0101254	235.892	0.0753267	221.589
	Total Neutron Dose	0.773899	-0.157086	0.65233	0.296137	0.503288	0.489584	0.123648	0.55012	0.466496	0.375126	0.247727	0.413007	0.35004	0.192618	0.293506	0.298555	0.269561
	Total Gamma Dose	279.842	-0.0688303	260.58	0.00357413	259.652	261.953	-0.0413536	251.12	-0.0102531	253.721	217.121	0.09584	237.93	0.00989803	235.598	0.0750548	221.319
