# Supplementary material for: Japanese pediatric and adult atomic bomb survivor dosimetry: potential improvements using the J45 phantom series and modern Monte Carlo transport
Source: Radiat Environ Biophys. 2021 Oct 30;61(1):73–86. doi: 10.1007/s00411-021-00946-2 (PMC8897329; doi:10.1007/s00411-021-00946-2)
Supplement: Supplementary file 1 — Supplementary file1 (ZIP 2974 KB) [file 411_2021_946_MOESM1_ESM.zip › _supplementary/Table3_supplement.xlsx]

## Sheet: #Info
Supplementary data: Table 3 Data
This supplementary data workbook contains the percent difference in organ dose estimates between the J45 series (calculated by this study) and DS02 results (pulled directly from the most recent DS) for each survivor age available in the J45 series, for all twenty generalized survivor scenarios considered by this work. This data is reflected in Table 3 of the publication for the adult male survivo…
Deeper red hues represent greater dose underestimation by DS02, while deeper blue hues represent greater dose overestimation by DS02 (assuming J45 dose to be ground truth).
Air electron dose for the J45 series is reported under gamma dose.

## Sheet: Table3_00f
Newborn female
City		Hiroshima					Nagasaki
	Distance	1000m					1000m
Organ	Shielding	In-open	Light 9P	Heavy 9P	Light GLOBE	Heavy GLOBE	In-open	Light 9P	Heavy 9P	Light GLOBE	Heavy GLOBE
Active Marrow	Total Dose	0.138694	0.153277	0.17343	0.13954	0.166	0.0175025	0.139878	0.180144	0.13645	0.149524
	Neutron Dose	0.342774	0.305373	0.22386	0.33157	0.239441	0.256753	0.247984	0.261514	0.278624	0.21521
	Gamma Dose	0.133245	0.150091	0.172192	0.134716	0.163823	0.0159183	0.139233	0.179566	0.1355	0.148963
Brain	Total Dose	-0.0345734	-0.0363569	-0.0377653	-0.0230359	-0.0421837	-0.138617	-0.0408585	-0.0425142	-0.0350281	-0.0644115
	Neutron Dose	-0.0243206	-0.0147517	0.0256788	-0.0298768	0.038715	-0.075411	-0.0602512	-0.0586328	-0.0747908	-0.0325947
	Gamma Dose	-0.0348888	-0.0368485	-0.0392322	-0.022843	-0.0447056	-0.1391	-0.0407292	-0.0423904	-0.0347218	-0.064716
Breasts	Total Dose	0.0605046	0.126324	-0.0734944	0.102665	0.242989	0.153473	0.542432	0.151611	-0.175382	-0.135851
	Neutron Dose	0.105226	-0.260484	-0.239289	-0.0451959	0.557138	0.103743	0.353156	-0.381383	-0.194209	-0.161235
	Gamma Dose	0.058421	0.148412	-0.0672633	0.110654	0.232775	0.154079	0.544463	0.160493	-0.175176	-0.135552
Colon	Total Dose	-0.105658	-0.0932122	-0.0972799	-0.0915432	-0.0815964	-0.200791	-0.0875206	-0.0996839	-0.0948841	-0.105412
	Neutron Dose	-0.471952	-0.455179	-0.426168	-0.469518	-0.468063	-0.424944	-0.41028	-0.420913	-0.421376	-0.422889
	Gamma Dose	-0.0934127	-0.0835523	-0.0902489	-0.0793978	-0.0704345	-0.199001	-0.0850998	-0.0974075	-0.0922517	-0.102778
Eye Lens	Total Dose	0.0415118	-0.0522137	0.0695214	-0.0470871	-0.102431	0.0172824	0.0575297	0.0842112	0.0322796	0.0519678
	Neutron Dose	0.142162	-0.107977	0.10627	0.199372	-0.0395319	0.403739	0.232493	0.128209	0.00302564	0.129431
	Gamma Dose	0.0368611	-0.0498666	0.0684303	-0.0565073	-0.104704	0.0138061	0.0559918	0.0838208	0.0326239	0.0511553
Liver	Total Dose	-0.0114415	-0.00391309	-0.0479679	-0.00220744	-0.0374393	-0.102459	0.00208398	-0.0491378	-0.00129703	-0.0628386
	Neutron Dose	-0.0735819	-0.0159064	-0.236869	-0.0332002	-0.188885	-0.0934389	-0.0421371	-0.196228	-0.0609894	-0.163763
	Gamma Dose	-0.00975762	-0.00365995	-0.0437206	-0.00145073	-0.0334114	-0.10252	0.00235726	-0.0481694	-0.00089563	-0.0620616
Lungs	Total Dose	-0.0556848	-0.0483967	-0.0205662	-0.0772931	-0.0650734	-0.174849	-0.0435967	-0.0313225	-0.062588	-0.0847827
	Neutron Dose	-0.124415	-0.157434	-0.194184	-0.162935	-0.190664	-0.169971	-0.135369	-0.170717	-0.122029	-0.182545
	Gamma Dose	-0.0538044	-0.0459967	-0.0165913	-0.0750547	-0.0616015	-0.174883	-0.0430102	-0.0303439	-0.0621722	-0.0839769
Ovaries	Total Dose	-0.113724	-0.0903559	-0.124499	-0.0578554	-0.12198	-0.136894	-0.0892496	-0.133998	-0.0575	-0.138685
	Neutron Dose	-0.38543	-0.315551	-0.42149	-0.403669	-0.399769	-0.34137	-0.360948	-0.266933	-0.278266	-0.233404
	Gamma Dose	-0.107701	-0.0866368	-0.119008	-0.0501273	-0.115721	-0.135624	-0.0876645	-0.133328	-0.0562386	-0.138135
Pancreas	Total Dose	-0.10022	-0.0892458	-0.0991533	-0.102892	-0.0989167	-0.209606	-0.101289	-0.0975758	-0.0733832	-0.0901072
	Neutron Dose	-0.431638	-0.415769	-0.348176	-0.421289	-0.462515	-0.356891	-0.328856	-0.369735	-0.361566	-0.37282
	Gamma Dose	-0.0919915	-0.0827232	-0.094497	-0.0956002	-0.089175	-0.208723	-0.100014	-0.0958406	-0.0715265	-0.0879173
Stomach Wall	Total Dose	-0.0399451	-0.0342117	-0.0102472	-0.051909	-0.0505513	-0.143374	-0.0102724	0.00615309	-0.041261	-0.0404821
	Neutron Dose	-0.0981604	-0.036433	-0.140018	-0.0387698	-0.219712	-0.0575956	-0.0509858	-0.131788	-0.0579289	-0.139133
	Gamma Dose	-0.0383933	-0.034166	-0.00773855	-0.0522174	-0.046393	-0.143916	-0.0100242	0.00700749	-0.0411506	-0.0397833
Thyroid	Total Dose	0.0709952	0.068549	0.021387	0.0794817	0.0194416	-0.0665183	0.0581863	0.0306888	0.0975744	0.0379582
	Neutron Dose	0.160256	0.240926	-0.0526775	0.151501	-0.225424	0.175534	0.127605	-0.194075	0.0985313	-0.158583
	Gamma Dose	0.0687967	0.0652621	0.0229247	0.0777728	0.0261545	-0.0679268	0.0577744	0.03237	0.097568	0.0395287
Urinary Bladder Wall	Total Dose	-0.070968	-0.0643014	-0.0415891	-0.0669513	-0.0540553	-0.160598	-0.0814957	-0.0830854	-0.0742314	-0.0814421
	Neutron Dose	-0.311065	-0.30793	-0.286286	-0.250148	-0.388831	-0.237403	-0.206766	-0.274228	-0.20202	-0.288625
	Gamma Dose	-0.0634809	-0.0579251	-0.0363062	-0.0618773	-0.0451248	-0.160036	-0.0806599	-0.0818462	-0.0732991	-0.0799219
Uterus	Total Dose	-0.082279	-0.0222254	-0.056385	-0.0405161	-0.0553668	-0.169334	-0.0234646	-0.0928624	-0.0594378	-0.130988
	Neutron Dose	-0.345986	-0.347522	-0.416799	-0.357174	-0.444289	-0.31484	-0.209383	-0.318858	-0.231801	-0.363888
	Gamma Dose	-0.0765368	-0.0161143	-0.0497304	-0.0335301	-0.0466684	-0.168471	-0.0225092	-0.0916157	-0.0584799	-0.129505
	Distance	1500m					1500m
Organ	Shielding	In-open	Light 9P	Heavy 9P	Light GLOBE	Heavy GLOBE	In-open	Light 9P	Heavy 9P	Light GLOBE	Heavy GLOBE
Active Marrow	Total Dose	0.177975	0.186638	0.213847	0.174862	0.173257	0.176357	0.184356	0.231515	0.181276	0.180416
	Neutron Dose	0.265487	0.244222	0.232638	0.278668	0.226978	0.251495	0.247463	0.248601	0.245643	0.21864
	Gamma Dose	0.177218	0.186245	0.213691	0.174018	0.172714	0.176146	0.184214	0.231466	0.181105	0.18028
Brain	Total Dose	-0.0384036	-0.0452672	-0.0404371	-0.0478158	-0.0513998	-0.0357044	-0.051993	-0.0532171	-0.018061	-0.0500133
	Neutron Dose	-0.0640752	-0.0465425	-0.0414354	-0.0664915	-0.0023489	-0.0860178	-0.0588322	-0.0914979	-0.0969075	-0.0559614
	Gamma Dose	-0.0381538	-0.0452579	-0.0404286	-0.0476475	-0.0519395	-0.0355428	-0.0519763	-0.0531009	-0.0178194	-0.0499895
Breasts	Total Dose	0.00393736	0.372701	-0.203261	0.129131	0.223244	0.198422	0.28247	-0.0830319	0.0632019	0.198956
	Neutron Dose	-0.226171	-0.0438882	-0.254037	-0.169617	0.167809	0.191268	0.021463	0.253603	-0.117664	-0.337727
	Gamma Dose	0.00805511	0.379171	-0.202718	0.134575	0.224026	0.198453	0.283598	-0.0838681	0.0640777	0.203357
Colon	Total Dose	-0.0902267	-0.0794121	-0.0941798	-0.0890953	-0.0876951	-0.0915988	-0.0726842	-0.0798575	-0.0706919	-0.0804719
	Neutron Dose	-0.42869	-0.412045	-0.425241	-0.425531	-0.42549	-0.408958	-0.384584	-0.389339	-0.401272	-0.4056
	Gamma Dose	-0.0867816	-0.0766773	-0.0916036	-0.0858543	-0.0844195	-0.0905223	-0.0718163	-0.0790149	-0.0696568	-0.0793548
Eye Lens	Total Dose	0.0832981	0.0527701	-0.00703531	0.0245341	0.0331289	0.139163	0.128225	0.0468353	0.138366	0.0147792
	Neutron Dose	0.135269	0.11543	-0.156698	0.130903	-0.0237115	0.0298087	0.204197	-0.0180199	0.160998	-0.0393562
	Gamma Dose	0.0825704	0.0520798	-0.00522368	0.0231526	0.0339356	0.139711	0.127961	0.0470782	0.138272	0.0150409
Liver	Total Dose	-0.0058906	0.00491134	-0.0442765	-0.00149352	-0.0127449	-0.0142952	0.0233083	-0.03161	0.00410918	-0.0279188
	Neutron Dose	-0.0971246	-0.0389286	-0.19363	-0.0860364	-0.141954	-0.0846418	-0.0198937	-0.214899	-0.0744074	-0.111644
	Gamma Dose	-0.0050996	0.00521381	-0.04319	-0.000797507	-0.01156	-0.0140973	0.0234077	-0.0311187	0.00431719	-0.0276582
Lungs	Total Dose	-0.0433153	-0.041714	-0.0516104	-0.0500448	-0.067697	-0.0461637	-0.0394913	-0.0510516	-0.0452623	-0.0655672
	Neutron Dose	-0.163151	-0.155317	-0.166066	-0.150592	-0.160724	-0.14707	-0.132974	-0.167615	-0.124239	-0.143658
	Gamma Dose	-0.0422259	-0.0408975	-0.0507415	-0.0491798	-0.0668008	-0.0458649	-0.0392672	-0.0507354	-0.0450461	-0.0653046
Ovaries	Total Dose	-0.0636678	-0.11675	-0.138418	-0.163641	-0.0985335	-0.0746152	-0.139889	-0.0768722	-0.124801	-0.0705546
	Neutron Dose	-0.347508	-0.315053	-0.207504	-0.439832	-0.272602	-0.352108	-0.333278	-0.346411	-0.268189	-0.223274
	Gamma Dose	-0.0615285	-0.115641	-0.138078	-0.161599	-0.0972855	-0.0738754	-0.139491	-0.0762321	-0.124498	-0.0701578
Pancreas	Total Dose	-0.100304	-0.118603	-0.128813	-0.0674898	-0.0963046	-0.0972499	-0.111581	-0.074343	-0.0631618	-0.117823
	Neutron Dose	-0.399191	-0.337016	-0.354982	-0.332442	-0.447948	-0.341532	-0.314612	-0.336518	-0.389867	-0.370488
	Gamma Dose	-0.0978785	-0.117299	-0.127338	-0.0656135	-0.0928698	-0.0966041	-0.111143	-0.0736972	-0.0622616	-0.117026
Stomach Wall	Total Dose	-0.0227246	-0.0126574	-0.00773258	-0.0283711	-0.0373126	-0.0157426	0.0201218	0.00999689	-0.00909298	-0.0244177
	Neutron Dose	-0.0491384	-0.0452948	-0.0969893	-0.0450985	-0.217078	-0.0552911	-0.0421883	-0.110015	-0.0504695	-0.162492
	Gamma Dose	-0.0225121	-0.0124401	-0.00716636	-0.0282416	-0.0357217	-0.0156345	0.0202679	0.0102791	-0.00898459	-0.0239973
Thyroid	Total Dose	0.063625	0.0689642	0.046895	0.0437325	0.0466407	0.0479769	0.0271209	0.0268216	0.0643317	0.117702
	Neutron Dose	0.126844	0.133107	-0.0709616	0.131395	-0.149538	0.138979	0.141595	-0.0797804	0.0786925	-0.137645
	Gamma Dose	0.0631182	0.0685302	0.0477593	0.0430772	0.0484396	0.047739	0.0268703	0.027094	0.0642942	0.118583
Urinary Bladder Wall	Total Dose	-0.0492605	-0.0841425	-0.0786504	-0.0626185	-0.100032	-0.0578657	-0.0697144	-0.0713048	-0.0649163	-0.0914439
	Neutron Dose	-0.240542	-0.24333	-0.342208	-0.232505	-0.237419	-0.203475	-0.213221	-0.253976	-0.207172	-0.237881
	Gamma Dose	-0.0474564	-0.0829231	-0.0765671	-0.0611009	-0.0989436	-0.0574176	-0.0693392	-0.0708375	-0.0644971	-0.0910067
Uterus	Total Dose	-0.0372308	-0.0438461	-0.10981	-0.0524012	-0.0752074	-0.0534632	-0.0485707	-0.108496	-0.0614326	-0.0465918
	Neutron Dose	-0.295957	-0.324051	-0.376151	-0.28438	-0.383511	-0.254222	-0.250882	-0.311008	-0.258492	-0.314876
	Gamma Dose	-0.0353113	-0.042067	-0.108133	-0.0507758	-0.0728392	-0.0529659	-0.0481439	-0.108047	-0.0609675	-0.045862

## Sheet: Table3_00m
Newborn male
City		Hiroshima					Nagasaki
	Distance	1000m					1000m
Organ	Shielding	In-open	Light 9P	Heavy 9P	Light GLOBE	Heavy GLOBE	In-open	Light 9P	Heavy 9P	Light GLOBE	Heavy GLOBE
Active Marrow	Total Dose	0.138774	0.15348	0.173271	0.139425	0.165997	0.0174954	0.139748	0.180224	0.136432	0.149423
	Neutron Dose	0.341583	0.306013	0.22159	0.330559	0.239303	0.256399	0.247133	0.262308	0.278384	0.217074
	Gamma Dose	0.133354	0.150285	0.172083	0.134621	0.163824	0.015913	0.139107	0.179641	0.135484	0.148847
Brain	Total Dose	-0.0348423	-0.0363494	-0.0373528	-0.0235419	-0.0434388	-0.138046	-0.0413023	-0.0425194	-0.035913	-0.0635602
	Neutron Dose	-0.0242055	-0.0145341	0.0266993	-0.0284062	0.0396343	-0.0759484	-0.0596718	-0.0579682	-0.0748176	-0.0331298
	Gamma Dose	-0.0351694	-0.0368457	-0.038833	-0.0234051	-0.0460226	-0.13852	-0.0411799	-0.0424008	-0.0356135	-0.0638518
Breasts	Total Dose	-0.0484362	-0.0852983	-0.181559	-0.0314796	0.0251712	0.038376	0.0692307	0.0367359	-0.156554	-0.14061
	Neutron Dose	-0.124658	-0.217456	0.0696951	0.0633794	0.379195	-0.0578436	0.00292467	-0.128123	-0.0860611	-0.15074
	Gamma Dose	-0.0443877	-0.0795825	-0.187409	-0.0354759	0.0144767	0.039613	0.0698955	0.0384803	-0.15725	-0.140492
Colon	Total Dose	-0.107434	-0.0924806	-0.0965717	-0.0920344	-0.0813419	-0.201142	-0.0858092	-0.0957501	-0.0969579	-0.103229
	Neutron Dose	-0.471391	-0.454117	-0.425604	-0.469844	-0.468691	-0.424696	-0.409412	-0.420144	-0.421152	-0.422101
	Gamma Dose	-0.0953048	-0.0828408	-0.0895391	-0.0798934	-0.0701377	-0.199358	-0.083381	-0.0934442	-0.0943511	-0.100581
Eye Lens	Total Dose	0.0248682	-0.0286646	0.0805733	-0.0279567	-0.0847055	0.0116751	0.0259899	0.0574913	0.0447463	0.0493034
	Neutron Dose	0.14188	-0.106075	0.117562	0.19692	-0.0423439	0.411139	0.237189	0.128082	0.00796866	0.128564
	Gamma Dose	0.0195504	-0.0253293	0.079475	-0.0367499	-0.0862729	0.00812067	0.0241962	0.0568805	0.0451822	0.0484735
Liver	Total Dose	-0.0107563	-0.00393289	-0.0474326	-0.000531642	-0.0379738	-0.100203	0.00330925	-0.0466713	0.000312818	-0.0605548
	Neutron Dose	-0.0733663	-0.01583	-0.23841	-0.0320897	-0.185053	-0.0916543	-0.0406878	-0.197639	-0.0617607	-0.16315
	Gamma Dose	-0.00905888	-0.0036818	-0.0431272	0.000239293	-0.0340831	-0.100261	0.00358107	-0.0456731	0.00073125	-0.0597636
Lungs	Total Dose	-0.054624	-0.0471887	-0.0181655	-0.0767054	-0.0643352	-0.172211	-0.0439463	-0.0317781	-0.0617509	-0.0832622
	Neutron Dose	-0.124334	-0.157326	-0.196032	-0.163524	-0.189641	-0.168896	-0.135883	-0.170881	-0.121215	-0.182948
	Gamma Dose	-0.0527148	-0.0447616	-0.0140736	-0.0744331	-0.0608729	-0.172234	-0.0433587	-0.0308018	-0.0613349	-0.0824387
Pancreas	Total Dose	-0.0954708	-0.0906542	-0.103752	-0.101144	-0.0980465	-0.221536	-0.0939982	-0.104874	-0.0740164	-0.0867201
	Neutron Dose	-0.435417	-0.415913	-0.348854	-0.425995	-0.463598	-0.356917	-0.326832	-0.370741	-0.359556	-0.373708
	Gamma Dose	-0.0869268	-0.0841655	-0.0991884	-0.0936264	-0.0882225	-0.220737	-0.0926868	-0.10319	-0.0721838	-0.0844855
Stomach Wall	Total Dose	-0.0413896	-0.0306669	-0.00320293	-0.0484775	-0.0589166	-0.1463	-0.00585402	0.00553008	-0.0421627	-0.0380004
	Neutron Dose	-0.0984893	-0.037576	-0.143353	-0.0377733	-0.215422	-0.0567884	-0.0472554	-0.138694	-0.058688	-0.142351
	Gamma Dose	-0.0398693	-0.0305243	-0.000463165	-0.0487294	-0.0551255	-0.146862	-0.00560151	0.00643005	-0.0420533	-0.0372566
Testes	Total Dose	-0.0222805	-0.0382518	-0.0747655	0.0147888	-0.0287129	-0.143193	-0.115711	-0.0566476	-0.0582787	-0.00978849
	Neutron Dose	-0.229268	-0.140644	-0.150988	-0.14093	-0.220649	-0.192227	-0.0796003	-0.326347	-0.209574	-0.204684
	Gamma Dose	-0.0140632	-0.0351423	-0.0731503	0.0203999	-0.022981	-0.142762	-0.115971	-0.0543881	-0.0568943	-0.00801804
Thyroid	Total Dose	0.0725805	0.0840314	0.018289	0.0786343	0.0251223	-0.0405016	0.0779069	0.0323328	0.10887	0.0186213
	Neutron Dose	0.170131	0.244565	-0.0416363	0.146587	-0.233639	0.170863	0.132463	-0.191937	0.0953958	-0.161025
	Gamma Dose	0.070195	0.0809343	0.0195148	0.0770161	0.0323354	-0.041771	0.0775785	0.0340086	0.108961	0.020034
Urinary Bladder Wall	Total Dose	-0.060226	-0.0471865	-0.0371634	-0.0475008	-0.0451626	-0.146061	-0.0428206	-0.0819622	-0.0575784	-0.0672583
	Neutron Dose	-0.126482	-0.156557	-0.199194	-0.141094	-0.338567	-0.129901	-0.10732	-0.20358	-0.0529862	-0.227708
	Gamma Dose	-0.058588	-0.0448051	-0.0340384	-0.0451974	-0.0378756	-0.146167	-0.0424224	-0.0812432	-0.0576071	-0.0661577
	Distance	1500m					1500m
Organ	Shielding	In-open	Light 9P	Heavy 9P	Light GLOBE	Heavy GLOBE	In-open	Light 9P	Heavy 9P	Light GLOBE	Heavy GLOBE
Active Marrow	Total Dose	0.177858	0.186501	0.213829	0.174684	0.173326	0.176191	0.18428	0.231671	0.181184	0.180089
	Neutron Dose	0.265156	0.243405	0.231074	0.27875	0.227337	0.25119	0.248559	0.249353	0.246035	0.216835
	Gamma Dose	0.177101	0.186112	0.213686	0.173838	0.17278	0.175981	0.184135	0.231621	0.181012	0.179959
Brain	Total Dose	-0.0381298	-0.045145	-0.0398862	-0.0473857	-0.0514196	-0.0356675	-0.0521145	-0.0530537	-0.017841	-0.049376
	Neutron Dose	-0.0642423	-0.0472997	-0.0416286	-0.065934	-0.00231497	-0.0860237	-0.0585612	-0.0910479	-0.0970758	-0.0558452
	Gamma Dose	-0.0378756	-0.0451293	-0.0398715	-0.0472186	-0.0519598	-0.0355058	-0.0520988	-0.0529383	-0.0175981	-0.0493501
Breasts	Total Dose	-0.0548353	0.0683421	0.0244141	0.0463618	0.177142	0.109122	0.193425	-0.0664649	-0.100536	0.177857
	Neutron Dose	-0.13674	-0.0405436	-0.143717	-0.00862886	-0.13822	0.0134363	0.0190733	0.227066	-0.14718	-0.25562
	Gamma Dose	-0.0536018	0.0696492	0.0264295	0.0471364	0.182972	0.109568	0.194127	-0.0672232	-0.100338	0.180961
Colon	Total Dose	-0.0917827	-0.0816593	-0.0940454	-0.0888429	-0.0870592	-0.0916057	-0.0681149	-0.0812957	-0.0744681	-0.0768319
	Neutron Dose	-0.428659	-0.411016	-0.422749	-0.425037	-0.424499	-0.409104	-0.384421	-0.388827	-0.401122	-0.40544
	Gamma Dose	-0.0883599	-0.0789628	-0.0914983	-0.085606	-0.0837903	-0.0905285	-0.0672306	-0.0804605	-0.0734497	-0.0756986
Eye Lens	Total Dose	0.126251	0.117675	-0.0254586	0.0510478	0.0136834	0.176575	0.125399	0.111433	0.125486	0.038787
	Neutron Dose	0.1335	0.113175	-0.151942	0.135477	-0.0147383	0.0304758	0.205822	-0.0204896	0.152526	-0.0469698
	Gamma Dose	0.126145	0.117727	-0.0239648	0.0499271	0.0140754	0.17733	0.125121	0.111959	0.125374	0.0392148
Liver	Total Dose	-0.00368527	0.0043837	-0.0433629	-0.000600678	-0.0121648	-0.015492	0.024506	-0.0332881	0.00287515	-0.0286857
	Neutron Dose	-0.0973786	-0.0408199	-0.194414	-0.0860911	-0.140478	-0.0845997	-0.0201031	-0.213395	-0.0755684	-0.11194
	Gamma Dose	-0.0028709	0.00469603	-0.0422619	0.00010381	-0.0109894	-0.0152978	0.0246088	-0.0328071	0.00308297	-0.0284266
Lungs	Total Dose	-0.0415996	-0.040847	-0.055	-0.0537573	-0.0694181	-0.0459588	-0.0404018	-0.0504853	-0.0447144	-0.0683855
	Neutron Dose	-0.163999	-0.155457	-0.167055	-0.150201	-0.16207	-0.146909	-0.133065	-0.167785	-0.124118	-0.144303
	Gamma Dose	-0.0404838	-0.0400224	-0.0541513	-0.0529313	-0.0685258	-0.0456599	-0.0401798	-0.0501668	-0.0444969	-0.0681308
Pancreas	Total Dose	-0.0967056	-0.107552	-0.122419	-0.0629277	-0.0974144	-0.0986261	-0.112934	-0.0807673	-0.0638952	-0.122393
	Neutron Dose	-0.400048	-0.336621	-0.352547	-0.334757	-0.44393	-0.341591	-0.31505	-0.333994	-0.387902	-0.371183
	Gamma Dose	-0.0942301	-0.106169	-0.120913	-0.0609864	-0.0940585	-0.0979847	-0.112498	-0.0801502	-0.0630059	-0.121612
Stomach Wall	Total Dose	-0.0166109	-0.0114014	-0.00875065	-0.0269268	-0.0377508	-0.00564174	0.0190925	0.013755	-0.00969943	-0.0268993
	Neutron Dose	-0.046465	-0.046451	-0.0943288	-0.0474886	-0.218334	-0.0506368	-0.0448564	-0.111758	-0.0529032	-0.162061
	Gamma Dose	-0.0163699	-0.0111675	-0.00820993	-0.0267669	-0.0361507	-0.00551819	0.0192428	0.0140518	-0.00958603	-0.0264891
Testes	Total Dose	0.0343814	-0.0653072	-0.0419051	-0.0331949	-0.0749729	0.0121924	0.0310588	0.0765245	0.0236626	-0.04642
	Neutron Dose	-0.127156	-0.0696435	-0.256036	-0.233125	-0.390202	-0.20224	0.021052	-0.14338	-0.163313	-0.113752
	Gamma Dose	0.0361994	-0.0652706	-0.040087	-0.0308284	-0.0708542	0.0130336	0.0310869	0.0771629	0.0243326	-0.0461989
Thyroid	Total Dose	0.076813	0.0909919	0.0388174	0.0557848	0.0500037	0.0613434	0.0343159	0.0196256	0.0432037	0.103193
	Neutron Dose	0.123734	0.120864	-0.0702109	0.134045	-0.147541	0.140475	0.143764	-0.0816158	0.0781309	-0.140924
	Gamma Dose	0.0764311	0.0907833	0.0396101	0.0551944	0.0518166	0.0611341	0.0340751	0.0198829	0.0431143	0.104028
Urinary Bladder Wall	Total Dose	-0.0444444	-0.069338	-0.0629678	-0.0394619	-0.077109	-0.0667921	-0.0691166	-0.077243	-0.0801889	-0.0690737
	Neutron Dose	-0.153352	-0.182839	-0.243956	-0.134749	-0.245169	-0.107451	-0.086274	-0.168315	-0.112429	-0.157086
	Gamma Dose	-0.0435192	-0.0685203	-0.061703	-0.0386889	-0.0757291	-0.0666815	-0.069078	-0.0770354	-0.0801054	-0.0688303

## Sheet: Table3_01f
1-year-old female
City		Hiroshima					Nagasaki
	Distance	1000m					1000m
Organ	Shielding	In-open	Light 9P	Heavy 9P	Light GLOBE	Heavy GLOBE	In-open	Light 9P	Heavy 9P	Light GLOBE	Heavy GLOBE
Active Marrow	Total Dose	0.104646	0.118874	0.13532	0.101521	0.126775	-0.0141998	0.107944	0.148183	0.102447	0.121309
	Neutron Dose	0.477484	0.452252	0.371881	0.487061	0.367941	0.395596	0.37849	0.386438	0.404731	0.354745
	Gamma Dose	0.0958974	0.1128	0.130326	0.0931668	0.120539	-0.0165652	0.106527	0.146687	0.100667	0.119567
Brain	Total Dose	0.0143986	0.0185838	0.00232053	0.0249612	-0.00221088	-0.108532	0.00737973	-0.00114142	0.0246597	-0.00600946
	Neutron Dose	0.247006	0.229275	0.150019	0.217302	0.210025	0.160037	0.129972	0.135002	0.157311	0.158868
	Gamma Dose	0.00854773	0.0145362	-0.000846911	0.0204473	-0.00810777	-0.110221	0.00666637	-0.00204547	0.0237932	-0.00740716
Breasts	Total Dose	0.160077	0.0165623	-0.0259917	-0.0694967	0.0199034	0.00934835	0.0823224	0.0550314	0.123508	0.0891296
	Neutron Dose	0.0635224	0.031013	-0.0258527	-0.0913603	-0.0784674	-0.00464961	-0.0862807	-0.222699	-0.0639602	0.177716
	Gamma Dose	0.165224	0.0160387	-0.025996	-0.0684556	0.0243943	0.00951376	0.0842029	0.058391	0.125923	0.0881947
Colon	Total Dose	-0.0634809	-0.0462141	-0.0382546	-0.0431566	-0.0300157	-0.172308	-0.0557023	-0.0419044	-0.0492017	-0.040217
	Neutron Dose	-0.156011	-0.147508	-0.138273	-0.149058	-0.113919	-0.135525	-0.148377	-0.100667	-0.134291	-0.0928136
	Gamma Dose	-0.0614773	-0.0444127	-0.036747	-0.0409466	-0.0284953	-0.17251	-0.0552052	-0.0416197	-0.0487212	-0.0399199
Eye Lens	Total Dose	0.0963983	-0.0936116	0.0723823	-0.0622333	0.177968	0.255923	0.126339	0.0892032	-0.0143978	-0.0571113
	Neutron Dose	0.280577	-0.0413974	-0.0103061	0.146699	0.0926573	0.0332947	0.230804	0.000680258	0.0575634	0.0670526
	Gamma Dose	0.0884304	-0.0955584	0.0751437	-0.0704624	0.181545	0.259302	0.125359	0.0900939	-0.0151638	-0.0583462
Liver	Total Dose	0.0510385	0.0443686	0.00375503	0.0483681	0.00494271	-0.056837	0.0499854	0.0085049	0.0528087	-0.00828343
	Neutron Dose	0.319497	0.35048	0.0676189	0.341104	0.202922	0.227761	0.262165	0.072477	0.278528	0.198843
	Gamma Dose	0.0456452	0.0394567	0.00267881	0.0429862	0.00126486	-0.0583317	0.048944	0.00817058	0.0516353	-0.00945805
Lungs	Total Dose	-0.0204485	-0.0112846	0.00391893	-0.0148591	-0.0266134	-0.1453	-0.0162716	0.00238774	-0.0251548	-0.0367248
	Neutron Dose	0.0934783	0.0551904	-0.0284846	0.118345	-0.00924981	0.0695356	0.0715457	0.012299	0.09062	0.0282658
	Gamma Dose	-0.0230255	-0.012494	0.00454749	-0.0176268	-0.02702	-0.146509	-0.0167368	0.00232881	-0.025832	-0.0371724
Ovaries	Total Dose	-0.029628	-0.0683324	-0.043788	-0.0348456	-0.0489558	-0.179325	-0.0593816	-0.0110148	-0.0484327	-0.0705282
	Neutron Dose	-0.0904922	-0.136715	-0.16745	-0.149604	0.0404685	-0.094415	-0.184469	0.00799952	-0.107495	0.0932806
	Gamma Dose	-0.0286355	-0.0674181	-0.0420607	-0.0330148	-0.0502042	-0.179689	-0.0587917	-0.0110944	-0.0481574	-0.0712466
Pancreas	Total Dose	-0.0304182	-0.0339257	-0.0322665	-0.0214423	-0.0349011	-0.194578	-0.0663713	-0.0517523	-0.0384997	-0.0467112
	Neutron Dose	-0.0715181	-0.0671381	-0.00316072	-0.103809	-0.0788401	-0.0664455	-0.0756233	0.01045	-0.0590167	-0.0169946
	Gamma Dose	-0.0297507	-0.0334879	-0.0326467	-0.0201225	-0.0341728	-0.195116	-0.0663323	-0.0520116	-0.0384068	-0.0468647
Stomach Wall	Total Dose	0.00696288	0.0347474	0.0519633	0.0163417	0.00964251	-0.110897	0.0460667	0.0622521	0.0183645	0.00313521
	Neutron Dose	0.449926	0.492726	0.324297	0.407027	0.244455	0.368359	0.353822	0.317777	0.380399	0.231002
	Gamma Dose	-0.000669378	0.0282821	0.0483514	0.00966758	0.00582514	-0.113055	0.044679	0.0611533	0.0166306	0.00195748
Thyroid	Total Dose	0.11399	0.14975	0.120982	0.16026	0.105169	0.0275509	0.20086	0.0881776	0.117826	0.104461
	Neutron Dose	0.47264	0.643982	0.232054	0.650721	0.187756	0.458216	0.632768	0.284941	0.511536	0.256461
	Gamma Dose	0.106784	0.142123	0.119042	0.151585	0.103581	0.0253286	0.198854	0.0872054	0.115884	0.103598
Urinary Bladder Wall	Total Dose	0.0182643	0.0299367	0.0441371	0.0524955	0.0509217	-0.0991143	0.0341902	0.00490623	0.022618	0.0138993
	Neutron Dose	0.507546	0.442004	0.234008	0.519918	0.159114	0.369221	0.398648	0.228016	0.481786	0.216197
	Gamma Dose	0.0107391	0.024309	0.0415746	0.0453783	0.0492495	-0.101156	0.0326413	0.00397144	0.0206311	0.0129434
Uterus	Total Dose	0.055777	0.0713297	0.023369	0.0898451	0.0435554	-0.0805789	0.0513431	-0.0282645	0.0207572	0.0196669
	Neutron Dose	0.16138	0.196778	-0.0365906	0.11088	-0.140042	0.0843726	0.119432	0.023477	0.221346	0.045522
	Gamma Dose	0.0542986	0.0699325	0.0240913	0.0895423	0.0464681	-0.0812625	0.0510774	-0.0284676	0.0199976	0.0195496
	Distance	1500m					1500m
Organ	Shielding	In-open	Light 9P	Heavy 9P	Light GLOBE	Heavy GLOBE	In-open	Light 9P	Heavy 9P	Light GLOBE	Heavy GLOBE
Active Marrow	Total Dose	0.140217	0.150491	0.175707	0.139511	0.144759	0.1398	0.150237	0.192738	0.147641	0.141163
	Neutron Dose	0.411832	0.395511	0.38562	0.420057	0.368866	0.368926	0.353776	0.383161	0.370992	0.349976
	Gamma Dose	0.138179	0.149047	0.174208	0.137522	0.142781	0.13923	0.149828	0.192264	0.147118	0.140519
Brain	Total Dose	0.00597103	0.00187397	0.00138771	0.00936377	-0.00150761	0.0176236	0.0116748	0.0133072	0.0341393	-0.0125219
	Neutron Dose	0.183826	0.153778	0.130414	0.157887	0.20812	0.145754	0.125332	0.14032	0.14098	0.150217
	Gamma Dose	0.00454208	0.000913529	0.000424753	0.00822145	-0.0035095	0.0172774	0.0114279	0.0129784	0.0338665	-0.0130787
Breasts	Total Dose	0.0425445	0.120995	-0.00238438	0.118195	0.169602	0.136456	0.0840059	0.085432	0.0418191	0.0105468
	Neutron Dose	-0.0647917	0.171754	-0.11333	0.0186704	0.188087	0.121112	-0.0401286	0.0341966	-0.0232595	-0.228016
	Gamma Dose	0.0441908	0.120473	-0.00113454	0.119654	0.169357	0.136523	0.0844883	0.0856148	0.0420979	0.0119583
Colon	Total Dose	-0.0496082	-0.0486638	-0.0517143	-0.049915	-0.0273805	-0.0509068	-0.0492746	-0.0402997	-0.0385661	-0.0204757
	Neutron Dose	-0.147659	-0.14368	-0.109338	-0.120985	-0.0667249	-0.133862	-0.15214	-0.0938414	-0.139785	-0.0870716
	Gamma Dose	-0.0489115	-0.0481108	-0.0514121	-0.0494497	-0.027131	-0.0507064	-0.0490617	-0.0401974	-0.0383381	-0.0203172
Eye Lens	Total Dose	-0.0611289	0.0223711	0.240856	0.0629693	0.18775	-0.106947	0.0208098	-0.00060181	-0.0794298	-0.038347
	Neutron Dose	0.0236843	-0.0647535	0.0822833	0.107292	0.180522	0.170123	0.228535	0.0412794	0.304599	0.276348
	Gamma Dose	-0.0622697	0.0234846	0.242725	0.0623588	0.187848	-0.107903	0.0201703	-0.000742931	-0.0805787	-0.0394304
Liver	Total Dose	0.0345083	0.0415749	-0.00566675	0.0477967	0.0362982	0.0255718	0.0603035	0.00709676	0.0463281	0.0204348
	Neutron Dose	0.254669	0.280136	0.115336	0.239623	0.274084	0.206749	0.261613	0.0657338	0.220198	0.217032
	Gamma Dose	0.033082	0.0402961	-0.00632767	0.0465772	0.0347608	0.0251698	0.0599307	0.00697643	0.0459642	0.0199661
Lungs	Total Dose	-0.0297964	-0.0109898	-0.00885097	-0.0314243	-0.0364143	-0.0157394	-0.0136511	-0.0239694	-0.0105633	-0.0242621
	Neutron Dose	0.0846485	0.0733178	-0.000284322	0.0840367	0.0460403	0.0733758	0.0574592	0.0317955	0.0820736	0.0504459
	Gamma Dose	-0.0306088	-0.0114813	-0.00890762	-0.0322166	-0.0370719	-0.0159556	-0.0137946	-0.0240949	-0.0107759	-0.0244759
Ovaries	Total Dose	-0.0773595	-0.0600305	-0.035668	-0.0580783	-0.0705608	-0.0229871	-0.0789983	-0.0483289	-0.0346649	-0.0363142
	Neutron Dose	-0.103216	-0.0908817	-0.0430375	-0.0334977	0.106049	-0.150587	-0.183958	-0.00104455	-0.0966512	0.0530172
	Gamma Dose	-0.07722	-0.0598923	-0.0356345	-0.0581967	-0.0714174	-0.0227133	-0.0788095	-0.0484046	-0.0345477	-0.0364916
Pancreas	Total Dose	-0.0572125	-0.0561135	-0.0620086	-0.0379638	-0.0448997	-0.0532212	-0.0655069	-0.0542231	-0.0511683	-0.0520892
	Neutron Dose	-0.0372992	-0.0799007	-0.0198347	-0.0683927	-0.0234818	-0.0553209	-0.0761623	-0.0608057	-0.0614695	-0.0682177
	Gamma Dose	-0.0573179	-0.0560041	-0.0622031	-0.0378048	-0.0450242	-0.0532172	-0.065489	-0.0542114	-0.0511496	-0.0520524
Stomach Wall	Total Dose	0.0347087	0.0609357	0.0541659	0.0361964	0.0147567	0.0402654	0.0611607	0.0633497	0.0306906	0.0253019
	Neutron Dose	0.365106	0.332027	0.28504	0.424992	0.163692	0.363936	0.355164	0.252441	0.313797	0.193589
	Gamma Dose	0.0327523	0.0595479	0.0530743	0.0340501	0.0138243	0.0396188	0.0606542	0.0630172	0.0301334	0.0249244
Thyroid	Total Dose	0.106268	0.127707	0.09337	0.0770082	0.09991	0.0959199	0.0533628	0.0607931	0.109669	0.108297
	Neutron Dose	0.523728	0.678436	0.240177	0.464698	0.127984	0.459435	0.577004	0.155576	0.342689	0.169511
	Gamma Dose	0.103699	0.125059	0.092529	0.0747019	0.0997064	0.0951446	0.0525123	0.060594	0.10916	0.108143
Urinary Bladder Wall	Total Dose	0.0210636	0.000628417	-0.000879045	0.0306333	0.0147122	-0.00862429	-0.0045566	-0.0043675	-0.00418198	0.0110077
	Neutron Dose	0.4209	0.391568	0.210696	0.454001	0.263307	0.382455	0.361168	0.201857	0.398243	0.297848
	Gamma Dose	0.0189074	-0.00114519	-0.00186124	0.0284467	0.0133751	-0.00935304	-0.00514745	-0.00471825	-0.00489727	0.0104486
Uterus	Total Dose	0.0326754	-0.00542547	-0.0120284	-0.0194076	-0.0277802	-0.0111701	-0.00207229	-0.0277458	-0.0510747	0.040692
	Neutron Dose	0.184545	0.142958	0.0398612	0.138156	-0.0678199	0.116346	0.143042	0.0765457	0.129033	0.081305
	Gamma Dose	0.0319591	-0.00600364	-0.0122455	-0.0201242	-0.0275669	-0.0113904	-0.00228257	-0.0279068	-0.0513567	0.0406157

## Sheet: Table3_01m
1-year-old male
City		Hiroshima					Nagasaki
	Distance	1000m					1000m
Organ	Shielding	In-open	Light 9P	Heavy 9P	Light GLOBE	Heavy GLOBE	In-open	Light 9P	Heavy 9P	Light GLOBE	Heavy GLOBE
Active Marrow	Total Dose	0.104679	0.118752	0.135174	0.101653	0.12689	-0.0142186	0.107875	0.148283	0.102358	0.121352
	Neutron Dose	0.47863	0.451244	0.371099	0.487375	0.368305	0.395981	0.378515	0.38622	0.406048	0.354581
	Gamma Dose	0.0959113	0.112691	0.13019	0.0932955	0.120649	-0.0165856	0.106457	0.146788	0.100571	0.119611
Brain	Total Dose	0.0140294	0.0187511	0.00268863	0.0252464	-0.00243506	-0.108939	0.00760183	-0.00129874	0.0246679	-0.00564414
	Neutron Dose	0.247519	0.229624	0.150707	0.218028	0.209478	0.160281	0.130041	0.13508	0.157193	0.158435
	Gamma Dose	0.00816093	0.0147005	-0.000484915	0.0207236	-0.00832436	-0.11063	0.00688924	-0.00220415	0.0238022	-0.0070361
Breasts	Total Dose	0.00785193	0.0632303	-0.0565426	-0.0523698	0.0325146	0.0774127	0.123889	0.0111057	0.0542159	0.0571084
	Neutron Dose	-0.00998664	0.050039	-0.0267171	-0.0744356	0.0210653	-0.0646314	-0.0268764	-0.0447657	-0.098149	0.0966046
	Gamma Dose	0.00873624	0.0637216	-0.057428	-0.0513193	0.0329903	0.0793224	0.125528	0.0116314	0.056127	0.0566737
Colon	Total Dose	-0.0636471	-0.0461436	-0.0370231	-0.0444157	-0.0324069	-0.172712	-0.0553161	-0.0453478	-0.0485057	-0.0396736
	Neutron Dose	-0.151634	-0.149073	-0.13764	-0.148366	-0.118111	-0.134545	-0.148322	-0.10054	-0.133778	-0.0897242
	Gamma Dose	-0.0617523	-0.0443096	-0.0355056	-0.0422511	-0.0308502	-0.172921	-0.0548171	-0.0450814	-0.0480241	-0.0393918
Eye Lens	Total Dose	0.13599	-0.0981853	0.090388	-0.0229027	0.181282	0.265077	0.149669	0.0988684	-0.0129639	-0.0506312
	Neutron Dose	0.284063	-0.0373853	-0.00463196	0.147513	0.096758	0.0356007	0.226239	0.00419864	0.053463	0.0713701
	Gamma Dose	0.129361	-0.100431	0.0935974	-0.0299027	0.184823	0.268578	0.148933	0.0998261	-0.0136748	-0.0518481
Liver	Total Dose	0.0515141	0.0444677	0.00316323	0.0478103	0.00523354	-0.0562505	0.0490182	0.00778639	0.0542092	-0.00883221
	Neutron Dose	0.318362	0.349101	0.0645089	0.338366	0.203647	0.227774	0.263114	0.0754776	0.278607	0.198241
	Gamma Dose	0.0461458	0.039574	0.002127	0.0424603	0.0015488	-0.0577431	0.0479692	0.00743387	0.0530412	-0.0100065
Lungs	Total Dose	-0.0211249	-0.0107042	0.00360646	-0.0152118	-0.0265455	-0.14664	-0.0162437	0.00194941	-0.0256703	-0.0364488
	Neutron Dose	0.0926278	0.0551009	-0.0300926	0.117446	-0.00678551	0.0701538	0.0707377	0.0133136	0.0911729	0.0291034
	Gamma Dose	-0.0236982	-0.0119023	0.00426105	-0.0179695	-0.0270071	-0.147856	-0.0167049	0.00188194	-0.026353	-0.0369
Pancreas	Total Dose	-0.0321335	-0.0344531	-0.0302969	-0.0254133	-0.0366018	-0.197248	-0.0654875	-0.054061	-0.0368733	-0.0458468
	Neutron Dose	-0.0714609	-0.0605116	-0.0185088	-0.106672	-0.0788164	-0.0659874	-0.0724968	0.0097614	-0.0529206	-0.0232703
	Gamma Dose	-0.031496	-0.0341123	-0.0304536	-0.0241124	-0.0359033	-0.197797	-0.065458	-0.0543267	-0.036801	-0.0459642
Stomach Wall	Total Dose	0.00477961	0.0363667	0.0527469	0.0146491	0.00824293	-0.111791	0.0470292	0.0583523	0.0189953	0.00377187
	Neutron Dose	0.44751	0.498213	0.316572	0.403209	0.25145	0.366258	0.358498	0.318672	0.386577	0.227362
	Gamma Dose	-0.00284474	0.0298607	0.0492243	0.00800424	0.00431707	-0.113944	0.0456283	0.0572377	0.0172416	0.00261206
Testes	Total Dose	0.00623701	-0.0714398	0.0633143	0.0168357	-0.0649469	-0.0961584	0.0162564	0.0410292	-0.0613764	-0.0573983
	Neutron Dose	-0.170631	0.103969	-0.229645	-0.140442	-0.0611081	-0.139016	0.0188242	-0.162076	-0.0418258	-0.179406
	Gamma Dose	0.0129409	-0.0754133	0.0712218	0.0225115	-0.0650379	-0.0957859	0.0162371	0.0425374	-0.0615232	-0.0563765
Thyroid	Total Dose	0.116175	0.152365	0.116396	0.158438	0.115212	0.0390286	0.199424	0.101798	0.1098	0.107246
	Neutron Dose	0.487894	0.663639	0.21841	0.677836	0.185486	0.467376	0.63169	0.274787	0.503936	0.253289
	Gamma Dose	0.108768	0.144552	0.114602	0.149417	0.113845	0.0368074	0.197417	0.100925	0.107859	0.106412
Urinary Bladder Wall	Total Dose	0.0203344	0.0265218	0.0489108	0.0558368	0.04614	-0.0950771	0.0429089	0.0108963	0.0237567	0.00764274
	Neutron Dose	0.548764	0.475561	0.217214	0.541333	0.147456	0.402152	0.424897	0.22436	0.507832	0.211998
	Gamma Dose	0.0124103	0.0205506	0.0465969	0.0485251	0.0445652	-0.097203	0.041302	0.00999387	0.021696	0.00667981
	Distance	1500m					1500m
Organ	Shielding	In-open	Light 9P	Heavy 9P	Light GLOBE	Heavy GLOBE	In-open	Light 9P	Heavy 9P	Light GLOBE	Heavy GLOBE
Active Marrow	Total Dose	0.140338	0.150567	0.175704	0.139395	0.144793	0.139818	0.150182	0.192673	0.147454	0.140996
	Neutron Dose	0.411017	0.395772	0.385293	0.419528	0.366508	0.369511	0.35349	0.38171	0.370271	0.349483
	Gamma Dose	0.138305	0.149122	0.174207	0.137409	0.142832	0.139247	0.149773	0.192203	0.146932	0.140353
Brain	Total Dose	0.00600387	0.0019356	0.0020059	0.00920579	-0.00199477	0.0181289	0.0118548	0.01286	0.0343038	-0.0127546
	Neutron Dose	0.18396	0.153833	0.130478	0.157263	0.20773	0.146043	0.125996	0.140632	0.14133	0.150256
	Gamma Dose	0.00457421	0.00097519	0.00104654	0.00806662	-0.00399726	0.0177832	0.011607	0.0125294	0.0340306	-0.0133122
Breasts	Total Dose	0.0521957	0.137178	0.0923333	0.0449407	-0.0336039	0.20883	0.208228	0.105815	0.16861	0.0708108
	Neutron Dose	-0.0986036	0.0155414	-0.0512719	0.0245051	-0.106731	-0.0342619	-0.0494258	-0.0649911	-0.167194	-0.0435378
	Gamma Dose	0.0546194	0.138646	0.0939893	0.0452187	-0.0325373	0.210126	0.209355	0.106502	0.170505	0.071389
Colon	Total Dose	-0.0499532	-0.0489413	-0.051172	-0.0508736	-0.0307756	-0.0531718	-0.0505903	-0.0418887	-0.0422822	-0.0236757
	Neutron Dose	-0.145619	-0.14291	-0.10813	-0.119936	-0.0642156	-0.132502	-0.151648	-0.0913757	-0.137672	-0.0879064
	Gamma Dose	-0.0492754	-0.048395	-0.0508735	-0.0504225	-0.0305648	-0.0529809	-0.0503816	-0.0417945	-0.0420686	-0.0235232
Eye Lens	Total Dose	-0.0616917	0.0199908	0.236003	0.0834222	0.199122	-0.112772	0.0229146	0.0141577	-0.101339	-0.037668
	Neutron Dose	0.0197356	-0.0694797	0.075214	0.108616	0.175355	0.169534	0.231304	0.0372306	0.30525	0.279668
	Gamma Dose	-0.0627906	0.0211375	0.237903	0.0830689	0.199447	-0.113741	0.0222733	0.0140785	-0.102525	-0.0387585
Liver	Total Dose	0.0351406	0.0416712	-0.00508201	0.0483287	0.0373289	0.0253902	0.0590144	0.00653697	0.0469659	0.0210138
	Neutron Dose	0.253124	0.282966	0.116449	0.241847	0.274347	0.204662	0.261595	0.0682723	0.221402	0.21444
	Gamma Dose	0.0337258	0.0403805	-0.00574555	0.0470999	0.0357953	0.0249918	0.0586397	0.00641065	0.0466009	0.0205515
Lungs	Total Dose	-0.0307695	-0.0101251	-0.00884968	-0.0311346	-0.0365817	-0.0153688	-0.0134615	-0.0218197	-0.0103631	-0.0236564
	Neutron Dose	0.0826114	0.0731976	0.000944691	0.0849477	0.0442331	0.0738556	0.057263	0.0310341	0.082294	0.0505621
	Gamma Dose	-0.0315751	-0.0106113	-0.00891437	-0.0319307	-0.0372273	-0.0155853	-0.0136043	-0.021939	-0.0105757	-0.0238689
Pancreas	Total Dose	-0.0580735	-0.0577466	-0.06034	-0.0346717	-0.0468479	-0.0534538	-0.0647661	-0.0534828	-0.0509495	-0.0551091
	Neutron Dose	-0.0381564	-0.0817778	-0.0115448	-0.0672658	-0.0208271	-0.0551537	-0.0743298	-0.0657262	-0.0564084	-0.0688776
	Gamma Dose	-0.0581789	-0.0576361	-0.0605635	-0.034501	-0.0469984	-0.0534505	-0.06475	-0.0534609	-0.0509396	-0.0550777
Stomach Wall	Total Dose	0.0377476	0.0614323	0.0532981	0.0366813	0.015206	0.0423603	0.0624364	0.0664758	0.027508	0.0246302
	Neutron Dose	0.36719	0.333625	0.288619	0.426851	0.162664	0.367556	0.355637	0.252929	0.313211	0.193466
	Gamma Dose	0.0357941	0.0600399	0.0521894	0.0345293	0.0142816	0.041711	0.0619308	0.0661471	0.0269472	0.0242516
Testes	Total Dose	-0.0512024	0.0219086	0.0565708	-0.0552492	-0.0831413	-0.0305016	0.0208854	0.0774421	0.0421852	-0.0479488
	Neutron Dose	-0.0411127	-0.0797402	-0.054553	-0.119837	-0.103199	-0.116842	-0.118118	0.0424883	0.0448896	0.0577513
	Gamma Dose	-0.051297	0.0228572	0.0573887	-0.0545995	-0.0829655	-0.0302087	0.0213335	0.0775255	0.0421773	-0.048239
Thyroid	Total Dose	0.11612	0.130995	0.089343	0.0748208	0.0994527	0.0917978	0.0572161	0.0682383	0.101897	0.103478
	Neutron Dose	0.523962	0.665026	0.256071	0.483418	0.123374	0.450253	0.576578	0.147264	0.338803	0.173545
	Gamma Dose	0.113587	0.128398	0.0884036	0.0724258	0.0992786	0.0910313	0.0563693	0.0680699	0.101382	0.103303
Urinary Bladder Wall	Total Dose	0.0282518	0.00427385	-0.00772711	0.0451976	0.0233013	-0.000871996	-4.28421e-05	-0.00637961	-0.00443821	0.00414012
	Neutron Dose	0.45085	0.418061	0.199333	0.493921	0.284506	0.438231	0.388305	0.240592	0.420218	0.296137
	Gamma Dose	0.0260044	0.00242507	-0.00869081	0.0429102	0.0219078	-0.00166461	-0.000660745	-0.0067857	-0.00518112	0.00357413

## Sheet: Table3_05f
5-year-old female
City		Hiroshima					Nagasaki
	Distance	1000m					1000m
Organ	Shielding	In-open	Light 9P	Heavy 9P	Light GLOBE	Heavy GLOBE	In-open	Light 9P	Heavy 9P	Light GLOBE	Heavy GLOBE
Active Marrow	Total Dose	-0.0296162	-0.0271478	-0.0224885	-0.0322044	-0.0395887	-0.0130093	-0.0209416	-0.00983166	0.00235298	-0.0261241
	Neutron Dose	0.13147	0.117705	0.150144	0.128286	0.0708317	0.117846	0.138937	0.140206	0.139661	0.106518
	Gamma Dose	-0.0329282	-0.0294522	-0.02552	-0.0352025	-0.0420838	-0.0137407	-0.0216572	-0.0106384	0.00165786	-0.0269938
Brain	Total Dose	-0.0172869	-0.0405995	-0.0581915	-0.0218486	-0.0108771	-0.0301882	-0.0428045	-0.0720723	-0.0243047	-0.0276888
	Neutron Dose	0.116729	0.102421	0.128021	0.16209	0.0973104	0.112385	0.116801	0.103927	0.114039	0.057444
	Gamma Dose	-0.0205116	-0.0431956	-0.0616281	-0.0257969	-0.0136176	-0.0311456	-0.0436644	-0.0731512	-0.0251612	-0.0283643
Breasts	Total Dose	-0.0896568	-0.052051	0.137035	-0.0361458	-0.0686134	-0.0552287	0.0148287	-0.0183986	-0.105101	-0.0424919
	Neutron Dose	-0.0305301	0.194445	-0.248602	0.00760348	0.00345683	0.0193589	0.0161033	0.0738973	-0.0301241	-0.117569
	Gamma Dose	-0.0923836	-0.0595252	0.154985	-0.038099	-0.0712936	-0.0560873	0.0148156	-0.0191632	-0.105885	-0.041569
Colon	Total Dose	-0.0488285	-0.0635118	-0.0148435	-0.0633858	-0.010778	-0.0633883	-0.075632	-0.0114822	-0.0775398	-0.0214572
	Neutron Dose	-0.353867	-0.346878	-0.329369	-0.344889	-0.321845	-0.335292	-0.308246	-0.277134	-0.338104	-0.289478
	Gamma Dose	-0.0419902	-0.0580739	-0.00976483	-0.0573391	-0.00496408	-0.0616251	-0.0743632	-0.0101295	-0.0759859	-0.0198748
Eye Lens	Total Dose	0.0205505	0.20279	-0.10931	-0.0260089	0.124795	0.211383	0.0661696	-0.0271113	0.0140194	0.158643
	Neutron Dose	-0.00212293	0.150185	-0.142298	0.187042	0.27759	0.14228	-0.134918	0.144083	0.326302	0.0516501
	Gamma Dose	0.0217181	0.204878	-0.108296	-0.0342339	0.119467	0.212278	0.0686021	-0.0283863	0.0113446	0.159973
Liver	Total Dose	-0.00581233	0.013323	-0.0456818	0.0182486	0.0229621	0.0193911	0.0151934	-0.0475218	-0.00286441	0.0288574
	Neutron Dose	0.354086	0.38247	0.121896	0.31548	0.236234	0.250518	0.326391	0.138943	0.276422	0.192581
	Gamma Dose	-0.0118775	0.00805681	-0.0480591	0.0133918	0.0196767	0.018191	0.0138355	-0.048359	-0.00417672	0.0280361
Lungs	Total Dose	-0.0573843	-0.0459996	-0.0700412	-0.0498488	-0.0471481	-0.0590405	-0.0494698	-0.0768861	-0.0666056	-0.0598784
	Neutron Dose	-0.102495	-0.125565	-0.145444	-0.0982775	-0.125692	-0.107508	-0.0754622	-0.10964	-0.0768898	-0.109908
	Gamma Dose	-0.0563292	-0.0444694	-0.0686085	-0.0487833	-0.0453492	-0.0587191	-0.0493293	-0.0766942	-0.0665443	-0.059534
Ovaries	Total Dose	-0.0335901	0.00984123	-0.0325001	-0.0206843	-0.0693278	-0.0940948	-0.0370452	-0.0653304	-0.0794404	-0.0747734
	Neutron Dose	-0.159463	-0.189279	-0.236087	-0.159715	-0.0882762	-0.122349	-0.232782	-0.133653	-0.0919879	-0.177918
	Gamma Dose	-0.0319078	0.0122067	-0.0301119	-0.0188126	-0.0691112	-0.0939859	-0.0362543	-0.0650906	-0.0793951	-0.0743283
Pancreas	Total Dose	-0.115703	-0.0827811	-0.084113	-0.0811217	-0.0984781	-0.104036	-0.07232	-0.0936574	-0.105754	-0.117518
	Neutron Dose	-0.0766564	-0.057636	-0.201876	-0.0841291	-0.20375	-0.0794315	-0.0435784	-0.125921	-0.0796308	-0.108942
	Gamma Dose	-0.116217	-0.0830469	-0.0827021	-0.081083	-0.0970425	-0.104141	-0.0724217	-0.0935341	-0.105858	-0.117555
Stomach Wall	Total Dose	0.00933271	-0.00555877	0.0190516	0.00247829	0.0153906	-0.0195344	0.00629784	0.0155257	0.00820468	-0.00587397
	Neutron Dose	0.193107	0.236813	0.119388	0.278223	0.0780856	0.215051	0.242117	0.244475	0.185344	0.103047
	Gamma Dose	0.00596018	-0.00910682	0.0177723	-0.00203009	0.0144457	-0.0207303	0.00523123	0.0146444	0.00732988	-0.00640004
Thyroid	Total Dose	0.00129053	0.0139385	-0.0317327	0.0598512	-0.0139056	0.0467343	0.00612581	0.0458328	0.0286986	-0.0269639
	Neutron Dose	0.199603	0.00801875	-0.0890394	0.0785099	-0.21591	-0.0547067	0.116474	-0.19903	-0.0036652	-0.113346
	Gamma Dose	-0.00301854	0.0140749	-0.0306531	0.0593987	-0.00882182	0.0475349	0.0054752	0.0476285	0.0289151	-0.0263742
Urinary Bladder Wall	Total Dose	-0.0772182	-0.0804412	-0.118433	-0.0643654	-0.0248185	-0.149225	-0.152702	-0.131483	-0.126738	-0.0675509
	Neutron Dose	-0.0406318	-0.103825	-0.202414	-0.0663272	-0.0679678	-0.042005	-0.0646946	-0.139051	-0.0275898	-0.0709324
	Gamma Dose	-0.0779593	-0.0800064	-0.117205	-0.0643255	-0.0241441	-0.149834	-0.153158	-0.131447	-0.127268	-0.0675337
Uterus	Total Dose	0.0689812	0.0940953	-0.0172213	0.0576055	-0.0160071	0.0715941	0.0484136	0.0129763	-0.0146579	0.0074648
	Neutron Dose	0.0918792	0.104836	-0.395614	0.0767957	-0.0833231	0.0605325	0.0901668	-0.128952	0.101914	-0.180043
	Gamma Dose	0.0686957	0.0939758	-0.011588	0.0573786	-0.0152749	0.0716393	0.0482667	0.0135331	-0.0150621	0.00829583
	Distance	1500m					1500m
Organ	Shielding	In-open	Light 9P	Heavy 9P	Light GLOBE	Heavy GLOBE	In-open	Light 9P	Heavy 9P	Light GLOBE	Heavy GLOBE
Active Marrow	Total Dose	-0.00529883	-0.0168851	0.000904062	-0.0020962	-0.0283087	0.00273085	-0.00361657	0.00902327	0.0224047	-0.0593626
	Neutron Dose	0.120818	0.121326	0.131466	0.123343	0.0962907	0.121478	0.115286	0.164526	0.122147	0.089309
	Gamma Dose	-0.00610548	-0.0175852	0.000106331	-0.00285693	-0.0292589	0.00248177	-0.00382248	0.0087025	0.0222057	-0.0597451
Brain	Total Dose	-0.0402359	-0.0514136	-0.070623	-0.0411529	-0.0263004	-0.0394713	-0.0458821	-0.0683588	-0.0296632	-0.0600709
	Neutron Dose	0.146719	0.137594	0.0628662	0.165193	0.105084	0.121688	0.119337	0.051484	0.105985	0.0667736
	Gamma Dose	-0.0416087	-0.0524967	-0.0715544	-0.0425792	-0.0274669	-0.0398731	-0.0462157	-0.0686614	-0.0299896	-0.0604678
Breasts	Total Dose	0.0365295	-0.00270662	0.152039	-0.137645	-0.0804398	0.0238199	-0.104075	0.13957	0.011774	-0.19277
	Neutron Dose	0.60344	-0.0508968	0.289965	0.00661775	0.0335228	-0.0906159	0.00207765	0.795074	0.0889916	-0.130415
	Gamma Dose	0.0312487	-0.00211605	0.150783	-0.139366	-0.0817926	0.024401	-0.10443	0.138108	0.0114693	-0.193031
Colon	Total Dose	-0.0615848	-0.0716435	-0.0227216	-0.0782383	-0.0344424	-0.0758929	-0.0694206	-0.0298568	-0.0646001	-0.0787633
	Neutron Dose	-0.342808	-0.345316	-0.295067	-0.353672	-0.293973	-0.313967	-0.330917	-0.265274	-0.341697	-0.288205
	Gamma Dose	-0.0595242	-0.0699332	-0.0212028	-0.0762739	-0.0326943	-0.0753174	-0.0688565	-0.0293912	-0.0639283	-0.0782658
Eye Lens	Total Dose	-0.036946	-0.111558	-0.0920203	0.103659	0.0550217	-0.0181422	-0.083667	-0.0150823	-0.107081	0.246467
	Neutron Dose	-0.0544608	0.498034	0.108991	0.110588	-0.111675	-0.058303	0.243829	0.0211475	0.0981797	0.0370115
	Gamma Dose	-0.036688	-0.115623	-0.0936349	0.103561	0.0577323	-0.0179562	-0.0845289	-0.0151995	-0.107778	0.24763
Liver	Total Dose	0.000416055	0.00485501	-0.0433633	0.0263469	0.028071	0.032889	0.00612507	-0.0274896	0.00114933	0.0340889
	Neutron Dose	0.261791	0.328249	0.145489	0.277184	0.244845	0.221422	0.250509	0.172423	0.241306	0.254303
	Gamma Dose	-0.00107947	0.00331379	-0.0442802	0.0249667	0.026824	0.0325018	0.00570177	-0.0278363	0.000694777	0.0336333
Lungs	Total Dose	-0.0580289	-0.0372263	-0.0703441	-0.0684616	-0.0370827	-0.0562635	-0.016623	-0.0498854	-0.0475283	-0.0430401
	Neutron Dose	-0.108619	-0.0726186	-0.132122	-0.0896202	-0.134652	-0.0859786	-0.0802074	-0.105515	-0.0556233	-0.116271
	Gamma Dose	-0.0576477	-0.0370146	-0.0699393	-0.0683133	-0.0362889	-0.0561899	-0.0164899	-0.049757	-0.0475096	-0.0428348
Ovaries	Total Dose	0.0371768	-0.0327041	-0.0411723	-0.112807	-0.139151	-0.075434	-0.00049745	-0.0476579	-0.0449361	0.00373529
	Neutron Dose	-0.0950703	-0.254471	-0.316929	-0.088551	-0.172633	-0.179372	-0.240436	0.0728115	-0.167026	-0.114539
	Gamma Dose	0.0378009	-0.0317186	-0.0398202	-0.112902	-0.139002	-0.0752612	-0.00010179	-0.0477966	-0.0447367	0.00395119
Pancreas	Total Dose	-0.108685	-0.0888844	-0.0949778	-0.121238	-0.088849	-0.094733	-0.0490186	-0.0930232	-0.115042	-0.1307
	Neutron Dose	-0.103145	-0.0844506	-0.047762	-0.0591638	-0.151924	-0.0384141	-0.0805162	-0.0935296	-0.0813785	-0.103482
	Gamma Dose	-0.108711	-0.0889016	-0.095154	-0.121504	-0.0885361	-0.0948242	-0.0489728	-0.0930224	-0.115095	-0.130747
Stomach Wall	Total Dose	-0.0151186	-0.013749	0.0169715	-0.0170358	-0.0155727	-0.0101136	-0.0143857	-0.00351344	0.00302307	-0.0714718
	Neutron Dose	0.180298	0.213009	0.171267	0.219761	0.103977	0.189464	0.259706	0.123329	0.154818	0.0721924
	Gamma Dose	-0.0162754	-0.0148672	0.0162878	-0.0183415	-0.0162238	-0.010519	-0.0148448	-0.00372587	0.00272151	-0.071759
Thyroid	Total Dose	0.0184578	-0.0284544	0.066783	0.0746213	-0.0444551	0.0500882	0.0111742	-0.007051	0.0316633	-0.0196799
	Neutron Dose	0.0235314	0.0459476	-0.111866	0.0888423	-0.122524	-0.0306041	0.0766521	-0.122167	0.103276	-0.176894
	Gamma Dose	0.0184168	-0.0289528	0.0680963	0.0745135	-0.0438517	0.050323	0.0110245	-0.0067697	0.0314976	-0.0192014
Urinary Bladder Wall	Total Dose	-0.119667	-0.125919	-0.104658	-0.105646	-0.0371426	-0.126919	-0.119488	-0.145328	-0.109167	-0.0791108
	Neutron Dose	-0.0572954	-0.167185	-0.209893	-0.0595496	-0.0671159	-0.0248941	-0.0619546	-0.0443427	-0.0954818	0.0265482
	Gamma Dose	-0.120076	-0.125655	-0.104066	-0.105941	-0.0369645	-0.127143	-0.119604	-0.145498	-0.109198	-0.0793184
Uterus	Total Dose	0.0219582	0.0412084	0.0748549	-0.028063	0.0690481	0.033228	0.0497167	0.0381819	0.0180614	-0.00929205
	Neutron Dose	0.252141	-0.0166158	-0.161146	-0.0146419	-0.293063	0.0884773	-0.0218908	0.075528	0.0572555	-0.105586
	Gamma Dose	0.021124	0.0414482	0.0759212	-0.0281196	0.071246	0.0331426	0.0498273	0.0381321	0.0180008	-0.0091287

## Sheet: Table3_05m
5-year-old male
City		Hiroshima					Nagasaki
	Distance	1000m					1000m
Organ	Shielding	In-open	Light 9P	Heavy 9P	Light GLOBE	Heavy GLOBE	In-open	Light 9P	Heavy 9P	Light GLOBE	Heavy GLOBE
Active Marrow	Total Dose	-0.0296662	-0.0270262	-0.0225223	-0.0320445	-0.0398371	-0.0129427	-0.0210805	-0.00975787	0.00226319	-0.0261586
	Neutron Dose	0.131284	0.118695	0.149822	0.127949	0.0709838	0.118418	0.138263	0.14023	0.139751	0.106172
	Gamma Dose	-0.0329758	-0.0293427	-0.0255496	-0.0350348	-0.0423402	-0.0136766	-0.021794	-0.0105644	0.00156727	-0.0270265
Brain	Total Dose	-0.0165902	-0.0407129	-0.0582993	-0.0220616	-0.0106001	-0.0303459	-0.0430067	-0.0720876	-0.0238835	-0.0277201
	Neutron Dose	0.116187	0.102207	0.12768	0.162799	0.0970137	0.111829	0.117338	0.103797	0.113764	0.0566018
	Gamma Dose	-0.019789	-0.0433074	-0.0617321	-0.0260263	-0.0133276	-0.0313009	-0.0438699	-0.0731659	-0.0247363	-0.0283897
Breasts	Total Dose	-0.087143	-0.0589835	0.0454376	-0.0408408	0.0410876	-0.0472261	-0.0864665	-0.139579	-0.183318	0.0584337
	Neutron Dose	0.0524722	0.128568	-0.124732	-0.102717	0.163651	-0.00814686	0.0864184	0.138295	-0.0381894	-0.200015
	Gamma Dose	-0.0930693	-0.0649675	0.0516289	-0.0377375	0.0367	-0.0476926	-0.0879611	-0.141479	-0.184713	0.0623181
Colon	Total Dose	-0.0520059	-0.0651536	-0.0188214	-0.0661611	-0.00647746	-0.062246	-0.0788066	-0.0142024	-0.0768336	-0.0235352
	Neutron Dose	-0.353939	-0.34618	-0.329452	-0.343425	-0.319317	-0.334134	-0.307135	-0.277025	-0.336165	-0.292028
	Gamma Dose	-0.0452595	-0.0597761	-0.0138255	-0.060237	-0.000626747	-0.0604838	-0.0775674	-0.012868	-0.0752905	-0.0219476
Eye Lens	Total Dose	0.0126512	0.17109	-0.105083	-0.0413926	0.0954684	0.190805	0.06244	-0.000890987	0.0234402	0.152545
	Neutron Dose	-0.000160267	0.148318	-0.147709	0.179752	0.27183	0.142059	-0.134362	0.152031	0.329463	0.0416106
	Gamma Dose	0.0133042	0.171971	-0.103758	-0.049844	0.0894563	0.191425	0.0648106	-0.00205262	0.0208009	0.15393
Liver	Total Dose	-0.00564816	0.012801	-0.0462226	0.0176747	0.0237259	0.0196648	0.0156666	-0.0492677	-0.00351867	0.0283021
	Neutron Dose	0.352352	0.383536	0.124771	0.313076	0.228451	0.255321	0.32743	0.139919	0.278334	0.193992
	Gamma Dose	-0.0116902	0.00751907	-0.0486408	0.0128415	0.0205495	0.0184456	0.0143067	-0.0501148	-0.00484018	0.0274724
Lungs	Total Dose	-0.0587117	-0.0468364	-0.0704701	-0.0495806	-0.0472138	-0.0589624	-0.0490302	-0.0765712	-0.0669643	-0.0604544
	Neutron Dose	-0.102113	-0.124817	-0.146391	-0.0994593	-0.126937	-0.107505	-0.0745035	-0.108961	-0.0767089	-0.10887
	Gamma Dose	-0.0576985	-0.0453393	-0.0690266	-0.0484814	-0.0453853	-0.0586404	-0.0488926	-0.0763814	-0.0669063	-0.0601217
Pancreas	Total Dose	-0.120022	-0.0838029	-0.0834345	-0.0846039	-0.0988562	-0.0994983	-0.0786252	-0.0814307	-0.105441	-0.115595
	Neutron Dose	-0.0644129	-0.0527734	-0.204785	-0.0760831	-0.211345	-0.0754295	-0.0435466	-0.123372	-0.0731157	-0.117719
	Gamma Dose	-0.120741	-0.0841288	-0.0819741	-0.084712	-0.0973078	-0.0996013	-0.0787485	-0.0812687	-0.105569	-0.115585
Stomach Wall	Total Dose	0.0126065	-0.00563207	0.0183405	0.0024027	0.0190081	-0.0193472	0.00897453	0.0123407	0.0066556	-0.00807202
	Neutron Dose	0.191444	0.237856	0.09713	0.272309	0.081486	0.216933	0.24088	0.238357	0.19184	0.102304
	Gamma Dose	0.00930902	-0.00919316	0.0173161	-0.00203073	0.018066	-0.0205501	0.00792177	0.011469	0.00574749	-0.0086043
Testes	Total Dose	-0.047375	0.0403814	-0.10241	0.0669476	0.00489037	-0.0201637	-0.0419751	-0.0436169	0.00663065	-0.0176807
	Neutron Dose	0.130224	0.0331238	0.476151	0.338979	0.014877	0.00105881	0.120361	0.22058	0.163022	0.117039
	Gamma Dose	-0.0518478	0.0405692	-0.108868	0.0606537	0.0046803	-0.0203293	-0.0429605	-0.0448086	0.00563028	-0.0184436
Thyroid	Total Dose	0.00292596	0.0107832	-0.0071746	0.0657873	-0.0202509	0.0519261	0.00757327	0.0328414	0.0215219	-0.045385
	Neutron Dose	0.21166	0.0142704	-0.0934538	0.0765188	-0.214728	-0.0588086	0.115042	-0.196942	-0.00212301	-0.102693
	Gamma Dose	-0.00157095	0.0107036	-0.00549899	0.0655251	-0.0153963	0.0528083	0.0069379	0.0345011	0.0216788	-0.0450059
Urinary Bladder Wall	Total Dose	-0.0147949	-0.0313822	-0.0696857	-0.0163537	0.0113543	-0.097845	-0.099979	-0.100196	-0.0885278	-0.0302364
	Neutron Dose	0.380431	0.369634	-0.108612	0.419516	0.139154	0.335991	0.23434	0.032215	0.347291	0.111475
	Gamma Dose	-0.0207045	-0.0364921	-0.0691485	-0.0224459	0.0096635	-0.0997181	-0.101369	-0.100738	-0.0902825	-0.0308643
	Distance	1500m					1500m
Organ	Shielding	In-open	Light 9P	Heavy 9P	Light GLOBE	Heavy GLOBE	In-open	Light 9P	Heavy 9P	Light GLOBE	Heavy GLOBE
Active Marrow	Total Dose	-0.0053738	-0.0167523	0.00110298	-0.00215606	-0.028289	0.00283463	-0.00370701	0.00897345	0.0224377	-0.0594495
	Neutron Dose	0.120087	0.121859	0.130488	0.123147	0.0962149	0.120569	0.116328	0.163475	0.122563	0.0896237
	Gamma Dose	-0.00617673	-0.0174541	0.00031159	-0.00291605	-0.0292386	0.00258744	-0.00391467	0.00865447	0.022238	-0.0598329
Brain	Total Dose	-0.0400728	-0.0513196	-0.0704762	-0.041259	-0.0262797	-0.0391867	-0.0465271	-0.0685378	-0.0295474	-0.0596205
	Neutron Dose	0.146123	0.13838	0.0633827	0.166056	0.104117	0.121397	0.119485	0.0501939	0.105874	0.0664874
	Gamma Dose	-0.0414409	-0.0524059	-0.0714098	-0.0426908	-0.0274384	-0.0395873	-0.046862	-0.0688379	-0.0298733	-0.0600153
Breasts	Total Dose	-0.0353363	0.0126831	-0.00450639	-0.087093	0.010837	-0.012939	-0.0479775	0.0250746	-0.0297631	-0.101985
	Neutron Dose	-0.00788617	0.0283157	0.0870875	0.082007	-0.0663409	-0.0632826	-0.0422208	0.0602398	-0.061945	-0.127947
	Gamma Dose	-0.0357227	0.0125037	-0.00536173	-0.0890794	0.0119546	-0.0126998	-0.047999	0.0249551	-0.0296217	-0.101865
Colon	Total Dose	-0.0613862	-0.0740061	-0.0210201	-0.0784339	-0.0342469	-0.0767306	-0.0708519	-0.0321745	-0.0668767	-0.0828381
	Neutron Dose	-0.340825	-0.343607	-0.290664	-0.354175	-0.294146	-0.313414	-0.329786	-0.264879	-0.343039	-0.286216
	Gamma Dose	-0.0593444	-0.07233	-0.0195231	-0.0764662	-0.0324956	-0.0761594	-0.070295	-0.0317157	-0.0662074	-0.0823586
Eye Lens	Total Dose	-0.0376254	-0.094721	-0.0822545	0.0964396	0.00740422	0.005428	-0.0767912	-0.00146938	-0.0967124	0.206421
	Neutron Dose	-0.0573131	0.484574	0.0983935	0.119816	-0.105172	-0.0580194	0.24082	0.0228906	0.0966547	0.0380464
	Gamma Dose	-0.0373347	-0.098694	-0.0837356	0.096114	0.00913803	0.00572881	-0.0776355	-0.00154916	-0.0973779	0.207325
Liver	Total Dose	0.000823753	0.00488242	-0.0426153	0.0273253	0.0277946	0.0334525	0.00720236	-0.0276911	0.00223231	0.0339122
	Neutron Dose	0.261171	0.328795	0.146505	0.278322	0.248029	0.220311	0.251533	0.170056	0.237555	0.253239
	Gamma Dose	-0.000667244	0.00333932	-0.0435335	0.0259441	0.0265313	0.0330683	0.00677905	-0.0280347	0.00178507	0.033458
Lungs	Total Dose	-0.058699	-0.0373015	-0.0711213	-0.0677761	-0.0354031	-0.0561503	-0.0164742	-0.0499794	-0.0475292	-0.042399
	Neutron Dose	-0.110088	-0.0723339	-0.132344	-0.0903233	-0.133933	-0.0856214	-0.0802445	-0.108164	-0.0558487	-0.11666
	Gamma Dose	-0.0583113	-0.0370921	-0.0707204	-0.0676178	-0.0346007	-0.0560773	-0.0163406	-0.0498447	-0.04751	-0.0421906
Pancreas	Total Dose	-0.106993	-0.0873181	-0.0927086	-0.121764	-0.0797129	-0.098844	-0.0455047	-0.0892769	-0.116667	-0.130092
	Neutron Dose	-0.109035	-0.087403	-0.0454033	-0.0575183	-0.14176	-0.0423815	-0.0700027	-0.0843475	-0.0843784	-0.10456
	Gamma Dose	-0.106983	-0.0873177	-0.0928851	-0.122039	-0.0794056	-0.0989354	-0.0454693	-0.0892841	-0.116719	-0.130136
Stomach Wall	Total Dose	-0.0144822	-0.0113496	0.0200973	-0.0162768	-0.0128128	-0.013445	-0.0137332	-0.0024609	0.00407666	-0.074597
	Neutron Dose	0.179048	0.213317	0.157034	0.216172	0.102209	0.18785	0.256845	0.128978	0.155145	0.0723276
	Gamma Dose	-0.0156297	-0.0124599	0.0194811	-0.0175633	-0.013442	-0.013853	-0.0141877	-0.00268015	0.00377631	-0.0748897
Testes	Total Dose	-0.00441298	-0.000695329	-0.0326218	-0.0282322	-0.0229125	0.0611336	-0.0111146	-0.061387	0.0158428	-0.048995
	Neutron Dose	0.0745409	-0.00580382	0.245899	0.0209561	-0.0102214	-0.0233018	0.244189	0.107249	0.179232	0.226503
	Gamma Dose	-0.0050953	-0.000653678	-0.0340081	-0.0286578	-0.0230096	0.0614161	-0.0116647	-0.0617156	0.0154322	-0.049589
Thyroid	Total Dose	0.0461849	-0.0169144	0.06677	0.0585652	-0.0427179	0.0392626	0.0285131	-0.0115225	0.0345861	-0.0189294
	Neutron Dose	0.00794289	0.0470511	-0.117122	0.090059	-0.120421	-0.035824	0.0795301	-0.127492	0.102351	-0.175756
	Gamma Dose	0.0465076	-0.0173476	0.0681299	0.0583304	-0.0421177	0.0394801	0.0283949	-0.0112386	0.0344288	-0.0184524
Urinary Bladder Wall	Total Dose	-0.0663548	-0.07933	-0.0648329	-0.0591686	-0.0049607	-0.0929434	-0.0832503	-0.109826	-0.0522568	-0.0410457
	Neutron Dose	0.256504	0.148646	-0.0612605	0.263707	0.158292	0.284701	0.168598	0.0807307	0.217893	0.123648
	Gamma Dose	-0.0680401	-0.0804407	-0.0648506	-0.0607819	-0.00576712	-0.0935968	-0.0836753	-0.110122	-0.052747	-0.0413536

## Sheet: Table3_10f
10-year-old female
City		Hiroshima					Nagasaki
	Distance	1000m					1000m
Organ	Shielding	In-open	Light 9P	Heavy 9P	Light GLOBE	Heavy GLOBE	In-open	Light 9P	Heavy 9P	Light GLOBE	Heavy GLOBE
Active Marrow	Total Dose	0.0179651	0.0126205	0.0224092	0.0170447	0.00585632	0.0344953	0.0235123	0.0379678	0.0492613	0.0229734
	Neutron Dose	0.354758	0.327379	0.290906	0.333787	0.271852	0.315161	0.318406	0.281787	0.308543	0.279905
	Gamma Dose	0.0119136	0.00824027	0.0180206	0.0117955	0.000570464	0.0330986	0.0223208	0.0367458	0.0480651	0.0214445
Brain	Total Dose	-0.0200562	-0.0398397	-0.0553523	-0.0167023	-0.00431842	-0.0263948	-0.0376428	-0.0706643	-0.0149748	-0.0131444
	Neutron Dose	0.222444	0.157474	0.130774	0.176399	0.103796	0.166446	0.169523	0.0928451	0.129347	0.0938275
	Gamma Dose	-0.0253603	-0.0432509	-0.0587892	-0.0208177	-0.00705908	-0.0276342	-0.0387142	-0.0716783	-0.0158647	-0.0139771
Breasts	Total Dose	0.0312183	0.0185432	-0.0245841	-0.00944669	-0.0597758	-0.0176952	-0.0413574	-0.02099	0.0233718	-0.037295
	Neutron Dose	0.0387155	0.0355142	0.159675	-0.0652772	0.126427	0.00293541	0.015539	0.122534	0.196126	0.0810991
	Gamma Dose	0.0308518	0.0179008	-0.0292547	-0.00667197	-0.0659798	-0.0179463	-0.0419102	-0.022124	0.0216989	-0.0384867
Colon	Total Dose	-0.0438216	-0.0592982	-0.0102145	-0.0580038	0.00618953	-0.0605721	-0.0617942	-0.0112949	-0.0569887	-0.0130044
	Neutron Dose	-0.332951	-0.30937	-0.226724	-0.312804	-0.246068	-0.29714	-0.275606	-0.186626	-0.295101	-0.201585
	Gamma Dose	-0.0375138	-0.0547438	-0.00717461	-0.0527608	0.0104963	-0.0591174	-0.060664	-0.0105017	-0.055626	-0.0120055
Eye Lens	Total Dose	0.0743875	0.0163894	-0.0810199	0.125256	0.0177043	0.153586	0.175969	-0.00384377	0.0358832	0.22469
	Neutron Dose	0.151877	0.402109	-0.122885	-0.0860095	0.375272	0.234183	0.00794158	0.0111517	-0.0192504	0.15998
	Gamma Dose	0.0707647	0.00590198	-0.0797219	0.137735	0.00728208	0.152667	0.177892	-0.0039733	0.0365377	0.22546
Liver	Total Dose	0.014891	0.0236531	-0.0212255	0.0345442	0.0365685	0.0206902	0.0106749	-0.0275244	0.0155273	0.0481803
	Neutron Dose	0.428222	0.473361	0.208529	0.409788	0.322823	0.330368	0.408433	0.249281	0.355992	0.315322
	Gamma Dose	0.00815304	0.0175766	-0.0243267	0.0287362	0.0323961	0.0191773	0.00904814	-0.0286809	0.0139939	0.046943
Lungs	Total Dose	-0.0372702	-0.0408872	-0.0508526	-0.0355008	-0.0286719	-0.0489615	-0.0348571	-0.0620689	-0.0486189	-0.0300489
	Neutron Dose	0.0405784	0.0345616	-0.00847412	0.0312778	0.0273796	0.0202511	0.0518987	0.0394417	0.0397228	0.0262392
	Gamma Dose	-0.0388698	-0.0421167	-0.0515593	-0.0368016	-0.0297822	-0.049367	-0.0352753	-0.0625863	-0.0490952	-0.0303954
Ovaries	Total Dose	-0.0597075	0.0433379	-0.000233297	-0.0616507	-0.0620952	0.0176	0.0384196	0.0226286	-0.0180135	-0.0434474
	Neutron Dose	0.0449842	-0.068508	0.100558	0.117983	0.0770609	-0.00614011	0.0708096	0.0889371	-0.0555255	-0.0229131
	Gamma Dose	-0.0607994	0.0445313	-0.00107856	-0.0633857	-0.0634496	0.0176908	0.0383185	0.0224261	-0.0178747	-0.0435245
Pancreas	Total Dose	-0.0482484	-0.0483299	-0.0721549	-0.071416	-0.0374937	-0.0814439	-0.0454109	-0.0768108	-0.0698788	-0.0777852
	Neutron Dose	0.281024	0.254994	0.152465	0.231841	0.193316	0.246812	0.201912	0.134585	0.227009	0.121322
	Gamma Dose	-0.0516019	-0.0508219	-0.0740363	-0.0743335	-0.0397273	-0.0825048	-0.0461273	-0.0774442	-0.0708005	-0.0784894
Stomach Wall	Total Dose	0.0357702	0.0272094	0.0247472	0.0155659	0.0532341	0.0168062	0.00952712	0.0394891	0.020015	0.0194245
	Neutron Dose	0.460686	0.509918	0.418022	0.497355	0.392387	0.398203	0.428906	0.384999	0.426639	0.34371
	Gamma Dose	0.0292534	0.0212439	0.0207774	0.00876876	0.049141	0.0150549	0.0078739	0.0382662	0.0183283	0.0181071
Thyroid	Total Dose	-0.0568114	-0.0717752	-0.0664655	0.0136354	-0.0544228	-0.0642869	-0.0626072	-0.0509891	-0.0166247	-0.0784089
	Neutron Dose	-0.245733	-0.090019	-0.242239	-0.201384	-0.176078	-0.181875	-0.0867644	-0.18678	-0.178265	-0.134625
	Gamma Dose	-0.0505943	-0.0713487	-0.0626161	0.0204177	-0.0516351	-0.0633281	-0.0624448	-0.0500998	-0.01537	-0.0780365
Urinary Bladder Wall	Total Dose	-0.0315382	-0.0498123	-0.066743	-0.035587	0.0137664	-0.104742	-0.108103	-0.0778716	-0.0989033	-0.0317683
	Neutron Dose	0.339966	0.284272	0.107706	0.354583	0.286415	0.228597	0.241358	0.153581	0.212104	0.170561
	Gamma Dose	-0.0371647	-0.0542685	-0.0686814	-0.0411923	0.0105692	-0.106296	-0.109535	-0.0787408	-0.10028	-0.032618
Uterus	Total Dose	0.055298	0.0751185	0.0382937	0.112541	0.0109715	0.0195348	0.0752026	0.0832949	0.050635	0.0155707
	Neutron Dose	0.284549	0.203313	0.115516	0.447846	0.313196	0.358626	0.350348	0.261306	0.379218	0.163896
	Gamma Dose	0.0529038	0.0738326	0.0376398	0.109446	0.00862124	0.0185057	0.0744017	0.0827796	0.0496651	0.0151045
	Distance	1500m					1500m
Organ	Shielding	In-open	Light 9P	Heavy 9P	Light GLOBE	Heavy GLOBE	In-open	Light 9P	Heavy 9P	Light GLOBE	Heavy GLOBE
Active Marrow	Total Dose	0.0360462	0.0217404	0.0440475	0.0362878	0.0148363	0.039621	0.0316397	0.0551122	0.0662746	-0.00578708
	Neutron Dose	0.304956	0.30279	0.285174	0.324683	0.254335	0.288884	0.267837	0.286777	0.271766	0.259188
	Gamma Dose	0.0345086	0.0204676	0.0426952	0.0347487	0.0131702	0.0391494	0.0312673	0.05466	0.0658974	-0.00641034
Brain	Total Dose	-0.0290021	-0.0417753	-0.0556886	-0.0268224	-0.0170644	-0.0331708	-0.0366364	-0.0571327	-0.0169359	-0.0521001
	Neutron Dose	0.181246	0.137226	0.0937272	0.196242	0.0891801	0.147476	0.144646	0.08174	0.106139	0.119555
	Gamma Dose	-0.0305182	-0.0428118	-0.0567178	-0.0283466	-0.0180307	-0.033614	-0.0369978	-0.0574777	-0.0172359	-0.0526161
Breasts	Total Dose	0.00774848	-0.0218836	0.0204667	0.0102381	-0.00747787	-0.00491372	-0.0285711	-0.0805962	-0.0627504	-0.0477207
	Neutron Dose	0.20162	0.10292	-0.0165124	-0.00486337	-0.0444477	-0.0387026	0.0830564	0.319506	0.098147	0.202228
	Gamma Dose	0.00539906	-0.023172	0.0208584	0.010452	-0.00696455	-0.00475604	-0.0289455	-0.0815755	-0.0633334	-0.0486126
Colon	Total Dose	-0.0644592	-0.0670116	-0.0158226	-0.0741697	-0.0307924	-0.0661454	-0.0682082	-0.0128527	-0.0623797	-0.0581189
	Neutron Dose	-0.32388	-0.296221	-0.164791	-0.320756	-0.239225	-0.29162	-0.288718	-0.198187	-0.29777	-0.218668
	Gamma Dose	-0.0626176	-0.0656731	-0.0151171	-0.0724894	-0.0294852	-0.065612	-0.0677602	-0.012511	-0.0618435	-0.0577638
Eye Lens	Total Dose	0.0453386	0.156334	-0.159915	0.114612	0.0697043	0.115496	0.150931	0.306318	0.119076	0.118196
	Neutron Dose	0.247119	0.0434152	-0.199608	0.270596	0.0244299	0.0709176	0.091878	0.330037	0.369977	0.416217
	Gamma Dose	0.0428987	0.15775	-0.159506	0.112668	0.0703503	0.115702	0.151154	0.306239	0.11822	0.117111
Liver	Total Dose	0.0203417	0.0236821	-0.016838	0.0257266	0.046797	0.0192165	0.0330588	-0.00542993	0.0205824	0.0502922
	Neutron Dose	0.364523	0.451834	0.226256	0.375153	0.368364	0.294253	0.359146	0.231097	0.362114	0.330773
	Gamma Dose	0.018485	0.0217809	-0.017971	0.0239427	0.0450843	0.0186906	0.0325252	-0.00582947	0.019982	0.0497367
Lungs	Total Dose	-0.0467497	-0.0261197	-0.053114	-0.0550006	-0.0148452	-0.0431824	-0.00629928	-0.0397788	-0.0331716	-0.0207284
	Neutron Dose	0.0202118	0.0465003	0.0507097	0.0385803	0.0276924	0.0335465	0.0328355	0.0389843	0.0485335	0.0245848
	Gamma Dose	-0.0471954	-0.0265089	-0.0536859	-0.0555834	-0.015143	-0.0433529	-0.00637301	-0.0399369	-0.0333439	-0.0208405
Ovaries	Total Dose	-0.015715	-0.011949	-0.0725429	-0.0307584	-0.011598	-0.00939478	0.0163556	-0.035323	-0.0226441	-0.0745643
	Neutron Dose	0.0883498	0.0217413	0.185465	-0.0160033	0.169648	0.0163369	-0.0690762	0.21417	0.0151542	0.222057
	Gamma Dose	-0.0161021	-0.0120605	-0.0732465	-0.0308173	-0.0122555	-0.00943179	0.0164725	-0.0355801	-0.0226959	-0.0749259
Pancreas	Total Dose	-0.0739576	-0.0638727	-0.0743858	-0.0721859	-0.0475607	-0.0723843	-0.0085333	-0.053121	-0.0806035	-0.0703569
	Neutron Dose	0.198427	0.218737	0.206948	0.30198	0.189183	0.223143	0.2007	0.106563	0.146722	0.158603
	Gamma Dose	-0.0749572	-0.0647165	-0.0752325	-0.0734101	-0.0484353	-0.0727698	-0.00877656	-0.0533226	-0.0809048	-0.0706846
Stomach Wall	Total Dose	0.0118331	0.00447216	0.02244	0.00866846	0.012532	-0.00171931	0.0111105	0.0254647	0.0339337	-0.0293496
	Neutron Dose	0.375525	0.394431	0.346012	0.427951	0.336665	0.404727	0.390949	0.36304	0.328552	0.268111
	Gamma Dose	0.00993658	0.00276947	0.0211862	0.0066434	0.0110336	-0.00242404	0.0105195	0.0249853	0.0334094	-0.029875
Thyroid	Total Dose	-0.00209229	-0.0810449	-0.0409356	-0.0485758	0.0141533	-0.0163479	-0.0520643	-0.024104	0.00588465	-0.0088093
	Neutron Dose	-0.0865202	-0.0460682	-0.21889	-0.174397	-0.204568	-0.199196	-0.152393	-0.199437	-0.162814	-0.333053
	Gamma Dose	-0.00134217	-0.081288	-0.0395981	-0.0474611	0.016135	-0.0157441	-0.0517912	-0.0236422	0.00638647	-0.00757693
Urinary Bladder Wall	Total Dose	-0.0758897	-0.0792101	-0.0679351	-0.0737627	-0.00947358	-0.107982	-0.0887271	-0.111162	-0.0823639	-0.052872
	Neutron Dose	0.291936	0.151191	0.041227	0.250357	0.213466	0.263217	0.149758	0.23384	0.187999	0.272741
	Gamma Dose	-0.0777377	-0.0803303	-0.0684194	-0.075374	-0.0105197	-0.108625	-0.0891337	-0.11163	-0.0828508	-0.0534026
Uterus	Total Dose	0.0526917	0.08902	0.0500751	0.100938	0.0824069	0.0355031	0.0760175	0.0583396	-0.0299855	-0.00874257
	Neutron Dose	0.442325	0.479528	0.223944	0.43866	0.224684	0.247317	0.214834	0.411165	0.209131	0.129387
	Gamma Dose	0.0514295	0.0878959	0.0495499	0.0998337	0.0819035	0.0352169	0.0758405	0.0579742	-0.0302935	-0.00892817

## Sheet: Table3_10m
10-year-old male
City		Hiroshima					Nagasaki
	Distance	1000m					1000m
Organ	Shielding	In-open	Light 9P	Heavy 9P	Light GLOBE	Heavy GLOBE	In-open	Light 9P	Heavy 9P	Light GLOBE	Heavy GLOBE
Active Marrow	Total Dose	0.018114	0.012613	0.0223028	0.0171309	0.00582371	0.0344049	0.0235555	0.0380228	0.0492433	0.0229664
	Neutron Dose	0.354465	0.327039	0.290552	0.334489	0.269214	0.314575	0.317716	0.280005	0.308102	0.277814
	Gamma Dose	0.0120682	0.00823629	0.0179175	0.0118739	0.000578696	0.0330101	0.0223664	0.0368082	0.0480487	0.0214475
Brain	Total Dose	-0.0196002	-0.0403508	-0.0552561	-0.0176554	-0.00405206	-0.0262931	-0.0379865	-0.0710148	-0.0150864	-0.0134926
	Neutron Dose	0.222142	0.158338	0.128884	0.176099	0.102925	0.167413	0.168998	0.0932989	0.129274	0.0947911
	Gamma Dose	-0.0248916	-0.0437813	-0.0586625	-0.0217817	-0.00676682	-0.0275371	-0.0390569	-0.072033	-0.0159764	-0.0143345
Breasts	Total Dose	0.0194051	-0.010625	-0.0259615	-0.0581295	-0.046015	-0.0556325	-0.0641285	-0.00362866	-0.0352201	-0.0486565
	Neutron Dose	-0.0335366	0.0608094	0.16095	-0.0569249	0.138517	0.0901041	0.0233245	0.103904	0.103168	-0.0124053
	Gamma Dose	0.0221633	-0.0131841	-0.0306872	-0.0581857	-0.0521879	-0.0571993	-0.0649514	-0.00450816	-0.0365903	-0.0490516
Colon	Total Dose	-0.0439895	-0.062813	-0.00961018	-0.0557006	0.0066576	-0.0608985	-0.064151	-0.0124098	-0.0596888	-0.0121734
	Neutron Dose	-0.335514	-0.311428	-0.226779	-0.314259	-0.245656	-0.299992	-0.273906	-0.188189	-0.295306	-0.200592
	Gamma Dose	-0.0376056	-0.0582887	-0.00655892	-0.0503555	0.010965	-0.0594228	-0.0630477	-0.011614	-0.0583439	-0.0111759
Eye Lens	Total Dose	0.055059	-0.00306931	-0.0571616	0.14636	0.0125704	0.132773	0.173099	-0.048644	0.0202832	0.198273
	Neutron Dose	0.157393	0.402124	-0.113533	-0.0952221	0.373253	0.228983	0.0147914	0.0238111	-0.0240146	0.161128
	Gamma Dose	0.050388	-0.0138695	-0.0553865	0.16107	0.00209608	0.131692	0.174894	-0.0492341	0.0208037	0.198705
Liver	Total Dose	0.0164364	0.0233381	-0.0209826	0.0351119	0.0375516	0.0212377	0.0112769	-0.0285081	0.0154667	0.0478588
	Neutron Dose	0.436114	0.472606	0.209191	0.406275	0.316676	0.331995	0.410758	0.255247	0.355756	0.316802
	Gamma Dose	0.00962262	0.0172663	-0.0240885	0.0293492	0.0334599	0.0197206	0.00964485	-0.0296867	0.013934	0.046615
Lungs	Total Dose	-0.0375575	-0.0405203	-0.049849	-0.0354658	-0.0281523	-0.048653	-0.0348085	-0.0613572	-0.0478741	-0.0306027
	Neutron Dose	0.0385459	0.0348089	-0.0070442	0.0345195	0.0289333	0.0217374	0.0518235	0.0384411	0.0395588	0.0291564
	Gamma Dose	-0.0391239	-0.041748	-0.0505624	-0.0368248	-0.029282	-0.0490649	-0.0352262	-0.0618667	-0.048346	-0.0309693
Pancreas	Total Dose	-0.0466314	-0.0437426	-0.0711234	-0.0744131	-0.0348507	-0.0837065	-0.048782	-0.074761	-0.0716206	-0.0802798
	Neutron Dose	0.263609	0.265664	0.177331	0.240444	0.188349	0.241184	0.194845	0.144804	0.236893	0.126059
	Gamma Dose	-0.0498405	-0.0462752	-0.0731624	-0.0774112	-0.0370257	-0.0847588	-0.0494893	-0.0754145	-0.072569	-0.0810045
Stomach Wall	Total Dose	0.0367288	0.0265191	0.0262299	0.0156062	0.0563692	0.0152923	0.0058436	0.0371518	0.0212745	0.0214213
	Neutron Dose	0.461768	0.507493	0.423305	0.498453	0.391372	0.40798	0.426362	0.388344	0.422548	0.340446
	Gamma Dose	0.0302088	0.0205694	0.0222309	0.00879897	0.052311	0.0135044	0.00418901	0.0359146	0.0196031	0.0201195
Testes	Total Dose	0.0577068	-0.0318842	0.00781262	0.151043	0.103086	0.0476945	-0.029167	-0.0763121	0.0395964	0.0291897
	Neutron Dose	-0.130071	0.110664	0.436129	0.0558214	-0.329059	-0.156092	0.0882674	-0.00193849	0.125302	0.0925602
	Gamma Dose	0.0646056	-0.0350661	0.00228538	0.154083	0.118392	0.0497156	-0.0299109	-0.0767087	0.039011	0.0288052
Thyroid	Total Dose	-0.0619319	-0.0781989	-0.0677004	0.0171062	-0.0535107	-0.069755	-0.065977	-0.0512971	-0.0158736	-0.0811216
	Neutron Dose	-0.243095	-0.0955963	-0.246521	-0.203526	-0.174044	-0.183249	-0.084036	-0.185559	-0.178001	-0.139141
	Gamma Dose	-0.0560248	-0.0777925	-0.0637669	0.0241095	-0.0507529	-0.0688335	-0.0658564	-0.0504194	-0.0146145	-0.0807364
Urinary Bladder Wall	Total Dose	0.0370779	0.0205982	-0.00535102	0.0353715	0.0362045	-0.0265175	-0.0790518	-0.0319687	-0.0447504	0.0159208
	Neutron Dose	0.887743	0.778465	0.353306	0.966074	0.506788	0.68623	0.664607	0.380476	0.688903	0.424332
	Gamma Dose	0.0273204	0.0127809	-0.00882272	0.0255184	0.0313962	-0.0291468	-0.0813964	-0.0333268	-0.0472183	0.0144427
	Distance	1500m					1500m
Organ	Shielding	In-open	Light 9P	Heavy 9P	Light GLOBE	Heavy GLOBE	In-open	Light 9P	Heavy 9P	Light GLOBE	Heavy GLOBE
Active Marrow	Total Dose	0.0360351	0.0217915	0.0441534	0.0363107	0.0149316	0.0395027	0.0316843	0.0550692	0.066277	-0.00576393
	Neutron Dose	0.304843	0.301129	0.2844	0.325618	0.253381	0.289369	0.267747	0.284037	0.270902	0.258093
	Gamma Dose	0.0344979	0.0205248	0.0428051	0.0347678	0.0132713	0.0390302	0.031312	0.0546214	0.0659011	-0.00638512
Brain	Total Dose	-0.0285007	-0.0418773	-0.0554022	-0.0259673	-0.0177355	-0.0326432	-0.0372115	-0.0570184	-0.0165957	-0.0528747
	Neutron Dose	0.180103	0.135889	0.0939651	0.194618	0.0875131	0.148543	0.144867	0.0810178	0.105638	0.117815
	Gamma Dose	-0.0300072	-0.0429078	-0.0564312	-0.0274779	-0.0186936	-0.0330875	-0.0375742	-0.0573615	-0.0168938	-0.0533882
Breasts	Total Dose	-0.0113824	-0.0456059	-0.0169899	-0.0265377	-0.00429202	-0.039442	-0.0354313	-0.0236698	-0.0472936	-0.0263593
	Neutron Dose	0.00267988	0.0149569	0.0161653	-0.0658089	0.126657	-0.053854	0.0757232	0.243396	-0.017926	0.0341206
	Gamma Dose	-0.0115832	-0.0462692	-0.0173171	-0.0259664	-0.00583584	-0.039376	-0.035804	-0.0244066	-0.0474146	-0.026616
Colon	Total Dose	-0.0639952	-0.06627	-0.0167751	-0.0725764	-0.0285414	-0.0670217	-0.0677602	-0.011518	-0.064703	-0.0588147
	Neutron Dose	-0.324446	-0.295177	-0.167118	-0.320325	-0.239186	-0.291311	-0.290435	-0.196337	-0.299313	-0.218002
	Gamma Dose	-0.0621439	-0.0649341	-0.0160618	-0.0708864	-0.0272173	-0.0664919	-0.0673064	-0.0111776	-0.0641687	-0.0584632
Eye Lens	Total Dose	0.0335338	0.179283	-0.177441	0.118833	0.0754699	0.109019	0.128417	0.335674	0.0918465	0.0904092
	Neutron Dose	0.237724	0.0282973	-0.194686	0.289266	0.0346802	0.0659512	0.0994559	0.3542	0.360487	0.393112
	Gamma Dose	0.0310742	0.181242	-0.177268	0.116732	0.0760492	0.109218	0.128523	0.335612	0.0909458	0.0893167
Liver	Total Dose	0.0202344	0.0238473	-0.0153194	0.0254874	0.0483308	0.0181649	0.031907	-0.00509423	0.0214215	0.0523667
	Neutron Dose	0.362559	0.452962	0.229256	0.372314	0.371849	0.294106	0.35638	0.230322	0.364098	0.331862
	Gamma Dose	0.0183852	0.0219431	-0.0164583	0.0237135	0.0466095	0.0176378	0.0313756	-0.00549228	0.0208194	0.0518125
Lungs	Total Dose	-0.0473762	-0.026588	-0.0539021	-0.0547645	-0.0137765	-0.0420458	-0.00517569	-0.0391016	-0.0336896	-0.0228546
	Neutron Dose	0.019049	0.0471532	0.0525344	0.0393704	0.0266074	0.031526	0.0318559	0.0393739	0.048832	0.0223136
	Gamma Dose	-0.0478186	-0.0269827	-0.0544868	-0.0553505	-0.0140598	-0.0422098	-0.00524561	-0.0392591	-0.0338635	-0.0229664
Pancreas	Total Dose	-0.0765406	-0.0649355	-0.0731965	-0.0708552	-0.0431623	-0.0689478	-0.00911655	-0.0533554	-0.0801837	-0.0771191
	Neutron Dose	0.20258	0.219793	0.206104	0.300953	0.207951	0.226289	0.193629	0.121045	0.141712	0.152863
	Gamma Dose	-0.0775585	-0.0657838	-0.0740387	-0.0720743	-0.0440797	-0.0693333	-0.00935352	-0.0535727	-0.0804793	-0.0774476
Stomach Wall	Total Dose	0.0104296	0.00340836	0.0232957	0.0118887	0.0123717	0.00263739	0.0113513	0.0183031	0.0349422	-0.0278947
	Neutron Dose	0.368238	0.399299	0.364407	0.418059	0.3367	0.410998	0.384264	0.379312	0.331795	0.273005
	Gamma Dose	0.00855633	0.00168764	0.0219907	0.00990692	0.0108727	0.00192941	0.0107681	0.0178001	0.0344147	-0.028425
Testes	Total Dose	0.015378	0.0268868	-0.104765	0.0589433	-0.0224613	-0.0130109	0.0526626	-0.0452749	-0.00428587	-0.0956298
	Neutron Dose	-0.186566	0.00852794	0.152487	0.0365821	-0.0482125	0.0586392	0.0120161	-0.176988	0.144254	-0.094945
	Gamma Dose	0.0177363	0.0270384	-0.106046	0.0591511	-0.0222563	-0.0132165	0.0527773	-0.0449234	-0.00466302	-0.0956317
Thyroid	Total Dose	-0.000259012	-0.084458	-0.0341699	-0.0521464	0.0241753	-0.0125388	-0.0507856	-0.0254227	0.00367305	-0.0217092
	Neutron Dose	-0.0818442	-0.0422336	-0.217746	-0.17025	-0.202962	-0.197498	-0.148087	-0.198789	-0.16271	-0.333325
	Gamma Dose	0.00046346	-0.0847492	-0.0327824	-0.0511093	0.0262495	-0.011927	-0.0505216	-0.024967	0.00416683	-0.0205398
Urinary Bladder Wall	Total Dose	-0.00869612	-0.0182059	-0.0171252	-0.00510014	0.0495741	-0.0519751	-0.0186789	-0.0721987	-0.0294167	-0.00954925
	Neutron Dose	0.707956	0.583004	0.340853	0.764443	0.50845	0.672146	0.492615	0.524551	0.528098	0.466496
	Gamma Dose	-0.0116149	-0.0204699	-0.0184246	-0.00800882	0.04774	-0.0529808	-0.0194018	-0.0728825	-0.0302422	-0.0102531

## Sheet: Table3_15f
15-year-old female
City		Hiroshima					Nagasaki
	Distance	1000m					1000m
Organ	Shielding	In-open	Light 9P	Heavy 9P	Light GLOBE	Heavy GLOBE	In-open	Light 9P	Heavy 9P	Light GLOBE	Heavy GLOBE
Active Marrow	Total Dose	-0.0484919	-0.0271638	-0.0395201	-0.0542251	-0.0500989	-0.041356	-0.0142009	-0.0398264	-0.0429024	-0.0385206
	Neutron Dose	0.311086	0.198861	0.213771	0.247127	0.179917	0.213317	0.169507	0.186969	0.202579	0.155105
	Gamma Dose	-0.0533496	-0.0296065	-0.0426722	-0.0580679	-0.0535862	-0.0423706	-0.0148038	-0.0407193	-0.0438074	-0.0394253
Brain	Total Dose	-0.111179	-0.114946	-0.0576073	-0.0819126	-0.0810154	-0.114598	-0.120496	-0.0502466	-0.0898574	-0.0818431
	Neutron Dose	0.0226359	0.00885647	-0.0263864	-0.00762884	-0.0387125	0.00481395	0.0264802	-0.0527967	-0.0249388	-0.0259974
	Gamma Dose	-0.113899	-0.116943	-0.0581337	-0.083373	-0.0820232	-0.115307	-0.121199	-0.050232	-0.0902289	-0.0822487
Breasts	Total Dose	0.0141915	0.0188266	-0.0205918	0.0122041	0.023236	0.023612	0.0168168	-0.0332436	0.0124694	0.0546657
	Neutron Dose	0.123775	0.152572	0.0425276	0.111866	0.0859363	0.0774051	0.0849384	0.0630597	0.0894658	0.0279389
	Gamma Dose	0.0100191	0.0149459	-0.0221799	0.00858692	0.0212899	0.0230831	0.0162739	-0.0339434	0.0117935	0.0549218
Colon	Total Dose	-0.141052	-0.157984	-0.148833	-0.156612	-0.107709	-0.155935	-0.168682	-0.163319	-0.162914	-0.122293
	Neutron Dose	-0.24899	-0.246924	-0.220733	-0.25863	-0.258431	-0.222034	-0.177353	-0.173636	-0.254314	-0.182325
	Gamma Dose	-0.139726	-0.157012	-0.14823	-0.155436	-0.106168	-0.155678	-0.168653	-0.163289	-0.162581	-0.122094
Eye Lens	Total Dose	-0.0104241	-0.0710176	0.0216958	-0.0315119	-0.00061196	0.0578441	-0.0923881	0.19897	-0.106234	-0.129964
	Neutron Dose	-0.0882032	-0.0470528	-0.310185	-0.038521	0.0827663	-0.0821287	-0.0935465	-0.262737	-0.180079	-0.240962
	Gamma Dose	-0.00687299	-0.0717731	0.0339058	-0.0312322	-0.00307647	0.059558	-0.092378	0.204582	-0.105454	-0.128765
Liver	Total Dose	-0.0856569	-0.068887	-0.0940171	-0.0844956	-0.0898068	-0.088421	-0.0689275	-0.0785454	-0.0814972	-0.103932
	Neutron Dose	0.468317	0.379954	0.256947	0.432697	0.595281	0.318289	0.300424	0.31648	0.371734	0.48793
	Gamma Dose	-0.0914714	-0.0729844	-0.0967966	-0.0898539	-0.0956323	-0.0898144	-0.0700309	-0.0795655	-0.0829288	-0.105644
Lungs	Total Dose	-0.131469	-0.14378	-0.0907928	-0.115818	-0.0806687	-0.123155	-0.147307	-0.0862496	-0.0965674	-0.0632429
	Neutron Dose	-0.0108133	0.00901086	0.111629	-0.000426363	0.03243	-0.0130254	0.0259388	0.0772412	-0.00233065	0.0730097
	Gamma Dose	-0.133315	-0.145635	-0.0931181	-0.117477	-0.0822466	-0.123656	-0.147955	-0.0868629	-0.0969634	-0.0638632
Ovaries	Total Dose	0.054076	-0.0507995	-0.0377597	-0.0330591	-0.0667848	-0.0351619	-0.0697154	-0.0686006	-0.0244439	-0.0668286
	Neutron Dose	0.495705	0.404926	0.210026	0.40289	0.260746	0.232841	0.378161	0.129233	0.318011	-0.0220218
	Gamma Dose	0.0518894	-0.052705	-0.0389733	-0.0350876	-0.0682937	-0.0356976	-0.0704283	-0.0689889	-0.0250546	-0.0669301
Pancreas	Total Dose	-0.108942	-0.096715	-0.108843	-0.0998923	-0.118256	-0.141314	-0.109275	-0.140205	-0.120919	-0.156405
	Neutron Dose	0.107374	0.0935175	0.240075	0.106103	0.0432126	0.175375	0.172173	0.256052	0.183395	0.142859
	Gamma Dose	-0.110434	-0.0978104	-0.110736	-0.101257	-0.119327	-0.142029	-0.109848	-0.140963	-0.121576	-0.157085
Stomach Wall	Total Dose	-0.0766943	-0.085325	-0.118057	-0.0932338	-0.0959601	-0.114503	-0.113334	-0.144126	-0.1212	-0.140546
	Neutron Dose	0.544136	0.544478	0.657681	0.665112	0.400678	0.475995	0.461365	0.466195	0.422635	0.280554
	Gamma Dose	-0.0834743	-0.0910298	-0.123404	-0.100677	-0.100099	-0.116465	-0.114989	-0.145637	-0.122875	-0.141813
Thyroid	Total Dose	-0.118221	-0.134847	-0.173476	-0.0519268	-0.130312	-0.110063	-0.128538	-0.0976302	-0.0984802	-0.154977
	Neutron Dose	-0.155929	-0.0640791	-0.131767	-0.228422	-0.0534358	-0.12337	0.00621415	-0.205807	-0.129228	-0.0118319
	Gamma Dose	-0.11709	-0.136428	-0.174213	-0.0458563	-0.131913	-0.109959	-0.129343	-0.096925	-0.0982548	-0.155824
Urinary Bladder Wall	Total Dose	0.0946532	0.0623381	0.0705693	0.0894461	0.0712133	0.0246902	0.0375718	0.053075	0.0360185	0.00918985
	Neutron Dose	0.794121	0.830786	0.229569	0.824088	0.389073	0.707032	0.639526	0.227073	0.717329	0.363354
	Gamma Dose	0.0888979	0.057009	0.0694151	0.0836963	0.0688249	0.0229017	0.0360383	0.0526369	0.034336	0.0082811
Uterus	Total Dose	0.01681	0.0411257	-0.004115	0.0353685	-0.00840494	0.0519592	0.0132176	0.0353299	-0.00138552	0.0357753
	Neutron Dose	0.500893	0.550155	0.0177964	0.575692	0.155396	0.371606	0.511649	0.153021	0.485033	0.102174
	Gamma Dose	0.0143416	0.0389078	-0.00423028	0.0328726	-0.00930261	0.0513131	0.012423	0.035103	-0.00218414	0.0356221
	Distance	1500m					1500m
Organ	Shielding	In-open	Light 9P	Heavy 9P	Light GLOBE	Heavy GLOBE	In-open	Light 9P	Heavy 9P	Light GLOBE	Heavy GLOBE
Active Marrow	Total Dose	-0.0267104	-0.0109515	-0.0200853	-0.0273931	-0.0478447	-0.0205679	0.0138442	-0.00286677	-0.0161029	-0.0328198
	Neutron Dose	0.234659	0.153544	0.201207	0.214388	0.151184	0.187306	0.122117	0.178767	0.162335	0.132817
	Gamma Dose	-0.0278761	-0.0115472	-0.0210433	-0.0284215	-0.0489168	-0.0208878	0.0137029	-0.00314941	-0.0163675	-0.0331439
Brain	Total Dose	-0.10961	-0.115266	-0.0464595	-0.0927581	-0.0817399	-0.114916	-0.125299	-0.0381952	-0.0909921	-0.0841842
	Neutron Dose	0.00492139	-0.00647071	-0.057919	0.015459	-0.0485479	-0.00102492	0.0030226	-0.0511336	-0.0350166	0.00397098
	Gamma Dose	-0.110381	-0.115855	-0.0463863	-0.0934493	-0.0820221	-0.115177	-0.125537	-0.0381655	-0.0911197	-0.0844378
Breasts	Total Dose	0.0309227	0.0302215	-0.00701132	0.0184274	0.00692562	0.0338179	0.0383998	-0.0155991	0.0307658	0.0427549
	Neutron Dose	0.105493	0.0840364	0.0488372	0.0907839	0.0161838	0.0627636	0.0522282	0.12759	0.0771838	0.00571565
	Gamma Dose	0.0300806	0.0297293	-0.00748035	0.0176445	0.00682255	0.0337117	0.0383579	-0.0159814	0.0306083	0.0429005
Colon	Total Dose	-0.159421	-0.176533	-0.16025	-0.16884	-0.126092	-0.164625	-0.178264	-0.173152	-0.164065	-0.146351
	Neutron Dose	-0.254099	-0.21576	-0.171345	-0.265365	-0.198512	-0.204963	-0.188892	-0.124286	-0.234979	-0.16636
	Gamma Dose	-0.159002	-0.176388	-0.160216	-0.168437	-0.125815	-0.164563	-0.17825	-0.173206	-0.163961	-0.146322
Eye Lens	Total Dose	-0.0605678	0.0261421	-0.0594527	-0.00522209	0.040365	0.0103428	0.126956	0.0722254	-0.0466502	0.00295281
	Neutron Dose	-0.107596	0.0297091	-0.282933	0.0543924	-0.121992	-0.0379839	-0.0132755	-0.204213	-0.101766	0.0948001
	Gamma Dose	-0.059961	0.0261075	-0.0570286	-0.00588231	0.0424299	0.0105401	0.127465	0.0732907	-0.0464374	0.00264125
Liver	Total Dose	-0.0770285	-0.0541988	-0.0864862	-0.0955206	-0.0857601	-0.0762404	-0.070759	-0.0532056	-0.0632972	-0.0694828
	Neutron Dose	0.354839	0.340398	0.311936	0.390243	0.519602	0.240434	0.229247	0.298462	0.335726	0.412189
	Gamma Dose	-0.0786359	-0.0554579	-0.0875876	-0.09724	-0.0877498	-0.0766865	-0.0711221	-0.0535792	-0.0638154	-0.0701127
Lungs	Total Dose	-0.117302	-0.126929	-0.0916964	-0.097421	-0.104182	-0.126722	-0.132249	-0.103628	-0.0954124	-0.106415
	Neutron Dose	-0.0187211	0.0197189	0.123007	-0.0113886	0.0620831	-6.86649e-06	0.00466875	0.0770033	0.0113975	0.0921768
	Gamma Dose	-0.117807	-0.12753	-0.0925375	-0.0978359	-0.105036	-0.126943	-0.132452	-0.103893	-0.0955886	-0.106793
Ovaries	Total Dose	-0.02063	-0.0150583	-0.0536109	-0.0364482	-0.122835	-0.0254166	-0.0376813	-0.0793076	-0.0322594	-0.0970935
	Neutron Dose	0.444794	0.22479	0.1375	0.415688	0.210772	0.311915	0.225396	0.288155	0.171566	-0.00734663
	Gamma Dose	-0.0214872	-0.0155238	-0.0540035	-0.0372342	-0.12347	-0.0256816	-0.0378811	-0.079568	-0.0324314	-0.0971804
Pancreas	Total Dose	-0.125995	-0.129215	-0.128482	-0.137913	-0.145816	-0.153691	-0.14374	-0.157609	-0.138947	-0.143654
	Neutron Dose	0.127822	0.0511531	0.150098	0.116602	0.161127	0.114974	0.141309	0.15572	0.105348	0.115445
	Gamma Dose	-0.126645	-0.129632	-0.129097	-0.138535	-0.14655	-0.153954	-0.143981	-0.157873	-0.139181	-0.14392
Stomach Wall	Total Dose	-0.0995902	-0.104454	-0.12655	-0.114724	-0.138251	-0.110497	-0.0872708	-0.131988	-0.10196	-0.12803
	Neutron Dose	0.48254	0.362359	0.489766	0.468047	0.309766	0.416786	0.366019	0.373488	0.308188	0.216387
	Gamma Dose	-0.101737	-0.106006	-0.12819	-0.116788	-0.13972	-0.111194	-0.0878085	-0.132516	-0.102507	-0.128499
Thyroid	Total Dose	-0.0750603	-0.177013	-0.150263	-0.13962	-0.0591483	-0.100579	-0.119821	-0.119624	-0.0787654	-0.093717
	Neutron Dose	-0.0178253	0.0143951	-0.290251	-0.111476	-0.0302167	-0.0936581	-0.102879	-0.128007	-0.0948581	-0.174111
	Gamma Dose	-0.0755355	-0.178193	-0.149215	-0.139855	-0.0593639	-0.100599	-0.119864	-0.119605	-0.0787204	-0.0934764
Urinary Bladder Wall	Total Dose	0.0241294	0.0443916	0.0658884	0.0113401	0.056195	-0.0173241	0.018098	0.0407107	0.0105255	0.0830741
	Neutron Dose	0.709364	0.592503	0.153697	0.687209	0.339693	0.608287	0.545941	0.337574	0.541454	0.419054
	Gamma Dose	0.0221466	0.0428382	0.0656354	0.00942207	0.0553623	-0.0180086	0.0175285	0.0404348	0.00992387	0.082697
Uterus	Total Dose	0.0146321	0.0133271	0.0163801	-0.0154711	0.00437737	-0.00686071	0.0752495	-0.0512238	-0.00849012	-0.022279
	Neutron Dose	0.369988	0.385523	0.0728161	0.583191	0.200626	0.44883	0.293785	0.0887912	0.22343	0.104509
	Gamma Dose	0.0139041	0.0126646	0.0162646	-0.0164371	0.00393797	-0.00719742	0.0750751	-0.0513312	-0.00868237	-0.0223994

[truncated: 3 more sheets: Table3_15m, Table3_ADf, Table3_ADm]
